# Supplementary material for: Single‐Cell Analysis Reveals that Vitamin C Inhibits Bone Metastasis of Renal Cancer via Cell Cycle Arrest and Microenvironment Remodeling
Source: Adv Sci (Weinh). 2025 May 28;12(30):e01011. doi: 10.1002/advs.202501011 (PMC12376498; doi:10.1002/advs.202501011)
Supplement: Supplementary file 2 — Supplemental Table 1 [file ADVS-12-e01011-s003.xlsx]

## Sheet: Renca
gene	baseMean	log2FoldChange	lfcSE	stat	pvalue	padj
ENSMUSG00000035638	20.8594	7.80671	1.56593	4.98535	6.1849e-07	4.10911e-06
ENSMUSG00000021675	51.644	7.66459	1.48908	5.1472	2.64403e-07	1.85663e-06
ENSMUSG00000027643	13.6958	7.2014	1.63013	4.41769	9.97602e-06	5.5479e-05
ENSMUSG00000048489	208.58	7.10438	1.61239	4.40612	1.05237e-05	5.83588e-05
ENSMUSG00000052212	69.185	7.08067	1.07429	6.59104	4.36743e-11	4.6418e-10
ENSMUSG00000023120	9.623	6.69201	1.70213	3.93155	8.44013e-05	0.00040165
ENSMUSG00000014813	78.3932	6.67233	0.893781	7.46529	8.31172e-14	1.14623e-12
ENSMUSG00000096001	77.5323	6.6581	0.890416	7.47752	7.57369e-14	1.04721e-12
ENSMUSG00000009185	8.32682	6.48012	1.73591	3.73299	0.000189223	0.000838812
ENSMUSG00000046338	8.28746	6.46516	1.79093	3.60995	0.000306254	0.0012981
ENSMUSG00000026166	6.75876	6.18169	1.79991	3.43445	0.000593764	0.00235313
ENSMUSG00000031844	147.97	6.169	0.56096	10.9972	3.94118e-28	1.28899e-26
ENSMUSG00000085135	18.3328	6.15993	1.5771	3.90585	9.38942e-05	0.000442656
ENSMUSG00000000739	6.6258	6.15009	1.80479	3.40765	0.000655247	0.00257142
ENSMUSG00000054013	17.3961	6.08032	1.58182	3.84387	0.000121112	0.000558532
ENSMUSG00000039639	377.348	6.05967	0.342113	17.7125	3.35825e-70	4.24276e-68
ENSMUSG00000097017	6.13035	6.04485	1.84951	3.26835	0.00108176	0.00403208
ENSMUSG00000016942	6.1363	6.03281	1.86141	3.241	0.00119113	0.00438341
ENSMUSG00000056271	66.9223	6.02036	0.798159	7.54281	4.59951e-14	6.50324e-13
ENSMUSG00000042757	65.8791	5.99994	0.797291	7.52541	5.25566e-14	7.3777e-13
ENSMUSG00000050359	129.651	5.97639	0.565768	10.5633	4.40741e-26	1.31517e-24
ENSMUSG00000098843	5.86443	5.97475	1.8469	3.23502	0.00121636	0.00446263
ENSMUSG00000054863	5.50491	5.88713	1.87642	3.13743	0.00170436	0.0060245
ENSMUSG00000035105	15.1573	5.87898	1.60161	3.67067	0.00024192	0.00104839
ENSMUSG00000004473	5.46257	5.86953	1.87748	3.12628	0.00177033	0.00622256
ENSMUSG00000085103	5.46257	5.86953	1.87748	3.12628	0.00177033	0.00622256
ENSMUSG00000074652	252.609	5.84981	0.393608	14.862	5.81368e-50	4.71902e-48
ENSMUSG00000020599	5.32664	5.83761	1.88446	3.09776	0.00194989	0.00678898
ENSMUSG00000050578	5.32664	5.83761	1.88446	3.09776	0.00194989	0.00678898
ENSMUSG00000024846	5.2843	5.81946	1.89917	3.06421	0.00218243	0.00750107
ENSMUSG00000073433	14.3083	5.79274	1.61215	3.59317	0.000326675	0.00137535
ENSMUSG00000044701	5.14837	5.78629	1.8973	3.04974	0.00229038	0.00783773
ENSMUSG00000021091	14.1763	5.78131	1.61622	3.57707	0.000347474	0.00145199
ENSMUSG00000048455	5.01243	5.75239	1.91553	3.00303	0.00267306	0.00899805
ENSMUSG00000086845	5.01541	5.74466	1.9175	2.99591	0.00273629	0.00918902
ENSMUSG00000040703	130.968	5.66312	0.517611	10.9409	7.34851e-28	2.34464e-26
ENSMUSG00000063851	4.69822	5.66162	1.95803	2.89148	0.00383427	0.0124158
ENSMUSG00000052302	4.7012	5.65359	1.93775	2.9176	0.00352738	0.0115365
ENSMUSG00000037106	4.56824	5.60805	1.96858	2.84878	0.00438867	0.0140197
ENSMUSG00000023992	4.52293	5.59522	1.96353	2.84958	0.00437777	0.0139906
ENSMUSG00000015962	49.1349	5.56978	0.821405	6.7808	1.19515e-11	1.34313e-10
ENSMUSG00000026271	130.177	5.51569	0.501336	11.002	3.73818e-28	1.2303e-26
ENSMUSG00000084843	11.7229	5.49103	1.67181	3.28449	0.00102167	0.00382814
ENSMUSG00000032691	4.1181	5.46627	1.99718	2.73699	0.00620042	0.0190395
ENSMUSG00000043857	11.4963	5.46526	1.65657	3.29915	0.000969784	0.00365208
ENSMUSG00000079620	4.07278	5.45225	2.00669	2.71704	0.00658678	0.0200795
ENSMUSG00000086279	3.93983	5.39953	2.01897	2.6744	0.0074862	0.0223857
ENSMUSG00000091191	3.89451	5.38488	2.02392	2.66062	0.00779972	0.0231904
ENSMUSG00000082927	3.80389	5.35503	2.04576	2.61762	0.00885449	0.0258844
ENSMUSG00000032363	3.71624	5.31418	2.05062	2.5915	0.00955589	0.0276868
ENSMUSG00000068480	3.62264	5.2912	2.17881	2.42848	0.0151624	0.0413175
ENSMUSG00000035373	10.1449	5.28583	1.67791	3.15024	0.00163138	0.0057861
ENSMUSG00000046203	282.038	5.27452	0.322577	16.3512	4.26479e-60	4.33845e-58
ENSMUSG00000081343	3.35672	5.17315	2.10765	2.45447	0.0141093	0.0388125
ENSMUSG00000041449	3.13314	5.07279	2.14525	2.36466	0.0180464	0.0479657
ENSMUSG00000062077	3.08783	5.05431	2.16198	2.33781	0.0193969	0.0509766
ENSMUSG00000094690	3.0908	5.04216	2.1902	2.30214	0.0213271	0.0553713
ENSMUSG00000041567	2089.64	5.02608	0.237736	21.1414	3.3087e-99	6.17072e-97
ENSMUSG00000032226	3.04549	5.02303	2.17928	2.30491	0.0211718	0.055041
ENSMUSG00000037217	8.44783	5.01502	1.7207	2.91453	0.00356225	0.0116311
ENSMUSG00000032495	3.00018	5.00384	2.17594	2.29962	0.0214697	0.0556584
ENSMUSG00000021792	8.40549	5.00288	1.72115	2.90671	0.00365248	0.011892
ENSMUSG00000028581	16.4968	4.97403	1.22767	4.05161	5.08668e-05	0.000251778
ENSMUSG00000019359	2.90956	4.96492	2.18866	2.26848	0.0233002	0.0597386
ENSMUSG00000089672	2.90956	4.96492	2.18866	2.26848	0.0233002	0.0597386
ENSMUSG00000043613	2.86425	4.94503	2.20468	2.24297	0.0248989	0.0632504
ENSMUSG00000087617	2.86425	4.94503	2.20468	2.24297	0.0248989	0.0632504
ENSMUSG00000018822	24.0956	4.93455	1.01019	4.88476	1.03555e-06	6.67886e-06
ENSMUSG00000064246	2.81893	4.92473	2.22906	2.20933	0.0271515	0.0680351
ENSMUSG00000040583	2.72831	4.88217	2.32516	2.09971	0.0357542	0.0855808
ENSMUSG00000079018	30.5252	4.86069	0.88774	5.47535	4.36648e-08	3.35485e-07
ENSMUSG00000017737	22.9324	4.86006	1.01944	4.76739	1.86632e-06	1.16069e-05
ENSMUSG00000084781	2.68597	4.84832	2.23932	2.16508	0.0303814	0.0748239
ENSMUSG00000098187	2.68597	4.84832	2.23932	2.16508	0.0303814	0.0748239
ENSMUSG00000034818	14.974	4.82991	1.24618	3.87578	0.000106283	0.000495732
ENSMUSG00000099031	2.64066	4.82678	2.25441	2.14104	0.0322711	0.0787196
ENSMUSG00000040490	2.55004	4.7822	2.31475	2.06597	0.038831	0.0918229
ENSMUSG00000004038	2.5077	4.74465	2.29426	2.06805	0.0386354	0.0914
ENSMUSG00000041009	2.5077	4.74465	2.29426	2.06805	0.0386354	0.0914
ENSMUSG00000096334	2.5077	4.74465	2.29426	2.06805	0.0386354	0.0914
ENSMUSG00000028965	979.455	4.72249	0.15686	30.1064	3.98948e-199	1.68917e-196
ENSMUSG00000090588	2.46239	4.72146	2.29925	2.05348	0.0400257	NA
ENSMUSG00000062391	2.41708	4.69793	2.31289	2.0312	0.0422349	NA
ENSMUSG00000043671	6.83743	4.69665	1.77679	2.64333	0.00820958	0.0242526
ENSMUSG00000030359	6.78518	4.69192	1.78072	2.63485	0.00841748	0.02475
ENSMUSG00000031443	20.2649	4.68841	1.04556	4.4841	7.32227e-06	4.15618e-05
ENSMUSG00000028186	2.37177	4.67394	2.33616	2.00069	0.0454261	NA
ENSMUSG00000079501	2.37177	4.67394	2.33616	2.00069	0.0454261	NA
ENSMUSG00000096946	2.37177	4.67394	2.33616	2.00069	0.0454261	NA
ENSMUSG00000024059	39.484	4.64127	0.732225	6.33859	2.31873e-10	2.29616e-09
ENSMUSG00000097388	6.51628	4.63219	1.79446	2.58138	0.00984055	0.0284065
ENSMUSG00000024397	45.0004	4.62371	1.7831	2.59308	0.00951213	0.0275855
ENSMUSG00000067941	6.38332	4.59785	1.79895	2.55586	0.0105927	0.0302931
ENSMUSG00000050914	181.37	4.56488	0.339496	13.4461	3.24744e-41	1.88424e-39
ENSMUSG00000005705	12.4634	4.55865	1.29559	3.5186	0.000433828	0.00177158
ENSMUSG00000058260	18.5245	4.54953	1.06185	4.28453	1.83125e-05	9.76125e-05
ENSMUSG00000026068	12.2712	4.54488	1.29732	3.50329	0.000459543	0.00186411
ENSMUSG00000063193	48.3138	4.51253	0.647696	6.96705	3.23665e-12	3.86769e-11
ENSMUSG00000050762	5.98841	4.49284	1.82437	2.46269	0.0137901	0.0379876
ENSMUSG00000037280	5.9431	4.48288	1.82351	2.45837	0.0139568	0.0384131
ENSMUSG00000034768	277.17	4.47772	0.273113	16.3951	2.0735e-60	2.13707e-58
ENSMUSG00000079017	170.144	4.46728	0.348598	12.815	1.35191e-37	6.63921e-36
ENSMUSG00000050201	5.57664	4.39714	1.84501	2.38326	0.0171599	0.0458906
ENSMUSG00000044338	11.2637	4.39373	1.35325	3.24678	0.00116717	0.00430435
ENSMUSG00000068874	2726.09	4.38981	0.0950046	46.2063	0	0
ENSMUSG00000057722	5.49593	4.36281	1.85463	2.35239	0.0186532	0.0493117
ENSMUSG00000020911	48.9587	4.3571	0.628553	6.93195	4.15091e-12	4.89669e-11
ENSMUSG00000038094	42.7054	4.32976	0.665121	6.50973	7.52862e-11	7.83157e-10
ENSMUSG00000097439	42.3971	4.31689	0.668437	6.45818	1.05967e-10	1.08929e-09
ENSMUSG00000038354	5.31766	4.31021	1.87728	2.29598	0.0216768	0.056121
ENSMUSG00000021998	194.136	4.30032	0.312304	13.7696	3.88096e-43	2.41267e-41
ENSMUSG00000003541	3552.22	4.30029	0.0827301	51.9797	0	0
ENSMUSG00000031430	15.6259	4.28772	1.08028	3.96909	7.21479e-05	0.000347668
ENSMUSG00000001281	92.6473	4.26809	0.451794	9.44699	3.48718e-21	7.89453e-20
ENSMUSG00000047562	81.8641	4.26115	0.472338	9.0214	1.85704e-19	3.76845e-18
ENSMUSG00000037259	61.2447	4.25648	0.547643	7.77236	7.7038e-15	1.15601e-13
ENSMUSG00000063011	45.7528	4.25168	0.627908	6.77118	1.27733e-11	1.42831e-10
ENSMUSG00000024770	5.00048	4.22891	1.89526	2.23131	0.0256606	0.0649537
ENSMUSG00000027919	4.94822	4.22193	1.90945	2.21107	0.0270308	0.0677976
ENSMUSG00000028476	5.00346	4.21988	1.89016	2.23256	0.0255782	0.0647767
ENSMUSG00000052389	14.8222	4.20506	1.09375	3.84463	0.000120734	0.000556954
ENSMUSG00000018916	34.3491	4.20346	0.724897	5.7987	6.68329e-09	5.67367e-08
ENSMUSG00000040046	107.324	4.19099	0.412332	10.1641	2.86703e-24	7.71733e-23
ENSMUSG00000006777	14.3651	4.16435	1.09959	3.7872	0.000152356	0.000687642
ENSMUSG00000023033	186.099	4.15559	0.309071	13.4454	3.27452e-41	1.89294e-39
ENSMUSG00000040061	9.5528	4.1521	1.35594	3.06216	0.00219749	0.00754624
ENSMUSG00000055675	4.72464	4.15123	1.92472	2.1568	0.0310216	0.0761015
ENSMUSG00000029771	14.1838	4.14762	1.10894	3.74019	0.000183883	0.000817456
ENSMUSG00000031342	103.959	4.14234	0.410148	10.0996	5.54518e-24	1.46741e-22
ENSMUSG00000098192	4.73456	4.1364	1.90955	2.16616	0.0302987	0.0746908
ENSMUSG00000024738	9.3656	4.13568	1.38756	2.98054	0.00287736	0.00963384
ENSMUSG00000093489	4.63699	4.11612	1.91425	2.15025	0.0315351	0.0772644
ENSMUSG00000022900	13.8726	4.11131	1.10771	3.71153	0.000206011	0.000904023
ENSMUSG00000023047	110.982	4.10693	0.394613	10.4075	2.29155e-25	6.53905e-24
ENSMUSG00000029334	64.6692	4.10445	0.517083	7.93771	2.05954e-15	3.21683e-14
ENSMUSG00000054191	4.59168	4.1032	1.92016	2.13691	0.0326056	0.0794401
ENSMUSG00000038370	4.50403	4.0667	1.93371	2.10305	0.0354611	0.085035
ENSMUSG00000069236	4.45574	4.06336	1.95833	2.0749	0.0379954	0.090078
ENSMUSG00000040380	17.9364	4.06028	0.964434	4.21001	2.55359e-05	0.000133009
ENSMUSG00000023236	173.781	4.054	0.317326	12.7755	2.2466e-37	1.08964e-35
ENSMUSG00000043017	4.45872	4.05326	1.93276	2.09714	0.035981	0.0860052
ENSMUSG00000024088	4.46567	4.04782	1.93154	2.09564	0.0361143	0.0862843
ENSMUSG00000026090	8.88304	4.04362	1.38814	2.91297	0.00358005	0.0116795
ENSMUSG00000085868	4.41341	4.03976	1.9348	2.08795	0.0368028	0.0876086
ENSMUSG00000018909	2408.42	4.01897	0.0928516	43.2838	0	0
ENSMUSG00000004791	8.70477	4.01118	1.38989	2.88598	0.00390196	0.0126246
ENSMUSG00000028927	82.2526	4.00877	0.449643	8.91545	4.85853e-19	9.62246e-18
ENSMUSG00000086498	4.28442	3.99273	1.959	2.03815	0.0415353	0.0973508
ENSMUSG00000029095	4.28045	3.98766	1.95996	2.03456	0.0418954	0.0980625
ENSMUSG00000091649	8.57181	3.985	1.39164	2.86352	0.00418963	0.0134442
ENSMUSG00000060961	8.37965	3.96256	1.40208	2.82619	0.00471055	0.0149565
ENSMUSG00000039763	4.14451	3.94475	1.96201	2.01056	0.0443719	0.102875
ENSMUSG00000021620	8.29895	3.93667	1.39622	2.81951	0.00480967	0.0152311
ENSMUSG00000097691	4.10615	3.92442	1.96829	1.99382	0.0461713	0.106402
ENSMUSG00000020826	1787.87	3.92366	0.106898	36.7046	6.16397e-295	4.02353e-292
ENSMUSG00000027800	12.3184	3.92147	1.16185	3.37518	0.000737676	0.00286121
ENSMUSG00000074179	16.4305	3.91611	1.01702	3.85055	0.000117851	0.000544619
ENSMUSG00000063354	4.06084	3.90958	1.97977	1.97476	0.0482953	0.110436
ENSMUSG00000037411	7735.52	3.89873	0.0606545	64.2776	0	0
ENSMUSG00000071506	7.93645	3.87729	1.40203	2.76547	0.00568405	0.0176225
ENSMUSG00000094392	11.9096	3.87334	1.14556	3.38118	0.000721755	0.00280501
ENSMUSG00000072941	70.8873	3.8638	0.47559	8.12423	4.5021e-16	7.42421e-15
ENSMUSG00000097097	7.75818	3.84056	1.40526	2.73299	0.00627616	0.0192261
ENSMUSG00000042129	1401.01	3.83857	0.115313	33.2884	5.68677e-243	2.96963e-240
ENSMUSG00000085957	7.67054	3.8186	1.40933	2.70951	0.00673819	0.0204853
ENSMUSG00000031637	45.3918	3.79909	0.580332	6.54642	5.89324e-11	6.1879e-10
ENSMUSG00000025092	4442.59	3.79613	0.0724515	52.3955	0	0
ENSMUSG00000084772	7.48929	3.78684	1.41793	2.67067	0.00757002	0.0225975
ENSMUSG00000032056	11.2319	3.78665	1.1605	3.26295	0.0011026	0.00410097
ENSMUSG00000043004	11.1797	3.78556	1.18778	3.18709	0.00143711	0.00518274
ENSMUSG00000070524	7.4539	3.76606	1.44291	2.61004	0.00905309	0.0263764
ENSMUSG00000014837	322.621	3.7509	0.224608	16.6998	1.31497e-62	1.43058e-60
ENSMUSG00000074625	7.2657	3.73938	1.42681	2.62079	0.0087726	0.0256881
ENSMUSG00000022157	7.16814	3.7288	1.46608	2.54338	0.0109785	0.0312763
ENSMUSG00000071715	356.814	3.72546	0.213534	17.4467	3.64768e-68	4.42981e-66
ENSMUSG00000017002	954.006	3.72233	0.132691	28.0527	3.70703e-173	1.41645e-170
ENSMUSG00000079523	2360.32	3.71816	0.232021	16.0251	8.53436e-58	8.40876e-56
ENSMUSG00000026109	7.09041	3.69209	1.45371	2.53977	0.0110925	0.0314868
ENSMUSG00000027470	6.94455	3.6793	1.47593	2.49288	0.0126712	0.0353781
ENSMUSG00000087201	6.99979	3.67459	1.44505	2.54288	0.0109944	0.0313104
ENSMUSG00000087265	6.95447	3.66586	1.44314	2.5402	0.011079	0.0314597
ENSMUSG00000022763	23.7905	3.63843	0.790103	4.60501	4.12441e-06	2.42815e-05
ENSMUSG00000049721	20.5108	3.63788	0.84497	4.30533	1.66735e-05	8.94544e-05
ENSMUSG00000029361	53.992	3.61874	0.525507	6.88619	5.73063e-12	6.65501e-11
ENSMUSG00000068877	57.2028	3.61313	0.513418	7.0374	1.95864e-12	2.4066e-11
ENSMUSG00000086862	6.5427	3.58423	1.4918	2.40262	0.0162779	0.0438839
ENSMUSG00000045761	13.05	3.57243	1.04649	3.41371	0.000640838	0.00252182
ENSMUSG00000061578	13.0679	3.56527	1.07831	3.30634	0.000945231	0.00357077
ENSMUSG00000035385	369.415	3.55805	0.200966	17.7048	3.85176e-70	4.82734e-68
ENSMUSG00000030088	25.7858	3.55418	0.748796	4.74652	2.06942e-06	1.27737e-05
ENSMUSG00000054568	89.9222	3.54419	0.397225	8.92238	4.56374e-19	9.06154e-18
ENSMUSG00000098109	6.41966	3.53452	1.51007	2.34063	0.0192515	0.0506454
ENSMUSG00000018008	31.6657	3.52726	0.671456	5.25315	1.49517e-07	1.08141e-06
ENSMUSG00000020900	68.9199	3.50709	0.455321	7.70245	1.33483e-14	1.95069e-13
ENSMUSG00000021451	365.07	3.5014	0.201957	17.3373	2.45852e-67	2.91782e-65
ENSMUSG00000024529	1378.62	3.48477	0.109139	31.9296	1.03679e-223	4.92194e-221
ENSMUSG00000094475	6.20302	3.47104	1.56649	2.21581	0.0267045	0.0671081
ENSMUSG00000026980	6.00788	3.44428	1.53459	2.24443	0.024805	0.0630788
ENSMUSG00000074183	33.151	3.44214	0.64505	5.33624	9.48925e-08	7.0321e-07
ENSMUSG00000079534	12.0366	3.43333	1.08066	3.17706	0.00148777	0.00534312
ENSMUSG00000013846	3744.09	3.43221	0.0741663	46.2772	0	0
ENSMUSG00000000731	47.688	3.4301	0.537292	6.38406	1.72458e-10	1.73745e-09
ENSMUSG00000063232	17.8573	3.42859	0.875352	3.91681	8.97274e-05	0.000424417
ENSMUSG00000078566	9848.78	3.42773	0.056849	60.2953	0	0
ENSMUSG00000031070	44.4094	3.41608	0.552393	6.18415	6.2436e-10	5.93881e-09
ENSMUSG00000049709	5.7499	3.36614	1.55245	2.16828	0.0301377	0.0743524
ENSMUSG00000074361	14.2436	3.36116	0.969138	3.4682	0.000523959	0.00210416
ENSMUSG00000004035	122.504	3.3598	0.339869	9.88557	4.8085e-23	1.21304e-21
ENSMUSG00000080994	5.64837	3.35102	1.55135	2.16007	0.0307673	0.0755132
ENSMUSG00000079652	31.112	3.34895	0.657815	5.09102	3.56146e-07	2.44925e-06
ENSMUSG00000016458	517.884	3.34602	0.164883	20.2934	1.47209e-91	2.53427e-89
ENSMUSG00000046318	137.113	3.32886	0.316419	10.5204	6.95692e-26	2.05249e-24
ENSMUSG00000023224	161.749	3.32298	0.287748	11.5482	7.53434e-31	2.77073e-29
ENSMUSG00000039004	22.0636	3.31395	0.796114	4.16265	3.14574e-05	0.000161313
ENSMUSG00000037482	66.12	3.30931	0.467213	7.08308	1.40984e-12	1.7529e-11
ENSMUSG00000079434	8.33628	3.30704	1.28596	2.57164	0.0101217	0.0291162
ENSMUSG00000024912	195.063	3.29932	0.266297	12.3896	2.97478e-35	1.31276e-33
ENSMUSG00000051716	5.47009	3.29774	1.56999	2.10049	0.0356858	0.0854691
ENSMUSG00000048485	76.3151	3.28569	0.417897	7.86245	3.76687e-15	5.74044e-14
ENSMUSG00000038068	97.9533	3.28177	0.367908	8.92007	4.65991e-19	9.24079e-18
ENSMUSG00000006642	8.05349	3.26578	1.26254	2.58668	0.00969042	0.0280196
ENSMUSG00000028753	16.103	3.26555	0.918456	3.55548	0.000377285	0.00156281
ENSMUSG00000026639	676.498	3.2447	0.149243	21.741	8.40184e-105	1.75498e-102
ENSMUSG00000022598	10.5463	3.23806	1.10892	2.92001	0.0035002	0.0114596
ENSMUSG00000026114	7.92054	3.23606	1.27035	2.54738	0.0108536	0.0309768
ENSMUSG00000029385	1084.22	3.22991	0.117135	27.5744	2.2578e-167	8.42159e-165
ENSMUSG00000062713	249.084	3.22544	0.231272	13.9465	3.30464e-44	2.11308e-42
ENSMUSG00000030790	1008.64	3.19782	0.12137	26.3476	5.46803e-153	1.8226e-150
ENSMUSG00000041577	15.2864	3.19082	0.967338	3.29855	0.00097184	0.00365894
ENSMUSG00000050468	30.7021	3.18807	0.649231	4.91053	9.08297e-07	5.90676e-06
ENSMUSG00000034891	10.2271	3.18739	1.20613	2.64266	0.0082258	0.0242913
ENSMUSG00000028738	5.12447	3.17848	1.59396	1.99408	0.0461433	0.106353
ENSMUSG00000022066	55.7096	3.17017	0.479358	6.61336	3.75705e-11	4.0094e-10
ENSMUSG00000038295	282.989	3.1654	0.217702	14.54	6.75659e-48	5.01653e-46
ENSMUSG00000063531	58.0833	3.16378	0.475152	6.65845	2.76727e-11	3.01056e-10
ENSMUSG00000093618	5.0269	3.16209	1.57374	2.00929	0.0445069	0.103158
ENSMUSG00000031758	62.7557	3.15238	0.450744	6.99374	2.67656e-12	3.24042e-11
ENSMUSG00000065551	5.02987	3.15151	1.57506	2.00089	0.0454043	0.104959
ENSMUSG00000049109	42.4992	3.1468	0.543881	5.78583	7.21548e-09	6.08712e-08
ENSMUSG00000022759	7.435	3.12813	1.29246	2.4203	0.0155077	0.0420827
ENSMUSG00000020695	36.7295	3.11963	0.591615	5.27307	1.3416e-07	9.7529e-07
ENSMUSG00000047557	186.495	3.11917	0.262674	11.8747	1.60205e-32	6.36997e-31
ENSMUSG00000032278	12.2353	3.11638	1.01748	3.06283	0.00219253	0.00753083
ENSMUSG00000032348	147.246	3.09551	0.306991	10.0834	6.54251e-24	1.72261e-22
ENSMUSG00000033220	9.65888	3.09046	1.14092	2.70874	0.00675393	0.0205251
ENSMUSG00000022707	6155.59	3.08686	0.0626082	49.3043	0	0
ENSMUSG00000082424	19.2232	3.08337	0.804216	3.83401	0.000126073	0.000579365
ENSMUSG00000031380	488.16	3.06877	0.164921	18.6075	2.79479e-77	3.80724e-75
ENSMUSG00000016194	264.671	3.04515	0.223146	13.6465	2.11888e-42	1.27671e-40
ENSMUSG00000020614	37.6142	3.04285	0.591784	5.14182	2.72084e-07	1.90373e-06
ENSMUSG00000024421	20.852	3.02595	0.77382	3.91041	9.21398e-05	0.000434778
ENSMUSG00000057933	13.7676	3.02363	0.988451	3.05896	0.00222106	0.00761715
ENSMUSG00000024030	9.30135	3.02083	1.20699	2.50278	0.0123222	0.0344714
ENSMUSG00000035557	133.66	3.01836	0.30579	9.87069	5.57776e-23	1.3981e-21
ENSMUSG00000046056	32.2701	3.0112	0.640497	4.70136	2.58434e-06	1.57228e-05
ENSMUSG00000072594	23.0614	3.00878	0.753308	3.9941	6.49417e-05	0.000315662
ENSMUSG00000029377	9.1072	3.00743	1.16672	2.57769	0.00994628	0.0286747
ENSMUSG00000024399	6.84496	3.00452	1.32099	2.27445	0.022939	0.0589311
ENSMUSG00000029054	6.84496	3.00452	1.32099	2.27445	0.022939	0.0589311
ENSMUSG00000086163	13.7412	3.00259	0.981308	3.05979	0.00221495	0.00760119
ENSMUSG00000030851	9.11713	2.99753	1.14333	2.62175	0.00874801	0.0256401
ENSMUSG00000057666	732.962	2.98066	0.960109	3.1045	0.001906	0.00665019
ENSMUSG00000041180	6.66371	2.96731	1.35033	2.19748	0.0279865	0.0697593
ENSMUSG00000020872	13.4419	2.96417	0.966092	3.06821	0.00215345	0.00742305
ENSMUSG00000030134	15.508	2.9562	0.884717	3.34141	0.00083355	0.00318964
ENSMUSG00000049719	11.0751	2.94924	1.03431	2.8514	0.00435266	0.0139246
ENSMUSG00000020108	6313.88	2.9472	0.0730723	40.3327	0	0
ENSMUSG00000078967	19.885	2.94429	0.779347	3.77789	0.000158163	0.00071202
ENSMUSG00000028645	4420.96	2.94023	0.0709029	41.4684	0	0
ENSMUSG00000047842	8.65309	2.92936	1.22745	2.38654	0.017008	0.0455309
ENSMUSG00000029304	6265.27	2.92627	0.0603294	48.5049	0	0
ENSMUSG00000025473	43.5291	2.92316	0.523429	5.58464	2.34191e-08	1.84086e-07
ENSMUSG00000036596	32.4814	2.91814	0.612169	4.76689	1.8709e-06	1.16281e-05
ENSMUSG00000006221	15.1623	2.91489	0.881052	3.30842	0.000938235	0.00354691
ENSMUSG00000017412	15.12	2.9071	0.88496	3.28501	0.00101978	0.00382197
ENSMUSG00000098019	10.7569	2.90216	1.05361	2.75449	0.00587846	0.0181677
ENSMUSG00000019320	32.2224	2.90194	0.612701	4.7363	2.17654e-06	1.33874e-05
ENSMUSG00000044337	53.4131	2.89571	0.473594	6.11433	9.69619e-10	9.00418e-09
ENSMUSG00000003354	36.3137	2.8935	0.569106	5.08428	3.69017e-07	2.53331e-06
ENSMUSG00000042807	36.2574	2.89238	0.578094	5.00331	5.63539e-07	3.75837e-06
ENSMUSG00000050737	110.874	2.89159	0.33303	8.68266	3.86602e-18	7.297e-17
ENSMUSG00000052117	6.30022	2.87921	1.40551	2.04851	0.0405099	0.0952753
ENSMUSG00000097628	16.8276	2.87789	0.859002	3.35028	0.000807312	0.00309908
ENSMUSG00000074486	21.1622	2.87743	0.747846	3.84763	0.000119268	0.00055084
ENSMUSG00000026251	58.8782	2.86874	0.448311	6.39898	1.56417e-10	1.58604e-09
ENSMUSG00000035606	10.5442	2.8653	1.06705	2.68526	0.00724733	0.0217753
ENSMUSG00000021831	71602.3	2.85993	0.0555475	51.4862	0	0
ENSMUSG00000037306	22.7981	2.842	0.717175	3.96277	7.40847e-05	0.000356234
ENSMUSG00000039438	24.8506	2.83952	0.685164	4.14429	3.40861e-05	0.000173516
ENSMUSG00000034612	18.5266	2.83499	0.790572	3.586	0.000335791	0.00140919
ENSMUSG00000053835	32.7807	2.82791	0.598977	4.72124	2.34409e-06	1.43448e-05
ENSMUSG00000076258	476505	2.79495	0.187249	14.9264	2.21842e-50	1.82914e-48
ENSMUSG00000020277	5706.85	2.79378	0.0670996	41.6363	0	0
ENSMUSG00000071202	5.99593	2.78288	1.38091	2.01525	0.0438782	0.101927
ENSMUSG00000029380	83.8035	2.78071	0.374166	7.43176	1.07158e-13	1.45977e-12
ENSMUSG00000085336	29.8272	2.77209	0.629752	4.40188	1.07317e-05	5.94074e-05
ENSMUSG00000005980	39.6167	2.77037	0.541262	5.11835	3.08215e-07	2.14029e-06
ENSMUSG00000049811	17.709	2.76373	0.822176	3.36148	0.000775247	0.00298953
ENSMUSG00000024164	2336.51	2.75398	0.082283	33.4696	1.33436e-245	7.2083e-243
ENSMUSG00000024210	321.426	2.75305	0.195329	14.0944	4.10939e-45	2.72787e-43
ENSMUSG00000074622	15.7887	2.75201	0.878278	3.13342	0.0017278	0.00608675
ENSMUSG00000025150	56.6701	2.74345	0.473469	5.79436	6.8581e-09	5.80752e-08
ENSMUSG00000085747	5.81469	2.73973	1.38946	1.9718	0.0486324	0.111077
ENSMUSG00000057897	7.77265	2.73952	1.20052	2.28195	0.0224925	0.0579361
ENSMUSG00000025328	118.583	2.73839	0.314062	8.71925	2.80059e-18	5.331e-17
ENSMUSG00000043388	11.6955	2.73581	1.01101	2.70602	0.00680958	0.0206582
ENSMUSG00000017309	7.77563	2.73222	1.20953	2.25892	0.0238884	0.0610598
ENSMUSG00000051435	23.1288	2.72669	0.706852	3.85752	0.000114544	0.000530274
ENSMUSG00000085920	7.67806	2.72018	1.21865	2.23213	0.0256066	0.0648276
ENSMUSG00000041235	7.68897	2.71814	1.22726	2.2148	0.0267736	0.0672494
ENSMUSG00000029096	186.155	2.71501	0.25575	10.6159	2.51389e-26	7.54455e-25
ENSMUSG00000097294	43.4271	2.69115	0.51065	5.27005	1.36388e-07	9.91031e-07
ENSMUSG00000006362	73.6746	2.69016	0.391815	6.8659	6.60744e-12	7.62239e-11
ENSMUSG00000020926	7.55601	2.68574	1.22369	2.19479	0.0281785	0.0701263
ENSMUSG00000087057	12.9864	2.67338	1.00839	2.65114	0.00802197	0.0237476
ENSMUSG00000049928	48.4311	2.66926	0.483715	5.51824	3.42404e-08	2.66077e-07
ENSMUSG00000051335	9.31784	2.66886	1.12866	2.36461	0.0180489	0.0479657
ENSMUSG00000067212	898.529	2.66475	0.11905	22.3834	5.71448e-111	1.26089e-108
ENSMUSG00000057726	52.095	2.66347	0.464627	5.73249	9.89685e-09	8.21208e-08
ENSMUSG00000039057	9.27948	2.65756	1.10383	2.40758	0.0160588	0.0433904
ENSMUSG00000009687	51.9455	2.65564	0.492437	5.39285	6.93471e-08	5.21552e-07
ENSMUSG00000040596	11.0039	2.64551	1.00594	2.62989	0.00854131	0.0250812
ENSMUSG00000018470	32.945	2.63678	0.58038	4.5432	5.54064e-06	3.20176e-05
ENSMUSG00000006574	61.6913	2.62448	0.428516	6.12458	9.09218e-10	8.47846e-09
ENSMUSG00000038327	54.3589	2.62316	0.460866	5.69179	1.25712e-08	1.02733e-07
ENSMUSG00000097462	84.8613	2.61662	0.364719	7.17433	7.26596e-13	9.20943e-12
ENSMUSG00000032013	54.0761	2.61643	0.473558	5.52504	3.29404e-08	2.56356e-07
ENSMUSG00000045362	19.8362	2.61317	0.754202	3.46482	0.000530591	0.00212753
ENSMUSG00000042428	45.0334	2.6074	0.501124	5.20311	1.95983e-07	1.39876e-06
ENSMUSG00000085665	37.5244	2.60437	0.56233	4.63138	3.63229e-06	2.15299e-05
ENSMUSG00000098678	19.6097	2.5967	0.752583	3.45038	0.000559794	0.00223433
ENSMUSG00000008999	56.9333	2.59101	0.445769	5.81246	6.15607e-09	5.24421e-08
ENSMUSG00000013707	17.8608	2.58867	0.799328	3.23856	0.00120134	0.00441683
ENSMUSG00000020689	280.428	2.58604	0.201775	12.8164	1.32637e-37	6.53426e-36
ENSMUSG00000021903	17.7672	2.58442	0.800315	3.22925	0.00124113	0.00454184
ENSMUSG00000097003	7.07048	2.56716	1.30759	1.96328	0.0496139	0.112973
ENSMUSG00000023067	3455.18	2.56049	0.071109	36.008	6.26965e-284	3.7777e-281
ENSMUSG00000031438	116.999	2.56	0.312472	8.19273	2.55359e-16	4.26488e-15
ENSMUSG00000083836	80.2508	2.55865	0.383815	6.66637	2.62207e-11	2.85855e-10
ENSMUSG00000048163	64.303	2.55054	0.41298	6.17594	6.57722e-10	6.23721e-09
ENSMUSG00000052848	10.3894	2.54377	1.03274	2.46314	0.0137727	0.0379463
ENSMUSG00000026414	18.9912	2.53891	0.756129	3.35778	0.000785722	0.0030251
ENSMUSG00000023175	31828.3	2.53616	0.0587923	43.1376	0	0
ENSMUSG00000026185	91.2795	2.53605	0.349879	7.24837	4.21825e-13	5.44791e-12
ENSMUSG00000031775	10.277	2.53526	1.12229	2.25901	0.0238829	0.0610558
ENSMUSG00000042116	206.819	2.53422	0.244496	10.3651	3.57402e-25	1.01249e-23
ENSMUSG00000030231	25.6744	2.5296	0.659696	3.83449	0.000125823	0.000578558
ENSMUSG00000027412	10.2948	2.5289	1.02049	2.47812	0.0132077	0.0366217
ENSMUSG00000087339	8.56739	2.52448	1.11944	2.25513	0.0241249	0.0615539
ENSMUSG00000020901	37.7492	2.52423	0.567138	4.45082	8.5543e-06	4.80673e-05
ENSMUSG00000013367	22.1593	2.52397	0.755779	3.33957	0.000839086	0.00320613
ENSMUSG00000031762	2109.67	2.52281	0.0842741	29.9357	6.7455e-197	2.78092e-194
ENSMUSG00000087028	20.4074	2.51217	0.736283	3.41196	0.000644978	0.00253684
ENSMUSG00000005413	7997.62	2.50827	0.0545537	45.978	0	0
ENSMUSG00000071856	94.6956	2.5078	0.351113	7.14245	9.16843e-13	1.15275e-11
ENSMUSG00000025014	18.6939	2.50505	0.7733	3.23943	0.0011977	0.00440449
ENSMUSG00000017314	295.762	2.50452	0.20687	12.1068	9.72717e-34	4.03137e-32
ENSMUSG00000087273	16.855	2.4984	0.803915	3.10779	0.00188492	0.00658545
ENSMUSG00000078300	15.0822	2.48808	0.844248	2.94709	0.00320779	0.0106109
ENSMUSG00000015766	55.1307	2.48603	0.446157	5.5721	2.51682e-08	1.97241e-07
ENSMUSG00000005125	59920.8	2.48549	0.0438404	56.694	0	0
ENSMUSG00000027048	8.28857	2.4815	1.16743	2.12561	0.033536	0.0812645
ENSMUSG00000028545	11.718	2.48091	0.961543	2.58014	0.00987611	0.0284986
ENSMUSG00000025791	4336.33	2.48013	0.0650399	38.1325	0	0
ENSMUSG00000030406	18.2477	2.46743	0.787619	3.13277	0.00173164	0.00609615
ENSMUSG00000028108	1350.26	2.46638	0.102158	24.1427	8.90309e-129	2.44694e-126
ENSMUSG00000025347	461.702	2.46309	0.162758	15.1335	9.73892e-52	8.33715e-50
ENSMUSG00000021579	9.88602	2.46225	1.04267	2.36149	0.0182019	0.0482651
ENSMUSG00000087008	16.4028	2.46151	0.89194	2.75973	0.00578493	0.0179069
ENSMUSG00000090464	24.6441	2.4607	0.669715	3.67426	0.000238544	0.0010349
ENSMUSG00000070323	9.79937	2.45149	1.05862	2.31574	0.0205723	0.053607
ENSMUSG00000027605	1385.37	2.44642	0.0996598	24.5477	4.57684e-133	1.32779e-130
ENSMUSG00000007030	26.1718	2.44584	0.639418	3.8251	0.000130717	0.000598427
ENSMUSG00000060924	11.453	2.44405	0.976557	2.50272	0.0123244	0.0344714
ENSMUSG00000003955	4093.92	2.4428	0.0706147	34.5933	3.18656e-262	1.84891e-259
ENSMUSG00000059900	9.80929	2.44242	1.04443	2.33852	0.0193602	0.0509059
ENSMUSG00000016494	14.6843	2.44239	0.850604	2.87136	0.00408715	0.0131558
ENSMUSG00000038578	401.059	2.44141	0.168013	14.5311	7.70079e-48	5.69059e-46
ENSMUSG00000073737	8.16553	2.43994	1.13807	2.14393	0.0320387	0.0782779
ENSMUSG00000070576	9.75703	2.43903	1.03953	2.34628	0.0189621	0.0499765
ENSMUSG00000020738	505.061	2.43612	1.18327	2.0588	0.0395135	0.0931977
ENSMUSG00000023800	9.76398	2.43571	1.04722	2.32588	0.0200252	0.0523207
ENSMUSG00000096655	19.4264	2.42919	0.73838	3.28989	0.00100225	0.00376169
ENSMUSG00000063089	19.394	2.4184	0.765788	3.15805	0.00158829	0.00565505
ENSMUSG00000000303	300.388	2.41687	0.192512	12.5544	3.7613e-36	1.71792e-34
ENSMUSG00000087042	8.0296	2.41567	1.14552	2.10881	0.034961	0.0840416
ENSMUSG00000052160	83.4343	2.41563	0.366814	6.58544	4.53532e-11	4.80719e-10
ENSMUSG00000024186	129.955	2.41373	0.289808	8.32874	8.17049e-17	1.41906e-15
ENSMUSG00000026656	62.089	2.41268	0.488677	4.93717	7.92646e-07	5.2e-06
ENSMUSG00000032577	91.4298	2.41213	0.348561	6.92027	4.50792e-12	5.30986e-11
ENSMUSG00000091971	76.9433	2.41136	0.377473	6.38816	1.6789e-10	1.69688e-09
ENSMUSG00000025716	9.57876	2.40565	1.04455	2.30305	0.0212758	0.0552656
ENSMUSG00000021097	17.5068	2.40293	0.782105	3.07238	0.00212356	0.00732931
ENSMUSG00000028359	15.871	2.40094	0.829899	2.89305	0.00381516	0.0123667
ENSMUSG00000047492	28.4475	2.3959	0.629818	3.80411	0.000142312	0.000646917
ENSMUSG00000032064	466.458	2.38868	0.156303	15.2824	1.00212e-52	8.81982e-51
ENSMUSG00000005465	14.2372	2.38865	0.858964	2.78085	0.00542169	0.0169128
ENSMUSG00000015090	88.1664	2.38465	0.351924	6.77603	1.23523e-11	1.38519e-10
ENSMUSG00000098111	28.2752	2.38058	0.61512	3.8701	0.000108791	0.000505732
ENSMUSG00000023456	16190.3	2.37907	0.0483111	49.2448	0	0
ENSMUSG00000034799	135.252	2.37898	0.282753	8.41362	3.97558e-17	7.05339e-16
ENSMUSG00000000530	449.753	2.37441	0.159665	14.8711	5.07383e-50	4.13993e-48
ENSMUSG00000029093	48.5456	2.37346	0.4668	5.08454	3.68524e-07	2.53215e-06
ENSMUSG00000073490	106.118	2.36835	0.31858	7.43406	1.05313e-13	1.43714e-12
ENSMUSG00000020251	457.436	2.36828	0.159164	14.8795	4.47754e-50	3.67252e-48
ENSMUSG00000028836	26.5164	2.36506	0.629619	3.75634	0.000172416	0.000772177
ENSMUSG00000089796	7.81296	2.36226	1.17769	2.00584	0.0448729	0.103914
ENSMUSG00000040584	26.3665	2.35993	0.634826	3.71745	0.000201247	0.000885349
ENSMUSG00000026435	43.4775	2.3581	0.506054	4.65978	3.16541e-06	1.89562e-05
ENSMUSG00000006494	1552.41	2.35366	0.0925246	25.4382	9.54069e-143	3.0503e-140
ENSMUSG00000027377	9.31979	2.34764	1.0791	2.17557	0.0295877	0.0732145
ENSMUSG00000086742	10.7892	2.33561	1.02336	2.28229	0.0224723	0.0578937
ENSMUSG00000037613	1097.49	2.33374	0.107859	21.637	8.05762e-104	1.63936e-101
ENSMUSG00000052727	333.589	2.33303	0.181699	12.84	9.78258e-38	4.84981e-36
ENSMUSG00000020908	9.12167	2.33201	1.0842	2.1509	0.0314842	0.077164
ENSMUSG00000040829	13.7063	2.32087	0.879265	2.63956	0.00830142	0.0244593
ENSMUSG00000026961	28.9648	2.32058	0.611214	3.79668	0.000146647	0.000664558
ENSMUSG00000029648	13.7023	2.31871	0.876471	2.64551	0.00815678	0.0241193
ENSMUSG00000020810	12.1148	2.30611	0.944836	2.44075	0.0146569	0.0401074
ENSMUSG00000059412	1253.31	2.30184	0.100162	22.9811	7.20969e-117	1.79281e-114
ENSMUSG00000025329	1157.51	2.29857	0.105431	21.8016	2.23925e-105	4.74054e-103
ENSMUSG00000078552	12.0765	2.29762	0.976005	2.35411	0.0185673	0.0491177
ENSMUSG00000025207	59.7343	2.29244	0.422255	5.42903	5.66612e-08	4.30691e-07
ENSMUSG00000030638	43.2846	2.28487	0.505306	4.52175	6.13292e-06	3.52452e-05
ENSMUSG00000021298	20.8277	2.28456	0.704163	3.24436	0.00117713	0.004336
ENSMUSG00000023931	11.8744	2.28358	0.935138	2.44198	0.0146071	0.0399921
ENSMUSG00000038523	109.599	2.27869	0.313206	7.27538	3.45458e-13	4.51371e-12
ENSMUSG00000033770	45.6123	2.26968	0.48634	4.66687	3.05826e-06	1.83636e-05
ENSMUSG00000032281	25.0803	2.26728	0.646779	3.5055	0.000455753	0.00185017
ENSMUSG00000051832	51.4941	2.26336	0.449546	5.03477	4.78434e-07	3.23206e-06
ENSMUSG00000029102	270.34	2.26296	0.200334	11.2959	1.37451e-29	4.80648e-28
ENSMUSG00000032340	327.711	2.26285	0.186251	12.1495	5.77402e-34	2.42509e-32
ENSMUSG00000047222	11.7484	2.25888	0.93831	2.40739	0.0160669	0.0434048
ENSMUSG00000063229	28461.1	2.25442	0.0443016	50.8881	0	0
ENSMUSG00000021196	4527.03	2.25199	0.0625369	36.0106	5.71439e-284	3.58086e-281
ENSMUSG00000033287	13.1646	2.24988	0.885841	2.53982	0.0110908	0.0314868
ENSMUSG00000097640	13.064	2.24673	0.892243	2.51807	0.0118001	0.0332004
ENSMUSG00000039976	59.4072	2.23844	0.417329	5.36373	8.15222e-08	6.07866e-07
ENSMUSG00000008193	20.1431	2.22963	0.719921	3.09705	0.00195456	0.00680146
ENSMUSG00000045065	27.3898	2.22555	0.615688	3.61473	0.000300656	0.00127608
ENSMUSG00000057751	71.8974	2.22049	0.391748	5.66815	1.44345e-08	1.17227e-07
ENSMUSG00000057963	1500.13	2.21749	0.0959431	23.1126	3.4589e-118	8.73986e-116
ENSMUSG00000035836	8.5346	2.21712	1.12269	1.97483	0.0482876	0.110434
ENSMUSG00000051257	25.7391	2.21278	0.632412	3.49895	0.000467094	0.00189278
ENSMUSG00000022123	146.728	2.21066	0.277515	7.96591	1.64015e-15	2.58757e-14
ENSMUSG00000043421	644.604	2.1958	0.13555	16.1992	5.10961e-59	5.09854e-57
ENSMUSG00000031987	3858.56	2.19001	0.0659584	33.2029	9.76363e-242	4.9341e-239
ENSMUSG00000017897	604.298	2.188	0.136724	16.0031	1.21615e-57	1.18336e-55
ENSMUSG00000024968	410.645	2.18366	0.1672	13.0602	5.55996e-39	2.9229e-37
ENSMUSG00000075602	243.92	2.17893	0.209123	10.4194	2.02278e-25	5.80382e-24
ENSMUSG00000032514	16.9524	2.17667	0.852707	2.55266	0.0106903	0.0305442
ENSMUSG00000025129	9.74508	2.16805	1.01843	2.12882	0.0332696	0.0807437
ENSMUSG00000041361	13.9523	2.16776	0.856413	2.53121	0.0113669	0.0321725
ENSMUSG00000089901	9.74111	2.1645	1.02379	2.11419	0.0344986	0.0831518
ENSMUSG00000067653	3202.5	2.16256	0.0691933	31.2539	1.97655e-214	8.84702e-212
ENSMUSG00000001020	521.344	2.16238	0.14942	14.4718	1.82606e-47	1.3244e-45
ENSMUSG00000032623	12.4908	2.16158	0.898713	2.4052	0.0161636	0.0436283
ENSMUSG00000024268	16.5592	2.15464	0.783243	2.75092	0.00594281	0.0183412
ENSMUSG00000033032	9.65446	2.15409	1.03006	2.09122	0.0365085	0.0870271
ENSMUSG00000091479	59.0946	2.14864	0.424073	5.06668	4.04823e-07	2.76338e-06
ENSMUSG00000026117	34.2343	2.13814	0.547775	3.90332	9.48841e-05	0.000446785
ENSMUSG00000054256	31.3059	2.1343	0.62075	3.43826	0.000585463	0.00232317
ENSMUSG00000041544	15.0653	2.13344	0.824299	2.58819	0.0096481	0.0279075
ENSMUSG00000096617	6745.77	2.12672	0.0572928	37.1201	1.33191e-301	9.48441e-299
ENSMUSG00000028116	13.6451	2.12669	0.863227	2.46365	0.0137531	0.0379058
ENSMUSG00000056436	16.3042	2.12236	0.800776	2.65038	0.00804009	0.0237922
ENSMUSG00000055692	27.1886	2.12161	0.619214	3.4263	0.000611865	0.00241569
ENSMUSG00000035678	177.406	2.11854	0.241968	8.75546	2.03274e-18	3.92178e-17
ENSMUSG00000061728	42.1418	2.11754	0.515455	4.1081	3.98927e-05	0.000200179
ENSMUSG00000041073	46.0269	2.11593	0.491132	4.30826	1.64543e-05	8.83993e-05
ENSMUSG00000006205	643.82	2.1157	0.133324	15.8688	1.04145e-56	1.00094e-54
ENSMUSG00000024388	155.411	2.11447	0.259407	8.15116	3.60443e-16	5.96272e-15
ENSMUSG00000031538	1765.26	2.11351	0.087009	24.2907	2.45807e-130	7.00147e-128
ENSMUSG00000022236	67.0754	2.10646	0.397467	5.29971	1.15988e-07	8.51085e-07
ENSMUSG00000022235	416.238	2.10506	0.163408	12.8822	5.66762e-38	2.8458e-36
ENSMUSG00000078636	208.391	2.10444	0.226003	9.31155	1.25977e-20	2.73724e-19
ENSMUSG00000079173	26.84	2.09923	0.617132	3.40158	0.000669965	0.00262326
ENSMUSG00000027831	146.095	2.09841	0.276856	7.57942	3.47094e-14	4.94774e-13
ENSMUSG00000019944	895.395	2.09335	0.114284	18.317	6.05882e-75	7.97626e-73
ENSMUSG00000042751	12.0053	2.08791	0.920713	2.26771	0.0233467	0.0598315
ENSMUSG00000032114	366.473	2.08666	0.179706	11.6115	3.60109e-31	1.34321e-29
ENSMUSG00000022262	10.6758	2.08617	0.971873	2.14655	0.0318292	0.0778754
ENSMUSG00000092600	13.2194	2.08296	0.881332	2.36342	0.0181072	0.0480628
ENSMUSG00000034959	11.9008	2.08141	0.918207	2.26682	0.0234013	0.0599418
ENSMUSG00000000202	78.15	2.07985	0.36158	5.75212	8.81288e-09	7.36727e-08
ENSMUSG00000030695	10881.5	2.07702	0.0561035	37.0212	5.21525e-300	3.55227e-297
ENSMUSG00000083773	13897.6	2.07541	0.0553404	37.5025	8.37731e-308	6.24947e-305
ENSMUSG00000030207	26.4342	2.07011	0.625885	3.3075	0.000941336	0.00355777
ENSMUSG00000017607	110.689	2.06911	0.305411	6.77483	1.24553e-11	1.39575e-10
ENSMUSG00000020017	150.105	2.06844	0.266366	7.76539	8.13925e-15	1.21669e-13
ENSMUSG00000026175	39.4489	2.06586	0.517442	3.99245	6.53945e-05	0.000317763
ENSMUSG00000087168	13.1457	2.0633	0.870583	2.37002	0.0177871	0.0473416
ENSMUSG00000040592	9.21027	2.06177	1.04025	1.982	0.0474796	0.108856
ENSMUSG00000038058	87.8259	2.06045	0.350297	5.88202	4.05297e-09	3.51961e-08
ENSMUSG00000026825	88.7732	2.05681	0.343944	5.98007	2.23042e-09	1.98645e-08
ENSMUSG00000028558	96.3936	2.05559	0.344822	5.96129	2.50249e-09	2.21366e-08
ENSMUSG00000039981	11.7817	2.05383	0.92646	2.21686	0.0266328	0.066971
ENSMUSG00000074218	58.4647	2.04768	0.425489	4.81252	1.49039e-06	9.4261e-06
ENSMUSG00000031557	3228.57	2.04345	0.0683742	29.8863	2.96368e-196	1.19049e-193
ENSMUSG00000018774	822.079	2.0399	0.12231	16.6781	1.89174e-62	2.04386e-60
ENSMUSG00000097053	47.9844	2.0393	0.460183	4.4315	9.35792e-06	5.22456e-05
ENSMUSG00000039168	721.005	2.03903	0.126653	16.0994	2.57478e-58	2.55294e-56
ENSMUSG00000052861	25.9044	2.03633	0.634497	3.20936	0.00133029	0.00483087
ENSMUSG00000024892	1468.19	2.03495	0.0984856	20.6624	7.54387e-95	1.32789e-92
ENSMUSG00000056313	47.6583	2.02586	0.471804	4.29386	1.75595e-05	9.39825e-05
ENSMUSG00000023009	616.696	2.02344	0.140855	14.3654	8.52983e-47	5.96555e-45
ENSMUSG00000057766	38.6197	2.02131	0.528858	3.82202	0.000132361	0.000605245
ENSMUSG00000094382	17.852	2.01933	0.763975	2.64319	0.00821278	0.0242574
ENSMUSG00000024867	11.4989	2.0179	0.925304	2.1808	0.0291984	0.072354
ENSMUSG00000088609	89.4597	2.01726	0.349156	5.77754	7.58005e-09	6.37066e-08
ENSMUSG00000079502	15.2461	2.01421	0.823388	2.44625	0.0144351	0.0395974
ENSMUSG00000050860	10.2147	2.01365	0.989832	2.03433	0.041918	0.0981009
ENSMUSG00000020644	79.1388	2.01169	0.370256	5.43325	5.53374e-08	4.21037e-07
ENSMUSG00000001930	12.6925	2.01012	0.905793	2.21918	0.0264744	0.0666784
ENSMUSG00000084503	15.3153	2.00897	0.805297	2.4947	0.0126064	0.0352099
ENSMUSG00000022051	4840.49	2.00838	0.0609811	32.9344	7.076e-238	3.46414e-235
ENSMUSG00000086212	26.6793	2.00814	0.640837	3.13362	0.00172662	0.00608395
ENSMUSG00000046805	69.742	2.00248	0.38151	5.24884	1.53063e-07	1.10603e-06
ENSMUSG00000041323	16.5119	1.99999	0.778036	2.57057	0.0101532	0.0291908
ENSMUSG00000025855	39.1502	1.99478	0.505123	3.94909	7.84488e-05	0.00037549
ENSMUSG00000005686	2875.62	1.99397	0.0745516	26.7462	1.36656e-157	4.86557e-155
ENSMUSG00000042622	1021.34	1.99104	0.106297	18.7309	2.76944e-78	4.05477e-76
ENSMUSG00000031340	142.404	1.98577	0.281471	7.05495	1.72665e-12	2.13157e-11
ENSMUSG00000088246	210.94	1.98192	0.238589	8.30685	9.82752e-17	1.69744e-15
ENSMUSG00000031937	58.8844	1.97789	0.411916	4.80169	1.57334e-06	9.9147e-06
ENSMUSG00000000154	78.4723	1.97068	0.363264	5.42492	5.79808e-08	4.40294e-07
ENSMUSG00000026580	12.4336	1.96509	0.892915	2.20076	0.0277532	0.0692548
ENSMUSG00000091898	105.489	1.96241	0.309207	6.34657	2.20166e-10	2.18992e-09
ENSMUSG00000038065	29.8169	1.96233	0.575751	3.40829	0.000653704	0.00256729
ENSMUSG00000042357	80.4815	1.95856	0.351704	5.56876	2.56555e-08	2.00859e-07
ENSMUSG00000020593	1843.06	1.95598	0.0839601	23.2965	4.81324e-120	1.23613e-117
ENSMUSG00000028327	24.5252	1.94726	0.644463	3.02152	0.00251511	0.00850643
ENSMUSG00000040350	145.068	1.94578	0.264113	7.36724	1.74194e-13	2.34041e-12
ENSMUSG00000028755	205.059	1.93406	0.226318	8.54578	1.27674e-17	2.34758e-16
ENSMUSG00000038776	4446.94	1.93375	0.0625336	30.9234	5.78468e-210	2.5173e-207
ENSMUSG00000043102	46.3945	1.93294	0.46725	4.13683	3.52134e-05	0.000178413
ENSMUSG00000026479	1613.53	1.92913	0.0876847	22.0007	2.83515e-107	6.08432e-105
ENSMUSG00000090700	242.198	1.92797	0.206964	9.31553	1.2135e-20	2.64404e-19
ENSMUSG00000022871	232.763	1.92769	0.211671	9.107	8.46944e-20	1.75506e-18
ENSMUSG00000042401	19.4484	1.92617	0.709212	2.71594	0.00660885	0.0201389
ENSMUSG00000074305	1293.54	1.9251	0.0995705	19.334	2.77912e-83	4.2684e-81
ENSMUSG00000030630	412.329	1.92506	0.159861	12.0421	2.13506e-33	8.73313e-32
ENSMUSG00000022090	286.829	1.92333	0.211175	9.10775	8.41088e-20	1.74523e-18
ENSMUSG00000073198	194.415	1.92167	0.243345	7.89688	2.85961e-15	4.40066e-14
ENSMUSG00000029449	26.6554	1.91902	0.606619	3.16347	0.001559	0.00556346
ENSMUSG00000039891	12.1223	1.91472	0.898573	2.13085	0.0331017	0.0804237
ENSMUSG00000032936	32.6866	1.91341	0.551436	3.46988	0.000520693	0.00209287
ENSMUSG00000082088	39.7474	1.91335	0.523257	3.65661	0.000255574	0.00109995
ENSMUSG00000056671	1132.67	1.91132	0.102046	18.7299	2.82488e-78	4.06005e-76
ENSMUSG00000026875	67.4499	1.90978	0.383551	4.97919	6.38496e-07	4.23125e-06
ENSMUSG00000042515	36.1888	1.90522	0.52994	3.59516	0.000324198	0.00136529
ENSMUSG00000060063	21.6359	1.9019	0.694026	2.74039	0.00613663	0.0188655
ENSMUSG00000085129	10.8312	1.90128	0.964003	1.97228	0.0485776	0.111016
ENSMUSG00000025375	55.0203	1.89816	0.425993	4.45586	8.35594e-06	4.69864e-05
ENSMUSG00000058427	67.0305	1.89581	0.384946	4.92489	8.44099e-07	5.51445e-06
ENSMUSG00000090863	22.5493	1.89144	0.702518	2.69237	0.00709464	0.0213781
ENSMUSG00000097645	23.8782	1.88993	0.639457	2.95553	0.00312135	0.010349
ENSMUSG00000028801	13.0745	1.88703	0.866136	2.17867	0.0293559	0.0726869
ENSMUSG00000062591	46.2294	1.88698	0.486643	3.87754	0.000105519	0.000492422
ENSMUSG00000068113	19.0052	1.8852	0.718236	2.62477	0.00867078	0.0254328
ENSMUSG00000033965	73.6564	1.8798	0.370844	5.06898	3.99954e-07	2.73615e-06
ENSMUSG00000014846	43.7823	1.87683	0.479793	3.91175	9.16279e-05	0.000432623
ENSMUSG00000079414	161.852	1.87651	0.26104	7.18858	6.54683e-13	8.34521e-12
ENSMUSG00000067642	73.2522	1.8744	0.371664	5.04328	4.57627e-07	3.09868e-06
ENSMUSG00000026220	16.5204	1.87003	0.786368	2.37805	0.0174043	0.0464411
ENSMUSG00000024395	358.585	1.8688	0.171763	10.8801	1.43448e-27	4.52164e-26
ENSMUSG00000037139	69.4429	1.86829	0.382471	4.88478	1.03545e-06	6.67886e-06
ENSMUSG00000023011	68.2631	1.86617	0.384682	4.8512	1.22719e-06	7.84379e-06
ENSMUSG00000074213	18.7747	1.86461	0.722154	2.58201	0.00982264	0.0283652
ENSMUSG00000029552	936.043	1.86434	0.10962	17.0073	7.2478e-65	8.11029e-63
ENSMUSG00000069808	723.594	1.86257	0.126087	14.7721	2.21637e-49	1.77151e-47
ENSMUSG00000036587	15.2855	1.86217	0.81346	2.28919	0.0220681	0.0570022
ENSMUSG00000035509	24.5023	1.8561	0.643219	2.88563	0.00390625	0.0126358
ENSMUSG00000019975	231.619	1.85471	0.209034	8.87277	7.13476e-19	1.40419e-17
ENSMUSG00000021214	312.476	1.84323	0.188166	9.79575	1.17428e-22	2.87443e-21
ENSMUSG00000038151	70.6007	1.84063	0.388472	4.73813	2.15702e-06	1.32725e-05
ENSMUSG00000024038	1335.19	1.83944	0.106689	17.2412	1.30312e-66	1.5122e-64
ENSMUSG00000069939	142.857	1.83933	0.279584	6.57881	4.7424e-11	5.00974e-10
ENSMUSG00000038412	1748.65	1.83642	0.0864066	21.2532	3.07976e-100	5.88385e-98
ENSMUSG00000040740	830.966	1.83561	0.118258	15.5221	2.45849e-54	2.23923e-52
ENSMUSG00000084824	13.8309	1.82573	0.83227	2.19367	0.0282592	0.0703159
ENSMUSG00000001156	856.281	1.82129	0.113911	15.9887	1.53106e-57	1.48059e-55
ENSMUSG00000031765	1585.03	1.819	0.0911341	19.9596	1.23589e-88	2.03805e-86
ENSMUSG00000034205	22.9068	1.8187	0.677082	2.68609	0.00722946	0.0217258
ENSMUSG00000024201	1455.21	1.80797	0.0970296	18.6332	1.72934e-77	2.41891e-75
ENSMUSG00000004347	23.9056	1.80682	0.657617	2.74753	0.00600461	0.0185064
ENSMUSG00000026211	12.5576	1.80453	0.879785	2.0511	0.0402571	0.0948088
ENSMUSG00000019823	181.245	1.80318	0.253805	7.10458	1.20692e-12	1.50539e-11
ENSMUSG00000096751	43.0702	1.79174	0.510883	3.50714	0.000452945	0.00183973
ENSMUSG00000054266	250.729	1.7893	0.208242	8.59239	8.51815e-18	1.58298e-16
ENSMUSG00000003273	16.9143	1.78857	0.752204	2.37778	0.0174174	0.0464604
ENSMUSG00000001227	652.515	1.78655	0.130287	13.7124	8.55436e-43	5.23487e-41
ENSMUSG00000073412	22.3945	1.78654	0.710622	2.51405	0.0119353	0.0335567
ENSMUSG00000039831	2802.4	1.78622	0.0741353	24.0941	2.88571e-128	7.79441e-126
ENSMUSG00000087556	19.2476	1.78401	0.744835	2.39517	0.0166126	0.0446114
ENSMUSG00000027463	92.3873	1.78317	0.326547	5.46069	4.74292e-08	3.6316e-07
ENSMUSG00000097821	16.8829	1.78128	0.759029	2.34679	0.0189361	0.0499247
ENSMUSG00000039616	322.366	1.7802	0.178541	9.97082	2.04542e-23	5.25305e-22
ENSMUSG00000005447	517.309	1.77655	0.145796	12.1852	3.72719e-34	1.56963e-32
ENSMUSG00000021678	18.9794	1.77407	0.718251	2.46998	0.0135119	0.0373198
ENSMUSG00000025650	79.5429	1.77375	0.350465	5.06113	4.16771e-07	2.83999e-06
ENSMUSG00000022938	12.327	1.77268	0.878473	2.01791	0.043601	0.101418
ENSMUSG00000018920	124.46	1.76341	0.293661	6.0049	1.91455e-09	1.7198e-08
ENSMUSG00000097354	30.0883	1.76179	0.566519	3.10986	0.00187178	0.00654281
ENSMUSG00000034652	17.7514	1.75969	0.739143	2.38072	0.0172787	0.0461769
ENSMUSG00000095042	23.3176	1.75589	0.642824	2.73152	0.0063043	0.0192972
ENSMUSG00000014852	16.6001	1.75494	0.759946	2.30929	0.0209272	0.0544595
ENSMUSG00000032558	263.17	1.75291	0.203663	8.60692	7.50482e-18	1.39965e-16
ENSMUSG00000025197	239.193	1.7528	0.205466	8.53087	1.45257e-17	2.64913e-16
ENSMUSG00000037012	4339.95	1.75209	0.0656026	26.7076	3.83745e-157	1.33595e-154
ENSMUSG00000064125	33.1618	1.75196	0.543105	3.22583	0.00125608	0.00459018
ENSMUSG00000043333	89.5713	1.75047	0.334366	5.23521	1.64796e-07	1.18808e-06
ENSMUSG00000090877	554.368	1.74469	0.139337	12.5214	5.70243e-36	2.55972e-34
ENSMUSG00000041945	340.429	1.74267	0.176946	9.84858	6.9517e-23	1.73416e-21
ENSMUSG00000097979	15.3512	1.74189	0.798437	2.18162	0.0291373	0.0722435
ENSMUSG00000035109	93.6407	1.74183	0.324534	5.36716	7.99852e-08	5.96974e-07
ENSMUSG00000032294	46104.7	1.74095	0.045297	38.434	0	0
ENSMUSG00000025083	19.6448	1.7401	0.789473	2.20414	0.0275148	0.0688025
ENSMUSG00000063535	15.4025	1.73805	0.822474	2.11319	0.0345841	0.0833317
ENSMUSG00000081600	15.3681	1.73388	0.786852	2.20357	0.0275547	0.068869
ENSMUSG00000042793	55.9654	1.73332	0.416895	4.15768	3.21499e-05	0.000164595
ENSMUSG00000066800	51.3166	1.73141	0.442728	3.91077	9.20022e-05	0.000434259
ENSMUSG00000085105	43.7435	1.73117	0.469329	3.68861	0.000225483	0.000982593
ENSMUSG00000000085	14.1546	1.7299	0.835906	2.0695	0.0384995	0.091149
ENSMUSG00000020181	13.1079	1.72812	0.852244	2.02773	0.0425883	0.0993875
ENSMUSG00000006782	199.413	1.72326	0.222613	7.74107	9.85806e-15	1.4597e-13
ENSMUSG00000052387	28.3096	1.72306	0.603308	2.85603	0.00428978	0.0137403
ENSMUSG00000033083	1574.24	1.72144	0.0921243	18.686	6.43273e-78	9.16138e-76
ENSMUSG00000026303	758.302	1.71995	0.126367	13.6107	3.45732e-42	2.06727e-40
ENSMUSG00000022416	20.6733	1.71691	0.681167	2.52054	0.0117176	0.0330033
ENSMUSG00000087120	33.728	1.71667	0.546295	3.14238	0.00167579	0.00593152
ENSMUSG00000006019	553.103	1.71564	0.14074	12.1901	3.509e-34	1.48173e-32
ENSMUSG00000086794	13.0311	1.71338	0.8541	2.00606	0.0448498	0.103876
ENSMUSG00000098470	62.7496	1.70939	0.400906	4.26381	2.00966e-05	0.000106291
ENSMUSG00000030032	290.998	1.70478	0.195775	8.70784	3.09727e-18	5.88144e-17
ENSMUSG00000060459	27.0138	1.69679	0.627378	2.70457	0.00683924	0.0207334
ENSMUSG00000032377	159.386	1.69488	0.267079	6.34598	2.21008e-10	2.1969e-09
ENSMUSG00000040511	3595.43	1.69274	0.0678325	24.9547	1.9001e-137	5.72442e-135
ENSMUSG00000022639	238.008	1.69208	0.208601	8.11155	4.99781e-16	8.1985e-15
ENSMUSG00000053414	15.9578	1.68819	0.794641	2.12446	0.0336314	0.0814579
ENSMUSG00000034591	2388.44	1.68382	0.0749982	22.4514	1.23927e-111	2.81368e-109
ENSMUSG00000027636	53.2814	1.68034	0.424408	3.95925	7.51847e-05	0.00036108
ENSMUSG00000004952	188.671	1.68009	0.228229	7.36144	1.81932e-13	2.43811e-12
ENSMUSG00000042514	41.5858	1.67924	0.480086	3.49778	0.000469144	0.00189961
ENSMUSG00000097501	15.9816	1.67914	0.768158	2.18593	0.0288206	0.0715422
ENSMUSG00000030109	39.4202	1.6791	0.491156	3.41867	0.000629277	0.00247819
ENSMUSG00000032373	5535.83	1.67641	0.0575616	29.1238	1.79312e-186	7.02275e-184
ENSMUSG00000030468	383.218	1.67539	0.169691	9.87318	5.44137e-23	1.3661e-21
ENSMUSG00000078776	24.4499	1.67532	0.622182	2.69265	0.00708858	0.021368
ENSMUSG00000043157	247.366	1.67102	0.203804	8.19911	2.42163e-16	4.05313e-15
ENSMUSG00000021125	246.846	1.66962	0.202379	8.24994	1.58476e-16	2.69564e-15
ENSMUSG00000006567	20.0694	1.66808	0.689622	2.41883	0.0155707	0.0422316
ENSMUSG00000022836	629.294	1.66304	0.129817	12.8106	1.4298e-37	6.99975e-36
ENSMUSG00000045326	17.8406	1.66272	0.765132	2.17312	0.0297712	0.0735988
ENSMUSG00000058070	543.427	1.65898	0.139292	11.9101	1.04838e-32	4.21127e-31
ENSMUSG00000002409	126.477	1.65757	0.286037	5.79497	6.83354e-09	5.78985e-08
ENSMUSG00000031155	189.396	1.65621	0.227166	7.29075	3.0823e-13	4.04078e-12
ENSMUSG00000085457	25.2447	1.65387	0.612373	2.70075	0.00691832	0.0209313
ENSMUSG00000098973	31.308	1.64914	0.582707	2.83013	0.00465295	0.0147886
ENSMUSG00000066952	28.2553	1.64582	0.592564	2.77745	0.00547866	0.0170701
ENSMUSG00000001348	355.923	1.64106	0.168221	9.75543	1.74866e-22	4.23539e-21
ENSMUSG00000041556	206.548	1.64052	0.218875	7.4952	6.61959e-14	9.20163e-13
ENSMUSG00000028671	239.626	1.63895	0.204423	8.01746	1.0795e-15	1.72391e-14
ENSMUSG00000030030	30.1104	1.63683	0.570136	2.87094	0.00409247	0.0131648
ENSMUSG00000044033	225.044	1.63621	0.21093	7.75714	8.68694e-15	1.29596e-13
ENSMUSG00000058743	38.4736	1.63358	0.495578	3.29631	0.000979652	0.00368392
ENSMUSG00000098428	24.9698	1.63009	0.795325	2.0496	0.0404038	0.0950686
ENSMUSG00000006403	101.603	1.62748	0.317415	5.12728	2.93965e-07	2.04774e-06
ENSMUSG00000026879	2289.03	1.62687	0.0826638	19.6806	3.16145e-86	5.00276e-84
ENSMUSG00000097404	34.1622	1.62187	0.528421	3.06928	0.00214576	0.00739939
ENSMUSG00000026765	21.6738	1.62137	0.696854	2.32671	0.0199809	0.0522398
ENSMUSG00000031980	30.9121	1.61975	0.555	2.91846	0.00351766	0.0115095
ENSMUSG00000018570	22.6359	1.61552	0.65351	2.47207	0.0134332	0.0371352
ENSMUSG00000022439	59.4971	1.60941	0.399879	4.02475	5.70358e-05	0.000280013
ENSMUSG00000025202	90.4105	1.6076	0.331696	4.84663	1.25578e-06	8.01018e-06
ENSMUSG00000040616	70.7694	1.6073	0.367687	4.37137	1.23472e-05	6.78943e-05
ENSMUSG00000020669	69.5063	1.60537	0.385877	4.1603	3.17831e-05	0.00016293
ENSMUSG00000040537	90.0516	1.6036	0.330086	4.85813	1.18497e-06	7.58775e-06
ENSMUSG00000066705	37.8177	1.6012	0.510401	3.13714	0.00170607	0.00602729
ENSMUSG00000020331	708.848	1.59953	0.124066	12.8925	4.95968e-38	2.49834e-36
ENSMUSG00000069919	20.5936	1.59911	0.744445	2.14805	0.0317095	0.0776189
ENSMUSG00000041782	23.5576	1.59777	0.715309	2.23368	0.0255041	0.0646307
ENSMUSG00000020312	136.379	1.5948	0.269177	5.92472	3.12822e-09	2.73934e-08
ENSMUSG00000026544	16.3774	1.59434	0.779116	2.04635	0.0407222	0.095717
ENSMUSG00000021211	158.289	1.59144	0.260779	6.10266	1.04316e-09	9.63571e-09
ENSMUSG00000002020	16.2838	1.58975	0.758671	2.09545	0.0361314	0.086312
ENSMUSG00000038963	870.467	1.58796	0.115336	13.768	3.96831e-43	2.45722e-41
ENSMUSG00000016028	527.005	1.58719	0.141642	11.2056	3.82599e-29	1.31155e-27
ENSMUSG00000041729	436.489	1.58336	0.151996	10.4171	2.07169e-25	5.9333e-24
ENSMUSG00000033594	49.5937	1.58306	0.445911	3.55016	0.000384996	0.00158761
ENSMUSG00000035126	17.1937	1.57988	0.745851	2.11823	0.0341556	0.0824851
ENSMUSG00000037818	172.016	1.57948	0.239714	6.58901	4.42771e-11	4.70268e-10
ENSMUSG00000039208	489.256	1.57672	0.145426	10.8421	2.17327e-27	6.80929e-26
ENSMUSG00000029201	1139.32	1.57484	0.104858	15.0188	5.52917e-51	4.65698e-49
ENSMUSG00000044072	103.789	1.57369	0.306262	5.13837	2.77127e-07	1.93816e-06
ENSMUSG00000097503	36.1247	1.56509	0.510661	3.06483	0.00217791	0.00749212
ENSMUSG00000020486	217.43	1.56294	0.211438	7.39195	1.44692e-13	1.95578e-12
ENSMUSG00000037944	18.0929	1.56036	0.736819	2.1177	0.0342004	0.0825679
ENSMUSG00000017740	46.0287	1.55989	0.454213	3.43426	0.000594166	0.00235407
ENSMUSG00000042784	298.651	1.55754	0.182988	8.5117	1.71397e-17	3.10775e-16
ENSMUSG00000024646	114.033	1.54513	0.292752	5.27795	1.30637e-07	9.50564e-07
ENSMUSG00000066621	1319.07	1.54408	0.0942531	16.3822	2.56156e-60	2.62284e-58
ENSMUSG00000027656	883.358	1.53937	0.116706	13.1901	1.00027e-39	5.40352e-38
ENSMUSG00000005374	2698.96	1.53851	0.0720138	21.364	2.88839e-101	5.7278e-99
ENSMUSG00000029784	20.8238	1.53771	0.672825	2.28545	0.0222864	0.0574714
ENSMUSG00000025130	18726.4	1.53061	0.0456982	33.4939	5.91521e-246	3.30956e-243
ENSMUSG00000034758	248.536	1.52798	0.209489	7.29382	3.01289e-13	3.9564e-12
ENSMUSG00000025500	26.5434	1.52572	0.592706	2.57417	0.0100482	0.0289365
ENSMUSG00000027612	28.3502	1.52415	0.599691	2.54155	0.0110361	0.0313892
ENSMUSG00000087026	20.6246	1.52343	0.676808	2.2509	0.0243919	0.0621036
ENSMUSG00000074489	32.2137	1.51412	0.538708	2.81065	0.00494408	0.0155906
ENSMUSG00000056888	229.264	1.51328	0.212442	7.12323	1.05425e-12	1.32233e-11
ENSMUSG00000001333	38.1345	1.51185	0.503342	3.00362	0.00266784	0.00898418
ENSMUSG00000085433	46.7602	1.51069	0.450632	3.35237	0.000801216	0.00307768
ENSMUSG00000055333	55.7816	1.51055	0.433206	3.48692	0.000488613	0.00197233
ENSMUSG00000044024	19.4211	1.50376	0.708375	2.12284	0.0337675	0.0816991
ENSMUSG00000020728	69.8577	1.50271	0.374717	4.01025	6.06554e-05	0.000296206
ENSMUSG00000034416	53.2981	1.50077	0.427059	3.51421	0.000441063	0.00179752
ENSMUSG00000086219	31.0132	1.49896	0.555918	2.69636	0.00701014	0.0211682
ENSMUSG00000062785	280.486	1.49877	0.214442	6.98918	2.76496e-12	3.33712e-11
ENSMUSG00000031486	17.4437	1.49801	0.739896	2.02463	0.0429055	0.100009
ENSMUSG00000042444	547.08	1.49426	0.142417	10.4921	9.38796e-26	2.75932e-24
ENSMUSG00000003379	20.199	1.49108	0.702951	2.12117	0.0339077	0.0819876
ENSMUSG00000003477	30.7549	1.48928	0.59879	2.48715	0.012877	0.035872
ENSMUSG00000032092	882.093	1.4877	0.11871	12.5322	4.97614e-36	2.24012e-34
ENSMUSG00000070780	836.152	1.48657	0.113118	13.1418	1.8962e-39	1.01733e-37
ENSMUSG00000038777	68.3489	1.48493	0.37026	4.0105	6.05891e-05	0.000295974
ENSMUSG00000019852	195.183	1.48474	0.225583	6.5818	4.64775e-11	4.91638e-10
ENSMUSG00000025429	47.0526	1.48427	0.455061	3.26169	0.00110749	0.00411524
ENSMUSG00000053706	22.1827	1.48213	0.654638	2.26405	0.023571	0.0603174
ENSMUSG00000020698	44.0882	1.48209	0.472902	3.13403	0.00172421	0.00607818
ENSMUSG00000097472	27.9093	1.4814	0.578378	2.5613	0.010428	0.0298821
ENSMUSG00000027896	20.1222	1.48127	0.685337	2.16137	0.0306669	0.075302
ENSMUSG00000038387	465.694	1.48025	0.14943	9.90595	3.92225e-23	9.91064e-22
ENSMUSG00000040128	1641.57	1.48022	0.0850877	17.3964	8.78264e-68	1.05838e-65
ENSMUSG00000022756	170.21	1.4801	0.24059	6.15197	7.6528e-10	7.19189e-09
ENSMUSG00000042078	34.5209	1.47971	0.536677	2.75718	0.00583023	0.0180328
ENSMUSG00000001751	961.992	1.47782	0.106693	13.8511	1.2522e-43	7.91009e-42
ENSMUSG00000007122	102.724	1.47745	0.307264	4.80841	1.52132e-06	9.61009e-06
ENSMUSG00000031585	890.038	1.47661	0.110991	13.3039	2.1969e-40	1.22917e-38
ENSMUSG00000026437	1791.05	1.47346	0.0863372	17.0663	2.64385e-65	2.97976e-63
ENSMUSG00000024039	23.0859	1.47298	0.664415	2.21695	0.0266263	0.0669668
ENSMUSG00000001027	106.841	1.4681	0.297479	4.93512	8.01018e-07	5.24613e-06
ENSMUSG00000086680	20.1176	1.46429	0.705089	2.07674	0.0378253	0.0897428
ENSMUSG00000038453	24.7419	1.46343	0.637794	2.29452	0.0217607	0.056301
ENSMUSG00000020151	29.4858	1.46289	0.571548	2.55952	0.0104817	0.0300195
ENSMUSG00000085214	18.1647	1.46271	0.73872	1.98006	0.0476969	0.10928
ENSMUSG00000003051	305.107	1.45793	0.187976	7.75592	8.7705e-15	1.30607e-13
ENSMUSG00000000628	4105.88	1.45769	0.0645427	22.585	6.08858e-113	1.44521e-110
ENSMUSG00000047501	286.332	1.45702	0.190203	7.66037	1.85405e-14	2.67454e-13
ENSMUSG00000083722	42.754	1.45665	0.467443	3.1162	0.00183198	0.0064148
ENSMUSG00000043460	3877.96	1.45501	0.0645656	22.5354	1.86869e-112	4.36938e-110
ENSMUSG00000019055	2129.53	1.4547	0.0844884	17.2178	1.95396e-66	2.23436e-64
ENSMUSG00000050821	72.9854	1.45282	0.359306	4.04341	5.26783e-05	0.00026017
ENSMUSG00000069920	26.5205	1.45212	0.592145	2.4523	0.0141945	0.0389784
ENSMUSG00000072494	140.078	1.45059	0.275032	5.27423	1.33312e-07	9.69572e-07
ENSMUSG00000095385	33.0802	1.44955	0.529683	2.73664	0.00620694	0.0190476
ENSMUSG00000043811	19.818	1.44643	0.684865	2.112	0.0346866	0.083523
ENSMUSG00000012889	158.84	1.44637	0.24973	5.79172	6.96685e-09	5.89641e-08
ENSMUSG00000041974	1656.25	1.44284	0.0852553	16.9238	3.00598e-64	3.33983e-62
ENSMUSG00000033029	100.865	1.44013	0.314674	4.57657	4.72659e-06	2.76088e-05
ENSMUSG00000042985	98.6641	1.43985	0.320953	4.48616	7.25192e-06	4.12073e-05
ENSMUSG00000001095	20.7033	1.43766	0.674642	2.131	0.0330892	0.0804058
ENSMUSG00000027078	31.8628	1.4366	0.553685	2.59463	0.00946937	0.0274819
ENSMUSG00000001870	74.0212	1.43301	0.366013	3.91518	9.03379e-05	0.000427047
ENSMUSG00000026255	271.886	1.4326	0.190366	7.52547	5.25301e-14	7.3777e-13
ENSMUSG00000034771	110.527	1.43228	0.297738	4.81053	1.50527e-06	9.51637e-06
ENSMUSG00000033576	180.93	1.43178	0.230005	6.22497	4.81656e-10	4.62921e-09
ENSMUSG00000023913	137.516	1.43162	0.26785	5.34485	9.04936e-08	6.72201e-07
ENSMUSG00000057729	48.7611	1.43133	0.443736	3.22562	0.001257	0.00459239
ENSMUSG00000050345	70.3127	1.42891	0.373502	3.8257	0.000130401	0.000597327
ENSMUSG00000000056	647.742	1.42415	0.125958	11.3066	1.21775e-29	4.27742e-28
ENSMUSG00000049598	31.8128	1.42344	0.55472	2.56605	0.0102865	0.0295199
ENSMUSG00000025330	50.4216	1.42246	0.435577	3.26569	0.00109199	0.00406539
ENSMUSG00000038195	29.7081	1.42067	0.57176	2.48473	0.012965	0.0360379
ENSMUSG00000097323	26.247	1.41976	0.636654	2.23004	0.0257449	0.0651462
ENSMUSG00000035834	93.2365	1.41939	0.318984	4.44972	8.59819e-06	4.82793e-05
ENSMUSG00000018042	4376.34	1.41934	0.0699559	20.2891	1.60519e-91	2.73337e-89
ENSMUSG00000073633	24.2358	1.41861	0.617288	2.29813	0.0215545	0.0558594
ENSMUSG00000091412	51.8004	1.41859	0.482481	2.9402	0.00328005	0.0108248
ENSMUSG00000002250	1191.89	1.41845	0.0974508	14.5556	5.38503e-48	4.03646e-46
ENSMUSG00000040219	33.4149	1.41835	0.534984	2.65119	0.00802079	0.0237476
ENSMUSG00000020766	2045.67	1.41646	0.0822459	17.2223	1.808e-66	2.08266e-64
ENSMUSG00000021604	19.5768	1.41509	0.694448	2.03773	0.0415774	0.0974347
ENSMUSG00000020990	27.8421	1.41435	0.582227	2.42921	0.0151319	0.0412552
ENSMUSG00000062342	41.5716	1.41316	0.501532	2.81769	0.00483707	0.0152962
ENSMUSG00000038521	897.582	1.41315	0.112521	12.559	3.54845e-36	1.6302e-34
ENSMUSG00000029482	979.223	1.41048	0.106198	13.2816	2.96109e-40	1.642e-38
ENSMUSG00000020712	872.25	1.40788	0.118203	11.9107	1.04137e-32	4.19385e-31
ENSMUSG00000042010	1148.63	1.40708	0.0981376	14.3378	1.27027e-46	8.76952e-45
ENSMUSG00000038217	33.3097	1.40656	0.532463	2.64161	0.00825125	0.0243527
ENSMUSG00000097098	46.3573	1.40536	0.456887	3.07596	0.00209829	0.00724848
ENSMUSG00000021754	1360.79	1.4049	0.0954131	14.7244	4.49526e-49	3.5567e-47
ENSMUSG00000033788	1363.8	1.40399	0.0959272	14.636	1.65577e-48	1.2778e-46
ENSMUSG00000023043	3881.24	1.40394	0.0660924	21.242	3.90629e-100	7.37301e-98
ENSMUSG00000028439	144.29	1.40322	0.259309	5.41139	6.25365e-08	4.72599e-07
ENSMUSG00000040280	22.1291	1.40312	0.665137	2.10952	0.0348999	0.0839205
ENSMUSG00000086813	40.6492	1.40239	0.478487	2.93089	0.00337995	0.0111217
ENSMUSG00000086578	67.4624	1.40212	0.376405	3.72502	0.000195299	0.000862576
ENSMUSG00000085289	54.3613	1.40171	0.417634	3.3563	0.00078992	0.00304051
ENSMUSG00000010601	53.507	1.39799	0.430401	3.24811	0.00116174	0.00428939
ENSMUSG00000004565	311.147	1.39689	0.177202	7.88303	3.19548e-15	4.89349e-14
ENSMUSG00000028763	201.691	1.39629	0.217748	6.41242	1.43228e-10	1.45518e-09
ENSMUSG00000011148	499.13	1.39464	0.147935	9.42738	4.20467e-21	9.45056e-20
ENSMUSG00000087113	189.004	1.39042	0.228906	6.07419	1.24617e-09	1.14033e-08
ENSMUSG00000042473	189.182	1.38996	0.225635	6.16019	7.2657e-10	6.84864e-09
ENSMUSG00000041889	568.237	1.38775	0.146823	9.45182	3.32985e-21	7.54926e-20
ENSMUSG00000019970	242.136	1.38706	0.201701	6.87682	6.12014e-12	7.08633e-11
ENSMUSG00000021822	598.501	1.38666	0.137892	10.0562	8.63062e-24	2.25345e-22
ENSMUSG00000025176	482.753	1.38448	0.147977	9.35606	8.2767e-21	1.82111e-19
ENSMUSG00000058135	2273.06	1.38329	0.0754069	18.3444	3.66101e-75	4.86046e-73
ENSMUSG00000013076	306.224	1.38319	0.183895	7.52162	5.41017e-14	7.58102e-13
ENSMUSG00000039376	36.4536	1.3824	0.537214	2.57327	0.0100743	0.029001
ENSMUSG00000024401	92.2925	1.38184	0.317587	4.35105	1.35485e-05	7.40325e-05
ENSMUSG00000041132	215.323	1.38179	0.225494	6.12784	8.90811e-10	8.31176e-09
ENSMUSG00000012123	69.3505	1.3814	0.378751	3.64724	0.00026507	0.00113614
ENSMUSG00000056481	40.9492	1.38062	0.492532	2.8031	0.00506138	0.0159188
ENSMUSG00000004267	5307.59	1.37972	0.0583275	23.6547	1.0571e-123	2.80688e-121
ENSMUSG00000024799	105.908	1.3782	0.300591	4.58496	4.54078e-06	2.6563e-05
ENSMUSG00000044005	373.164	1.37723	0.163494	8.42371	3.64752e-17	6.49341e-16
ENSMUSG00000039236	669.752	1.37254	0.125556	10.9317	8.12872e-28	2.58305e-26
ENSMUSG00000097113	39.9133	1.37191	0.48673	2.81862	0.004823	0.015261
ENSMUSG00000056133	38.2908	1.37142	0.499104	2.74777	0.00600012	0.0184962
ENSMUSG00000044217	309.329	1.36918	0.182044	7.52115	5.42983e-14	7.60177e-13
ENSMUSG00000038178	379.849	1.36896	0.170014	8.05208	8.14005e-16	1.30926e-14
ENSMUSG00000028381	3443.43	1.36782	0.0738037	18.5332	1.11493e-76	1.50573e-74
ENSMUSG00000097789	30.8742	1.36732	0.545763	2.50533	0.0122338	0.034273
ENSMUSG00000028378	267.709	1.36123	0.189818	7.17124	7.43218e-13	9.40489e-12
ENSMUSG00000019726	1647.82	1.35986	0.0875598	15.5307	2.1508e-54	1.98203e-52
ENSMUSG00000004187	36.9678	1.35225	0.531991	2.54186	0.0110265	0.0313775
ENSMUSG00000052516	22.394	1.34843	0.649746	2.07531	0.0379576	0.0900021
ENSMUSG00000074794	380.957	1.3478	0.160657	8.3893	4.8906e-17	8.65719e-16
ENSMUSG00000097227	71.2836	1.34778	0.394707	3.41464	0.000638674	0.00251457
ENSMUSG00000051439	156.93	1.3476	0.254435	5.29643	1.18091e-07	8.653e-07
ENSMUSG00000031442	293.972	1.34556	0.192678	6.98345	2.88023e-12	3.46823e-11
ENSMUSG00000003865	6425.45	1.34507	0.0556647	24.1638	5.34966e-129	1.49657e-126
ENSMUSG00000097636	126.398	1.34199	0.272711	4.92094	8.61314e-07	5.61755e-06
ENSMUSG00000021699	101.349	1.3416	0.310148	4.3257	1.5205e-05	8.21342e-05
ENSMUSG00000074661	22.3999	1.34127	0.644594	2.0808	0.0374526	0.0889527
ENSMUSG00000090622	108.407	1.34121	0.294959	4.5471	5.43904e-06	3.14421e-05
ENSMUSG00000022780	25.9404	1.34092	0.620288	2.16177	0.030636	0.0752734
ENSMUSG00000018906	3026.06	1.34002	0.0686536	19.5186	7.63042e-85	1.19538e-82
ENSMUSG00000091337	785.431	1.33927	0.11502	11.6438	2.46771e-31	9.29305e-30
ENSMUSG00000056962	2754.84	1.33926	0.0737461	18.1604	1.06191e-73	1.37486e-71
ENSMUSG00000025757	2065.26	1.3388	0.079728	16.7921	2.78862e-63	3.07651e-61
ENSMUSG00000030659	225.458	1.33771	0.207256	6.45436	1.08674e-10	1.11584e-09
ENSMUSG00000090066	1007.17	1.33735	0.105715	12.6506	1.11038e-36	5.17716e-35
ENSMUSG00000027886	292.256	1.33673	0.184325	7.25203	4.1057e-13	5.3245e-12
ENSMUSG00000024610	1096.59	1.3348	0.102543	13.0169	9.80306e-39	5.10215e-37
ENSMUSG00000050493	40.9362	1.33257	0.495527	2.6892	0.00716233	0.0215489
ENSMUSG00000003545	87.9866	1.32775	0.329726	4.02682	5.65364e-05	0.000277823
ENSMUSG00000042109	227.346	1.32741	0.210915	6.29356	3.10257e-10	3.02834e-09
ENSMUSG00000085705	60.4075	1.32726	0.393055	3.37678	0.000733393	0.00284601
ENSMUSG00000072621	136.223	1.32709	0.265036	5.00719	5.52317e-07	3.69296e-06
ENSMUSG00000032786	528.206	1.32548	0.142197	9.32145	1.14758e-20	2.50739e-19
ENSMUSG00000045348	97.8427	1.32507	0.311526	4.25349	2.10467e-05	0.000110978
ENSMUSG00000025069	65.6899	1.32506	0.376974	3.51499	0.000439773	0.00179414
ENSMUSG00000027375	917.359	1.32433	0.113577	11.6602	2.03518e-31	7.71989e-30
ENSMUSG00000059040	4056.26	1.32377	0.0634492	20.8635	1.14911e-96	2.0692e-94
ENSMUSG00000089849	20.4294	1.32024	0.672428	1.96339	0.0496012	0.112973
ENSMUSG00000035890	1628.63	1.31582	0.0982977	13.386	7.29806e-41	4.17268e-39
ENSMUSG00000056293	30.0387	1.31369	0.576115	2.28025	0.022593	0.0581662
ENSMUSG00000002603	474.029	1.31322	0.145514	9.02471	1.80164e-19	3.67029e-18
ENSMUSG00000006219	2373.3	1.3117	0.0849044	15.4491	7.64942e-54	6.77039e-52
ENSMUSG00000029165	242.573	1.30972	0.201461	6.50111	7.97304e-11	8.26642e-10
ENSMUSG00000062070	18808.3	1.30823	0.0583056	22.4374	1.697e-111	3.7979e-109
ENSMUSG00000019960	410.896	1.30439	0.155885	8.36764	5.87837e-17	1.03241e-15
ENSMUSG00000033209	253.901	1.30396	0.19653	6.63492	3.24683e-11	3.49827e-10
ENSMUSG00000042759	103.543	1.30331	0.303913	4.28844	1.79932e-05	9.61068e-05
ENSMUSG00000032177	569.037	1.30293	0.136121	9.57185	1.05008e-21	2.44074e-20
ENSMUSG00000009654	270.733	1.30267	0.188823	6.8989	5.24066e-12	6.11775e-11
ENSMUSG00000035686	53.5297	1.30138	0.420405	3.09554	0.00196456	0.00683233
ENSMUSG00000040690	813.272	1.30107	0.117735	11.0508	2.17183e-28	7.25458e-27
ENSMUSG00000018500	79.9181	1.30082	0.340314	3.82241	0.000132156	0.000604484
ENSMUSG00000032265	360.542	1.29949	0.165678	7.84344	4.38378e-15	6.6676e-14
ENSMUSG00000022769	1031.95	1.29912	0.106312	12.2199	2.43409e-34	1.03621e-32
ENSMUSG00000045790	31.6255	1.29738	0.547581	2.36929	0.0178222	0.047419
ENSMUSG00000086404	27.125	1.29549	0.614988	2.10652	0.0351589	0.0843878
ENSMUSG00000044626	37.7066	1.29386	0.507934	2.5473	0.0108559	0.0309777
ENSMUSG00000043794	51.5109	1.29171	0.422753	3.05546	0.00224712	0.00770147
ENSMUSG00000030103	4355.25	1.28908	0.061388	20.9989	6.71277e-98	1.2372e-95
ENSMUSG00000089669	40.9382	1.28677	0.482152	2.66881	0.00761213	0.022693
ENSMUSG00000047250	2865.6	1.28677	0.0694411	18.5303	1.17562e-76	1.57412e-74
ENSMUSG00000035456	831.389	1.28504	0.114302	11.2425	2.5206e-29	8.67861e-28
ENSMUSG00000039007	648.228	1.28426	0.131283	9.78237	1.34028e-22	3.26545e-21
ENSMUSG00000020774	102.145	1.28375	0.325034	3.94958	7.82892e-05	0.00037484
ENSMUSG00000044469	72.4106	1.28355	0.378421	3.39186	0.000694208	0.00271141
ENSMUSG00000027254	303.529	1.28301	0.185889	6.90202	5.12693e-12	6.00177e-11
ENSMUSG00000001665	276.362	1.28298	0.190334	6.74064	1.57695e-11	1.74837e-10
ENSMUSG00000086918	37.3399	1.28018	0.496538	2.57821	0.00993143	0.0286372
ENSMUSG00000003528	1925.17	1.27724	0.0887982	14.3836	6.55815e-47	4.60717e-45
ENSMUSG00000014592	189.89	1.2772	0.223711	5.70918	1.13524e-08	9.33089e-08
ENSMUSG00000005803	783.462	1.27603	0.119207	10.7043	9.71359e-27	2.98379e-25
ENSMUSG00000043336	224.376	1.27578	0.212965	5.99056	2.09116e-09	1.87201e-08
ENSMUSG00000053226	58.7981	1.27426	0.400806	3.17924	0.00147661	0.00530807
ENSMUSG00000028737	91.6464	1.27259	0.320537	3.97019	7.18168e-05	0.000346179
ENSMUSG00000018727	40.7563	1.27205	0.477699	2.66288	0.0077475	0.0230527
ENSMUSG00000020205	252.343	1.27151	0.199954	6.359	2.03074e-10	2.03395e-09
ENSMUSG00000042616	33.557	1.27018	0.552328	2.29969	0.0214657	0.0556573
ENSMUSG00000034640	1065.31	1.26865	0.101577	12.4896	8.50512e-36	3.79604e-34
ENSMUSG00000026343	1614.19	1.26635	0.093793	13.5016	1.5308e-41	9.01559e-40
ENSMUSG00000054598	33.6787	1.26513	0.52868	2.393	0.0167112	0.0448207
ENSMUSG00000035211	41.335	1.26302	0.47298	2.67035	0.00757732	0.0226064
ENSMUSG00000097208	124.998	1.26191	0.275581	4.57908	4.67018e-06	2.73098e-05
ENSMUSG00000064193	4225.97	1.26186	0.0668986	18.8622	2.33154e-79	3.44585e-77
ENSMUSG00000086526	50.7495	1.26158	0.425441	2.96534	0.00302348	0.0100543
ENSMUSG00000034872	36.0715	1.26136	0.53227	2.36978	0.0177987	0.0473643
ENSMUSG00000015980	800.112	1.25948	0.113999	11.0481	2.23799e-28	7.45964e-27
ENSMUSG00000073399	42.0944	1.25464	0.472661	2.65442	0.00794449	0.0235627
ENSMUSG00000096988	23.1936	1.25447	0.626982	2.0008	0.0454135	0.104964
ENSMUSG00000049036	23.9397	1.25412	0.636091	1.9716	0.0486549	0.111096
ENSMUSG00000097189	25.7283	1.25363	0.593953	2.11066	0.034802	0.0837235
ENSMUSG00000023832	1614.96	1.25319	0.0884005	14.1763	1.28528e-45	8.67895e-44
ENSMUSG00000024440	28.1859	1.25261	0.628063	1.9944	0.0461085	0.106288
ENSMUSG00000031349	1190.34	1.24984	0.106624	11.722	9.83757e-32	3.79595e-30
ENSMUSG00000000290	457.91	1.24941	0.149342	8.3661	5.95555e-17	1.04362e-15
ENSMUSG00000014791	500.738	1.24783	0.145342	8.58544	9.04885e-18	1.67762e-16
ENSMUSG00000096472	162.272	1.24608	0.245097	5.08405	3.69476e-07	2.53535e-06
ENSMUSG00000002279	810.043	1.24596	0.114531	10.8788	1.45509e-27	4.57739e-26
ENSMUSG00000021591	113.551	1.24497	0.285599	4.35916	1.30564e-05	7.15682e-05
ENSMUSG00000039697	333.436	1.24324	0.171248	7.2599	3.87375e-13	5.03202e-12
ENSMUSG00000035637	1065.86	1.24159	0.108697	11.4224	3.23068e-30	1.16349e-28
ENSMUSG00000029379	38.3532	1.23995	0.486974	2.54624	0.0108891	0.0310612
ENSMUSG00000039787	591.53	1.23987	0.134886	9.19195	3.85766e-20	8.12287e-19
ENSMUSG00000017390	2976.73	1.23958	0.0701436	17.6721	6.88092e-70	8.55528e-68
ENSMUSG00000056737	1011.6	1.23883	0.108013	11.4693	1.88267e-30	6.8273e-29
ENSMUSG00000063524	16425.9	1.23678	0.0480183	25.7565	2.72722e-146	8.90096e-144
ENSMUSG00000096917	107.262	1.23636	0.317999	3.88794	0.000101098	0.000473768
ENSMUSG00000045211	774.375	1.23528	0.118523	10.4223	1.96086e-25	5.63649e-24
ENSMUSG00000097061	196.431	1.23469	0.220718	5.59394	2.2197e-08	1.75271e-07
ENSMUSG00000019278	98.6253	1.23457	0.318822	3.87229	0.000107816	0.000502095
ENSMUSG00000052605	35.626	1.2345	0.535099	2.30705	0.021052	0.0547388
ENSMUSG00000090272	156.168	1.23431	0.246799	5.00128	5.69512e-07	3.79659e-06
ENSMUSG00000053646	28.856	1.23395	0.56743	2.17464	0.0296574	0.0733638
ENSMUSG00000044949	174.148	1.23374	0.233302	5.28816	1.2355e-07	9.02347e-07
ENSMUSG00000006360	525.889	1.23251	0.145329	8.48083	2.23602e-17	4.02176e-16
ENSMUSG00000033721	47.3185	1.22749	0.465523	2.63679	0.00836958	0.0246184
ENSMUSG00000037060	565.796	1.22586	0.134276	9.12941	6.88724e-20	1.43669e-18
ENSMUSG00000027997	336.424	1.22545	0.183805	6.66711	2.60892e-11	2.84619e-10
ENSMUSG00000040471	46.4143	1.22447	0.447526	2.73609	0.00621744	0.0190761
ENSMUSG00000079057	331.817	1.2217	0.170005	7.18625	6.65946e-13	8.48188e-12
ENSMUSG00000057335	1659.46	1.22029	0.0851099	14.3378	1.2707e-46	8.76952e-45
ENSMUSG00000025871	2578.06	1.22012	0.0740028	16.4875	4.51452e-61	4.77868e-59
ENSMUSG00000035969	2433.42	1.21943	0.0728963	16.7282	8.16486e-63	8.9448e-61
ENSMUSG00000028776	1639.16	1.21899	0.0863314	14.1199	2.86351e-45	1.91709e-43
ENSMUSG00000075514	94.6159	1.21867	0.32193	3.78552	0.000153386	0.000691894
ENSMUSG00000022574	90.029	1.21834	0.329469	3.6979	0.000217391	0.00094997
ENSMUSG00000002997	931.927	1.21674	0.107693	11.2982	1.33918e-29	4.69341e-28
ENSMUSG00000003644	456.937	1.21495	0.147655	8.2283	1.89894e-16	3.20569e-15
ENSMUSG00000030409	1156.66	1.21407	0.0992843	12.2282	2.19824e-34	9.40919e-33
ENSMUSG00000071001	49.6042	1.21393	0.430868	2.81741	0.00484125	0.0153064
ENSMUSG00000099291	214.223	1.2137	0.215423	5.63401	1.7607e-08	1.41452e-07
ENSMUSG00000027175	414.233	1.2134	0.157552	7.70154	1.3444e-14	1.96285e-13
ENSMUSG00000031503	64.0001	1.21171	0.396962	3.05246	0.00226971	0.00777379
ENSMUSG00000021565	42.0619	1.21031	0.468591	2.58288	0.00979801	0.0282993
ENSMUSG00000017724	387.155	1.21012	0.158506	7.63455	2.26617e-14	3.25704e-13
ENSMUSG00000034394	328.918	1.20851	0.175597	6.88231	5.88904e-12	6.8238e-11
ENSMUSG00000017830	515.76	1.20817	0.140924	8.57321	1.00636e-17	1.85915e-16
ENSMUSG00000038375	3118.13	1.20754	0.0673194	17.9375	6.01404e-72	7.65983e-70
ENSMUSG00000096965	297.077	1.20591	0.190279	6.33757	2.3341e-10	2.30992e-09
ENSMUSG00000020635	31.811	1.20533	0.544927	2.21191	0.0269732	0.0676749
ENSMUSG00000091705	89.4409	1.20316	0.322891	3.72621	0.000194381	0.00085949
ENSMUSG00000037847	217.241	1.20227	0.213239	5.63814	1.719e-08	1.38457e-07
ENSMUSG00000031799	8179.6	1.2008	0.0542275	22.1437	1.19882e-108	2.60843e-106
ENSMUSG00000040855	28.4158	1.2005	0.5716	2.10024	0.0357081	0.0855095
ENSMUSG00000059602	39.2689	1.19885	0.480258	2.49625	0.0125513	0.0350746
ENSMUSG00000024725	995.193	1.19759	0.105736	11.3262	9.73404e-30	3.43454e-28
ENSMUSG00000020325	1452.91	1.19743	0.0928614	12.8948	4.81283e-38	2.44006e-36
ENSMUSG00000021127	1677.12	1.19715	0.0859975	13.9207	4.74085e-44	3.01911e-42
ENSMUSG00000030718	1784.92	1.19547	0.0817635	14.6211	2.06142e-48	1.56768e-46
ENSMUSG00000002602	1574.99	1.19481	0.0931349	12.8288	1.13141e-37	5.59136e-36
ENSMUSG00000020886	186.25	1.19139	0.227949	5.22658	1.72673e-07	1.23973e-06
ENSMUSG00000057193	1055.18	1.18731	0.101517	11.6957	1.34004e-31	5.15801e-30
ENSMUSG00000027994	292.985	1.18621	0.180224	6.58183	4.647e-11	4.91638e-10
ENSMUSG00000045594	768.768	1.18304	0.117558	10.0635	8.01136e-24	2.09526e-22
ENSMUSG00000001663	894.824	1.18125	0.109255	10.8118	3.02519e-27	9.44077e-26
ENSMUSG00000042742	380.349	1.18031	0.164176	7.18932	6.51135e-13	8.30674e-12
ENSMUSG00000022021	4519.94	1.17908	0.0620274	19.009	1.43538e-80	2.16218e-78
ENSMUSG00000026354	27.4312	1.1785	0.601155	1.96039	0.0499502	0.113573
ENSMUSG00000046589	1752.33	1.1781	0.0834955	14.1097	3.30895e-45	2.20587e-43
ENSMUSG00000040795	458.796	1.17716	0.145921	8.06708	7.1998e-16	1.16521e-14
ENSMUSG00000018411	711.937	1.17634	0.120711	9.74514	1.93507e-22	4.67101e-21
ENSMUSG00000034485	350.353	1.17571	0.168192	6.99029	2.7431e-12	3.31329e-11
ENSMUSG00000041895	498.959	1.17425	0.144963	8.10031	5.48209e-16	8.93677e-15
ENSMUSG00000064637	75.7653	1.17285	0.352462	3.32759	0.000876007	0.00333176
ENSMUSG00000061046	216.034	1.172	0.209223	5.60167	2.123e-08	1.68314e-07
ENSMUSG00000060224	220.239	1.17115	0.20833	5.62162	1.8918e-08	1.51132e-07
ENSMUSG00000019301	48.6635	1.17093	0.434026	2.69783	0.00697939	0.0210876
ENSMUSG00000042743	233.604	1.16682	0.208251	5.60295	2.10735e-08	1.67158e-07
ENSMUSG00000038576	32.1688	1.16448	0.547289	2.12772	0.0333604	0.0809266
ENSMUSG00000097706	68.1916	1.16438	0.367878	3.16512	0.0015502	0.0055383
ENSMUSG00000017723	455.266	1.16283	0.157611	7.37784	1.60881e-13	2.17086e-12
ENSMUSG00000003070	61.4732	1.16247	0.386599	3.00692	0.00263913	0.0088913
ENSMUSG00000076281	282.785	1.15918	0.209889	5.52282	3.33594e-08	2.59488e-07
ENSMUSG00000048772	37.7088	1.15896	0.490973	2.36054	0.0182483	0.0483718
ENSMUSG00000021403	377.645	1.15829	0.159508	7.26161	3.82499e-13	4.97694e-12
ENSMUSG00000029082	4924.69	1.15817	0.05874	19.7168	1.54707e-86	2.4731e-84
ENSMUSG00000018334	36.1405	1.15766	0.534276	2.16677	0.0302522	0.0745995
ENSMUSG00000073599	120.501	1.15708	0.284121	4.0725	4.65103e-05	0.000231311
ENSMUSG00000054342	44.159	1.15661	0.453082	2.55276	0.0106874	0.0305414
ENSMUSG00000026023	32.5849	1.15524	0.5463	2.11466	0.0344588	0.0830765
ENSMUSG00000034165	1795.29	1.15453	0.0902628	12.7908	1.84523e-37	8.97742e-36
ENSMUSG00000035547	1050.15	1.15341	0.100826	11.4397	2.64907e-30	9.5623e-29
ENSMUSG00000066632	103.77	1.14978	0.319375	3.6001	0.000318099	0.00134358
ENSMUSG00000074802	1184.8	1.14847	0.0972293	11.8119	3.38688e-32	1.31987e-30
ENSMUSG00000086869	34.1595	1.14741	0.525035	2.1854	0.0288594	0.0716094
ENSMUSG00000040093	59.4121	1.14721	0.394017	2.91159	0.00359598	0.0117236
ENSMUSG00000097693	42.3215	1.14615	0.462825	2.47643	0.0132705	0.0367698
ENSMUSG00000005142	2167.09	1.1441	0.0795262	14.3864	6.2971e-47	4.44371e-45
ENSMUSG00000013158	45.6254	1.14349	0.4528	2.52538	0.0115572	0.0325932
ENSMUSG00000057454	76.3589	1.14306	0.346393	3.29991	0.000967172	0.00364312
ENSMUSG00000025196	206.327	1.14183	0.213703	5.34305	9.13949e-08	6.78253e-07
ENSMUSG00000006800	61.0284	1.14074	0.390154	2.92382	0.00345769	0.0113441
ENSMUSG00000097744	43.7237	1.13882	0.479716	2.37395	0.017599	0.0468888
ENSMUSG00000080115	55.3207	1.13822	0.415918	2.73666	0.00620667	0.0190476
ENSMUSG00000078439	60.9063	1.13618	0.393194	2.88962	0.00385703	0.0124843
ENSMUSG00000074874	56.7957	1.13552	0.401916	2.82528	0.004724	0.0149962
ENSMUSG00000026167	247.001	1.13462	0.194687	5.82794	5.61155e-09	4.81174e-08
ENSMUSG00000042215	1670.61	1.13434	0.0837511	13.5442	8.57978e-42	5.09132e-40
ENSMUSG00000024222	548.396	1.13387	0.138916	8.16226	3.2882e-16	5.44534e-15
ENSMUSG00000036292	32.4129	1.13353	0.53953	2.10096	0.0356445	0.0854032
ENSMUSG00000058056	740.264	1.12848	0.120156	9.39178	5.89929e-21	1.3109e-19
ENSMUSG00000071047	30.7979	1.12845	0.557192	2.02524	0.0428427	0.0998919
ENSMUSG00000045664	548.935	1.12648	0.139419	8.07983	6.48596e-16	1.05294e-14
ENSMUSG00000056917	340.728	1.12617	0.179709	6.26666	3.68864e-10	3.57809e-09
ENSMUSG00000048332	189.714	1.12538	0.225083	4.99983	5.73799e-07	3.82353e-06
ENSMUSG00000026728	10789.9	1.12461	0.0491369	22.8874	6.20853e-116	1.51973e-113
ENSMUSG00000006517	780.573	1.12436	0.116315	9.66643	4.18738e-22	9.90928e-21
ENSMUSG00000001666	49.271	1.124	0.442361	2.54092	0.011056	0.0314231
ENSMUSG00000075702	315.211	1.12398	0.174204	6.45208	1.10328e-10	1.13115e-09
ENSMUSG00000028300	964.503	1.12397	0.109102	10.302	6.90325e-25	1.91749e-23
ENSMUSG00000036427	6525.73	1.12389	0.0603874	18.6114	2.59906e-77	3.60326e-75
ENSMUSG00000040016	512.876	1.12283	0.14222	7.895	2.90326e-15	4.45906e-14
ENSMUSG00000028698	281.842	1.12248	0.188434	5.95686	2.57126e-09	2.27193e-08
ENSMUSG00000052085	819.903	1.11984	0.113638	9.85445	6.55725e-23	1.64085e-21
ENSMUSG00000023959	1288.43	1.11896	0.0992913	11.2694	1.85786e-29	6.46783e-28
ENSMUSG00000044317	73.0393	1.11769	0.369768	3.02267	0.00250553	0.00848133
ENSMUSG00000026107	1003.31	1.11702	0.113353	9.8543	6.56717e-23	1.64085e-21
ENSMUSG00000027297	46.6427	1.11577	0.444315	2.51121	0.0120317	0.033755
ENSMUSG00000029185	238.1	1.11358	0.199366	5.58564	2.32848e-08	1.83306e-07
ENSMUSG00000020334	165.892	1.11337	0.236449	4.70874	2.49258e-06	1.52e-05
ENSMUSG00000024334	147.422	1.11088	0.257914	4.30719	1.65341e-05	8.87674e-05
ENSMUSG00000041343	33.6881	1.11074	0.532251	2.08686	0.0369004	0.0878143
ENSMUSG00000040562	3573.07	1.10804	0.0824593	13.4375	3.6477e-41	2.09322e-39
ENSMUSG00000031734	511.456	1.10802	0.14139	7.83662	4.62852e-15	7.03301e-14
ENSMUSG00000036944	380.397	1.10756	0.159351	6.95041	3.64232e-12	4.32277e-11
ENSMUSG00000055413	53.7156	1.10474	0.436831	2.529	0.0114389	0.0323353
ENSMUSG00000097835	52.444	1.10471	0.461876	2.39178	0.0167667	0.0449464
ENSMUSG00000026832	477.703	1.10452	0.152362	7.24926	4.19051e-13	5.42102e-12
ENSMUSG00000072235	1261.01	1.10396	0.0977332	11.2957	1.37819e-29	4.80861e-28
ENSMUSG00000031506	280.696	1.1026	0.183139	6.02055	1.73831e-09	1.56778e-08
ENSMUSG00000066278	630.924	1.10214	0.134096	8.21905	2.0513e-16	3.45173e-15
ENSMUSG00000029722	1446.76	1.10183	0.0891964	12.3529	4.70123e-35	2.05725e-33
ENSMUSG00000049382	3086.49	1.10118	0.0670565	16.4216	1.34013e-60	1.39963e-58
ENSMUSG00000046731	117.094	1.10041	0.300639	3.66025	0.00025197	0.00108623
ENSMUSG00000030748	229.159	1.10014	0.206951	5.31593	1.06113e-07	7.82758e-07
ENSMUSG00000091423	46.1026	1.09991	0.448178	2.45418	0.0141206	0.0388367
ENSMUSG00000039191	1358.61	1.09919	0.0943342	11.652	2.24018e-31	8.45654e-30
ENSMUSG00000097875	56.4454	1.09902	0.411617	2.67	0.00758523	0.0226247
ENSMUSG00000029134	50.996	1.09881	0.425887	2.58006	0.00987839	0.0285
ENSMUSG00000034522	82.169	1.09858	0.346535	3.1702	0.00152335	0.00545356
ENSMUSG00000026463	64.5201	1.09826	0.380236	2.88837	0.0038724	0.0125315
ENSMUSG00000048696	1313.46	1.09808	0.101102	10.8611	1.76669e-27	5.5465e-26
ENSMUSG00000070570	69.145	1.09596	0.375606	2.91783	0.00352477	0.0115304
ENSMUSG00000025887	386.798	1.09519	0.172726	6.34065	2.28798e-10	2.27145e-09
ENSMUSG00000046814	57.9297	1.09049	0.399877	2.72707	0.00638998	0.0195251
ENSMUSG00000008384	266.874	1.09024	0.193184	5.64355	1.66578e-08	1.34447e-07
ENSMUSG00000022508	991.077	1.08993	0.10741	10.1474	3.40276e-24	9.11242e-23
ENSMUSG00000036278	65.0625	1.08918	0.375447	2.90103	0.00371936	0.0120912
ENSMUSG00000074203	167.574	1.0883	0.263691	4.12718	3.67232e-05	0.000185522
ENSMUSG00000020309	160.715	1.08765	0.239985	4.53215	5.83871e-06	3.36284e-05
ENSMUSG00000046417	96.5265	1.08744	0.308491	3.52502	0.000423446	0.00173249
ENSMUSG00000058454	1801.44	1.08391	0.0823568	13.1612	1.46766e-39	7.90116e-38
ENSMUSG00000030827	3170.4	1.08383	0.0663439	16.3366	5.42361e-60	5.4817e-58
ENSMUSG00000043621	36.4927	1.0829	0.51312	2.11041	0.0348228	0.0837607
ENSMUSG00000032316	669.467	1.08281	0.123161	8.79178	1.47204e-18	2.86828e-17
ENSMUSG00000035441	3822.47	1.08245	0.0625651	17.3012	4.60822e-67	5.428e-65
ENSMUSG00000048406	182.03	1.08184	0.239898	4.50957	6.49605e-06	3.72092e-05
ENSMUSG00000042644	2351.44	1.08144	0.0740958	14.5952	3.01495e-48	2.28175e-46
ENSMUSG00000041957	1322.62	1.07975	0.0925003	11.6729	1.75333e-31	6.68311e-30
ENSMUSG00000039234	1261.53	1.07941	0.0931818	11.5839	4.97211e-31	1.84144e-29
ENSMUSG00000080518	53.496	1.07931	0.421044	2.5634	0.0103652	0.029734
ENSMUSG00000005951	174.868	1.07843	0.235729	4.57486	4.7653e-06	2.78245e-05
ENSMUSG00000025137	985.383	1.0777	0.10333	10.4296	1.81644e-25	5.24058e-24
ENSMUSG00000089774	3014.03	1.07766	0.0772608	13.9483	3.22098e-44	2.06803e-42
ENSMUSG00000085085	36.2284	1.07728	0.497769	2.16421	0.0304486	0.074954
ENSMUSG00000020256	20620.8	1.07608	0.0470781	22.8573	1.23739e-115	2.98229e-113
ENSMUSG00000016024	1682.99	1.07404	0.0835642	12.8529	8.28527e-38	4.13367e-36
ENSMUSG00000096727	216.221	1.07323	0.21336	5.03013	4.90139e-07	3.30543e-06
ENSMUSG00000025213	35.4052	1.07196	0.503331	2.12974	0.033193	0.080583
ENSMUSG00000055707	271.048	1.07124	0.187872	5.702	1.18413e-08	9.6971e-08
ENSMUSG00000045679	352.234	1.0708	0.166988	6.41241	1.43233e-10	1.45518e-09
ENSMUSG00000039530	1489.95	1.07044	0.0915708	11.6898	1.43785e-31	5.50741e-30
ENSMUSG00000028088	40.0109	1.06926	0.477336	2.24006	0.0250869	0.0636867
ENSMUSG00000030122	2010.39	1.06925	0.0816581	13.0942	3.55182e-39	1.88619e-37
ENSMUSG00000038205	464.91	1.067	0.160353	6.65404	2.85154e-11	3.09579e-10
ENSMUSG00000004936	2182.84	1.06692	0.0763908	13.9666	2.49222e-44	1.60671e-42
ENSMUSG00000087203	55.6556	1.0666	0.411555	2.59162	0.00955239	0.027683
ENSMUSG00000025289	1586.78	1.06538	0.0905028	11.7718	5.4529e-32	2.11448e-30
ENSMUSG00000039157	538.955	1.06534	0.13767	7.73835	1.00715e-14	1.48709e-13
ENSMUSG00000078452	87.6732	1.0652	0.323646	3.29124	0.000997474	0.00374644
ENSMUSG00000046157	72.0136	1.06481	0.357196	2.98103	0.0028728	0.00962062
ENSMUSG00000039126	32.8881	1.0638	0.521557	2.03966	0.0413841	0.0970252
ENSMUSG00000024525	441.29	1.06326	0.152788	6.95907	3.42517e-12	4.07431e-11
ENSMUSG00000035293	765.341	1.06309	0.278537	3.8167	0.000135248	0.000617546
ENSMUSG00000024781	847.502	1.06069	0.111763	9.49052	2.29874e-21	5.26491e-20
ENSMUSG00000034456	89.7025	1.06059	0.329957	3.21434	0.00130743	0.00475889
ENSMUSG00000039450	142.917	1.06027	0.257585	4.11619	3.85192e-05	0.000194033
ENSMUSG00000042286	441.475	1.05957	0.148188	7.15018	8.66619e-13	1.09311e-11
ENSMUSG00000059970	716.221	1.05884	0.120581	8.78118	1.61768e-18	3.14035e-17
ENSMUSG00000056735	49.1089	1.05695	0.431901	2.4472	0.0143971	0.0395069
ENSMUSG00000021025	480.332	1.05656	0.143843	7.34525	2.05382e-13	2.72902e-12
ENSMUSG00000031399	475.911	1.05582	0.143709	7.34693	2.02806e-13	2.69708e-12
ENSMUSG00000097332	49.1297	1.05568	0.427646	2.46858	0.0135651	0.0374403
ENSMUSG00000072620	353.318	1.05539	0.16901	6.24451	4.25142e-10	4.10368e-09
ENSMUSG00000071103	41.4281	1.05435	0.474434	2.22234	0.0262603	0.0661994
ENSMUSG00000032561	2497.15	1.05433	0.0745038	14.1514	1.83082e-45	1.23097e-43
ENSMUSG00000013974	124.531	1.0528	0.273162	3.85414	0.000116137	0.000537333
ENSMUSG00000062044	38.7796	1.0495	0.491523	2.1352	0.0327444	0.0797163
ENSMUSG00000061451	1052.52	1.04839	0.104339	10.0479	9.38035e-24	2.44107e-22
ENSMUSG00000025227	240.074	1.04817	0.199415	5.25622	1.47042e-07	1.064e-06
ENSMUSG00000036432	1094.15	1.04803	0.0992316	10.5614	4.49836e-26	1.33722e-24
ENSMUSG00000043445	1310.26	1.04765	0.0958121	10.9344	7.89153e-28	2.51278e-26
ENSMUSG00000011752	7475.71	1.04734	0.0526779	19.882	5.82412e-88	9.50424e-86
ENSMUSG00000027506	2089.98	1.0466	0.0776521	13.4781	2.10419e-41	1.23001e-39
ENSMUSG00000038527	275.29	1.04618	0.193609	5.40358	6.53251e-08	4.92305e-07
ENSMUSG00000002804	395.503	1.04572	0.164241	6.36697	1.92795e-10	1.93487e-09
ENSMUSG00000020189	1295.39	1.04429	0.0953989	10.9466	6.89799e-28	2.21443e-26
ENSMUSG00000041779	2075.72	1.04117	0.0805821	12.9206	3.4464e-38	1.75867e-36
ENSMUSG00000040820	1026.46	1.04033	0.104762	9.93048	3.0678e-23	7.82739e-22
ENSMUSG00000023942	313.776	1.03942	0.174591	5.95348	2.62507e-09	2.31686e-08
ENSMUSG00000024381	1022.4	1.03925	0.102435	10.1455	3.47108e-24	9.27952e-23
ENSMUSG00000031803	915.003	1.03776	0.115627	8.97505	2.8323e-19	5.68856e-18
ENSMUSG00000015335	121.229	1.03692	0.309073	3.35494	0.000793826	0.00305405
ENSMUSG00000025950	1114.52	1.03686	0.100697	10.2968	7.28298e-25	2.01582e-23
ENSMUSG00000055681	1490.43	1.03444	0.0890041	11.6224	3.17074e-31	1.18835e-29
ENSMUSG00000019189	2260.45	1.03378	0.0754634	13.6991	1.028e-42	6.24211e-41
ENSMUSG00000044017	443.971	1.03369	0.14725	7.02	2.21868e-12	2.70279e-11
ENSMUSG00000029994	903.168	1.03178	0.110787	9.31318	1.24063e-20	2.6994e-19
ENSMUSG00000097252	43.2024	1.03164	0.455087	2.26691	0.0233956	0.0599371
ENSMUSG00000020823	2537.2	1.0315	0.0736002	14.0149	1.26465e-44	8.28953e-43
ENSMUSG00000022372	50.1857	1.03114	0.449273	2.29512	0.0217261	0.0562302
ENSMUSG00000030087	419.407	1.03017	0.15115	6.81554	9.39076e-12	1.06374e-10
ENSMUSG00000054452	4158.67	1.02912	0.0753715	13.654	1.91195e-42	1.15647e-40
ENSMUSG00000046623	137.66	1.02889	0.268844	3.82708	0.000129671	0.000594333
ENSMUSG00000041775	188.088	1.02871	0.224186	4.58866	4.461e-06	2.61256e-05
ENSMUSG00000047731	1448.99	1.028	0.0981974	10.4687	1.20221e-25	3.50723e-24
ENSMUSG00000003228	582.925	1.02779	0.13016	7.89631	2.87277e-15	4.41656e-14
ENSMUSG00000053007	174.688	1.02772	0.230481	4.45902	8.2336e-06	4.63817e-05
ENSMUSG00000056458	53.0468	1.02718	0.414928	2.47557	0.0133026	0.0368324
ENSMUSG00000092341	23465.1	1.02695	0.211772	4.84931	1.23893e-06	7.91089e-06
ENSMUSG00000044258	35.5048	1.02673	0.51054	2.01107	0.0443177	0.102811
ENSMUSG00000039910	3735.92	1.02604	0.0683608	15.0092	6.38958e-51	5.32442e-49
ENSMUSG00000025027	2392.36	1.02519	0.0768067	13.3477	1.22207e-40	6.9366e-39
ENSMUSG00000070003	317.686	1.02474	0.172234	5.94967	2.68688e-09	2.37008e-08
ENSMUSG00000042675	951.015	1.0243	0.111201	9.21132	3.22141e-20	6.82903e-19
ENSMUSG00000022218	577.082	1.02356	0.133182	7.68542	1.52491e-14	2.21196e-13
ENSMUSG00000087370	738.383	1.02279	0.123103	8.30845	9.69603e-17	1.67658e-15
ENSMUSG00000032826	3489.77	1.02167	0.0651624	15.6788	2.11162e-55	1.98088e-53
ENSMUSG00000038415	178.722	1.02165	0.231919	4.40522	1.05676e-05	5.8561e-05
ENSMUSG00000064254	734.816	1.02136	0.117028	8.72748	2.60411e-18	4.96905e-17
ENSMUSG00000038260	245.562	1.01997	0.199547	5.1114	3.19783e-07	2.21179e-06
ENSMUSG00000086681	83.6121	1.01906	0.335306	3.03919	0.00237217	0.00809109
ENSMUSG00000022951	880.499	1.01838	0.11036	9.22783	2.76169e-20	5.87834e-19
ENSMUSG00000026880	929.472	1.01832	0.10871	9.36731	7.44075e-21	1.6441e-19
ENSMUSG00000025025	1408.94	1.01821	0.0933464	10.9078	1.0575e-27	3.34007e-26
ENSMUSG00000025888	326.169	1.01731	0.180483	5.63659	1.7345e-08	1.3949e-07
ENSMUSG00000023904	340.02	1.01686	0.167643	6.06559	1.31472e-09	1.19747e-08
ENSMUSG00000045007	170.052	1.01624	0.239161	4.24918	2.14554e-05	0.000112944
ENSMUSG00000078952	274.375	1.01591	0.190682	5.32781	9.94055e-08	7.3561e-07
ENSMUSG00000097328	77.114	1.01449	0.351796	2.88376	0.00392962	0.0127035
ENSMUSG00000055932	1703.6	1.01406	0.0825954	12.2774	1.19742e-34	5.16769e-33
ENSMUSG00000020019	415.674	1.01276	0.156	6.49207	8.46629e-11	8.75464e-10
ENSMUSG00000091561	359.872	1.00956	0.163465	6.176	6.57478e-10	6.23721e-09
ENSMUSG00000045414	754.546	1.00811	0.116308	8.66761	4.41295e-18	8.29931e-17
ENSMUSG00000026797	1095.11	1.00506	0.0992719	10.1243	4.31164e-24	1.14291e-22
ENSMUSG00000026208	897.893	1.0038	0.107471	9.34018	9.61705e-21	2.11009e-19
ENSMUSG00000074604	533.231	1.0034	0.151394	6.62775	3.40842e-11	3.65478e-10
ENSMUSG00000020407	52.384	1.00191	0.423295	2.36693	0.0179364	0.0476984
ENSMUSG00000051669	210.779	1.00153	0.21246	4.71396	2.42954e-06	1.48444e-05
ENSMUSG00000024998	934.347	1.0009	0.106435	9.40388	5.25874e-21	1.17691e-19
ENSMUSG00000020571	6975.91	0.996705	0.0546451	18.2396	2.50186e-74	3.26618e-72
ENSMUSG00000012819	533.389	0.995359	0.135113	7.36686	1.74695e-13	2.34513e-12
ENSMUSG00000024556	2148.29	0.994586	0.0765246	12.9969	1.27331e-38	6.54021e-37
ENSMUSG00000038781	303.655	0.994174	0.181325	5.48284	4.18554e-08	3.22373e-07
ENSMUSG00000023951	9098.49	0.993868	0.0515461	19.2811	7.73566e-83	1.17657e-80
ENSMUSG00000024235	48.3918	0.991672	0.433791	2.28606	0.0222509	0.0574176
ENSMUSG00000024885	798.437	0.990467	0.119503	8.28823	1.14947e-16	1.97236e-15
ENSMUSG00000055116	518.053	0.988741	0.143326	6.89853	5.25422e-12	6.12901e-11
ENSMUSG00000029470	1501.44	0.988211	0.0877073	11.2671	1.90645e-29	6.60764e-28
ENSMUSG00000029370	900.421	0.987106	0.108937	9.06126	1.28958e-19	2.64085e-18
ENSMUSG00000097274	72.5202	0.987094	0.353708	2.7907	0.00525943	0.0164692
ENSMUSG00000067203	52.8774	0.98651	0.411147	2.39941	0.0164215	0.0442025
ENSMUSG00000032308	564.075	0.985608	0.138246	7.12939	1.00813e-12	1.26549e-11
ENSMUSG00000038059	800.615	0.985464	0.115255	8.55028	1.22789e-17	2.26573e-16
ENSMUSG00000087790	104.734	0.98499	0.301816	3.26355	0.00110028	0.00409331
ENSMUSG00000009035	2256.69	0.983442	0.0754291	13.038	7.44204e-39	3.88623e-37
ENSMUSG00000030137	58.7818	0.981506	0.394005	2.4911	0.0127347	0.0355302
ENSMUSG00000041096	335.475	0.981051	0.182275	5.38226	7.35575e-08	5.5142e-07
ENSMUSG00000027188	78.1369	0.980775	0.354733	2.76482	0.00569536	0.0176506
ENSMUSG00000030055	881.989	0.980308	0.109571	8.94676	3.66083e-19	7.32446e-18
ENSMUSG00000034413	2020.74	0.978482	0.0789418	12.395	2.78214e-35	1.23122e-33
ENSMUSG00000004951	1154.11	0.977315	0.0968891	10.0869	6.31046e-24	1.66431e-22
ENSMUSG00000089876	154.934	0.977118	0.249591	3.91488	9.045e-05	0.000427448
ENSMUSG00000090369	69.79	0.976008	0.373562	2.61271	0.00898281	0.026196
ENSMUSG00000024866	142.931	0.975643	0.256259	3.80726	0.000140518	0.000640113
ENSMUSG00000053175	158.499	0.975178	0.243606	4.0031	6.25168e-05	0.000304252
ENSMUSG00000062198	185.021	0.975008	0.224614	4.34082	1.4195e-05	7.71883e-05
ENSMUSG00000003032	881.965	0.97481	0.108792	8.9603	3.23808e-19	6.49524e-18
ENSMUSG00000031543	62.2746	0.974041	0.383392	2.54059	0.0110666	0.0314474
ENSMUSG00000043903	72.7424	0.97345	0.360109	2.70321	0.00686735	0.0207972
ENSMUSG00000003316	6064.51	0.972665	0.055918	17.3945	9.08426e-68	1.08637e-65
ENSMUSG00000021213	1442.56	0.971325	0.0884275	10.9844	4.54136e-28	1.47911e-26
ENSMUSG00000035473	768.377	0.9711	0.118155	8.21889	2.05387e-16	3.45236e-15
ENSMUSG00000006369	3903.26	0.970096	0.0625054	15.5202	2.53257e-54	2.29336e-52
ENSMUSG00000021094	2225.78	0.969969	0.0762884	12.7145	4.91286e-37	2.33936e-35
ENSMUSG00000030584	147.7	0.969174	0.257044	3.77045	0.000162953	0.000731886
ENSMUSG00000004371	65.2253	0.964472	0.383885	2.5124	0.0119915	0.0336664
ENSMUSG00000005148	155.091	0.964329	0.255124	3.77984	0.000156927	0.000707254
ENSMUSG00000011052	38.169	0.963219	0.49076	1.96271	0.0496802	0.113058
ENSMUSG00000062797	738.994	0.962701	0.117649	8.18284	2.77225e-16	4.61531e-15
ENSMUSG00000029070	1414.5	0.962472	0.0908209	10.5975	3.06122e-26	9.15211e-25
ENSMUSG00000021123	59.0113	0.962145	0.389263	2.47171	0.0134469	0.0371598
ENSMUSG00000011382	564.087	0.96182	0.138602	6.93946	3.93613e-12	4.65736e-11
ENSMUSG00000024913	1745.72	0.960599	0.0897065	10.7082	9.31103e-27	2.86575e-25
ENSMUSG00000066057	68.1463	0.960527	0.377685	2.54319	0.0109844	0.0312876
ENSMUSG00000033400	1580.27	0.959389	0.0893493	10.7375	6.78482e-27	2.10061e-25
ENSMUSG00000002204	941.229	0.958958	0.107468	8.92322	4.52926e-19	9.0045e-18
ENSMUSG00000022946	1038.78	0.956197	0.103916	9.20163	3.52561e-20	7.43368e-19
ENSMUSG00000024008	590.572	0.955789	0.129677	7.37053	1.69946e-13	2.2853e-12
ENSMUSG00000007891	24208.8	0.954873	0.0448288	21.3004	1.12528e-100	2.20358e-98
ENSMUSG00000033065	2788.09	0.954237	0.0754237	12.6517	1.0949e-36	5.1202e-35
ENSMUSG00000081769	77.4082	0.954236	0.344581	2.76927	0.00561829	0.0174521
ENSMUSG00000024187	1704.52	0.953576	0.0857631	11.1187	1.01724e-28	3.43451e-27
ENSMUSG00000038775	72.7589	0.953488	0.363244	2.62492	0.00866688	0.0254261
ENSMUSG00000001588	1333.28	0.95346	0.0917568	10.3912	2.72004e-25	7.71958e-24
ENSMUSG00000045667	454.238	0.952174	0.146833	6.48473	8.88902e-11	9.16154e-10
ENSMUSG00000022453	1558.36	0.951523	0.0855956	11.1165	1.04289e-28	3.51354e-27
ENSMUSG00000054136	869.335	0.951452	0.110058	8.645	5.38048e-18	1.00947e-16
ENSMUSG00000027947	2049.42	0.951433	0.0783551	12.1426	6.28132e-34	2.6311e-32
ENSMUSG00000029406	1397.62	0.9508	0.0892401	10.6544	1.66303e-26	5.03928e-25
ENSMUSG00000028680	475.888	0.950104	0.146361	6.4915	8.49841e-11	8.78206e-10
ENSMUSG00000025283	5421.37	0.947992	0.0572639	16.5548	1.47876e-61	1.57594e-59
ENSMUSG00000079427	134.74	0.945628	0.273086	3.46275	0.000534685	0.00214267
ENSMUSG00000049100	918.034	0.945225	0.10629	8.89287	5.95511e-19	1.17497e-17
ENSMUSG00000051790	701.031	0.944666	0.119562	7.90105	2.7657e-15	4.26288e-14
ENSMUSG00000042349	249.303	0.944559	0.196269	4.81257	1.49001e-06	9.4261e-06
ENSMUSG00000030287	965.693	0.944313	0.108302	8.71928	2.79971e-18	5.331e-17
ENSMUSG00000070729	139.641	0.943965	0.274005	3.44507	0.00057092	0.00227236
ENSMUSG00000015247	296.83	0.943474	0.187268	5.03811	4.70163e-07	3.1803e-06
ENSMUSG00000084616	44.4786	0.942558	0.463909	2.03178	0.0421764	0.0985479
ENSMUSG00000023328	85.4445	0.942555	0.345392	2.72894	0.00635384	0.0194337
ENSMUSG00000045746	43.8257	0.942201	0.464475	2.02853	0.0425062	0.0992108
ENSMUSG00000029616	558.177	0.942159	0.13417	7.02212	2.18519e-12	2.6703e-11
ENSMUSG00000020536	1192.63	0.942155	0.101833	9.25198	2.2037e-20	4.7357e-19
ENSMUSG00000020228	1268.53	0.941655	0.0969461	9.71318	2.6493e-22	6.35589e-21
ENSMUSG00000019850	481.004	0.939779	0.145663	6.45174	1.10574e-10	1.13294e-09
ENSMUSG00000027313	2643.06	0.939273	0.0718445	13.0737	4.6551e-39	2.45545e-37
ENSMUSG00000046733	940.609	0.93864	0.105817	8.87039	7.28894e-19	1.43093e-17
ENSMUSG00000037822	1790.4	0.938149	0.0838156	11.193	4.41162e-29	1.50901e-27
ENSMUSG00000079363	62.0738	0.937674	0.379261	2.47237	0.0134221	0.0371223
ENSMUSG00000022637	568.379	0.936435	0.135884	6.89145	5.52284e-12	6.42799e-11
ENSMUSG00000035757	838.969	0.936167	0.113151	8.27359	1.2999e-16	2.22074e-15
ENSMUSG00000079492	837.319	0.935958	0.143621	6.51687	7.17884e-11	7.47764e-10
ENSMUSG00000085274	74.6781	0.935179	0.357475	2.61607	0.00889487	0.0259782
ENSMUSG00000059060	91.4478	0.934202	0.313476	2.98014	0.00288119	0.0096446
ENSMUSG00000056411	72.1394	0.931628	0.369909	2.51853	0.0117845	0.0331625
ENSMUSG00000031805	353.963	0.931504	0.171783	5.42256	5.87531e-08	4.4508e-07
ENSMUSG00000079343	101.665	0.931132	0.30385	3.06444	0.00218077	0.00749833
ENSMUSG00000078525	100.764	0.930159	0.312842	2.97326	0.00294657	0.00983404
ENSMUSG00000024962	668.13	0.927143	0.123924	7.48153	7.3465e-14	1.0176e-12
ENSMUSG00000057836	318.096	0.926129	0.176931	5.2344	1.65522e-07	1.19276e-06
ENSMUSG00000053358	96.9378	0.925714	0.308571	3.00001	0.00269975	0.00907797
ENSMUSG00000039646	726.846	0.925418	0.120685	7.66804	1.74645e-14	2.52165e-13
ENSMUSG00000003849	302.041	0.924499	0.177032	5.22221	1.76801e-07	1.26763e-06
ENSMUSG00000027187	3545.31	0.924043	0.0718003	12.8696	6.67275e-38	3.33979e-36
ENSMUSG00000023048	1461.08	0.923547	0.0938466	9.84103	7.49432e-23	1.86359e-21
ENSMUSG00000015468	72.478	0.922699	0.362459	2.54566	0.0109071	0.0311069
ENSMUSG00000054611	3590.14	0.921425	0.0648077	14.2178	7.10169e-46	4.81624e-44
ENSMUSG00000038936	433.289	0.920601	0.156191	5.89406	3.7681e-09	3.27768e-08
ENSMUSG00000031129	111.44	0.920348	0.284697	3.23273	0.00122614	0.00449221
ENSMUSG00000022665	749.834	0.919943	0.120414	7.63982	2.17523e-14	3.1321e-13
ENSMUSG00000015890	133.988	0.919755	0.272065	3.38065	0.000723152	0.00280905
ENSMUSG00000045294	2335.25	0.919027	0.0736366	12.4806	9.52976e-36	4.24128e-34
ENSMUSG00000097584	48.356	0.918437	0.439162	2.09134	0.0364978	0.0870271
ENSMUSG00000037071	11489.9	0.917612	0.0489906	18.7304	2.79966e-78	4.06005e-76
ENSMUSG00000085830	63.5753	0.915848	0.376405	2.43314	0.0149683	0.0408455
ENSMUSG00000044165	46.7361	0.915187	0.439171	2.08389	0.0371698	0.0883882
ENSMUSG00000038764	582.529	0.914734	0.130634	7.00226	2.51864e-12	3.05869e-11
ENSMUSG00000025856	465.262	0.914151	0.146605	6.23547	4.50437e-10	4.33449e-09
ENSMUSG00000032060	2476.97	0.914117	0.0775538	11.7869	4.56164e-32	1.77327e-30
ENSMUSG00000039873	192.485	0.91374	0.229988	3.97299	7.09753e-05	0.000342439
ENSMUSG00000026571	842.821	0.91349	0.110528	8.26479	1.39935e-16	2.38544e-15
ENSMUSG00000027303	2796.05	0.912777	0.0689374	13.2407	5.1099e-40	2.79901e-38
ENSMUSG00000079575	826.462	0.911561	0.112773	8.08315	6.31147e-16	1.02568e-14
ENSMUSG00000044854	43.1133	0.910277	0.459421	1.98136	0.0475513	0.108989
ENSMUSG00000028967	2683.31	0.910155	0.0703585	12.936	2.82096e-38	1.44422e-36
ENSMUSG00000025402	470.517	0.90989	0.156903	5.79905	6.66898e-09	5.66574e-08
ENSMUSG00000024855	410.457	0.908611	0.167693	5.41831	6.01659e-08	4.55123e-07
ENSMUSG00000034917	107.791	0.907699	0.29264	3.10176	0.00192372	0.00670335
ENSMUSG00000032238	1595.73	0.906828	0.084649	10.7128	8.86407e-27	2.73355e-25
ENSMUSG00000019066	605.076	0.906468	0.130408	6.951	3.62705e-12	4.30791e-11
ENSMUSG00000064853	76.8644	0.904817	0.394326	2.29459	0.0217568	0.0563002
ENSMUSG00000046993	43.7337	0.904762	0.452962	1.99744	0.0457778	0.10565
ENSMUSG00000045031	56.1594	0.903716	0.408465	2.21247	0.0269343	0.0675993
ENSMUSG00000028164	657.148	0.903617	0.124417	7.26281	3.79141e-13	4.94145e-12
ENSMUSG00000065904	812.011	0.902965	0.125675	7.18495	6.72322e-13	8.55613e-12
ENSMUSG00000006850	131.244	0.900774	0.27163	3.31618	0.000912566	0.00345404
ENSMUSG00000040466	398.797	0.900096	0.156956	5.7347	9.76838e-09	8.11838e-08
ENSMUSG00000082016	152.819	0.899584	0.258573	3.47903	0.000503224	0.00202817
ENSMUSG00000027935	155.436	0.899568	0.24297	3.70239	0.000213579	0.000935139
ENSMUSG00000090136	283.061	0.899546	0.190586	4.7199	2.35961e-06	1.44341e-05
ENSMUSG00000015944	671.395	0.898705	0.122596	7.33064	2.2906e-13	3.03849e-12
ENSMUSG00000063889	88.4715	0.897574	0.318624	2.81703	0.00484698	0.0153214
ENSMUSG00000070473	767.722	0.897428	0.133508	6.72191	1.79357e-11	1.98153e-10
ENSMUSG00000097108	48.5729	0.896579	0.455987	1.96624	0.0492712	0.11229
ENSMUSG00000066829	55.0551	0.896307	0.403295	2.22246	0.0262523	0.0661994
ENSMUSG00000074121	47.7738	0.895912	0.434189	2.06341	0.0390733	0.09234
ENSMUSG00000028751	90.4446	0.895692	0.321554	2.78551	0.00534432	0.0167082
ENSMUSG00000053219	105.753	0.89459	0.291613	3.06773	0.00215688	0.0074312
ENSMUSG00000024854	333.182	0.894546	0.194346	4.60284	4.16764e-06	2.44957e-05
ENSMUSG00000032908	90.7469	0.894522	0.323068	2.76884	0.00562566	0.017467
ENSMUSG00000087574	459.496	0.893014	0.149306	5.9811	2.21632e-09	1.9772e-08
ENSMUSG00000027489	178.229	0.892996	0.231817	3.85216	0.000117079	0.00054137
ENSMUSG00000053470	835.905	0.891297	0.111091	8.02316	1.0306e-15	1.64917e-14
ENSMUSG00000016552	234.558	0.891246	0.199935	4.45767	8.2854e-06	4.66065e-05
ENSMUSG00000072612	66.644	0.890617	0.370651	2.40284	0.0162681	0.0438727
ENSMUSG00000019791	137.636	0.889985	0.267686	3.32473	0.000885032	0.00335793
ENSMUSG00000021910	16527.3	0.889943	0.0470046	18.9331	6.08677e-80	9.08146e-78
ENSMUSG00000038518	458.412	0.888223	0.149304	5.94911	2.69606e-09	2.37684e-08
ENSMUSG00000033124	1691.38	0.886993	0.0831782	10.6638	1.5038e-26	4.5656e-25
ENSMUSG00000003352	1229.97	0.886709	0.0943914	9.39396	5.77864e-21	1.28774e-19
ENSMUSG00000049580	622.778	0.886332	0.12773	6.93911	3.94583e-12	4.6618e-11
ENSMUSG00000029311	376.954	0.886143	0.161876	5.47421	4.39456e-08	3.37311e-07
ENSMUSG00000033088	2410.01	0.88611	0.0786326	11.269	1.86701e-29	6.48526e-28
ENSMUSG00000062210	133.449	0.886107	0.261289	3.39129	0.000695648	0.00271522
ENSMUSG00000072437	207.668	0.886035	0.215517	4.1112	3.93604e-05	0.000197698
ENSMUSG00000005089	53.3809	0.885288	0.412478	2.14626	0.0318519	0.0779066
ENSMUSG00000032231	6233.77	0.884968	0.0631608	14.0114	1.32853e-44	8.67199e-43
ENSMUSG00000023088	1489.12	0.884227	0.0881328	10.0329	1.0927e-23	2.83414e-22
ENSMUSG00000031955	1876.45	0.883788	0.0902001	9.79809	1.14734e-22	2.81288e-21
ENSMUSG00000021404	623.011	0.883477	0.125619	7.03298	2.02164e-12	2.47817e-11
ENSMUSG00000002043	789.194	0.883021	0.120227	7.34461	2.06354e-13	2.73962e-12
ENSMUSG00000025203	34736.5	0.88079	0.042704	20.6255	1.62084e-94	2.82135e-92
ENSMUSG00000063275	566.867	0.880628	0.134949	6.52566	6.77033e-11	7.07093e-10
ENSMUSG00000019820	2786.74	0.880322	0.0701507	12.549	4.02476e-36	1.8329e-34
ENSMUSG00000029135	3035.46	0.880021	0.0694879	12.6644	9.31747e-37	4.38341e-35
ENSMUSG00000022822	2205.69	0.879954	0.077239	11.3926	4.55124e-30	1.61678e-28
ENSMUSG00000026782	1331.62	0.879868	0.0909564	9.67351	3.90731e-22	9.27454e-21
ENSMUSG00000090213	2431.54	0.878934	0.0780773	11.2572	2.13364e-29	7.37871e-28
ENSMUSG00000037110	812.496	0.877334	0.123402	7.10956	1.1641e-12	1.45314e-11
ENSMUSG00000026385	1181.95	0.875847	0.113642	7.70705	1.28756e-14	1.8869e-13
ENSMUSG00000061143	202.551	0.875426	0.212853	4.11283	3.90844e-05	0.000196564
ENSMUSG00000005045	1524.38	0.875415	0.088356	9.90782	3.8497e-23	9.75881e-22
ENSMUSG00000040675	4933.14	0.875352	0.0601172	14.5608	4.99043e-48	3.75866e-46
ENSMUSG00000021486	4666.54	0.875213	0.0606779	14.4239	3.65903e-47	2.64158e-45
ENSMUSG00000026670	789.759	0.875092	0.114036	7.67386	1.66902e-14	2.41653e-13
ENSMUSG00000063506	583.499	0.874626	0.134681	6.49404	8.35663e-11	8.65267e-10
ENSMUSG00000047921	915.362	0.872715	0.106557	8.19014	2.60924e-16	4.35318e-15
ENSMUSG00000031381	802.002	0.869956	0.1134	7.67157	1.69907e-14	2.4555e-13
ENSMUSG00000023963	220.38	0.868852	0.208434	4.16847	3.06651e-05	0.000157508
ENSMUSG00000018417	399.924	0.868522	0.160389	5.4151	6.12553e-08	4.6314e-07
ENSMUSG00000032456	357.466	0.867848	0.164684	5.26978	1.3659e-07	9.91695e-07
ENSMUSG00000030587	116.731	0.865692	0.295757	2.92704	0.00342205	0.0112366
ENSMUSG00000046005	48.7786	0.865485	0.440903	1.96298	0.049648	0.113017
ENSMUSG00000041040	948.11	0.8649	0.108423	7.97709	1.49822e-15	2.37082e-14
ENSMUSG00000056749	1057.58	0.862561	0.0998191	8.64124	5.56068e-18	1.04203e-16
ENSMUSG00000027220	202.588	0.862416	0.216154	3.98982	6.61223e-05	0.000321002
ENSMUSG00000045795	489.716	0.862057	0.144001	5.98645	2.14467e-09	1.91772e-08
ENSMUSG00000071669	81.2044	0.859987	0.341286	2.51984	0.0117408	0.0330574
ENSMUSG00000048240	106.015	0.858638	0.299046	2.87126	0.00408836	0.013157
ENSMUSG00000007867	503.68	0.858453	0.140503	6.10985	9.97254e-10	9.22798e-09
ENSMUSG00000079357	341.526	0.857424	0.166696	5.14365	2.69446e-07	1.88696e-06
ENSMUSG00000054619	858.403	0.857355	0.11111	7.71629	1.19768e-14	1.76178e-13
ENSMUSG00000028128	213.579	0.855969	0.207048	4.13417	3.56246e-05	0.000180438
ENSMUSG00000022893	4969.56	0.855243	0.0578625	14.7806	1.9537e-49	1.56957e-47
ENSMUSG00000097750	317.178	0.854634	0.17917	4.76997	1.84253e-06	1.14635e-05
ENSMUSG00000085395	106.638	0.853098	0.290607	2.93557	0.00332932	0.0109689
ENSMUSG00000026308	330.425	0.852576	0.169392	5.03314	4.82511e-07	3.2568e-06
ENSMUSG00000044080	658.475	0.851994	0.127773	6.66803	2.59264e-11	2.83238e-10
ENSMUSG00000024190	3427.05	0.849804	0.0653355	13.0068	1.11965e-38	5.80807e-37
ENSMUSG00000030591	3089.43	0.849003	0.0675247	12.5732	2.9639e-36	1.36969e-34
ENSMUSG00000054520	189.104	0.848269	0.23043	3.68125	0.000232096	0.00100916
ENSMUSG00000024197	2679.13	0.848097	0.0774513	10.9501	6.64008e-28	2.1404e-26
ENSMUSG00000038347	904.124	0.847701	0.106771	7.93943	2.0311e-15	3.17557e-14
ENSMUSG00000033720	49.0048	0.847638	0.428248	1.97931	0.0477806	0.10945
ENSMUSG00000023827	449.275	0.846908	0.147915	5.72564	1.03047e-08	8.50992e-08
ENSMUSG00000022253	676.048	0.846794	0.126699	6.68351	2.33293e-11	2.56116e-10
ENSMUSG00000002332	982.464	0.846752	0.104307	8.11786	4.74464e-16	7.80773e-15
ENSMUSG00000030621	366.705	0.84653	0.160229	5.28326	1.26902e-07	9.25536e-07
ENSMUSG00000030605	3721.41	0.846437	0.0741535	11.4146	3.53324e-30	1.26663e-28
ENSMUSG00000078485	220.417	0.846011	0.211185	4.00603	6.17488e-05	0.000300888
ENSMUSG00000034282	205.237	0.845657	0.224716	3.76323	0.000167732	0.000752704
ENSMUSG00000022558	3690.36	0.844316	0.0632638	13.346	1.25053e-40	7.07247e-39
ENSMUSG00000014601	1725.23	0.843927	0.0822987	10.2544	1.13044e-24	3.10147e-23
ENSMUSG00000034586	1815.24	0.843692	0.082253	10.2573	1.09761e-24	3.01669e-23
ENSMUSG00000036718	381.632	0.842558	0.157174	5.36066	8.29181e-08	6.17393e-07
ENSMUSG00000053192	484.432	0.842277	0.144286	5.83754	5.29757e-09	4.55248e-08
ENSMUSG00000021288	1879.41	0.842216	0.0825609	10.2011	1.95956e-24	5.30199e-23
ENSMUSG00000072847	108.864	0.842167	0.289901	2.90501	0.00367238	0.0119484
ENSMUSG00000047153	811.212	0.842105	0.111845	7.52919	5.10553e-14	7.19274e-13
ENSMUSG00000027333	1113.61	0.841311	0.0984439	8.54609	1.27326e-17	2.34393e-16
ENSMUSG00000025169	354.908	0.840097	0.162823	5.15958	2.47507e-07	1.74424e-06
ENSMUSG00000040711	1051.93	0.84002	0.100404	8.36638	5.94173e-17	1.04236e-15
ENSMUSG00000027952	177.542	0.839487	0.22885	3.66828	0.000244189	0.00105647
ENSMUSG00000042496	186.063	0.838864	0.226959	3.69611	0.000218931	0.000955901
ENSMUSG00000078954	82.6245	0.837824	0.332291	2.52136	0.0116904	0.0329332
ENSMUSG00000019861	1124.78	0.837534	0.100968	8.29501	1.08572e-16	1.8691e-15
ENSMUSG00000044447	1793.83	0.836925	0.0814021	10.2814	8.55146e-25	2.36274e-23
ENSMUSG00000071042	177.423	0.836478	0.245439	3.40809	0.000654186	0.00256854
ENSMUSG00000023186	865.092	0.835972	0.110456	7.56838	3.77896e-14	5.36243e-13
ENSMUSG00000031634	1228.49	0.835796	0.0956231	8.74053	2.32028e-18	4.44914e-17
ENSMUSG00000036661	257.079	0.835669	0.192743	4.33566	1.45325e-05	7.87772e-05
ENSMUSG00000028843	264.604	0.833298	0.19886	4.19038	2.78488e-05	0.000143987
ENSMUSG00000022032	1046.98	0.833039	0.10116	8.23486	1.79772e-16	3.04466e-15
ENSMUSG00000001630	590.256	0.832572	0.131711	6.3212	2.59539e-10	2.55159e-09
ENSMUSG00000023960	3599.41	0.832348	0.0656429	12.6799	7.64015e-37	3.61603e-35
ENSMUSG00000003721	797.736	0.831809	0.119374	6.9681	3.21257e-12	3.84184e-11
ENSMUSG00000041642	3726.43	0.831767	0.069923	11.8955	1.24959e-32	5.00665e-31
ENSMUSG00000001661	695.054	0.831691	0.123602	6.72877	1.71102e-11	1.89166e-10
ENSMUSG00000085586	71.1824	0.830229	0.3682	2.25483	0.0241438	0.061592
ENSMUSG00000092564	120.695	0.830171	0.303892	2.73179	0.00629904	0.0192887
ENSMUSG00000038312	1940.02	0.830135	0.0815547	10.1789	2.46397e-24	6.65527e-23
ENSMUSG00000020894	343.565	0.82958	0.170721	4.85928	1.17814e-06	7.54876e-06
ENSMUSG00000027068	3794.09	0.828869	0.0637428	13.0033	1.17141e-38	6.05653e-37
ENSMUSG00000062382	634.103	0.828855	0.124689	6.64735	2.98407e-11	3.23071e-10
ENSMUSG00000028661	365.474	0.828702	0.163963	5.05419	4.32228e-07	2.93892e-06
ENSMUSG00000003380	1010.13	0.827614	0.102744	8.05508	7.94291e-16	1.28018e-14
ENSMUSG00000032322	146.742	0.827047	0.251637	3.28667	0.00101381	0.00380143
ENSMUSG00000027777	446.912	0.826839	0.152447	5.42377	5.83535e-08	4.42695e-07
ENSMUSG00000037552	461.562	0.825895	0.145767	5.66586	1.46285e-08	1.18679e-07
ENSMUSG00000025533	294.62	0.825721	0.179315	4.60487	4.12731e-06	2.42894e-05
ENSMUSG00000055632	55.4168	0.825702	0.41869	1.97211	0.0485975	0.111046
ENSMUSG00000035506	103.848	0.825564	0.302955	2.72504	0.00642946	0.0196343
ENSMUSG00000047040	66.7517	0.825181	0.365441	2.25804	0.0239432	0.0611799
ENSMUSG00000090330	146.951	0.82395	0.26002	3.1688	0.00153072	0.0054787
ENSMUSG00000024049	140.469	0.822845	0.255227	3.22397	0.00126425	0.00461565
ENSMUSG00000089755	61.8715	0.82256	0.385301	2.13485	0.0327734	0.079762
ENSMUSG00000031351	99.963	0.822409	0.330759	2.48643	0.0129031	0.0359296
ENSMUSG00000063558	347.567	0.822374	0.173322	4.74477	2.08743e-06	1.28797e-05
ENSMUSG00000038086	217.874	0.822122	0.209759	3.91936	8.87855e-05	0.000420762
ENSMUSG00000041351	74.5267	0.820937	0.360819	2.2752	0.0228938	0.0588343
ENSMUSG00000009418	702.219	0.820372	0.11991	6.84158	7.83256e-12	8.96966e-11
ENSMUSG00000034993	7408.41	0.820043	0.0557845	14.7002	6.42887e-49	5.06104e-47
ENSMUSG00000053141	3537.27	0.817984	0.0652102	12.5438	4.29806e-36	1.94605e-34
ENSMUSG00000048756	2926.03	0.817392	0.068977	11.8502	2.1467e-32	8.49246e-31
ENSMUSG00000044786	139.95	0.816749	0.253673	3.21969	0.00128327	0.00467965
ENSMUSG00000013275	1547.42	0.815277	0.0887179	9.18954	3.94515e-20	8.29593e-19
ENSMUSG00000025241	507.597	0.814716	0.141997	5.73755	9.6054e-09	7.99566e-08
ENSMUSG00000019883	837.745	0.814385	0.110713	7.35583	1.89742e-13	2.5341e-12
ENSMUSG00000031825	168.233	0.814024	0.239896	3.39323	0.000690726	0.00269916
ENSMUSG00000003341	59.4351	0.812848	0.387676	2.09672	0.0360181	0.0860808
ENSMUSG00000020777	2685.92	0.812133	0.0712849	11.3928	4.5427e-30	1.61678e-28
ENSMUSG00000061306	1867.64	0.811285	0.0851676	9.52575	1.63858e-21	3.775e-20
ENSMUSG00000028443	212.143	0.811192	0.215959	3.75623	0.000172492	0.000772294
ENSMUSG00000027215	1463.8	0.810732	0.0927828	8.73796	2.37366e-18	4.54594e-17
ENSMUSG00000031834	2136.79	0.810519	0.0813532	9.96297	2.21356e-23	5.66628e-22
ENSMUSG00000039701	448.055	0.810147	0.146514	5.52949	3.2117e-08	2.50072e-07
ENSMUSG00000032062	235.782	0.809837	0.198727	4.07513	4.59882e-05	0.00022886
ENSMUSG00000030494	223.467	0.80893	0.20774	3.89395	9.86247e-05	0.000463146
ENSMUSG00000038292	397.557	0.808068	0.154841	5.21871	1.80178e-07	1.29066e-06
ENSMUSG00000020523	1437.11	0.807378	0.0889641	9.07533	1.13336e-19	2.32703e-18
ENSMUSG00000019916	4234.47	0.806473	0.0605695	13.3148	1.89818e-40	1.06584e-38
ENSMUSG00000075705	1161.15	0.806047	0.0962814	8.37179	5.67512e-17	9.98949e-16
ENSMUSG00000006304	5866.31	0.805109	0.0595615	13.5173	1.23677e-41	7.3114e-40
ENSMUSG00000031770	4416.63	0.80408	0.060583	13.2724	3.34804e-40	1.84685e-38
ENSMUSG00000054277	917.692	0.803776	0.111276	7.22325	5.07579e-13	6.52316e-12
ENSMUSG00000055172	572.576	0.803734	0.160403	5.01072	5.42263e-07	3.63194e-06
ENSMUSG00000045176	139.755	0.80355	0.268628	2.99131	0.00277779	0.00931639
ENSMUSG00000020572	3030.26	0.802594	0.0777996	10.3162	5.95453e-25	1.66578e-23
ENSMUSG00000020865	936.469	0.80239	0.109086	7.35557	1.90116e-13	2.53693e-12
ENSMUSG00000027954	262.891	0.801672	0.187591	4.27352	1.92412e-05	0.000102146
ENSMUSG00000086995	111.824	0.801022	0.293723	2.72713	0.0063888	0.0195251
ENSMUSG00000086607	268.369	0.800531	0.186643	4.28911	1.79392e-05	9.5851e-05
ENSMUSG00000071076	6227.51	0.800513	0.144634	5.53474	3.11699e-08	2.43181e-07
ENSMUSG00000025969	3292.24	0.799681	0.0675987	11.8298	2.73689e-32	1.06998e-30
ENSMUSG00000029408	154.583	0.799644	0.251205	3.18323	0.00145641	0.00524148
ENSMUSG00000037913	59.1238	0.799622	0.390003	2.0503	0.0403354	0.0949504
ENSMUSG00000007038	2724.59	0.799608	0.0811915	9.84842	6.96315e-23	1.73426e-21
ENSMUSG00000034807	2634.67	0.799239	0.0772601	10.3448	4.41915e-25	1.24292e-23
ENSMUSG00000026207	1656.6	0.798817	0.0845609	9.44664	3.49882e-21	7.90945e-20
ENSMUSG00000026389	748.986	0.798224	0.122274	6.52815	6.6589e-11	6.95919e-10
ENSMUSG00000049562	330.133	0.797443	0.170282	4.68308	2.82598e-06	1.70999e-05
ENSMUSG00000045777	80.4678	0.797048	0.332552	2.39676	0.0165407	0.0444701
ENSMUSG00000041515	174.949	0.796539	0.231005	3.44814	0.000564455	0.00224892
ENSMUSG00000032511	363.578	0.796389	0.161777	4.92276	8.53336e-07	5.56783e-06
ENSMUSG00000001119	674.699	0.796114	0.128238	6.20809	5.36341e-10	5.13275e-09
ENSMUSG00000022148	82.5791	0.795712	0.331945	2.39712	0.0165245	0.0444418
ENSMUSG00000071379	441.186	0.795613	0.150024	5.30323	1.1377e-07	8.35591e-07
ENSMUSG00000042978	326.984	0.79536	0.170409	4.66737	3.05079e-06	1.83328e-05
ENSMUSG00000002083	227.151	0.793856	0.205026	3.87198	0.000107953	0.000502521
ENSMUSG00000040462	2799.83	0.793704	0.0700821	11.3253	9.82995e-30	3.46058e-28
ENSMUSG00000054733	132.39	0.793477	0.262851	3.01873	0.00253834	0.00857943
ENSMUSG00000048997	255.355	0.79317	0.192034	4.13036	3.62201e-05	0.000183158
ENSMUSG00000029270	257.917	0.791741	0.192284	4.11755	3.82922e-05	0.000193014
ENSMUSG00000001420	71.145	0.79148	0.359024	2.20454	0.0274867	0.068743
ENSMUSG00000021265	82.8622	0.79103	0.335561	2.35734	0.0184064	0.0487333
ENSMUSG00000004508	772.735	0.79073	0.119346	6.62554	3.45977e-11	3.70476e-10
ENSMUSG00000009739	545.227	0.790432	0.133313	5.92915	3.04514e-09	2.66957e-08
ENSMUSG00000036461	750.578	0.790318	0.115251	6.85736	7.01428e-12	8.06205e-11
ENSMUSG00000029162	74.7267	0.790127	0.346273	2.2818	0.0225011	0.0579488
ENSMUSG00000038836	109.943	0.790058	0.294898	2.67909	0.00738236	0.0221259
ENSMUSG00000045071	484.515	0.789994	0.143505	5.50498	3.69208e-08	2.86054e-07
ENSMUSG00000072812	1185.82	0.789546	0.0987173	7.99805	1.26401e-15	2.01344e-14
ENSMUSG00000028032	1251.04	0.788844	0.0949071	8.31175	9.42987e-17	1.63416e-15
ENSMUSG00000007837	195.107	0.785379	0.219467	3.57857	0.00034548	0.00144443
ENSMUSG00000040699	188.622	0.785156	0.237207	3.31001	0.000932937	0.00352773
ENSMUSG00000019806	1072.78	0.785092	0.0994617	7.89341	2.94036e-15	4.51163e-14
ENSMUSG00000026482	189.832	0.78496	0.220408	3.5614	0.00036888	0.00153286
ENSMUSG00000023046	258.479	0.784236	0.210726	3.72159	0.000197969	0.000872891
ENSMUSG00000074577	328.041	0.783728	0.170541	4.59555	4.31615e-06	2.53152e-05
ENSMUSG00000015966	291.687	0.783058	0.180064	4.34878	1.36895e-05	7.47507e-05
ENSMUSG00000008540	700.038	0.783049	0.123265	6.35257	2.11745e-10	2.11421e-09
ENSMUSG00000023473	131.019	0.783027	0.268204	2.91951	0.00350577	0.0114754
ENSMUSG00000005514	8779.01	0.782787	0.0534947	14.633	1.73048e-48	1.32891e-46
ENSMUSG00000006575	66.3233	0.782721	0.372973	2.0986	0.0358521	0.0857756
ENSMUSG00000032598	193.846	0.781579	0.232558	3.36078	0.000777215	0.00299529
ENSMUSG00000023909	280.932	0.780913	0.186213	4.19366	2.74489e-05	0.00014206
ENSMUSG00000022114	181.934	0.780813	0.22768	3.42943	0.00060484	0.00239218
ENSMUSG00000034947	159.159	0.78047	0.238622	3.27073	0.00107269	0.00400399
ENSMUSG00000042851	449.677	0.780085	0.14709	5.30346	1.1363e-07	8.34956e-07
ENSMUSG00000036644	1438.45	0.77912	0.0880919	8.84439	9.20255e-19	1.79984e-17
ENSMUSG00000063065	1371.07	0.777812	0.0911795	8.53056	1.45635e-17	2.65293e-16
ENSMUSG00000020758	231.764	0.777744	0.200689	3.87536	0.000106466	0.00049634
ENSMUSG00000033249	411.429	0.775976	0.154735	5.01488	5.30677e-07	3.56348e-06
ENSMUSG00000021701	309.658	0.775023	0.181507	4.26992	1.95539e-05	0.000103701
ENSMUSG00000031490	4091.21	0.774081	0.069372	11.1584	6.51502e-29	2.20441e-27
ENSMUSG00000002732	128.562	0.774047	0.267259	2.89624	0.0037766	0.0122569
ENSMUSG00000007805	497.426	0.773981	0.148968	5.1956	2.04056e-07	1.45439e-06
ENSMUSG00000042331	1157.74	0.772953	0.0976486	7.91566	2.45943e-15	3.81857e-14
ENSMUSG00000026123	2266.73	0.772676	0.0746532	10.3502	4.17585e-25	1.17872e-23
ENSMUSG00000047141	373.197	0.771703	0.177971	4.33611	1.45029e-05	7.86983e-05
ENSMUSG00000057948	1118.49	0.771121	0.102315	7.53676	4.81799e-14	6.79988e-13
ENSMUSG00000024909	828.956	0.770899	0.111124	6.93727	3.99761e-12	4.71941e-11
ENSMUSG00000024371	124.02	0.769827	0.269259	2.85906	0.00424904	0.0136182
ENSMUSG00000026031	1285.95	0.769633	0.103369	7.44551	9.65725e-14	1.32131e-12
ENSMUSG00000001472	4739.74	0.768425	0.059594	12.8943	4.84408e-38	2.44798e-36
ENSMUSG00000049184	74.0107	0.768025	0.347957	2.20724	0.0272973	0.0683671
ENSMUSG00000021876	285.471	0.76802	0.181088	4.24115	2.22377e-05	0.000116748
ENSMUSG00000033147	70.4841	0.767809	0.356357	2.15461	0.0311925	0.0764969
ENSMUSG00000037568	93.8342	0.767712	0.310599	2.47172	0.0134466	0.0371598
ENSMUSG00000050965	903.838	0.766188	0.107242	7.14447	9.03425e-13	1.13771e-11
ENSMUSG00000031845	132.039	0.765652	0.260694	2.93698	0.0033143	0.0109309
ENSMUSG00000032507	867.519	0.765339	0.108094	7.0803	1.43839e-12	1.78698e-11
ENSMUSG00000032652	658.522	0.765065	0.123098	6.21508	5.12982e-10	4.92124e-09
ENSMUSG00000053553	213.194	0.764825	0.231731	3.30048	0.000965185	0.00363738
ENSMUSG00000029174	1396.6	0.764817	0.0887791	8.61483	7.0043e-18	1.30786e-16
ENSMUSG00000021286	381.928	0.764347	0.163448	4.67638	2.91977e-06	1.76184e-05
ENSMUSG00000025464	106.652	0.764165	0.291823	2.61859	0.00882941	0.0258255
ENSMUSG00000070283	114.657	0.763083	0.313555	2.43365	0.0149473	0.0408024
ENSMUSG00000032548	4694.63	0.759966	0.0594028	12.7934	1.78382e-37	8.70572e-36
ENSMUSG00000037151	1272.42	0.759963	0.0941482	8.07199	6.91623e-16	1.12047e-14
ENSMUSG00000037686	177.372	0.759432	0.233961	3.24598	0.00117047	0.00431449
ENSMUSG00000040943	530.017	0.759418	0.14038	5.40973	6.31184e-08	4.76766e-07
ENSMUSG00000024911	308.723	0.758626	0.190608	3.98004	6.89038e-05	0.00033306
ENSMUSG00000096280	101.096	0.758419	0.302506	2.50712	0.012172	0.0341304
ENSMUSG00000038119	853.857	0.757455	0.109143	6.93999	3.92118e-12	4.64318e-11
ENSMUSG00000031609	721.769	0.756545	0.119487	6.33159	2.42651e-10	2.39683e-09
ENSMUSG00000036561	664.146	0.755962	0.132829	5.69126	1.26102e-08	1.02945e-07
ENSMUSG00000031740	593.511	0.755069	0.130639	5.77983	7.47758e-09	6.29128e-08
ENSMUSG00000030720	159.37	0.754078	0.24308	3.10219	0.00192098	0.00669648
ENSMUSG00000051977	152.309	0.753068	0.281826	2.6721	0.00753777	0.0225184
ENSMUSG00000022217	71.9856	0.752778	0.357183	2.10754	0.0350707	0.0842277
ENSMUSG00000036052	305.439	0.752723	0.174327	4.31789	1.57529e-05	8.49513e-05
ENSMUSG00000034675	78.907	0.75089	0.342897	2.18984	0.0285357	0.0709024
ENSMUSG00000024942	1907.8	0.749895	0.0824225	9.09818	9.18583e-20	1.89849e-18
ENSMUSG00000042677	129.258	0.749395	0.266928	2.80748	0.0049931	0.0157356
ENSMUSG00000050931	1634.32	0.749228	0.0837758	8.94324	3.77912e-19	7.55149e-18
ENSMUSG00000025237	383.317	0.748335	0.160158	4.67248	2.97587e-06	1.79238e-05
ENSMUSG00000037185	1265.52	0.748154	0.0946279	7.90627	2.65211e-15	4.09743e-14
ENSMUSG00000034390	2274.02	0.747684	0.0754297	9.91234	3.67926e-23	9.35703e-22
ENSMUSG00000028048	2129.04	0.746842	0.0801717	9.31554	1.21336e-20	2.64404e-19
ENSMUSG00000079111	2942.89	0.746556	0.0703798	10.6075	2.74918e-26	8.23491e-25
ENSMUSG00000025935	1313.67	0.746512	0.0958556	7.78788	6.81422e-15	1.02547e-13
ENSMUSG00000033307	9736.49	0.745428	0.0681159	10.9435	7.13746e-28	2.28195e-26
ENSMUSG00000024169	486.246	0.744389	0.140264	5.30704	1.11422e-07	8.19502e-07
ENSMUSG00000037995	187.866	0.744348	0.223556	3.32958	0.00086978	0.00331129
ENSMUSG00000035202	3900.8	0.743102	0.229319	3.24048	0.00119329	0.00439034
ENSMUSG00000021969	380.363	0.742643	0.163941	4.52993	5.90022e-06	3.39702e-05
ENSMUSG00000044060	77.978	0.742628	0.343354	2.16287	0.0305514	0.0751051
ENSMUSG00000041135	383.604	0.742493	0.161235	4.60503	4.12403e-06	2.42815e-05
ENSMUSG00000021594	109.846	0.741643	0.293273	2.52885	0.0114436	0.0323427
ENSMUSG00000024052	1880.63	0.741483	0.079735	9.29934	1.41317e-20	3.06206e-19
ENSMUSG00000050708	55952.1	0.740751	0.0576396	12.8514	8.44556e-38	4.20026e-36
ENSMUSG00000034088	18606.2	0.737067	0.0486573	15.1481	7.79489e-52	6.70961e-50
ENSMUSG00000045302	1485.53	0.736046	0.0864288	8.51621	1.6486e-17	2.99617e-16
ENSMUSG00000008855	763.486	0.735526	0.125221	5.8738	4.25917e-09	3.69254e-08
ENSMUSG00000046229	833.528	0.735209	0.127341	5.77354	7.76209e-09	6.52016e-08
ENSMUSG00000017760	5093.25	0.734932	0.0638156	11.5165	1.08965e-30	3.96068e-29
ENSMUSG00000034863	329.957	0.734903	0.170327	4.31467	1.59841e-05	8.60502e-05
ENSMUSG00000043154	749.282	0.734728	0.115646	6.35326	2.10805e-10	2.10616e-09
ENSMUSG00000026430	545.631	0.734703	0.137879	5.32862	9.89611e-08	7.32667e-07
ENSMUSG00000078453	310.808	0.732804	0.173652	4.21996	2.44351e-05	0.000127595
ENSMUSG00000020871	339.227	0.731616	0.187378	3.90449	9.44238e-05	0.000444885
ENSMUSG00000078974	1146.39	0.730476	0.102735	7.11033	1.15769e-12	1.44629e-11
ENSMUSG00000006611	423.066	0.729271	0.1493	4.88459	1.03642e-06	6.68172e-06
ENSMUSG00000025366	2452.74	0.729122	0.0741409	9.83427	8.01485e-23	1.98672e-21
ENSMUSG00000000826	4775.18	0.72895	0.0613158	11.8884	1.35913e-32	5.41785e-31
ENSMUSG00000061288	278.952	0.728291	0.183506	3.96876	7.22481e-05	0.000348044
ENSMUSG00000030826	454.888	0.727856	0.144937	5.02189	5.11658e-07	3.44166e-06
ENSMUSG00000086884	208.869	0.727036	0.223175	3.25769	0.00112322	0.00416582
ENSMUSG00000028538	482.948	0.725684	0.151341	4.79502	1.62663e-06	1.02176e-05
ENSMUSG00000058446	1433.37	0.72505	0.0899217	8.06313	7.43661e-16	1.20229e-14
ENSMUSG00000023032	136.493	0.723888	0.259807	2.78625	0.00533217	0.0166834
ENSMUSG00000079003	1285.27	0.723854	0.106566	6.79255	1.1017e-11	1.24347e-10
ENSMUSG00000032641	150.948	0.723202	0.249717	2.89608	0.00377854	0.0122607
ENSMUSG00000024558	374.894	0.722685	0.159155	4.54075	5.60534e-06	3.23437e-05
ENSMUSG00000002831	1287.06	0.722397	0.0924621	7.8129	5.58881e-15	8.45935e-14
ENSMUSG00000033105	3242.47	0.722139	0.0661674	10.9138	9.90065e-28	3.13341e-26
ENSMUSG00000024906	307.302	0.72168	0.17437	4.13879	3.49137e-05	0.000177181
ENSMUSG00000015291	1438.51	0.721278	0.0875369	8.23971	1.72635e-16	2.92694e-15
ENSMUSG00000021259	70.5916	0.720684	0.361515	1.99351	0.0462058	0.106466
ENSMUSG00000026860	384.789	0.720074	0.159564	4.51276	6.39902e-06	3.66936e-05
ENSMUSG00000025085	1889.69	0.71936	0.0794611	9.05298	1.39113e-19	2.84509e-18
ENSMUSG00000036026	894.527	0.719165	0.107176	6.7101	1.94486e-11	2.14113e-10
ENSMUSG00000041654	974.765	0.719086	0.103314	6.96022	3.39737e-12	4.04739e-11
ENSMUSG00000025497	623.299	0.718744	0.127488	5.63772	1.72314e-08	1.38719e-07
ENSMUSG00000068876	374.663	0.718553	0.170714	4.20911	2.56382e-05	0.000133428
ENSMUSG00000054065	201.977	0.718268	0.215326	3.33572	0.000850777	0.00324789
ENSMUSG00000031877	268.937	0.718143	0.185763	3.86591	0.000110675	0.000514184
ENSMUSG00000044134	83.8972	0.717747	0.329667	2.17719	0.0294666	0.072938
ENSMUSG00000037703	803.941	0.717633	0.112547	6.37627	1.81458e-10	1.82694e-09
ENSMUSG00000027439	1017.01	0.717569	0.102909	6.97284	3.1061e-12	3.72019e-11
ENSMUSG00000061232	6695.79	0.717191	0.0566573	12.6584	1.00514e-36	4.71453e-35
ENSMUSG00000022620	3954.47	0.71663	0.0618942	11.5783	5.30824e-31	1.95668e-29
ENSMUSG00000037428	328.727	0.716126	0.190899	3.75134	0.000175893	0.000786399
ENSMUSG00000046442	126.53	0.71505	0.267175	2.67633	0.00744322	0.0222827
ENSMUSG00000019088	112.319	0.714824	0.290898	2.4573	0.0139985	0.0385212
ENSMUSG00000040433	1984.65	0.714686	0.0774951	9.22233	2.90703e-20	6.17094e-19
ENSMUSG00000020484	2234.5	0.713898	0.0780981	9.14105	6.1851e-20	1.29194e-18
ENSMUSG00000034401	308.161	0.713428	0.175306	4.06962	4.70902e-05	0.000234047
ENSMUSG00000059883	491.09	0.712643	0.144317	4.93804	7.89134e-07	5.17912e-06
ENSMUSG00000030256	1622.68	0.712504	0.0917024	7.76974	7.86445e-15	1.17786e-13
ENSMUSG00000056211	2388.58	0.711919	0.0744272	9.56531	1.11865e-21	2.59627e-20
ENSMUSG00000028042	1837.67	0.711802	0.0854138	8.33357	7.84404e-17	1.36539e-15
ENSMUSG00000074364	896.25	0.711624	0.115456	6.16358	7.11167e-10	6.72368e-09
ENSMUSG00000034868	3896.62	0.711524	0.170008	4.18523	2.84883e-05	0.00014705
ENSMUSG00000047123	357.269	0.711472	0.169107	4.20723	2.58518e-05	0.000134371
ENSMUSG00000057604	338.214	0.711373	0.165995	4.28552	1.82314e-05	9.72134e-05
ENSMUSG00000020592	3837.76	0.711146	0.0649585	10.9477	6.81543e-28	2.19241e-26
ENSMUSG00000033624	1010.74	0.710513	0.101547	6.99686	2.61771e-12	3.17163e-11
ENSMUSG00000035517	917.507	0.70983	0.107558	6.59949	4.12582e-11	4.39098e-10
ENSMUSG00000022359	178.46	0.708738	0.238619	2.97016	0.00297643	0.00991467
ENSMUSG00000033327	474.269	0.708144	0.146261	4.84165	1.28765e-06	8.19677e-06
ENSMUSG00000042745	434.603	0.705596	0.147449	4.78537	1.70672e-06	1.06907e-05
ENSMUSG00000047139	2898.92	0.705124	0.0689766	10.2226	1.56993e-24	4.27732e-23
ENSMUSG00000022382	928.1	0.704222	0.110787	6.35653	2.06357e-10	2.06437e-09
ENSMUSG00000022216	785.21	0.704206	0.121115	5.81437	6.08621e-09	5.19034e-08
ENSMUSG00000040359	445.362	0.70387	0.147856	4.76051	1.93103e-06	1.19808e-05
ENSMUSG00000055148	234.359	0.703135	0.200297	3.51046	0.000447335	0.00181977
ENSMUSG00000024163	1583.25	0.702816	0.0846717	8.30049	1.03684e-16	1.78692e-15
ENSMUSG00000036817	1495.72	0.701881	0.0881332	7.96387	1.66735e-15	2.62784e-14
ENSMUSG00000037649	188.936	0.701866	0.22048	3.18336	0.00145577	0.00524038
ENSMUSG00000035673	1182.24	0.701622	0.0963747	7.28015	3.33448e-13	4.36043e-12
ENSMUSG00000066894	539.456	0.701534	0.136882	5.12509	2.97397e-07	2.06884e-06
ENSMUSG00000042650	6794.63	0.701523	0.0550499	12.7434	3.39318e-37	1.62561e-35
ENSMUSG00000075701	925.47	0.700713	0.111662	6.2753	3.48969e-10	3.39351e-09
ENSMUSG00000031840	99.0843	0.700676	0.300008	2.33552	0.0195161	0.0512384
ENSMUSG00000041939	339.873	0.700484	0.165344	4.23652	2.27011e-05	0.000118941
ENSMUSG00000048279	492.012	0.700377	0.161344	4.34088	1.41912e-05	7.71883e-05
ENSMUSG00000041189	320.595	0.699944	0.187025	3.74252	0.000182187	0.000811298
ENSMUSG00000024983	613.951	0.699877	0.126741	5.52209	3.34987e-08	2.60442e-07
ENSMUSG00000009569	2853.25	0.699706	0.0725442	9.64523	5.14931e-22	1.21125e-20
ENSMUSG00000024948	585.915	0.69969	0.129659	5.3964	6.799e-08	5.11837e-07
ENSMUSG00000034127	342.085	0.699328	0.168433	4.15196	3.29637e-05	0.000168376
ENSMUSG00000003031	989.046	0.699031	0.103436	6.75812	1.3979e-11	1.55758e-10
ENSMUSG00000027562	601.42	0.697992	0.134856	5.17584	2.26887e-07	1.60687e-06
ENSMUSG00000076435	1623.44	0.697559	0.0842898	8.27572	1.2768e-16	2.18604e-15
ENSMUSG00000032175	629.221	0.697449	0.128692	5.41953	5.97544e-08	4.52228e-07
ENSMUSG00000035765	779.062	0.697309	0.114072	6.1129	9.78369e-10	9.07468e-09
ENSMUSG00000020611	3009.38	0.697086	0.0699481	9.96577	2.15209e-23	5.51794e-22
ENSMUSG00000044475	487.682	0.696799	0.146403	4.75945	1.9412e-06	1.20343e-05
ENSMUSG00000017697	287.814	0.696347	0.186814	3.72749	0.000193393	0.000855363
ENSMUSG00000061859	1513.95	0.695996	0.0874525	7.95856	1.74051e-15	2.74039e-14
ENSMUSG00000028070	1089.79	0.69543	0.101778	6.83284	8.32514e-12	9.47831e-11
ENSMUSG00000025171	339.817	0.694431	0.171347	4.05276	5.06158e-05	0.000250616
ENSMUSG00000053329	635.319	0.694402	0.12587	5.5168	3.45226e-08	2.68137e-07
ENSMUSG00000027257	440.301	0.692961	0.148467	4.66743	3.04989e-06	1.83328e-05
ENSMUSG00000026821	203.386	0.691872	0.215182	3.21529	0.00130313	0.00474482
ENSMUSG00000065037	290362	0.691675	0.168157	4.11327	3.90098e-05	0.000196378
ENSMUSG00000024378	1012.08	0.691625	0.10144	6.81807	9.22688e-12	1.04745e-10
ENSMUSG00000015745	599.237	0.691624	0.136639	5.0617	4.15536e-07	2.83281e-06
ENSMUSG00000066687	148.918	0.691212	0.248301	2.78377	0.00537317	0.0167848
ENSMUSG00000063894	258.806	0.691106	0.196727	3.51303	0.000443028	0.00180366
ENSMUSG00000029723	1655.58	0.690075	0.0899438	7.67229	1.6895e-14	2.44392e-13
ENSMUSG00000007872	230.617	0.689895	0.220975	3.12205	0.00179594	0.00630692
ENSMUSG00000056608	951.266	0.68954	0.108984	6.32701	2.49953e-10	2.46274e-09
ENSMUSG00000058388	398.274	0.688969	0.158105	4.35768	1.31446e-05	7.19762e-05
ENSMUSG00000028673	1232.54	0.688963	0.0975796	7.06052	1.65882e-12	2.04946e-11
ENSMUSG00000020230	396.284	0.688846	0.161623	4.26207	2.02545e-05	0.000107018
ENSMUSG00000024338	1055.29	0.688777	0.0996441	6.91237	4.76609e-12	5.59712e-11
ENSMUSG00000028599	515.643	0.687896	0.136762	5.02988	4.90799e-07	3.30846e-06
ENSMUSG00000001467	3735.52	0.687836	0.0636058	10.8141	2.9533e-27	9.23481e-26
ENSMUSG00000021665	1670.16	0.687482	0.0878945	7.82167	5.21282e-15	7.90553e-14
ENSMUSG00000027071	3066.87	0.687444	0.0668705	10.2802	8.6521e-25	2.38634e-23
ENSMUSG00000047409	534.09	0.68719	0.136259	5.04325	4.57702e-07	3.09868e-06
ENSMUSG00000015501	1363.14	0.686955	0.0912624	7.52725	5.18192e-14	7.28725e-13
ENSMUSG00000010751	173.36	0.686227	0.230306	2.97964	0.00288591	0.00965832
ENSMUSG00000018819	174.207	0.685299	0.233971	2.92899	0.0034007	0.0111712
ENSMUSG00000015337	190.647	0.684966	0.225308	3.04013	0.00236473	0.00806924
ENSMUSG00000051000	400.118	0.684751	0.158518	4.31971	1.56236e-05	8.43127e-05
ENSMUSG00000044250	494.867	0.684295	0.139412	4.90844	9.18039e-07	5.96516e-06
ENSMUSG00000060591	2623.62	0.684134	0.0729715	9.37537	6.89353e-21	1.52534e-19
ENSMUSG00000045934	517.718	0.683717	0.142951	4.78287	1.72807e-06	1.08115e-05
ENSMUSG00000031232	1027.9	0.682362	0.103022	6.62343	3.50959e-11	3.75555e-10
ENSMUSG00000050721	347.828	0.682238	0.165944	4.11126	3.93512e-05	0.000197698
ENSMUSG00000028862	82.4218	0.680893	0.336227	2.0251	0.0428572	0.0999108
ENSMUSG00000008398	456.376	0.680324	0.144018	4.7239	2.31369e-06	1.41698e-05
ENSMUSG00000097059	327.137	0.67946	0.177616	3.82544	0.000130541	0.000597795
ENSMUSG00000022488	189.765	0.679421	0.220424	3.08234	0.00205382	0.0071074
ENSMUSG00000000253	139.629	0.678696	0.255839	2.65283	0.00798209	0.0236429
ENSMUSG00000020668	686.884	0.678166	0.121797	5.56802	2.57648e-08	2.01614e-07
ENSMUSG00000025823	2598.76	0.677926	0.071513	9.47976	2.54869e-21	5.82037e-20
ENSMUSG00000039967	623.095	0.677102	0.131062	5.16629	2.38782e-07	1.68959e-06
ENSMUSG00000032204	2105.21	0.677057	0.0770719	8.78474	1.56726e-18	3.04624e-17
ENSMUSG00000050621	599.376	0.676679	0.166134	4.07309	4.6394e-05	0.000230806
ENSMUSG00000029338	1102.61	0.676674	0.107728	6.28134	3.35666e-10	3.26617e-09
ENSMUSG00000039457	290.175	0.675942	0.178916	3.77799	0.000158097	0.00071202
ENSMUSG00000021945	450.433	0.675854	0.14813	4.56257	5.05307e-06	2.93884e-05
ENSMUSG00000037221	889.079	0.675491	0.106879	6.32017	2.61271e-10	2.56619e-09
ENSMUSG00000007035	118.083	0.675338	0.287851	2.34614	0.0189692	0.0499868
ENSMUSG00000097164	126.911	0.674911	0.273575	2.467	0.013625	0.0375792
ENSMUSG00000026791	203.075	0.674102	0.219711	3.06813	0.00215404	0.00742305
ENSMUSG00000020176	148.661	0.672566	0.24955	2.69511	0.00703657	0.0212317
ENSMUSG00000034853	268.134	0.672525	0.185726	3.62106	0.000293396	0.00124731
ENSMUSG00000005958	101.2	0.672487	0.296219	2.27024	0.0231932	0.0595063
ENSMUSG00000029119	2195.96	0.672375	0.080218	8.38185	5.21007e-17	9.20191e-16
ENSMUSG00000030035	369.526	0.67184	0.167625	4.00799	6.12374e-05	0.000298768
ENSMUSG00000031169	272.328	0.671144	0.187516	3.57914	0.000344731	0.00144207
ENSMUSG00000020009	1766.57	0.670307	0.0809713	8.27833	1.24919e-16	2.14112e-15
ENSMUSG00000035919	104.346	0.66982	0.298785	2.24181	0.0249736	0.0634267
ENSMUSG00000030342	918.643	0.669773	0.109435	6.12029	9.34042e-10	8.68925e-09
ENSMUSG00000041827	1243.34	0.669757	0.0936917	7.14852	8.77187e-13	1.10555e-11
ENSMUSG00000038859	929.004	0.669689	0.111881	5.98572	2.15437e-09	1.92529e-08
ENSMUSG00000028931	2527.98	0.669419	0.0723076	9.25793	2.08436e-20	4.49155e-19
ENSMUSG00000045867	225.824	0.668887	0.20067	3.33327	0.000858316	0.00327113
ENSMUSG00000039031	248.629	0.668738	0.194034	3.4465	0.000567909	0.00226211
ENSMUSG00000040212	713.76	0.668575	0.123729	5.40356	6.53326e-08	4.92305e-07
ENSMUSG00000021215	1911.85	0.667935	0.0829923	8.04815	8.4054e-16	1.34917e-14
ENSMUSG00000000693	280.134	0.667568	0.182273	3.66247	0.000249796	0.00107775
ENSMUSG00000003363	1341.46	0.667395	0.0917644	7.27291	3.51812e-13	4.5929e-12
ENSMUSG00000039952	4193.09	0.66733	0.0639573	10.434	1.73442e-25	5.01318e-24
ENSMUSG00000031983	1424.89	0.667007	0.0920685	7.24467	4.3348e-13	5.59382e-12
ENSMUSG00000004451	1511.21	0.665409	0.0941802	7.06527	1.60302e-12	1.98521e-11
ENSMUSG00000008226	584.702	0.665122	0.130122	5.11154	3.1954e-07	2.21109e-06
ENSMUSG00000028854	709.392	0.664981	0.118674	5.60344	2.10134e-08	1.66766e-07
ENSMUSG00000090266	302.763	0.664358	0.176825	3.75715	0.000171863	0.000770137
ENSMUSG00000031887	278.266	0.664154	0.185116	3.58777	0.000333517	0.00140002
ENSMUSG00000007097	117.585	0.664149	0.301688	2.20144	0.0277047	0.0691668
ENSMUSG00000027130	446.769	0.662492	0.147271	4.49845	6.84511e-06	3.908e-05
ENSMUSG00000011256	96.2334	0.662212	0.304624	2.17386	0.0297153	0.0734837
ENSMUSG00000024527	1487.7	0.66127	0.0884233	7.47846	7.51993e-14	1.0407e-12
ENSMUSG00000020021	712.268	0.660804	0.124317	5.31547	1.06382e-07	7.83907e-07
ENSMUSG00000021823	6519.85	0.659956	0.0539782	12.2263	2.24869e-34	9.59891e-33
ENSMUSG00000026222	438.324	0.659575	0.149288	4.41813	9.95565e-06	5.54051e-05
ENSMUSG00000026975	165.31	0.659213	0.236879	2.78291	0.00538739	0.0168192
ENSMUSG00000031755	409.52	0.658868	0.160368	4.10846	3.983e-05	0.000199928
ENSMUSG00000049878	736.35	0.658833	0.120647	5.46085	4.73872e-08	3.63016e-07
ENSMUSG00000035671	530.871	0.658726	0.138837	4.74461	2.08908e-06	1.28849e-05
ENSMUSG00000032418	2713.96	0.658396	0.0736732	8.93671	4.00923e-19	7.99091e-18
ENSMUSG00000006717	673.757	0.658069	0.120912	5.44253	5.25278e-08	4.00243e-07
ENSMUSG00000022790	365.824	0.658002	0.159437	4.12703	3.6748e-05	0.000185588
ENSMUSG00000059316	1339.35	0.657133	0.0923285	7.11734	1.10031e-12	1.3779e-11
ENSMUSG00000038550	100.896	0.656415	0.31682	2.07189	0.0382761	0.0906749
ENSMUSG00000053469	938.748	0.656162	0.108066	6.07189	1.26411e-09	1.15405e-08
ENSMUSG00000022105	479.103	0.654476	0.143397	4.5641	5.01648e-06	2.92149e-05
ENSMUSG00000036503	1713.39	0.654057	0.08653	7.55873	4.07031e-14	5.76541e-13
ENSMUSG00000055067	272.665	0.653957	0.186301	3.51021	0.000447751	0.00182052
ENSMUSG00000050373	692.669	0.653308	0.128966	5.06573	4.06833e-07	2.77589e-06
ENSMUSG00000064061	247.707	0.653151	0.211434	3.08916	0.00200726	0.00696164
ENSMUSG00000026203	580.137	0.650233	0.135992	4.78141	1.74072e-06	1.08863e-05
ENSMUSG00000022641	3108.03	0.650068	0.0663049	9.80423	1.07968e-22	2.65114e-21
ENSMUSG00000032575	1658.76	0.649225	0.0841097	7.71879	1.17437e-14	1.72911e-13
ENSMUSG00000023571	156.999	0.649101	0.241048	2.69283	0.00708483	0.0213608
ENSMUSG00000026490	2358.92	0.64895	0.083798	7.74422	9.61698e-15	1.4267e-13
ENSMUSG00000086784	206.693	0.64873	0.213494	3.03863	0.00237653	0.00810245
ENSMUSG00000027495	353.312	0.6485	0.165663	3.91458	9.05601e-05	0.000427746
ENSMUSG00000039997	923.128	0.647553	0.105433	6.14185	8.15639e-10	7.65038e-09
ENSMUSG00000021477	9512.31	0.646346	0.0529974	12.1958	3.27294e-34	1.38578e-32
ENSMUSG00000004266	211.194	0.646168	0.207489	3.11423	0.00184426	0.00645636
ENSMUSG00000024480	521.512	0.645785	0.151359	4.26658	1.98495e-05	0.000105162
ENSMUSG00000065196	165.79	0.645349	0.235412	2.74136	0.00611862	0.0188208
ENSMUSG00000022096	681.64	0.645123	0.122978	5.24585	1.55566e-07	1.12309e-06
ENSMUSG00000010205	2543.78	0.644581	0.0777306	8.2925	1.10893e-16	1.90488e-15
ENSMUSG00000026939	121.464	0.644573	0.271013	2.37838	0.0173889	0.0464158
ENSMUSG00000040033	1233.94	0.644475	0.0939227	6.86176	6.80182e-12	7.84087e-11
ENSMUSG00000002147	2316.48	0.644181	0.0739231	8.71421	2.92787e-18	5.56651e-17
ENSMUSG00000036002	289.636	0.644012	0.178012	3.61781	0.000297111	0.00126174
ENSMUSG00000003549	259.616	0.644012	0.198322	3.24731	0.00116502	0.00429845
ENSMUSG00000022075	1229.65	0.643603	0.0947757	6.7908	1.11515e-11	1.2576e-10
ENSMUSG00000093930	1272.15	0.643572	0.09639	6.67675	2.44299e-11	2.67261e-10
ENSMUSG00000025486	333.741	0.643452	0.166994	3.85316	0.000116605	0.000539338
ENSMUSG00000041115	207.583	0.643356	0.216136	2.97662	0.00291443	0.00974336
ENSMUSG00000028093	896.852	0.643137	0.106962	6.01274	1.82417e-09	1.64144e-08
ENSMUSG00000022438	727.94	0.642282	0.116901	5.49425	3.92377e-08	3.02807e-07
ENSMUSG00000042073	348.526	0.641619	0.163693	3.91965	8.86778e-05	0.000420595
ENSMUSG00000020246	1085.07	0.641263	0.0985434	6.50742	7.64545e-11	7.94782e-10
ENSMUSG00000097062	118.018	0.640846	0.274636	2.33344	0.0196252	0.0514558
ENSMUSG00000064120	354.075	0.639582	0.170012	3.76199	0.00016857	0.000756032
ENSMUSG00000020827	933.371	0.639472	0.105802	6.04403	1.50313e-09	1.36194e-08
ENSMUSG00000030257	429.277	0.638791	0.153353	4.16549	3.10679e-05	0.000159472
ENSMUSG00000020474	198.149	0.638622	0.214501	2.97725	0.00290845	0.00972545
ENSMUSG00000020393	555.611	0.637593	0.135226	4.715	2.41712e-06	1.47743e-05
ENSMUSG00000063919	354.705	0.637184	0.168992	3.77049	0.000162927	0.000731886
ENSMUSG00000020520	703.795	0.637008	0.123869	5.14261	2.70948e-07	1.89664e-06
ENSMUSG00000052125	258.289	0.636845	0.188234	3.38326	0.000716304	0.0027866
ENSMUSG00000025558	1568.68	0.6368	0.0884944	7.19593	6.20365e-13	7.92711e-12
ENSMUSG00000038074	183.015	0.636677	0.225796	2.8197	0.00480686	0.0152299
ENSMUSG00000025184	292.421	0.636532	0.178761	3.5608	0.00036972	0.00153535
ENSMUSG00000024941	3304.52	0.636122	0.0700871	9.07617	1.12462e-19	2.31211e-18
ENSMUSG00000078716	100.179	0.635458	0.300319	2.11594	0.0343496	0.0828387
ENSMUSG00000004637	265.164	0.635272	0.186248	3.41089	0.000647514	0.00254426
ENSMUSG00000037904	142.997	0.635259	0.258299	2.4594	0.013917	0.038317
ENSMUSG00000029049	143.089	0.635214	0.25141	2.5266	0.0115172	0.0325155
ENSMUSG00000022519	166.149	0.635082	0.23466	2.70639	0.00680184	0.0206467
ENSMUSG00000044197	1104.28	0.634715	0.0997404	6.36367	1.96987e-10	1.97567e-09
ENSMUSG00000048175	1129.65	0.633834	0.100396	6.31336	2.73039e-10	2.67841e-09
ENSMUSG00000038594	138.586	0.633563	0.259328	2.4431	0.0145618	0.039882
ENSMUSG00000073678	248.168	0.633422	0.192627	3.28833	0.00100784	0.00378176
ENSMUSG00000019302	2976.46	0.633386	0.0681358	9.29593	1.45924e-20	3.15317e-19
ENSMUSG00000032562	2188.75	0.632581	0.0768618	8.23011	1.87043e-16	3.16097e-15
ENSMUSG00000087269	95.7322	0.631405	0.313882	2.0116	0.0442625	0.102713
ENSMUSG00000018861	441.382	0.630851	0.158861	3.97108	7.15477e-05	0.000345094
ENSMUSG00000040430	221.822	0.630066	0.212353	2.96707	0.00300657	0.0100045
ENSMUSG00000059674	662.015	0.629841	0.13333	4.72391	2.3135e-06	1.41698e-05
ENSMUSG00000049686	318.229	0.629179	0.17069	3.68609	0.000227721	0.000991243
ENSMUSG00000030168	3646.31	0.629028	0.0646761	9.72582	2.34013e-22	5.6314e-21
ENSMUSG00000021900	1764.09	0.628469	0.0853189	7.36611	1.75674e-13	2.35626e-12
ENSMUSG00000027900	501.909	0.628164	0.137714	4.56135	5.08256e-06	2.95339e-05
ENSMUSG00000027332	885.877	0.627776	0.118258	5.30853	1.10515e-07	8.13213e-07
ENSMUSG00000020828	643.294	0.627563	0.124452	5.04262	4.59194e-07	3.10744e-06
ENSMUSG00000079733	141.86	0.627467	0.26871	2.33511	0.0195378	0.0512798
ENSMUSG00000003344	624.242	0.627442	0.13407	4.67995	2.86939e-06	1.73559e-05
ENSMUSG00000034949	251.112	0.627417	0.198606	3.15911	0.00158251	0.00563703
ENSMUSG00000017943	468.965	0.62602	0.145326	4.30768	1.64977e-05	8.86021e-05
ENSMUSG00000056459	309.844	0.624801	0.172622	3.61947	0.00029521	0.00125434
ENSMUSG00000027223	550.131	0.624131	0.148589	4.20038	2.66466e-05	0.00013809
ENSMUSG00000021759	200.326	0.622413	0.21694	2.86905	0.00411701	0.0132302
ENSMUSG00000023367	524.47	0.622374	0.137905	4.51308	6.38936e-06	3.66517e-05
ENSMUSG00000031958	185.927	0.622323	0.227574	2.73459	0.00624571	0.0191441
ENSMUSG00000097643	149.199	0.621989	0.250254	2.48543	0.0129396	0.0359927
ENSMUSG00000028214	329.67	0.620358	0.172096	3.60473	0.000312477	0.00132197
ENSMUSG00000093577	219.175	0.619979	0.206689	2.99957	0.00270359	0.00908895
ENSMUSG00000028980	3470.35	0.619668	0.0652747	9.49323	2.23977e-21	5.1449e-20
ENSMUSG00000025278	2032.9	0.619393	0.0779657	7.94443	1.95092e-15	3.0563e-14
ENSMUSG00000026199	644.028	0.618643	0.123417	5.01262	5.36947e-07	3.59941e-06
ENSMUSG00000013622	539.626	0.617821	0.13511	4.57273	4.81416e-06	2.80784e-05
ENSMUSG00000035314	111.895	0.617292	0.287744	2.14528	0.0319301	0.0780704
ENSMUSG00000046139	1302.03	0.617196	0.0972019	6.34963	2.15831e-10	2.15089e-09
ENSMUSG00000035349	175.42	0.616858	0.230478	2.67643	0.00744117	0.0222811
ENSMUSG00000021273	1602.67	0.616264	0.085469	7.21037	5.57987e-13	7.14753e-12
ENSMUSG00000049577	1079.38	0.615515	0.1112	5.53523	3.10816e-08	2.42613e-07
ENSMUSG00000024158	1962.28	0.61516	0.0827515	7.43382	1.05503e-13	1.43847e-12
ENSMUSG00000021427	2872.55	0.615125	0.0765804	8.03241	9.55763e-16	1.53098e-14
ENSMUSG00000033021	1827.05	0.614628	0.0833106	7.37755	1.61233e-13	2.17373e-12
ENSMUSG00000048200	101.306	0.61456	0.296124	2.07535	0.0379541	0.0900021
ENSMUSG00000033916	1517.41	0.614508	0.0921629	6.66762	2.59978e-11	2.8382e-10
ENSMUSG00000028530	4037.35	0.614304	0.0614276	10.0005	1.51683e-23	3.92772e-22
ENSMUSG00000025875	231.36	0.614276	0.199758	3.0751	0.00210434	0.00726456
ENSMUSG00000007036	791.128	0.614055	0.122595	5.00882	5.4766e-07	3.66495e-06
ENSMUSG00000017009	5981.4	0.613236	0.0555571	11.0379	2.50726e-28	8.33943e-27
ENSMUSG00000034858	213.417	0.613037	0.20647	2.96913	0.00298645	0.00994383
ENSMUSG00000020048	12067.4	0.612181	0.0505491	12.1106	9.27824e-34	3.85551e-32
ENSMUSG00000025545	180.808	0.611878	0.225796	2.70987	0.00673102	0.0204674
ENSMUSG00000019564	192.889	0.611602	0.216929	2.81937	0.00481187	0.015235
ENSMUSG00000031389	154.539	0.611527	0.266126	2.29789	0.0215683	0.0558679
ENSMUSG00000032946	311.303	0.611292	0.174519	3.50272	0.000460532	0.00186764
ENSMUSG00000025034	1053.75	0.61098	0.102992	5.93231	2.98704e-09	2.62304e-08
ENSMUSG00000036372	357.386	0.610019	0.16887	3.61236	0.000303421	0.00128644
ENSMUSG00000017677	2152.51	0.60975	0.0785079	7.76674	8.05294e-15	1.20494e-13
ENSMUSG00000087543	129.095	0.609621	0.280646	2.17221	0.0298401	0.0737459
ENSMUSG00000074796	267.637	0.609573	0.184983	3.29528	0.00098323	0.00369649
ENSMUSG00000040213	149.145	0.609416	0.245663	2.4807	0.0131124	0.0363832
ENSMUSG00000001323	534.373	0.608828	0.141146	4.31346	1.60722e-05	8.64653e-05
ENSMUSG00000020733	1305.15	0.607552	0.0947528	6.41197	1.43653e-10	1.4585e-09
ENSMUSG00000030554	104.267	0.607343	0.291843	2.08106	0.0374282	0.0889082
ENSMUSG00000020467	628.198	0.607021	0.139627	4.34744	1.37735e-05	7.51308e-05
ENSMUSG00000036256	1081.74	0.606113	0.102717	5.90078	3.61788e-09	3.14876e-08
ENSMUSG00000026433	123.972	0.605983	0.271823	2.22933	0.0257922	0.0652553
ENSMUSG00000033671	944.025	0.605905	0.104168	5.81664	6.00436e-09	5.12891e-08
ENSMUSG00000067369	290.232	0.605746	0.182601	3.31732	0.000908859	0.00344167
ENSMUSG00000055850	1426.77	0.60472	0.088017	6.87049	6.39821e-12	7.39737e-11
ENSMUSG00000031391	2835.69	0.604329	0.0684098	8.83396	1.01036e-18	1.97115e-17
ENSMUSG00000014633	258.638	0.604233	0.190073	3.17895	0.00147808	0.00531213
ENSMUSG00000026696	460.016	0.604152	0.145584	4.14985	3.32692e-05	0.000169826
ENSMUSG00000013495	379.823	0.604095	0.166714	3.62355	0.000290586	0.00123604
ENSMUSG00000035929	1518.06	0.602867	0.0888898	6.78218	1.18375e-11	1.33223e-10
ENSMUSG00000022679	164.08	0.602737	0.23373	2.57877	0.00991525	0.0285958
ENSMUSG00000032245	712.611	0.602154	0.122197	4.92774	8.31881e-07	5.4369e-06
ENSMUSG00000022500	3951.7	0.601988	0.0631041	9.5396	1.43384e-21	3.31307e-20
ENSMUSG00000034659	1160.64	0.601986	0.10525	5.71956	1.06801e-08	8.80139e-08
ENSMUSG00000091747	1171.87	0.601822	0.0957405	6.28597	3.2581e-10	3.17422e-09
ENSMUSG00000075590	173.479	0.600681	0.240754	2.495	0.0125957	0.0351862
ENSMUSG00000035629	2426.83	0.600629	0.0720559	8.3356	7.7104e-17	1.34362e-15
ENSMUSG00000028080	1534.69	0.600372	0.0862672	6.95944	3.41618e-12	4.06671e-11
ENSMUSG00000022353	1322.34	0.599653	0.0906171	6.61744	3.65468e-11	3.90281e-10
ENSMUSG00000038967	448.947	0.599403	0.148496	4.03649	5.42558e-05	0.000267454
ENSMUSG00000054753	140.467	0.598687	0.26207	2.28445	0.0223451	0.0576039
ENSMUSG00000031400	2154.96	0.59852	0.0755344	7.92381	2.30339e-15	3.58696e-14
ENSMUSG00000033102	180.263	0.598405	0.226798	2.6385	0.00832748	0.024505
ENSMUSG00000020003	489.56	0.597259	0.143964	4.14867	3.34417e-05	0.000170651
ENSMUSG00000034341	4887.77	0.59689	0.0614052	9.72051	2.46548e-22	5.92395e-21
ENSMUSG00000035790	328.663	0.596179	0.171181	3.48274	0.000496302	0.00200234
ENSMUSG00000035775	277.141	0.595795	0.186427	3.19587	0.00139411	0.00504041
ENSMUSG00000032589	260.765	0.595645	0.189899	3.13664	0.00170898	0.00603538
ENSMUSG00000055485	1425.76	0.595134	0.0878106	6.77747	1.22296e-11	1.37241e-10
ENSMUSG00000004665	1162.63	0.594611	0.0982934	6.04935	1.4543e-09	1.31923e-08
ENSMUSG00000053475	370.455	0.594428	0.162451	3.65913	0.000253073	0.00109008
ENSMUSG00000024960	520.244	0.594238	0.136682	4.34759	1.37639e-05	7.51045e-05
ENSMUSG00000021690	1593.26	0.594193	0.0876167	6.78173	1.18747e-11	1.33546e-10
ENSMUSG00000021306	989.259	0.59374	0.109942	5.40048	6.64613e-08	5.00569e-07
ENSMUSG00000023034	107.256	0.593621	0.295896	2.00618	0.0448373	0.103862
ENSMUSG00000004383	1774	0.593439	0.0826489	7.18023	6.95923e-13	8.83495e-12
ENSMUSG00000042726	149.377	0.592966	0.245533	2.41501	0.0157346	0.0426468
ENSMUSG00000026504	170.775	0.592851	0.244248	2.42725	0.0152137	0.0414213
ENSMUSG00000006920	1921.91	0.592334	0.0798596	7.41719	1.19631e-13	1.62404e-12
ENSMUSG00000041237	410.619	0.591707	0.153268	3.86059	0.000113112	0.000524283
ENSMUSG00000021884	699.966	0.591556	0.11988	4.93456	8.03326e-07	5.25905e-06
ENSMUSG00000029622	2338.34	0.591527	0.0747326	7.91525	2.46764e-15	3.82753e-14
ENSMUSG00000035203	1748.53	0.590833	0.085762	6.88921	5.6102e-12	6.51998e-11
ENSMUSG00000069601	404.512	0.59018	0.154301	3.82487	0.000130841	0.000598645
ENSMUSG00000066233	117.337	0.590028	0.279685	2.10962	0.0348913	0.0839127
ENSMUSG00000074227	2225.75	0.589467	0.0782861	7.52964	5.08785e-14	7.17429e-13
ENSMUSG00000039384	236.672	0.589113	0.196173	3.00302	0.00267311	0.00899805
ENSMUSG00000020311	707.63	0.588483	0.134535	4.3742	1.21878e-05	6.71066e-05
ENSMUSG00000039349	1128.11	0.588164	0.0977709	6.01574	1.79068e-09	1.61409e-08
ENSMUSG00000020904	144.703	0.588135	0.249008	2.36191	0.018181	0.0482262
ENSMUSG00000045980	350.19	0.587668	0.17072	3.44229	0.000576805	0.00229288
ENSMUSG00000028885	616.471	0.587622	0.135521	4.33601	1.45093e-05	7.87059e-05
ENSMUSG00000036615	294.113	0.587443	0.182556	3.21788	0.00129141	0.00470493
ENSMUSG00000024777	2677.51	0.587087	0.0769233	7.6321	2.30956e-14	3.31636e-13
ENSMUSG00000027713	124.408	0.586851	0.270523	2.16932	0.0300586	0.0741921
ENSMUSG00000001036	777.241	0.586145	0.126049	4.65013	3.31721e-06	1.9782e-05
ENSMUSG00000032387	132.184	0.585693	0.270425	2.16583	0.0303243	0.0747326
ENSMUSG00000075600	373.88	0.584574	0.164423	3.5553	0.000377554	0.0015631
ENSMUSG00000027536	240.331	0.584568	0.198715	2.94175	0.00326366	0.0107752
ENSMUSG00000061104	257.198	0.584308	0.189154	3.08906	0.00200793	0.00696241
ENSMUSG00000032375	471.725	0.583272	0.144191	4.04513	5.22933e-05	0.000258594
ENSMUSG00000003617	5038.91	0.583085	0.0575412	10.1333	3.92956e-24	1.04517e-22
ENSMUSG00000037295	991.91	0.582796	0.101751	5.72769	1.01807e-08	8.41639e-08
ENSMUSG00000018166	1807.48	0.582677	0.0818274	7.1208	1.07302e-12	1.34479e-11
ENSMUSG00000027330	1190.76	0.582536	0.0956179	6.09234	1.11275e-09	1.02543e-08
ENSMUSG00000095738	107.505	0.582335	0.288995	2.01504	0.0439007	0.101964
ENSMUSG00000030805	342.58	0.581835	0.173691	3.34982	0.000808632	0.00310187
ENSMUSG00000025151	2274.83	0.581129	0.0759657	7.64989	2.01154e-14	2.89906e-13
ENSMUSG00000032702	952.378	0.580933	0.104175	5.57653	2.4537e-08	1.92583e-07
ENSMUSG00000053334	268.438	0.580559	0.19217	3.02107	0.0025188	0.00851705
ENSMUSG00000051225	104.94	0.580242	0.291612	1.98978	0.0466157	0.107268
ENSMUSG00000026096	537.586	0.580144	0.133496	4.34578	1.38782e-05	7.5623e-05
ENSMUSG00000024193	388.919	0.579982	0.154982	3.74226	0.000182375	0.000811904
ENSMUSG00000074406	352.178	0.578941	0.191584	3.02186	0.00251224	0.00849856
ENSMUSG00000030539	893.116	0.578522	0.109933	5.2625	1.4211e-07	1.02879e-06
ENSMUSG00000041225	516.892	0.578491	0.144012	4.01695	5.89559e-05	0.000288626
ENSMUSG00000041423	243.938	0.578279	0.193771	2.98435	0.00284185	0.00952513
ENSMUSG00000055053	2542.08	0.578156	0.0835798	6.91741	4.5996e-12	5.41377e-11
ENSMUSG00000038695	581.065	0.577374	0.128664	4.48746	7.20765e-06	4.09706e-05
ENSMUSG00000025008	277.741	0.576984	0.183355	3.14681	0.00165064	0.00585141
ENSMUSG00000021939	9422.04	0.576484	0.0500231	11.5243	9.94672e-31	3.62385e-29
ENSMUSG00000026981	303.299	0.576235	0.178244	3.23284	0.00122567	0.00449154
ENSMUSG00000006941	411.227	0.575932	0.173969	3.31054	0.00093115	0.00352268
ENSMUSG00000028028	284.001	0.575912	0.182001	3.16433	0.00155438	0.0055507
ENSMUSG00000036989	1355.95	0.575814	0.0932124	6.17743	6.51515e-10	6.18584e-09
ENSMUSG00000073867	274.981	0.575715	0.183855	3.13136	0.00173999	0.00612416
ENSMUSG00000014905	569.014	0.575311	0.146457	3.92818	8.55895e-05	0.00040681
ENSMUSG00000005103	2969.54	0.574281	0.0682168	8.41847	3.81432e-17	6.78265e-16
ENSMUSG00000024887	691.021	0.574224	0.120722	4.75659	1.96889e-06	1.21867e-05
ENSMUSG00000064145	1294.21	0.573833	0.0923398	6.21437	5.15323e-10	4.94067e-09
ENSMUSG00000068566	3677.69	0.573699	0.0645481	8.88792	6.22607e-19	1.22689e-17
ENSMUSG00000049287	244.533	0.573675	0.19358	2.96351	0.00304154	0.0101036
ENSMUSG00000022800	2025.63	0.572947	0.0784453	7.30378	2.79801e-13	3.68659e-12
ENSMUSG00000032661	2389.11	0.572773	0.076772	7.46071	8.60576e-14	1.18158e-12
ENSMUSG00000032193	2610.41	0.572166	0.0756641	7.56193	3.97145e-14	5.63048e-13
ENSMUSG00000019810	2218.8	0.572034	0.0748983	7.63748	2.21522e-14	3.18675e-13
ENSMUSG00000028807	274.137	0.570967	0.194857	2.93019	0.0033876	0.0111422
ENSMUSG00000029217	284.539	0.570873	0.18447	3.09467	0.00197033	0.0068472
ENSMUSG00000068284	1308.85	0.570866	0.0907933	6.28753	3.22552e-10	3.14443e-09
ENSMUSG00000048930	546.288	0.570572	0.134354	4.24678	2.16867e-05	0.000114046
ENSMUSG00000033526	1480.81	0.570474	0.0878023	6.49725	8.18024e-11	8.47564e-10
ENSMUSG00000035840	190.111	0.570175	0.245022	2.32704	0.0199633	0.0522128
ENSMUSG00000029098	492.101	0.570152	0.144465	3.94664	7.92556e-05	0.000378655
ENSMUSG00000001313	471.336	0.570032	0.148668	3.83425	0.000125949	0.000578967
ENSMUSG00000034951	631.276	0.56992	0.124921	4.56225	5.06084e-06	2.94186e-05
ENSMUSG00000051890	402.598	0.569667	0.15463	3.68407	0.000229541	0.000998888
ENSMUSG00000022604	397.089	0.569085	0.155675	3.6556	0.000256579	0.00110276
ENSMUSG00000006050	826.157	0.568546	0.113291	5.01844	5.20925e-07	3.50099e-06
ENSMUSG00000009681	1429.04	0.568247	0.0888704	6.39411	1.61489e-10	1.63323e-09
ENSMUSG00000057531	864.209	0.56791	0.113067	5.02278	5.09301e-07	3.42875e-06
ENSMUSG00000033059	1196.9	0.567792	0.0944049	6.01443	1.80517e-09	1.62621e-08
ENSMUSG00000098318	126.361	0.567431	0.269165	2.10812	0.035021	0.0841472
ENSMUSG00000037890	184.269	0.567416	0.22711	2.49842	0.0124749	0.0348736
ENSMUSG00000036908	419.729	0.566976	0.152038	3.72918	0.000192108	0.000850163
ENSMUSG00000022629	1030.5	0.566783	0.111814	5.06898	3.9996e-07	2.73615e-06
ENSMUSG00000063458	419.026	0.566713	0.15092	3.75506	0.000173299	0.000775464
ENSMUSG00000035944	148.449	0.566079	0.247475	2.28741	0.0221717	0.0572415
ENSMUSG00000030083	432.215	0.565416	0.148392	3.81027	0.000138813	0.000632533
ENSMUSG00000002257	721.295	0.565053	0.123995	4.55706	5.18749e-06	3.0099e-05
ENSMUSG00000030986	732.027	0.564784	0.120406	4.69065	2.72339e-06	1.65367e-05
ENSMUSG00000006906	575.221	0.564714	0.131758	4.28599	1.81928e-05	9.70407e-05
ENSMUSG00000015711	772.821	0.564613	0.116058	4.86491	1.1451e-06	7.34909e-06
[truncated: 4,899 more rows]

## Sheet: A498
gene	baseMean	log2FoldChange	lfcSE	stat	pvalue	padj
ITIH5	1315.22	13.1217	1.44649	9.07142	1.17473e-19	2.42703e-18
MMP14	538.074	11.8324	1.4493	8.16423	3.23481e-16	5.19141e-15
SPOCK1	532.802	11.8179	1.44947	8.15323	3.54345e-16	5.66987e-15
COL5A1	485.611	11.6842	1.44971	8.05972	7.64716e-16	1.19988e-14
XIST	3413.49	11.4729	0.837364	13.7013	9.97847e-43	5.56627e-41
TSHZ2	396.492	11.3916	1.45097	7.85104	4.12607e-15	6.07901e-14
NCAM1	246.033	10.7031	1.45487	7.35677	1.88419e-13	2.40572e-12
TDRD9	230.979	10.6121	1.45547	7.29117	3.07277e-13	3.85036e-12
EPB41L3	206.086	10.4474	1.45694	7.17081	7.45566e-13	9.00748e-12
KCTD15	152.784	10.0162	1.46102	6.85561	7.10081e-12	7.86779e-11
XAF1	134.008	9.8264	1.46362	6.71378	1.8964e-11	2.00904e-10
IGFL2-AS1	128.008	9.76108	1.46448	6.66522	2.64267e-11	2.75632e-10
LBH	125.105	9.72758	1.46449	6.64232	3.08793e-11	3.20214e-10
LPCAT2	122.305	9.69495	1.46494	6.61799	3.64112e-11	3.74221e-10
POU3F3	121.54	9.68534	1.466	6.60664	3.93152e-11	4.03299e-10
MYO1D	117.654	9.63861	1.46621	6.57382	4.90391e-11	4.9737e-10
TPPP	112.075	9.56916	1.46694	6.52322	6.8813e-11	6.88428e-10
LOC102724908	108.742	9.52571	1.4678	6.48979	8.59581e-11	8.47376e-10
BARX2	108.552	9.52307	1.46764	6.48868	8.65935e-11	8.5312e-10
MAF	108.096	9.51635	1.46811	6.48205	9.04836e-11	8.89279e-10
GABRB3	107.676	9.51165	1.46839	6.47759	9.31979e-11	9.14289e-10
MYOM3	290.008	9.49751	1.42616	6.65952	2.74723e-11	2.85984e-10
ZNF506	104.175	9.46345	1.46847	6.44445	1.16021e-10	1.1232e-09
UBXN10	100.139	9.40649	1.46942	6.40149	1.53872e-10	1.46817e-09
WNT5A	99.8415	9.40253	1.46984	6.39697	1.58488e-10	1.50904e-09
PTH2R	96.4317	9.35208	1.47037	6.36034	2.01313e-10	1.89892e-09
CYP26B1	260.819	9.3444	1.42758	6.54562	5.92481e-11	5.96454e-10
PLIN4	237.39	9.20961	1.42867	6.4463	1.14614e-10	1.11025e-09
ZFP3	86.6727	9.19764	1.4739	6.24034	4.36615e-10	3.99497e-09
SOX11	86.293	9.19102	1.47512	6.23068	4.64411e-10	4.22541e-09
ZNF354C	86.2589	9.19067	1.47422	6.23426	4.5393e-10	4.13936e-09
INHBB	76.6273	9.02014	1.47716	6.10641	1.01899e-09	8.85771e-09
LINC01234	74.0848	8.97111	1.47911	6.06521	1.31777e-09	1.12792e-08
CYP4F3	74.0167	8.97036	1.47813	6.06873	1.28926e-09	1.10552e-08
BTBD11	72.9112	8.94894	1.47881	6.05145	1.4355e-09	1.22415e-08
CHGA	70.4197	8.89883	1.4801	6.01234	1.82865e-09	1.53833e-08
ZNF736	189.487	8.8818	1.43087	6.20727	5.39126e-10	4.86688e-09
GPC4	69.6205	8.88166	1.48064	5.99852	1.99123e-09	1.66816e-08
PCSK6	176.513	8.77959	1.4317	6.1323	8.6619e-10	7.61541e-09
F5	56.1877	8.57335	1.4895	5.75587	8.61945e-09	6.72633e-08
SYK	152.155	8.56607	1.43472	5.97054	2.36474e-09	1.96277e-08
AADACP1	54.935	8.53991	1.48998	5.73154	9.95224e-09	7.70691e-08
EPHA7	143.69	8.48131	1.4353	5.90908	3.44023e-09	2.81785e-08
PAX2	50.9354	8.43187	1.49434	5.64256	1.67543e-08	1.25479e-07
MST1R	48.8465	8.37098	1.4953	5.5982	2.16585e-08	1.60499e-07
PLXNA2	48.4893	8.3612	1.49838	5.58015	2.40313e-08	1.76386e-07
KLF13	254.664	8.31214	1.0374	8.01245	1.12443e-15	1.739e-14
NLRP1	46.5621	8.3007	1.50039	5.53237	3.15937e-08	2.28064e-07
SLC22A18AS	45.5131	8.26928	1.49941	5.51501	3.48752e-08	2.50189e-07
ZFP82	45.2667	8.26012	1.50121	5.5023	3.74869e-08	2.67856e-07
COBL	42.8317	8.18147	1.50238	5.44566	5.1615e-08	3.62402e-07
ZFP42	40.8278	8.11192	1.50509	5.38966	7.05917e-08	4.86562e-07
PCDH1	332.024	8.10611	0.848891	9.54905	1.30886e-21	3.02046e-20
CYP4F12	40.1361	8.08794	1.50668	5.36807	7.95848e-08	5.45989e-07
NR2F1	39.677	8.07088	1.50675	5.3565	8.48494e-08	5.80384e-07
ADPRHL1	37.4802	7.98933	1.51144	5.28589	1.25092e-07	8.38633e-07
PLEKHA7	36.1283	7.93524	1.51319	5.24404	1.57102e-07	1.03817e-06
TSHZ3	35.5755	7.9133	1.51383	5.22734	1.7197e-07	1.13088e-06
CCL2	34.9378	7.88727	1.51504	5.20599	1.92969e-07	1.26076e-06
KIRREL3	34.4105	7.86608	1.51733	5.18417	2.16976e-07	1.40789e-06
ACVRL1	34.4191	7.86536	1.51645	5.18669	2.14068e-07	1.38964e-06
USH1C	34.3	7.86077	1.51632	5.18411	2.17053e-07	1.40789e-06
SLITRK2	33.9371	7.84615	1.51849	5.16707	2.37797e-07	1.53628e-06
EYA2	32.5511	7.78548	1.52024	5.12121	3.03576e-07	1.9221e-06
TRABD2B	32.5399	7.78391	1.52192	5.11454	3.14508e-07	1.98587e-06
EN2	32.3159	7.77419	1.52153	5.10945	3.2309e-07	2.03767e-06
MYEOV	175.339	7.76625	1.04218	7.45191	9.19957e-14	1.21387e-12
IRX3	32.1174	7.76603	1.52115	5.10536	3.30157e-07	2.07981e-06
FAM110C	31.6242	7.74382	1.52244	5.08646	3.64813e-07	2.28036e-06
LOC284581	31.389	7.7322	1.52374	5.07448	3.8856e-07	2.41759e-06
PCDHB2	31.2104	7.72464	1.5233	5.07098	3.95769e-07	2.45771e-06
FOXA2	31.046	7.71706	1.52373	5.06458	4.09298e-07	2.52911e-06
TBX3	30.4933	7.6915	1.52567	5.04141	4.62125e-07	2.83496e-06
LINC00707	30.173	7.67512	1.5271	5.02596	5.00928e-07	3.05335e-06
EPHB6	28.8889	7.61382	1.53095	4.97326	6.58374e-07	3.93734e-06
NEFL	546.045	7.59942	0.562002	13.5221	1.15897e-41	6.27048e-40
GPRIN2	76.0549	7.56374	1.4522	5.20846	1.90412e-07	1.24607e-06
SNHG18	27.3527	7.53369	1.53486	4.9084	9.18209e-07	5.37405e-06
THBD	74.4694	7.52874	1.45093	5.18889	2.11552e-07	1.37386e-06
FAM84A	27.0663	7.5209	1.54559	4.86604	1.13856e-06	6.56866e-06
CACNA2D3	27.1033	7.52022	1.5365	4.89438	9.86182e-07	5.75107e-06
HS3ST3B1	27.0778	7.51835	1.53961	4.88329	1.04331e-06	6.06455e-06
ACSM5	27.0011	7.51713	1.54228	4.87402	1.09348e-06	6.33072e-06
PITX1	26.7262	7.50165	1.53808	4.87728	1.07557e-06	6.24083e-06
KLHDC7A	26.5165	7.48987	1.5374	4.87178	1.10597e-06	6.39605e-06
RORA	71.5442	7.47053	1.45229	5.14397	2.68987e-07	1.71992e-06
SLC13A3	26.063	7.46495	1.53891	4.85081	1.22958e-06	7.05599e-06
TNFSF4	25.8619	7.45195	1.54468	4.82428	1.40513e-06	7.99254e-06
LINC01133	25.584	7.43757	1.54032	4.8286	1.37498e-06	7.83757e-06
CCDC144B	487.247	7.43631	0.563918	13.1869	1.0442e-39	5.39681e-38
BTNL9	25.3911	7.42821	1.54581	4.80539	1.54449e-06	8.75752e-06
CCDC36	69.2369	7.4229	1.45344	5.10714	3.27074e-07	2.06119e-06
CP	2132.18	7.42034	0.278578	26.6365	2.56491e-156	1.43078e-153
CASC9	25.0567	7.40855	1.54383	4.7988	1.59615e-06	9.03462e-06
CIITA	24.6485	7.38531	1.54803	4.77077	1.8352e-06	1.03155e-05
FAM155B	23.716	7.32905	1.54859	4.73274	2.21513e-06	1.23184e-05
EGLN3	839.925	7.32604	0.417159	17.5617	4.83854e-69	5.28872e-67
LOC93429	23.3419	7.30568	1.54927	4.71555	2.41059e-06	1.33503e-05
YWHAEP7	23.1719	7.29442	1.5505	4.70457	2.54397e-06	1.40601e-05
PTGIS	62.6806	7.27897	1.45837	4.99118	6.0013e-07	3.61576e-06
EXO5	22.8431	7.27391	1.55175	4.68755	2.76497e-06	1.51727e-05
EPHB1	61.9791	7.26594	1.45875	4.98093	6.32798e-07	3.7928e-06
CHMP1B2P	22.5993	7.2589	1.55249	4.67565	2.93025e-06	1.60498e-05
CECR7	22.5	7.25307	1.55388	4.66771	3.04569e-06	1.66229e-05
MFNG	21.7773	7.20574	1.55682	4.62851	3.68311e-06	1.98407e-05
GAS7	21.6271	7.19489	1.55781	4.61858	3.86377e-06	2.07285e-05
LEMD1	21.5136	7.18876	1.56017	4.60767	4.07202e-06	2.17259e-05
AADAC	21.253	7.16923	1.56153	4.59117	4.40769e-06	2.34165e-05
KRT19	21.2076	7.16559	1.56566	4.57673	4.72308e-06	2.4969e-05
RTN4RL1	20.9099	7.1468	1.56096	4.57846	4.68412e-06	2.47712e-05
SLC6A8	397.691	7.1422	0.568134	12.5713	3.03555e-36	1.4275e-34
SFMBT2	20.8193	7.13931	1.56478	4.56249	5.05499e-06	2.65301e-05
POSTN	56.6689	7.13148	1.46137	4.88	1.06084e-06	6.15981e-06
LHX1	20.4763	7.1164	1.56336	4.55199	5.31414e-06	2.7785e-05
MSX2	20.1078	7.09056	1.56564	4.52887	5.92994e-06	3.06874e-05
ZNF626	20.0085	7.08401	1.56788	4.51821	6.2365e-06	3.21401e-05
LOC101927267	19.6741	7.05894	1.56807	4.50167	6.74212e-06	3.45916e-05
SEMA5A	19.1213	7.0184	1.57267	4.46274	8.09195e-06	4.10227e-05
RHOD	18.9172	7.00323	1.5753	4.44565	8.76273e-06	4.41603e-05
NTNG2	51.3015	6.99236	1.4669	4.76674	1.87227e-06	1.05093e-05
ASPA	50.6072	6.9717	1.46807	4.74889	2.04535e-06	1.14372e-05
PIEZO2	18.424	6.96533	1.57987	4.4088	1.03946e-05	5.18512e-05
LINP1	18.2739	6.95254	1.57732	4.40782	1.04418e-05	5.20545e-05
PLEKHG4B	17.9904	6.93083	1.58208	4.38084	1.18222e-05	5.83786e-05
CCDC33	17.9847	6.92941	1.57929	4.38767	1.14572e-05	5.67145e-05
WSCD1	17.9054	6.92356	1.58084	4.37967	1.18861e-05	5.86761e-05
PCDHB3	17.8203	6.91623	1.58054	4.37586	1.20952e-05	5.9626e-05
ACKR3	17.6559	6.90294	1.58184	4.36387	1.27781e-05	6.27538e-05
MKRN3	17.3215	6.87448	1.58524	4.33656	1.44727e-05	7.04559e-05
FOXF2	17.2818	6.87144	1.58486	4.33567	1.45316e-05	7.07e-05
GATA2	17.2223	6.86687	1.58504	4.3323	1.47558e-05	7.1683e-05
EN1	17.1088	6.85909	1.59487	4.30071	1.70249e-05	8.18468e-05
ADAMTS2	16.8792	6.83914	1.59254	4.29447	1.75107e-05	8.3982e-05
BLACAT1	16.8538	6.8361	1.58861	4.30319	1.68357e-05	8.1033e-05
HUNK	16.8538	6.8361	1.58861	4.30319	1.68357e-05	8.1033e-05
GSTM1	16.7886	6.82988	1.58858	4.29936	1.71292e-05	8.22739e-05
USP32P2	181.93	6.81049	0.751716	9.05993	1.30536e-19	2.69347e-18
MN1	16.1508	6.77417	1.59402	4.24974	2.14015e-05	0.000101202
CXCR4	132.753	6.77088	0.86733	7.80658	5.87614e-15	8.57154e-14
IGFBP5	43.9959	6.76229	1.47427	4.58686	4.4997e-06	2.3874e-05
KCNG1	15.9269	6.75455	1.5968	4.23006	2.33631e-05	0.000109931
HLA-DRA	43.7522	6.75444	1.47413	4.58197	4.60615e-06	2.44067e-05
FAAHP1	15.5782	6.72294	1.60117	4.19876	2.6838e-05	0.000125154
FIBCD1	84.2216	6.69876	1.07303	6.24286	4.29635e-10	3.93779e-09
ZNF883	83.2607	6.69259	1.06634	6.27625	3.46845e-10	3.2044e-09
AUTS2	41.6871	6.68986	1.47888	4.52359	6.07983e-06	3.13969e-05
PSG4	14.9603	6.6646	1.60756	4.1458	3.38635e-05	0.000155011
DCT	40.7532	6.65144	1.47848	4.49883	6.83301e-06	3.49959e-05
HOXB8	14.7506	6.64346	1.6077	4.13227	3.59205e-05	0.00016341
LOC440173	14.6854	6.63635	1.60916	4.12411	3.72167e-05	0.000168879
MUC3A	159.308	6.62317	0.756564	8.75428	2.05415e-18	3.85947e-17
IGSF9B	14.2772	6.59651	1.61299	4.08961	4.32103e-05	0.00019374
XKR8	14.2772	6.59651	1.61299	4.08961	4.32103e-05	0.00019374
MMRN2	14.2121	6.58916	1.61414	4.08214	4.46229e-05	0.000199245
TSG1	14.1979	6.58912	1.61581	4.07791	4.5443e-05	0.000202571
BAMBI	38.4245	6.57231	1.48292	4.43201	9.33597e-06	4.68594e-05
TP53TG3D	13.9825	6.56501	1.61949	4.05375	5.04033e-05	0.000223207
LINC01021	447.275	6.52588	0.441815	14.7706	2.267e-49	1.58074e-47
LINC01411	13.1264	6.47595	1.62912	3.97512	7.03442e-05	0.000302971
KIF26A	13.1066	6.47394	1.63027	3.9711	7.15429e-05	0.00030756
KLHL14	12.9819	6.4599	1.63074	3.96134	7.45317e-05	0.000319137
LOC102723471	12.877	6.44776	1.63075	3.95385	7.69025e-05	0.000328419
CDK15	12.7721	6.43551	1.63179	3.94384	8.01857e-05	0.000341539
FOXF1	12.7325	6.43139	1.63262	3.93931	8.17169e-05	0.000347694
ZDHHC11	12.7268	6.42937	1.63505	3.93223	8.41613e-05	0.000357156
C6	12.6134	6.41893	1.63919	3.91593	9.00578e-05	0.000380482
ZBTB7C	12.5681	6.41275	1.63516	3.92179	8.78938e-05	0.000371922
RNF128	172.306	6.4095	0.683335	9.37974	6.6135e-21	1.46356e-19
KCNC3	12.5284	6.40856	1.63692	3.915	9.04034e-05	0.000381543
TFR2	12.4235	6.39597	1.63711	3.90687	9.34993e-05	0.000393993
LRG1	12.3838	6.39174	1.63875	3.90038	9.60429e-05	0.000403869
CFD	12.31	6.38504	1.65942	3.84776	0.000119203	0.000493434
UNC5B	12.2647	6.37888	1.64791	3.8709	0.000108436	0.000451409
SUSD4	12.1939	6.36831	1.6406	3.88168	0.000103737	0.000433406
RYR2	130.305	6.33685	0.764397	8.28999	1.13255e-16	1.8888e-15
ANGPTL4	794.809	6.33625	0.441663	14.3463	1.12301e-46	7.15237e-45
LINC00397	11.7857	6.32019	1.64757	3.83607	0.000125019	0.000515399
NR2F1-AS1	32.2357	6.30765	1.49407	4.22179	2.42373e-05	0.000113813
DSP	287.238	6.29841	0.511786	12.3067	8.33457e-35	3.68383e-33
GUCA1B	11.5363	6.28874	1.65085	3.80939	0.000139313	0.000566247
TRIB2	31.7481	6.28602	1.49495	4.20483	2.61282e-05	0.00012209
GCH1	11.4768	6.28189	1.65283	3.8007	0.000144288	0.000583391
FAM78B	31.1174	6.26379	1.50053	4.17439	2.98785e-05	0.000138454
FOXP2	31.1189	6.25547	1.49817	4.1754	2.97462e-05	0.00013792
CABP1	11.1678	6.24255	1.65836	3.76429	0.000167025	0.000667977
MIR4697HG	11.1622	6.24025	1.6594	3.76055	0.000169542	0.000677541
TNFRSF11B	490.698	6.2259	2.30584	2.70006	0.00693264	0.0187665
CPA6	10.9779	6.21655	1.66162	3.74125	0.000183109	0.000725841
HMGB4	10.9581	6.21415	1.66151	3.74006	0.000183976	0.000728918
ELFN1	10.9042	6.20924	1.67065	3.71666	0.000201877	0.000793624
LYNX1	267.493	6.20083	0.517095	11.9917	3.9292e-33	1.62564e-31
FIRRE	29.7101	6.1889	1.5004	4.12484	3.70995e-05	0.000168395
MAPK8IP1P2	10.754	6.18758	1.66514	3.71595	0.000202438	0.000795443
COL22A1	10.7285	6.18275	1.66931	3.70378	0.000212411	0.000831057
HPD	29.3813	6.17266	1.50151	4.11097	3.94005e-05	0.000177929
LAMC3	10.6293	6.17042	1.66758	3.70023	0.000215401	0.000840863
FAM81B	10.5896	6.16547	1.66851	3.6952	0.000219712	0.00085563
SGSM1	10.5244	6.15557	1.67079	3.68422	0.000229402	0.000889509
ADGRL3	10.4649	6.14805	1.67084	3.67962	0.00023358	0.00090441
SHANK1	10.4507	6.14794	1.67948	3.66063	0.000251598	0.000966309
ACHE	57.0263	6.13487	1.0826	5.66678	1.45507e-08	1.102e-07
LINC00950	28.2233	6.12237	1.50545	4.0668	4.76634e-05	0.000212002
STXBP6	28.3439	6.11909	1.50398	4.06859	4.72975e-05	0.000210606
GLP2R	10.2098	6.11018	1.69042	3.61459	0.000300821	0.00113145
MIR4500HG	10.1162	6.09965	1.67865	3.63366	0.000279431	0.00106012
C2orf72	9.97168	6.07878	1.68166	3.61475	0.000300638	0.00113129
RPLP0P2	9.96605	6.07622	1.68633	3.60322	0.000314296	0.0011783
ZMAT1	54.7971	6.06866	1.08823	5.57663	2.45221e-08	1.7961e-07
HNF4A	9.90651	6.06826	1.68407	3.60333	0.000314171	0.00117811
ZNF90	27.22	6.06813	1.51583	4.00318	6.24975e-05	0.000272146
RSAD2	27.1717	6.06682	1.50879	4.021	5.7952e-05	0.000253512
FAM221A	9.82712	6.05761	1.6848	3.59544	0.000323847	0.00120934
SLAMF7	9.65709	6.03076	1.69366	3.56078	0.00036975	0.00136594
UNC5A	26.6516	6.03034	1.51691	3.97541	7.02575e-05	0.000302684
PSD2	9.62303	6.02795	1.69117	3.56437	0.000364725	0.00135046
FAM106A	26.3258	6.01063	1.51031	3.97973	6.89922e-05	0.00029818
DES	26.2265	6.00555	1.51068	3.97541	7.02589e-05	0.000302684
REEP1	9.37923	5.99203	1.70507	3.51423	0.00044103	0.00160399
LINGO2	9.33391	5.98374	1.69757	3.52489	0.000423664	0.00154605
NXPH4	9.27437	5.97525	1.70282	3.50903	0.000449737	0.00163198
KCNB1	9.18936	5.96111	1.70099	3.50449	0.000457487	0.00165899
CLDN10	9.10997	5.9496	1.70822	3.48292	0.000495971	0.00178574
AFF2	8.97964	5.92652	1.70721	3.47146	0.000517634	0.0018563
CRLF1	8.92572	5.92052	1.71695	3.44828	0.000564171	0.00200452
SLIT3	8.88603	5.91456	1.72389	3.43093	0.000601513	0.00212321
STRA6	122.389	5.91341	0.694671	8.51253	1.70173e-17	2.99553e-16
LOC101929555	8.83508	5.90297	1.71173	3.44854	0.000563622	0.00200373
KCNK5	24.2862	5.90257	1.51945	3.88467	0.000102468	0.000428993
FAM225B	8.57144	5.86076	1.71843	3.41054	0.000648348	0.00226922
LOC101927136	211.033	5.85092	0.524143	11.1628	6.19946e-29	2.12927e-27
FGF11	117.647	5.84744	0.695755	8.40445	4.29878e-17	7.39801e-16
GLYATL1	8.46658	5.84232	1.72075	3.39522	0.000685733	0.00238917
ABAT	23.395	5.83602	1.52381	3.82988	0.000128204	0.000526517
FLRT1	23.3609	5.83496	1.52154	3.8349	0.000125614	0.000517588
KANK3	8.38157	5.82678	1.72591	3.37607	0.00073529	0.00254162
TYMP	69.1299	5.82625	0.898315	6.48576	8.82883e-11	8.69288e-10
LOC101927727	8.32203	5.81734	1.72531	3.37177	0.000746871	0.0025767
ZNF135	8.28233	5.81101	1.72677	3.36524	0.000764765	0.00263338
MLXIPL	8.19732	5.79513	1.73009	3.34961	0.000809243	0.00277002
CMPK2	8.17747	5.79192	1.7301	3.34773	0.000814763	0.00278774
ANKFN1	8.15762	5.7887	1.73049	3.34512	0.000822483	0.00281118
CREG2	8.13778	5.78548	1.73126	3.34176	0.000832476	0.00284428
RPL23AP87	8.07823	5.77575	1.73599	3.32707	0.000877651	0.00298837
LOC100506688	8.05276	5.76931	1.73532	3.32464	0.000885317	0.00301321
CEACAM22P	8.03291	5.76604	1.73515	3.32308	0.000890299	0.00302825
ZNF423	7.97337	5.7562	1.737	3.31388	0.000920117	0.00311984
SATB1-AS1	7.96775	5.753	1.74441	3.29797	0.000973854	0.00328141
NPTX2	7.83444	5.73283	1.75618	3.26438	0.00109704	0.00365613
LOC101928295	7.80897	5.72631	1.74308	3.28517	0.00101922	0.00341933
BCL11A	7.80334	5.72304	1.74912	3.27195	0.00106807	0.00356986
CDH11	7.7438	5.71286	1.74608	3.27182	0.00106856	0.00357077
EFNB1	145.149	5.6763	0.599254	9.47228	2.73814e-21	6.22118e-20
CACNA1A	7.51986	5.67161	1.75316	3.23507	0.00121614	0.00401008
LRRC17	7.51986	5.67161	1.75316	3.23507	0.00121614	0.00401008
OLFML3	7.48016	5.6646	1.75642	3.22509	0.00125935	0.00413991
LOC101927960	20.8042	5.66355	1.53414	3.69167	0.000222788	0.000866771
TNS1	62.4239	5.6617	0.902134	6.2759	3.47616e-10	3.2097e-09
LINC01158	7.44047	5.65754	1.76165	3.2115	0.00132045	0.0043197
CCL26	7.415	5.65057	1.75753	3.21506	0.00130417	0.0042751
COL13A1	7.33561	5.63632	1.76156	3.19963	0.00137606	0.00449056
LINC01979	7.32139	5.63593	1.79029	3.14805	0.00164365	0.00526625
PNCK	19.9863	5.61804	1.54057	3.64672	0.000265608	0.00101386
OSR2	7.19105	5.60747	1.76697	3.1735	0.00150614	0.0048759
CAMK2N1	575.494	5.60179	0.299377	18.7115	3.98867e-78	5.66007e-76
CYP4F35P	7.14573	5.59655	1.77087	3.16034	0.00157585	0.00507515
ADRA2C	7.13151	5.59644	1.77474	3.15338	0.00161393	0.00518517
GPR179	7.10604	5.58917	1.77007	3.1576	0.00159076	0.0051191
FAM46C	7.06635	5.58175	1.77131	3.1512	0.00162599	0.00521705
PLXNA4	7.02665	5.57429	1.77456	3.14123	0.00168239	0.00537549
DMRT3	7.0068	5.57054	1.77704	3.13473	0.00172012	0.00548194
HIC1	6.98696	5.56678	1.78001	3.12739	0.00176368	0.00560972
TLE2	19.4295	5.56335	1.54229	3.60721	0.000309509	0.0011617
VGF	19.3699	5.55913	1.54388	3.60075	0.000317305	0.00118876
CALB2	6.92179	5.55177	1.77752	3.12332	0.00178823	0.00567998
LOC100996671	6.90194	5.54797	1.7787	3.11911	0.00181396	0.00575044
TLE6	6.90194	5.54797	1.7787	3.11911	0.00181396	0.00575044
CDC42EP5	18.8467	5.53455	1.56723	3.53141	0.000413348	0.00151078
MAFA	6.82255	5.53263	1.78897	3.09263	0.00198388	0.00622083
PDLIM3	56.6514	5.52551	0.908063	6.08494	1.16538e-09	1.00546e-08
RSPH1	6.77723	5.52116	1.7841	3.09465	0.00197042	0.00618582
ZIC2	37.477	5.51836	1.11235	4.96101	7.01286e-07	4.18007e-06
TPRG1	18.6654	5.51728	1.54831	3.56343	0.000366043	0.00135379
LOC100507388	6.73191	5.50962	1.79575	3.06814	0.00215394	0.00669953
C6orf132	37.1935	5.50758	1.11445	4.94196	7.73413e-07	4.58801e-06
MBNL3	129.74	5.50664	0.602096	9.14579	5.91954e-20	1.24526e-18
HMX1	6.69222	5.50174	1.79223	3.06978	0.00214217	0.00666934
SYNGR3	6.678	5.50162	1.79469	3.0655	0.00217304	0.00675228
DGCR9	6.61846	5.48968	1.80843	3.0356	0.00240059	0.00738154
AGR2	36.3133	5.48289	1.12065	4.89259	9.95165e-07	5.79927e-06
FZD8	6.56751	5.47408	1.8023	3.03727	0.00238729	0.00734484
MISP	6.52782	5.46601	1.79924	3.03796	0.00238184	0.00733227
HOXA7	35.2928	5.44188	1.12217	4.84944	1.23809e-06	7.0973e-06
CEACAM1	17.6281	5.432	1.55927	3.48369	0.000494558	0.00178184
NAT16	6.34357	5.42523	1.80628	3.00355	0.00266854	0.0081038
LOC101927501	6.30387	5.41692	1.80739	2.9971	0.00272562	0.00825699
DISP2	17.6098	5.41635	1.55505	3.48306	0.000495714	0.00178521
LRFN4	6.28403	5.41274	1.80887	2.99234	0.0027685	0.00836498
PCDHA10	51.5493	5.38623	0.915307	5.88462	3.98961e-09	3.23508e-08
FBXO39	6.15932	5.38327	1.81517	2.96571	0.00301985	0.009045
SCARF1	17.1817	5.38073	1.5572	3.4554	0.000549486	0.00195794
COL4A3	6.11962	5.37471	1.81832	2.95587	0.00311788	0.00931278
SSPO	50.6688	5.37103	0.932496	5.75984	8.41922e-09	6.58278e-08
LINC01480	6.0743	5.36189	1.82459	2.93867	0.00329619	0.00978933
ACAP1	6.03461	5.35319	1.82313	2.93626	0.00332192	0.00986212
WNT9A	6.02039	5.35298	1.83877	2.91118	0.00360066	0.010579
CXCL14	6.01476	5.34882	1.82344	2.93336	0.00335312	0.00993651
PIK3CG	6.01476	5.34882	1.82344	2.93336	0.00335312	0.00993651
DNAH12	16.6076	5.346	1.56427	3.41756	0.000631857	0.00221966
IRX5	6.00914	5.34473	1.84751	2.89294	0.00381652	0.0111283
MYO5B	115.816	5.34361	0.610126	8.75822	1.98363e-18	3.7313e-17
HLA-DRB1	16.7481	5.34255	1.56059	3.42341	0.000618413	0.00217574
FOXQ1	16.6687	5.33607	1.56189	3.41643	0.000634483	0.00222744
C16orf96	5.92975	5.32693	1.83446	2.90381	0.00368647	0.0108017
RHOU	48.8408	5.31435	0.920869	5.77102	7.87949e-09	6.1787e-08
FAM71F1	5.84473	5.30481	1.85535	2.85919	0.00424719	0.012221
MGAM	16.3286	5.30313	1.56956	3.37874	0.000728179	0.00251973
AMZ1	16.123	5.30037	1.57394	3.36759	0.000758295	0.00261166
ZNF826P	5.79082	5.2955	1.83939	2.87894	0.00399013	0.0115782
ALDH3A1	5.78519	5.2911	1.84502	2.86777	0.0041337	0.0119306
CHST1	5.7058	5.27276	1.84203	2.86247	0.00420352	0.0121083
PHF21B	5.7058	5.27276	1.84203	2.86247	0.00420352	0.0121083
LINC01366	5.68596	5.26814	1.84316	2.85821	0.00426043	0.0122526
GAL3ST1	236.557	5.26467	0.422299	12.4667	1.13465e-35	5.14154e-34
PRPH	5.66611	5.26351	1.84505	2.85277	0.00433395	0.0124419
SYT17	15.8807	5.26298	1.56856	3.35531	0.000792775	0.00271768
PCDHB8	5.66048	5.25906	1.85956	2.82812	0.00468224	0.0133189
KCNN3	5.62079	5.24967	1.85401	2.83152	0.0046328	0.0131922
IL17RE	5.58672	5.24478	1.86078	2.81859	0.00482351	0.0136847
PCDHAC1	15.5107	5.24427	1.57392	3.33198	0.0008623	0.0029423
CCNYL2	92.9368	5.24075	0.65782	7.96684	1.62783e-15	2.48663e-14
LOC400706	5.56125	5.23553	1.85171	2.8274	0.00469276	0.0133418
LOC285889	5.50171	5.22128	1.85656	2.81233	0.00491837	0.0139269
P2RX7	151.92	5.20745	0.511021	10.1903	2.19125e-24	5.80161e-23
ZGLP1	5.45639	5.20701	1.86365	2.79399	0.00520622	0.014642
MUM1L1	5.43654	5.20217	1.86239	2.79327	0.00521776	0.0146668
PSD	5.43654	5.20217	1.86239	2.79327	0.00521776	0.0146668
LINC00659	5.39685	5.19245	1.86254	2.78783	0.00530621	0.0148844
PROM2	5.39685	5.19245	1.86254	2.78783	0.00530621	0.0148844
LINC01265	5.39122	5.18792	1.89165	2.74253	0.00609677	0.016825
SCN3B	5.35715	5.18268	1.86599	2.77744	0.00547896	0.0153159
LIPE-AS1	5.35153	5.17798	1.88174	2.75169	0.00592878	0.0164117
LOC102723753	5.3373	5.17776	1.869	2.77034	0.00559985	0.0156019
TMEM269	5.31746	5.17282	1.87301	2.76178	0.0057488	0.0159791
FAM182B	5.29761	5.16785	1.87789	2.75195	0.00592418	0.016402
GPR1	102.905	5.16116	0.610272	8.45714	2.74006e-17	4.77136e-16
GRIN2C	5.27214	5.15807	1.87314	2.75371	0.00589246	0.0163223
NHSL2	5.23244	5.14805	1.87421	2.74678	0.00601827	0.0166338
JAKMIP1	5.2126	5.14302	1.87606	2.7414	0.00611779	0.01688
CDCP1	1666.34	5.13459	0.167689	30.6197	6.6953e-206	7.73642e-203
LOC101928847	5.1729	5.13289	1.88256	2.72654	0.00640014	0.0175334
GPX3	505.327	5.13164	0.281904	18.2035	4.84337e-74	6.16938e-72
LOC100128885	5.13321	5.12266	1.89293	2.7062	0.00680572	0.0184694
FAAH	28.5625	5.1171	1.1415	4.48277	7.36796e-06	3.7517e-05
PCDHB5	5.08789	5.10742	1.8853	2.70908	0.00674711	0.018338
SEMA5B	5.06804	5.10224	1.88681	2.70416	0.00684773	0.0185593
LINC00475	14.1716	5.09326	1.58548	3.21244	0.00131612	0.00430805
AQP4	4.98865	5.0813	1.90272	2.67054	0.00757283	0.020269
GNAO1	4.96318	5.07092	1.89701	2.6731	0.00751529	0.0201506
LINC00887	69.4289	5.07028	0.727369	6.97071	3.15354e-12	3.60529e-11
TJP3	13.8682	5.06224	1.59049	3.18283	0.00145845	0.00473288
DCDC2C	4.92348	5.06028	1.89833	2.66564	0.0076841	0.020526
SEMA3B	55.2219	5.05841	0.81115	6.23609	4.48634e-10	4.098e-09
IGFBP3	8755.21	5.05795	0.101954	49.6103	0	0
SLC22A11	4.90364	5.05493	1.90046	2.65985	0.00781751	0.0208308
CLDN7	13.7832	5.05248	1.58977	3.17813	0.00148228	0.00480249
CYP2S1	13.769	5.05215	1.59729	3.16295	0.00156178	0.00503384
TFAMP1	4.88379	5.04956	1.90359	2.65265	0.00798619	0.0212418
HCN2	203.703	5.04514	0.426782	11.8214	3.02754e-32	1.21229e-30
ITPR1	1584.25	5.04238	0.169223	29.7972	4.25246e-195	4.2995e-192
LOC554223	4.82425	5.03326	1.91968	2.62192	0.00874349	0.0230589
LOC101926943	13.5933	5.03057	1.59313	3.15766	0.00159041	0.00511899
SSC5D	323.468	5.02691	0.34352	14.6335	1.7166e-48	1.17171e-46
MUC19	4.75908	5.01154	1.91245	2.62048	0.00878064	0.0231305
TSPEAR-AS2	4.74486	5.01096	1.96117	2.55509	0.0106161	0.0273388
HNF1A	4.71939	5.00045	1.91918	2.60552	0.00917356	0.0240403
LOC642423	4.69954	4.99485	1.92436	2.59559	0.00944273	0.0246578
SCN11A	4.69954	4.99485	1.92436	2.59559	0.00944273	0.0246578
AIM1	603.426	4.99004	0.250787	19.8975	4.27752e-88	7.60412e-86
KIAA0319	78.4881	4.98539	0.665738	7.48852	6.96529e-14	9.28916e-13
BMP6	13.0803	4.97348	1.59844	3.11147	0.00186161	0.0058811
MYO1G	13.0803	4.97348	1.59844	3.11147	0.00186161	0.0058811
DRICH1	4.63437	4.97249	1.92399	2.58447	0.00975281	0.0253529
PTH1R	4.62015	4.97208	1.95861	2.53857	0.0111306	0.028522
ABCA17P	12.8802	4.97131	1.60544	3.09655	0.00195789	0.00615315
ALDOC	52.1012	4.971	0.814032	6.10663	1.01755e-09	8.84992e-09
PLEKHF1	64.5534	4.96311	0.730456	6.79453	1.08664e-11	1.17661e-10
LINC01978	4.59468	4.9611	1.9278	2.57346	0.0100688	0.0260823
CELF5	12.9754	4.96088	1.60096	3.09869	0.00194376	0.00611518
MAFA-AS1	4.57483	4.95537	1.9314	2.56569	0.0102971	0.0265842
DLL1	4.56061	4.95442	2.00696	2.46862	0.0135634	0.0338185
C2orf16	4.56921	4.94985	1.94686	2.54248	0.011007	0.0282277
CXCL16	12.6705	4.94595	1.60591	3.07984	0.00207111	0.00646802
GOLGA6B	4.52951	4.93821	1.94016	2.54526	0.0109197	0.028035
TMOD1	38.1536	4.93807	0.940684	5.24945	1.52555e-07	1.01101e-06
KCNMA1	1170.8	4.91727	0.184236	26.6901	6.13177e-157	3.54263e-154
ASIC2	4.45012	4.91476	1.94127	2.53172	0.0113505	0.0289525
KBTBD11	37.3361	4.89211	0.950111	5.14899	2.619e-07	1.67859e-06
CECR3	4.37074	4.89087	1.96226	2.49247	0.0126858	0.0318514
RARB	69.7476	4.88866	1.47789	3.30786	0.000940122	0.003179
CSPG4	4.36511	4.88508	1.95481	2.49901	0.0124542	0.031338
C12orf56	12.2725	4.87643	1.61439	3.0206	0.00252278	0.00770748
STK32A	48.331	4.87574	0.82271	5.92643	3.09584e-09	2.54281e-08
LOC101929064	4.30557	4.86687	1.95579	2.48844	0.0128305	0.0321798
LIMS2	4.26587	4.8546	1.96283	2.47327	0.0133884	0.0334389
GJB2	59.5774	4.84967	0.736285	6.58668	4.49775e-11	4.57035e-10
LZTS1	4.24603	4.84841	1.9685	2.46299	0.0137782	0.0342592
MMP28	4.24603	4.84841	1.9685	2.46299	0.0137782	0.0342592
SHROOM1	11.8429	4.84476	1.61997	2.99066	0.00278378	0.00840957
ELMO3	23.7581	4.8424	1.1609	4.17125	3.02937e-05	0.000140298
UBXN10-AS1	4.22055	4.83619	1.97234	2.45201	0.014206	0.035177
ABCC2	1212.11	4.8338	0.181545	26.6259	3.40682e-156	1.83707e-153
LY75	105.878	4.82827	0.55861	8.64336	5.45827e-18	9.97723e-17
HES7	4.16101	4.81734	1.97148	2.44351	0.014545	0.0358955
CLEC18B	4.14117	4.811	1.9739	2.4373	0.0147972	0.0364289
OLFM1	4.14117	4.811	1.9739	2.4373	0.0147972	0.0364289
C20orf203	4.12132	4.80464	1.9777	2.42941	0.0151234	0.0371359
HSD17B3	23.16	4.80421	1.16388	4.12777	3.66298e-05	0.000166403
ALOX5	11.68	4.80357	1.61848	2.96795	0.00299796	0.00898777
PTPRN2	11.6658	4.80336	1.62454	2.95674	0.00310906	0.00929202
SNCG	92.436	4.80086	0.587765	8.16799	3.13565e-16	5.04229e-15
EDN1	22.8042	4.79829	1.17308	4.09033	4.30758e-05	0.000193244
ARHGEF35	22.9417	4.79113	1.17353	4.08265	4.45251e-05	0.000198918
PRODH2	4.01646	4.76604	1.98848	2.39683	0.0165375	0.040049
BMPER	3.99661	4.75948	1.9904	2.39122	0.0167924	0.0405812
LENG9	22.7392	4.75808	1.18315	4.02153	5.78217e-05	0.000253079
PCDHB4	11.2917	4.75353	1.62597	2.92351	0.00346109	0.010219
VSIG10L	100.746	4.75087	0.554542	8.5672	1.06031e-17	1.90161e-16
C19orf38	11.2265	4.7438	1.62612	2.91725	0.00353138	0.0104038
KCNH3	3.93707	4.73959	2.00527	2.36357	0.0180999	0.0433587
CFHR1	11.0208	4.73834	1.63225	2.90295	0.0036966	0.0108261
SBSPON	187.985	4.73557	0.407074	11.6332	2.7943e-31	1.07371e-29
HRH2	3.91722	4.73287	2.01351	2.35056	0.0187452	0.044706
LOC101927305	3.91722	4.73287	2.01351	2.35056	0.0187452	0.044706
HMCN2	3.9116	4.72641	2.00903	2.35258	0.0186435	0.0445029
DQX1	3.89175	4.71965	2.00725	2.3513	0.018708	0.0446372
CALML6	3.8719	4.71286	2.00695	2.34827	0.0188608	0.0449221
KPNA7	3.8719	4.71286	2.00695	2.34827	0.0188608	0.0449221
RFPL1S	3.8719	4.71286	2.00695	2.34827	0.0188608	0.0449221
SOCS2-AS1	3.8719	4.71286	2.00695	2.34827	0.0188608	0.0449221
WDR97	3.8719	4.71286	2.00695	2.34827	0.0188608	0.0449221
HABP2	3.85205	4.70605	2.00829	2.34331	0.0191134	0.0454167
APLN	32.3923	4.70586	0.961359	4.89501	9.83018e-07	5.73469e-06
CPAMD8	3.83221	4.69921	2.01117	2.33656	0.0194622	0.0461507
EDA	3.83221	4.69921	2.01117	2.33656	0.0194622	0.0461507
TEKT5	3.83221	4.69921	2.01117	2.33656	0.0194622	0.0461507
HEATR4	3.81236	4.69233	2.01563	2.32797	0.0199137	0.0470284
MNX1	3.81236	4.69233	2.01563	2.32797	0.0199137	0.0470284
ERICH3	21.1347	4.6855	1.18452	3.9556	7.63431e-05	0.000326202
NRG3	10.7389	4.67865	1.64205	2.84927	0.00438193	0.0125707
B3GNT7	3.77267	4.67844	2.02988	2.30478	0.0211788	0.0495745
NGFR	3.76704	4.67174	2.03093	2.30029	0.0214316	0.0500648
PCDHA13	3.76704	4.67174	2.03093	2.30029	0.0214316	0.0500648
GRID2IP	3.75282	4.67141	2.04007	2.28982	0.0220316	0.0513256
LOC101927809	3.74719	4.6647	2.02823	2.29989	0.0214544	0.0501037
TCAM1P	3.74719	4.6647	2.02823	2.29989	0.0214544	0.0501037
ALPK3	21.203	4.65224	1.17728	3.95168	7.76034e-05	0.000331063
PLEKHS1	3.7075	4.65057	2.02776	2.29345	0.0218224	0.0508821
CASC20	3.68765	4.64346	2.03008	2.28733	0.0221766	0.051574
OCLN	93.3634	4.64085	0.559576	8.29351	1.09951e-16	1.83558e-15
SMPDL3A	124.705	4.63739	0.487347	9.51557	1.80726e-21	4.12938e-20
LOC105371049	3.6678	4.63631	2.03407	2.27932	0.0226478	0.0525461
NTN1	3.6678	4.63631	2.03407	2.27932	0.0226478	0.0525461
ANKRD20A5P	31.3723	4.63013	0.96526	4.79677	1.61247e-06	9.11742e-06
CATIP-AS1	3.64796	4.62912	2.03995	2.26923	0.0232546	0.0536954
CSMD2-AS1	3.64796	4.62912	2.03995	2.26923	0.0232546	0.0536954
CD72	10.3989	4.62673	1.64593	2.81101	0.00493859	0.0139768
CDHR4	3.62811	4.62188	2.04766	2.25715	0.0239988	0.0552009
INSC	3.62811	4.62188	2.04766	2.25715	0.0239988	0.0552009
C14orf132	50.8059	4.61997	0.753205	6.13375	8.58308e-10	7.55433e-09
CRB2	3.62248	4.61491	2.05514	2.24554	0.0247333	0.0566728
RFPL3S	3.60826	4.61457	2.05744	2.24287	0.0249052	0.0570344
SYT3	3.60826	4.61457	2.05744	2.24287	0.0249052	0.0570344
SCN9A	50.897	4.60561	0.750732	6.13483	8.52517e-10	7.51153e-09
LOC100289473	3.56294	4.59286	2.04903	2.24148	0.0249951	0.0572323
NPHS1	3.55732	4.58645	2.13679	2.14642	0.0318398	0.0704131
MYT1	10.0813	4.58339	1.66143	2.75871	0.005803	0.0161187
ANGPT4	3.52325	4.57802	2.05414	2.22868	0.0258352	0.0588569
CCAT2	3.5034	4.57054	2.05957	2.21917	0.0264751	0.0601239
LINC00158	3.5034	4.57054	2.05957	2.21917	0.0264751	0.0601239
PRKCG	9.77642	4.56426	1.68834	2.7034	0.00686345	0.0185949
CDH4	3.48355	4.563	2.06691	2.20764	0.0272692	0.0616736
FOXC2	3.48355	4.563	2.06691	2.20764	0.0272692	0.0616736
PTK6	39.6549	4.56085	0.849582	5.36834	7.94642e-08	5.45599e-07
CASC16	3.45808	4.54812	2.07668	2.19009	0.028518	0.0641278
KLF17	3.45808	4.54812	2.07668	2.19009	0.028518	0.0641278
PCDHA11	9.67452	4.54199	1.67871	2.70564	0.0068172	0.0184881
SULT1A2	3.43823	4.54045	2.07358	2.18966	0.0285487	0.064179
CDH12	3.41839	4.53276	2.07248	2.18712	0.0287339	0.0645147
LINC00261	3.41839	4.53276	2.07248	2.18712	0.0287339	0.0645147
TMEM253	3.41839	4.53276	2.07248	2.18712	0.0287339	0.0645147
RORC	3.39854	4.52504	2.07324	2.18259	0.0290659	0.0651426
LGALS9	9.54122	4.52453	1.66372	2.71953	0.00653745	0.0178672
COL5A3	3.35885	4.50947	2.08085	2.16714	0.0302246	0.0674032
ICAM5	18.826	4.49506	1.21772	3.69139	0.000223035	0.000867524
KLHL30	3.31353	4.48611	2.105	2.13116	0.0330757	0.0726696
LOC101928414	3.31353	4.48611	2.105	2.13116	0.0330757	0.0726696
FBXL16	84.4902	4.48608	0.566469	7.91936	2.38733e-15	3.59254e-14
ITGA10	3.29931	4.48571	2.10907	2.12687	0.033431	0.0733504
SETD6	37.9899	4.48344	0.849932	5.27506	1.32714e-07	8.87155e-07
CLDN9	3.29368	4.47808	2.10041	2.132	0.0330066	0.072567
LINC00319	3.27946	4.47764	2.12392	2.10819	0.0350144	0.076051
LINC00961	3.27383	4.47004	2.0982	2.13042	0.0331373	0.0727752
SLC28A1	3.25399	4.46197	2.09801	2.12676	0.0334399	0.073358
ABLIM2	3.23414	4.45386	2.10007	2.12081	0.0339377	0.0742306
CCER2	3.23414	4.45386	2.10007	2.12081	0.0339377	0.0742306
PTPRVP	3.23414	4.45386	2.10007	2.12081	0.0339377	0.0742306
LINC01151	27.5385	4.44649	0.979241	4.54076	5.60523e-06	2.91843e-05
MYH7B	3.21429	4.44571	2.10426	2.11272	0.0346247	0.0753665
LNX1	18.265	4.44517	1.20434	3.69097	0.000223401	0.000868533
SCN4B	3.19444	4.4375	2.1108	2.10229	0.0355283	0.0770328
GADD45G	3.1746	4.42923	2.11965	2.0896	0.0366537	0.0791334
LINC01141	3.1746	4.42923	2.11965	2.0896	0.0366537	0.0791334
CDIP1	151.991	4.42549	0.424204	10.4325	1.76271e-25	4.9765e-24
LSR	26.831	4.42373	0.985983	4.48662	7.23626e-06	3.68696e-05
RAD21-AS1	3.16897	4.42132	2.13694	2.069	0.0385461	0.082427
ACTL10	3.15475	4.42089	2.13119	2.07438	0.0380441	0.0815044
AQP1	3.15475	4.42089	2.13119	2.07438	0.0380441	0.0815044
ASPG	3.15475	4.42089	2.13119	2.07438	0.0380441	0.0815044
C8orf37-AS1	3.15475	4.42089	2.13119	2.07438	0.0380441	0.0815044
LAMA5-AS1	3.15475	4.42089	2.13119	2.07438	0.0380441	0.0815044
NKD2	17.6425	4.41891	1.218	3.62799	0.000285635	0.00108213
DLX6	3.14912	4.41291	2.13033	2.07146	0.0383155	0.0819881
EGR3	3.14912	4.41291	2.13033	2.07146	0.0383155	0.0819881
H19	3.1349	4.41246	2.14622	2.05592	0.0397903	0.0845134
MIF-AS1	17.9831	4.4002	1.20167	3.66173	0.000250521	0.000963319
LOC105371795	8.77875	4.39971	1.68292	2.61433	0.00894021	0.0235011
KCNJ11	17.3732	4.39555	1.21887	3.60624	0.000310663	0.00116549
KCNK15-AS1	8.75328	4.39342	1.68473	2.60779	0.00911294	0.023893
VEGFA	1693.94	4.39025	0.148127	29.6385	4.77096e-193	4.53999e-190
HSD17B8	8.71358	4.38715	1.68391	2.60534	0.00917842	0.0240431
KIAA1462	602.58	4.38411	0.219178	20.0025	5.24096e-89	9.85849e-87
MUC12	96.8964	4.38125	0.52727	8.30931	9.62608e-17	1.61369e-15
ZNF93	17.4741	4.38069	1.20554	3.6338	0.000279276	0.00105978
CACNA1I	3.06974	4.37899	2.12998	2.05589	0.0397935	0.0845134
ANXA9	3.04989	4.3704	2.13594	2.04612	0.0407444	0.0862049
CYP17A1	3.04989	4.3704	2.13594	2.04612	0.0407444	0.0862049
VMO1	3.04989	4.3704	2.13594	2.04612	0.0407444	0.0862049
INSR	138.384	4.3702	0.435036	10.0456	9.6068e-24	2.47073e-22
ZFP2	8.58887	4.36507	1.68874	2.58481	0.00974338	0.0253406
B3GNT4	3.03004	4.36174	2.14435	2.03407	0.0419449	0.0883174
GPT	3.03004	4.36174	2.14435	2.03407	0.0419449	0.0883174
ADAMTS14	3.01019	4.35301	2.15555	2.01945	0.0434409	0.0908995
EPHB3	3.01019	4.35301	2.15555	2.01945	0.0434409	0.0908995
VASH2	8.63015	4.34426	1.68399	2.57974	0.00988755	0.0256661
UPK3B	8.61593	4.34408	1.69087	2.56914	0.0101952	0.0263421
A1CF	58.9643	4.3421	0.657448	6.60448	3.98924e-11	4.08184e-10
LYPD1	8.4301	4.33958	1.69596	2.55878	0.0105041	0.0270666
LOC105372582	2.98472	4.3358	2.15843	2.00878	0.0445609	0.0927153
HOXA-AS3	16.8704	4.32614	1.21058	3.57361	0.000352092	0.00130548
FKBP9P1	8.33946	4.31996	1.7016	2.53877	0.0111242	0.0285148
B3GALT1	2.94503	4.31801	2.1559	2.00288	0.0451905	0.0937721
HEY2	2.94503	4.31801	2.1559	2.00288	0.0451905	0.0937721
LOC101929224	2.94503	4.31801	2.1559	2.00288	0.0451905	0.0937721
TMEM252	2.94503	4.31801	2.1559	2.00288	0.0451905	0.0937721
NEFM	41.3783	4.3132	0.777182	5.54979	2.86017e-08	2.07577e-07
CFAP58-AS1	2.92518	4.30904	2.15836	1.99645	0.0458855	0.0949806
LINC02080	2.92518	4.30904	2.15836	1.99645	0.0458855	0.0949806
LINC02095	8.24585	4.30692	1.70515	2.52583	0.0115426	0.029387
ZNF300	25.098	4.3069	0.991866	4.34222	1.4105e-05	6.88108e-05
CEACAM20	2.90533	4.30003	2.16364	1.9874	0.0468782	0.0966665
LOC100506797	2.90533	4.30003	2.16364	1.9874	0.0468782	0.0966665
TAS2R38	2.90533	4.30003	2.16364	1.9874	0.0468782	0.0966665
TNFRSF9	41.529	4.29803	0.770002	5.58185	2.37976e-08	1.74829e-07
FAM71A	2.88549	4.29094	2.17151	1.97602	0.048153	0.0988668
PRKG2	40.8215	4.2828	0.774645	5.52872	3.22571e-08	2.32542e-07
SLC2A3	562.229	4.27395	0.220081	19.4199	5.23788e-84	8.73538e-82
ZNF502	32.7162	4.26765	0.862561	4.94765	7.51145e-07	4.45918e-06
WBP2NL	15.9236	4.23862	1.22017	3.47381	0.000513129	0.00184296
PCSK5	618.826	4.23698	0.209219	20.2514	3.45146e-91	7.06763e-89
MAN1C1	7.88594	4.23554	1.71794	2.46548	0.013683	0.0340644
SOCS2	31.3581	4.22819	0.870456	4.85745	1.1891e-06	6.83582e-06
TTC23L	15.8188	4.22814	1.22256	3.45844	0.000543318	0.00193809
PCDH10	7.97254	4.22357	1.70299	2.4801	0.0131347	0.0328814
NPR2	163.916	4.2157	0.38787	10.8688	1.6226e-27	5.23927e-26
CACNA1D	46.4399	4.20469	0.712379	5.90233	3.58408e-09	2.92531e-08
HPN	7.86768	4.20233	1.70783	2.46063	0.0138692	0.0344484
CFAP45	38.7128	4.20169	0.778271	5.39874	6.71095e-08	4.64342e-07
ECM2	15.5495	4.20166	1.22732	3.42344	0.000618328	0.00217574
PCDHAC2	22.8471	4.1974	1.01708	4.12693	3.67646e-05	0.000166968
APLP1	154.16	4.19015	0.399696	10.4833	1.03028e-25	2.93949e-24
NLGN1	38.0337	4.18535	0.784896	5.33236	9.69445e-08	6.60603e-07
ATAD3C	23.1506	4.1843	1.01817	4.10964	3.96268e-05	0.000178756
RNF112	7.74859	4.18092	1.71318	2.44045	0.014669	0.0361435
PRODH	7.7089	4.17354	1.71877	2.4282	0.0151738	0.037237
PCDHB7	7.54292	4.17146	1.72249	2.42177	0.0154453	0.0378401
STRC	7.48337	4.16067	1.73136	2.40313	0.0162554	0.0395199
ASIC3	7.64373	4.1592	1.71432	2.42616	0.0152597	0.037425
DNAI1	7.63811	4.15508	1.72423	2.40982	0.0159603	0.0389251
SRCIN1	53.1259	4.15505	0.667233	6.22729	4.74578e-10	4.31549e-09
SLC7A8	14.7967	4.15477	1.24844	3.32796	0.000874859	0.00298012
SLC26A4	14.9174	4.13993	1.23204	3.36023	0.000778767	0.00267703
BAHCC1	44.7934	4.13236	0.716052	5.77104	7.87847e-09	6.1787e-08
GCKR	7.45948	4.12213	1.72225	2.39345	0.0166907	0.0403679
SULF1	65.89	4.12034	0.588699	6.99907	2.57674e-12	2.96894e-11
FSIP2	7.43964	4.11833	1.72448	2.38815	0.0169333	0.040879
ITGB2-AS1	7.23958	4.11251	1.76192	2.33411	0.01959	0.046406
TRIM74	14.3488	4.1106	1.26618	3.24645	0.00116852	0.00386964
LINC00942	364.079	4.1014	0.258573	15.8617	1.16715e-56	9.53581e-55
C1QL4	28.4426	4.0967	0.901035	4.54666	5.4503e-06	2.84326e-05
PLAC8L1	7.33477	4.09564	1.72562	2.37344	0.0176234	0.0423804
FAM167A	43.5321	4.08821	0.718469	5.69017	1.26912e-08	9.69796e-08
PKD1L1	7.10925	4.08133	1.73751	2.34896	0.018826	0.0448788
LOC100289495	14.359	4.08111	1.23896	3.29397	0.000987823	0.00332432
PRUNE2	364.793	4.07961	0.256259	15.9199	4.61347e-57	3.82729e-55
MYO15A	7.06955	4.07367	1.74199	2.33852	0.0193603	0.0459426
LPAR2	14.2796	4.07339	1.24088	3.28266	0.00102832	0.00344697
FOS	42.568	4.07254	0.72226	5.63861	1.71432e-08	1.28214e-07
TRIM36	34.971	4.07009	0.813495	5.00321	5.63834e-07	3.41105e-06
TBX4	7.22429	4.0678	1.75099	2.32314	0.0201715	0.0475539
NMB	7.02423	4.06175	1.74121	2.33272	0.0196629	0.0465447
NWD1	28.4503	4.05295	0.881277	4.59895	4.24631e-06	2.25814e-05
CEL	6.96469	4.04999	1.74308	2.32347	0.0201542	0.0475199
ZBTB46	35.242	4.04848	0.795443	5.0896	3.58824e-07	2.2464e-06
TRIM73	7.06551	4.0371	1.73606	2.32545	0.0200481	0.0473182
LOC101929705	20.4746	4.03196	1.03843	3.88276	0.000103279	0.000431775
MYO15B	69.071	4.02257	0.56445	7.12654	1.02925e-12	1.23244e-11
FGF13	33.7209	4.01508	0.813443	4.93591	7.97795e-07	4.7188e-06
NDRG1	7996.48	4.01155	0.0902818	44.4337	0	0
TCN1	6.79466	4.00994	1.75999	2.27839	0.0227036	0.0526333
TNFRSF11A	55.3503	4.00937	0.63207	6.34324	2.24989e-10	2.11239e-09
PPP1R14C	27.3575	4.00661	0.885385	4.52528	6.03159e-06	3.11735e-05
TMIE	6.77482	4.00579	1.7577	2.27899	0.0226675	0.0525723
DOK6	170.813	4.00404	0.360786	11.0981	1.28134e-28	4.30046e-27
ITPKB	47.234	3.99812	0.677447	5.90174	3.59679e-09	2.9342e-08
LINC01426	67.5079	3.98156	0.568882	6.99892	2.5795e-12	2.97e-11
HLA-DPA1	13.6378	3.97319	1.25405	3.16827	0.00153347	0.00495543
SOX6	46.6885	3.97277	0.674605	5.88903	3.88473e-09	3.15478e-08
SLC2A1-AS1	20.3745	3.96629	1.0304	3.84926	0.000118476	0.000490803
CELF6	13.5131	3.95854	1.25629	3.15097	0.0016273	0.00522007
CA12	5864.96	3.95622	0.0928671	42.6009	0	0
APOC1	19.6598	3.95195	1.03286	3.82621	0.00013013	0.00053348
HOXB9	104.441	3.93472	0.451896	8.70714	3.11645e-18	5.78152e-17
CCDC154	6.59778	3.93344	1.77268	2.21893	0.0264917	0.0601482
LHX8	32.4684	3.93298	0.800227	4.91484	8.88561e-07	5.21941e-06
CRACR2B	13.2693	3.93096	1.26089	3.11761	0.00182322	0.00577752
TMEM74B	13.2693	3.93096	1.26089	3.11761	0.00182322	0.00577752
AOC3	12.9191	3.91953	1.2605	3.1095	0.00187407	0.00591777
EDIL3	6.38647	3.91735	1.76889	2.21458	0.0267891	0.0607638
PDE4D	298.348	3.89679	0.271444	14.3558	9.80048e-47	6.2665e-45
SPNS2	31.652	3.89479	0.805811	4.83337	1.34238e-06	7.66253e-06
TFAP2E	6.28161	3.89107	1.77745	2.18913	0.0285876	0.0642398
LINC01844	6.42212	3.88549	1.78201	2.1804	0.0292278	0.0654419
MTUS1	94.4348	3.8854	0.469131	8.28214	1.20986e-16	2.00738e-15
PLIN1	6.40227	3.88122	1.77832	2.18253	0.0290706	0.065144
CIDEB	6.36821	3.87733	1.77046	2.19002	0.0285228	0.0641297
HOXB4	69.6403	3.87363	0.549862	7.04473	1.8582e-12	2.17559e-11
COL4A4	6.34273	3.86825	1.7716	2.18348	0.0290008	0.0650148
LRP3	37.1427	3.86567	0.749451	5.15801	2.4959e-07	1.60478e-06
SLC7A9	6.1569	3.85985	1.78813	2.1586	0.0308813	0.0686408
MAML3	55.8038	3.85886	0.604284	6.38583	1.70465e-10	1.61642e-09
LINC01001	6.28882	3.85882	1.78955	2.15631	0.0310593	0.0689321
RGPD1	6.28882	3.85882	1.78955	2.15631	0.0310593	0.0689321
LRRC75A	6.12283	3.85559	1.7904	2.15347	0.0312815	0.0693587
PCDHB11	18.6694	3.85211	1.03898	3.7076	0.00020923	0.000819742
CYSRT1	6.08314	3.84666	1.80143	2.13534	0.0327334	0.0720839
CKB	43.3639	3.84149	0.695139	5.52622	3.27207e-08	2.35779e-07
CACNA1H	134.651	3.83958	0.397005	9.67137	3.98988e-22	9.47787e-21
LBX2	12.2218	3.83487	1.27644	3.00436	0.00266143	0.00808372
MUC16	18.2285	3.83409	1.04655	3.66356	0.000248732	0.000957122
SLC45A2	6.03782	3.83251	1.78717	2.14446	0.031996	0.0706621
LRRC61	36.8313	3.83079	0.748614	5.11718	3.10144e-07	1.96214e-06
ULBP2	24.0821	3.82581	0.909674	4.20569	2.60283e-05	0.000121693
RAB11FIP4	36.6302	3.82141	0.739519	5.16742	2.37346e-07	1.53398e-06
KNDC1	35.8814	3.81204	0.749124	5.08866	3.60604e-07	2.25667e-06
ABHD11-AS1	5.91311	3.79985	1.79335	2.11885	0.0341034	0.0744822
TMEM184A	144.18	3.79854	0.383054	9.91645	3.53081e-23	8.85548e-22
HSPB8	232.141	3.79338	0.298569	12.7052	5.53061e-37	2.67071e-35
PDZK1	190.857	3.7926	0.334686	11.3318	9.12819e-30	3.24542e-28
SYTL2	237.308	3.79253	0.295824	12.8202	1.26368e-37	6.27073e-36
LTBP1	53.9945	3.78602	0.613419	6.172	6.74331e-10	6.01028e-09
NPC1L1	5.86779	3.78578	1.8085	2.09332	0.0363205	0.0785503
C8G	5.99971	3.78513	1.80137	2.10125	0.0356192	0.0771989
CFAP47	64.5675	3.77405	0.551371	6.84484	7.65596e-12	8.46551e-11
CORIN	5.91469	3.76174	1.7937	2.09719	0.0359764	0.0778999
ZNF474	17.5923	3.75855	1.04843	3.58493	0.000337172	0.00125418
NFAM1	5.74871	3.75685	1.80289	2.08379	0.037179	0.0799156
CACNA1G	17.2533	3.75238	1.06394	3.52686	0.000420515	0.00153559
TSC22D3	311.11	3.75023	0.259592	14.4466	2.63261e-47	1.71035e-45
C1QL1	379.926	3.74502	0.266795	14.0371	9.24253e-45	5.3977e-43
RHBDL1	11.5188	3.74243	1.28618	2.90973	0.0036174	0.0106185
TMEM158	23.2688	3.74166	0.919687	4.06841	4.7335e-05	0.000210715
ARHGEF37	51.6428	3.73906	0.612656	6.10305	1.04066e-09	9.03154e-09
NR5A2	5.68354	3.73729	1.81364	2.06066	0.0393353	0.0838928
ITGAX	114.593	3.73366	0.41358	9.02765	1.75403e-19	3.59632e-18
HOXB2	85.4012	3.73065	0.477051	7.82023	5.27267e-15	7.74011e-14
LINC01260	5.78998	3.7277	1.79831	2.07289	0.0381828	0.081769
LHX2	17.4295	3.72129	1.06099	3.50737	0.000452554	0.00164184
UCN	5.60415	3.71747	1.8115	2.05215	0.0401547	0.0851353
ATF3	230.972	3.71506	0.295702	12.5635	3.3512e-36	1.55783e-34
CFAP52	5.72482	3.70756	1.80534	2.05366	0.0400084	0.0848585
REEP6	11.2496	3.70521	1.29069	2.87073	0.00409525	0.0118411
FLNC	3375.85	3.7018	0.111044	33.3363	1.15133e-243	2.06945e-240
BMP8B	10.9787	3.70044	1.31738	2.80894	0.00497042	0.0140546
ESPN	5.66527	3.69275	1.80489	2.04597	0.0407593	0.086209
HSPB2	5.50492	3.69269	1.82856	2.01946	0.0434399	0.0908995
LINC00324	11.1788	3.69237	1.30998	2.81864	0.00482275	0.0136847
EFEMP1	67.8865	3.68897	0.546985	6.74418	1.5389e-11	1.64322e-10
TCP10L	5.4596	3.67699	1.8207	2.01955	0.0434302	0.0908995
ARFGEF3	149.653	3.67153	0.366962	10.0052	1.4456e-23	3.6944e-22
PODXL	60.6178	3.6702	0.55842	6.57248	4.94842e-11	5.0157e-10
SLC2A1	1403.52	3.6692	0.140984	26.0257	2.53681e-149	1.28244e-146
MAP7D2	92.8853	3.66209	0.452106	8.10007	5.49265e-16	8.66874e-15
ZNF501	32.7114	3.65571	0.754672	4.8441	1.27184e-06	7.28046e-06
TTLL6	125.163	3.65499	0.390058	9.37038	7.22733e-21	1.59722e-19
LOC101928595	10.6357	3.65441	1.32794	2.75194	0.00592428	0.016402
SMIM3	250.559	3.65316	0.281436	12.9804	1.5795e-38	7.96001e-37
LINC00304	10.5705	3.64351	1.32486	2.75011	0.00595746	0.0164826
NFATC2	69.8659	3.64217	0.517285	7.04093	1.90966e-12	2.2289e-11
RNF144A	69.8318	3.64182	0.518538	7.02324	2.16781e-12	2.51645e-11
ZNF876P	5.48103	3.64138	1.81725	2.00379	0.0450923	0.0936163
SLC23A3	11.0358	3.63719	1.31504	2.76583	0.00567774	0.015806
SARDH	5.31504	3.63534	1.83055	1.98592	0.0470421	0.0969921
CNGA1	5.27535	3.62484	1.83323	1.97729	0.048009	0.0986086
CDHR3	21.303	3.61982	0.924556	3.9152	9.03288e-05	0.000381428
NEDD9	21.0719	3.61959	0.934855	3.87182	0.000108025	0.000449838
LINC01535	5.2555	3.61958	1.83603	1.97141	0.0486767	0.0998026
GNG7	10.8486	3.61285	1.35247	2.67129	0.00755606	0.0202375
FCGBP	47.3032	3.60305	0.6211	5.80107	6.58913e-09	5.23024e-08
CLDN4	163.123	3.60265	0.344746	10.4501	1.46317e-25	4.13806e-24
EIF1B-AS1	10.2219	3.59269	1.33538	2.69039	0.00713678	0.0192516
IRS2	1564.87	3.59121	0.133288	26.9433	6.8288e-160	4.24883e-157
C2CD4C	10.1766	3.58433	1.33603	2.68282	0.00730045	0.0196439
LDHD	10.3227	3.5711	1.31142	2.72308	0.00646758	0.0176972
SPTBN5	15.5656	3.56885	1.09106	3.271	0.00107169	0.00357827
ABCA3	164.74	3.55944	0.342123	10.404	2.37818e-25	6.67912e-24
DOC2A	25.5013	3.5586	0.837823	4.24744	2.16231e-05	0.00010222
CYP3A5	97.9466	3.55785	0.43909	8.10279	5.37127e-16	8.48545e-15
RNF165	25.707	3.55674	0.835609	4.25646	2.07691e-05	9.84705e-05
RAB26	30.8847	3.55461	0.763642	4.65481	3.24284e-06	1.75802e-05
GOLGA7B	45.5956	3.53766	0.625697	5.65395	1.56799e-08	1.18033e-07
PKP3	60.7132	3.53398	0.550871	6.41525	1.40589e-10	1.34734e-09
LBX2-AS1	24.7144	3.52755	0.857746	4.11259	3.9125e-05	0.000176943
PLCB1	204.036	3.52604	0.310255	11.365	6.24818e-30	2.25618e-28
LOC100128361	10.1996	3.51536	1.32549	2.65212	0.00799878	0.0212683
VLDLR-AS1	9.72305	3.51399	1.34927	2.60437	0.00920445	0.0241017
ANO8	54.2426	3.51062	0.576896	6.08536	1.16228e-09	1.00332e-08
PNMA2	572.863	3.50857	0.19254	18.2226	3.41651e-74	4.42151e-72
IL11RA	14.7506	3.50659	1.086	3.22891	0.00124262	0.00409072
PRNCR1	59.0904	3.49703	0.545836	6.40674	1.48666e-10	1.42222e-09
CYP2C8	9.95016	3.47501	1.33116	2.61051	0.00904067	0.0237228
LOC101928617	14.4218	3.47153	1.09061	3.18312	0.00145698	0.00473001
ERRFI1	2257.5	3.47121	0.114943	30.1995	2.40814e-200	2.59709e-197
PMFBP1	19.1331	3.46916	0.957196	3.62429	0.000289753	0.00109491
LINC00842	9.41972	3.46743	1.36139	2.54699	0.0108657	0.0279229
SPOCK2	23.7254	3.46091	0.86477	4.00212	6.27777e-05	0.000273219
LINC00704	14.4885	3.45497	1.09197	3.16397	0.00155633	0.0050193
NPDC1	52.2587	3.43809	0.598111	5.74824	9.01766e-09	7.02691e-08
PCDHB10	28.5592	3.41701	0.785754	4.3487	1.36946e-05	6.69297e-05
ACKR4	14.1342	3.41479	1.09289	3.12455	0.0017808	0.00565751
MELTF	362.805	3.41471	0.241883	14.1172	2.97731e-45	1.81068e-43
TRIB3	425.901	3.41025	0.214179	15.9224	4.42944e-57	3.69356e-55
PRSS16	27.6219	3.40304	0.785151	4.33425	1.46259e-05	7.11373e-05
OR1F1	9.0456	3.40302	1.36879	2.48616	0.0129131	0.0323619
UNC13A	14.3088	3.40257	1.12243	3.03144	0.00243389	0.00746692
MCF2L2	8.98605	3.39388	1.37322	2.47147	0.013456	0.0335818
ADAM11	18.6487	3.39163	0.954692	3.55259	0.000381454	0.00140405
ZNF737	82.174	3.39066	0.460454	7.36373	1.78836e-13	2.2888e-12
GRIN2D	68.5278	3.3768	0.506567	6.66606	2.62769e-11	2.74246e-10
BMPR1B	17.8235	3.35955	0.964491	3.48323	0.000495396	0.00178446
LOC441666	45.4134	3.35946	0.616248	5.45147	4.99557e-08	3.5121e-07
EVI2A	13.641	3.35857	1.10168	3.04858	0.00229927	0.00709969
MEX3B	13.9006	3.35779	1.11875	3.00139	0.00268754	0.00815384
PPP1R3C	173.919	3.35217	0.31924	10.5005	8.59378e-26	2.46492e-24
CEBPA	22.0331	3.34771	0.874843	3.82664	0.000129904	0.000532823
TMEM132B	13.4965	3.34148	1.10384	3.02714	0.00246877	0.00756103
LINC01152	26.2257	3.33605	0.800385	4.16806	3.07201e-05	0.00014211
CASZ1	27.1192	3.33415	0.796914	4.18383	2.86638e-05	0.000133284
PRKAG2-AS1	17.5288	3.33211	0.971516	3.4298	0.000604019	0.00213066
TNXB	48.8235	3.33004	0.58908	5.65295	1.5772e-08	1.18671e-07
TNRC6C-AS1	8.62615	3.32771	1.40691	2.36526	0.0180173	0.0431802
UNC5CL	30.336	3.32644	0.748795	4.44239	8.89654e-06	4.47928e-05
CRABP2	118.986	3.32361	0.380311	8.73918	2.34812e-18	4.40157e-17
GALNT3	12.8612	3.32172	1.14278	2.90671	0.00365253	0.0107158
LEF1	23.3123	3.31623	1.66191	1.99544	0.0459954	0.0951492
LARGE1	21.7597	3.31024	0.863736	3.83247	0.000126863	0.000522469
ARHGAP44	26.4544	3.30862	0.788116	4.19813	2.69124e-05	0.000125428
CAPN12	66.1162	3.3075	0.506396	6.53146	6.51338e-11	6.52178e-10
DIRAS1	61.5564	3.30536	0.522385	6.32745	2.49251e-10	2.32802e-09
LINC00565	12.9365	3.29991	1.11679	2.95482	0.00312856	0.0093412
ARRDC3	2580.62	3.29846	0.112769	29.2498	4.51057e-188	3.84039e-185
NIPAL3	328.165	3.29702	0.237672	13.8722	9.33932e-44	5.26419e-42
ONECUT2	130.95	3.29402	0.365031	9.02396	1.81418e-19	3.70555e-18
KIAA1683	21.2451	3.28932	0.876825	3.7514	0.00017585	0.000699443
HTATSF1P2	133.615	3.28478	0.354138	9.2754	1.76956e-20	3.83215e-19
ANKRD24	25.7952	3.28217	0.789578	4.15687	3.22639e-05	0.000148319
RAB37	8.56819	3.27529	1.36396	2.40131	0.0163364	0.039663
HSD3B7	123.401	3.26968	0.770035	4.24615	2.17475e-05	0.000102748
LRP1B	63.8057	3.26217	0.504628	6.46451	1.01629e-10	9.92781e-10
TMEM51-AS1	21.1164	3.26173	0.869153	3.75277	0.000174894	0.000696176
SCN3A	8.24343	3.25896	1.39867	2.33005	0.0198037	0.0468507
MGAM2	16.9181	3.25678	0.969571	3.35899	0.000782269	0.00268736
LINC00944	25.0851	3.25055	0.806564	4.03011	5.57497e-05	0.000244872
MUC20	46.0555	3.24437	0.590699	5.49242	3.96455e-08	2.82158e-07
APC2	21.3094	3.24301	0.879494	3.68736	0.000226592	0.00087988
DUSP5P1	12.4433	3.23863	1.12507	2.87861	0.00399437	0.0115863
LURAP1L	129.532	3.23797	0.355855	9.09913	9.10593e-20	1.89584e-18
CSTB	1752.78	3.23768	0.12576	25.7449	3.67286e-146	1.74752e-143
FAM20C	137.333	3.23446	0.346565	9.33294	1.02978e-20	2.25728e-19
TLR4	83.5347	3.23194	0.442284	7.30738	2.72405e-13	3.42135e-12
CAND1.11	8.09887	3.23107	1.40399	2.30135	0.0213719	0.0499569
SYT7	8.09887	3.23107	1.40399	2.30135	0.0213719	0.0499569
CHST9	20.9621	3.23099	0.884446	3.65312	0.000259073	0.000992194
HOXB3	78.2088	3.23016	0.462045	6.99102	2.72901e-12	3.13769e-11
ALDH1A1	7563.53	3.2299	0.0989485	32.6422	1.03247e-233	1.51839e-230
RRAD	125.133	3.22126	0.376965	8.54525	1.28262e-17	2.28764e-16
DPP7	165.893	3.21509	0.328928	9.77445	1.44945e-22	3.53661e-21
ALCAM	1122.2	3.21212	0.147092	21.8375	1.02164e-105	2.75452e-103
ADM2	124.049	3.21085	0.3696	8.68738	3.70906e-18	6.8261e-17
RORB	7.97417	3.20616	1.40847	2.27634	0.0228258	0.0528939
NEBL	289.202	3.20579	0.255231	12.5604	3.48731e-36	1.61184e-34
TLCD2	240.442	3.20199	0.264166	12.1211	8.16337e-34	3.46611e-32
TF	7.93447	3.19913	1.4113	2.2668	0.0234024	0.0540212
MOCOS	183.54	3.19853	0.300625	10.6396	1.94978e-26	5.80877e-25
ADM	412.975	3.19787	0.210602	15.1844	4.48602e-52	3.32892e-50
CAPN3	32.6716	3.17687	0.702567	4.5218	6.13165e-06	3.16401e-05
ZNF572	40.3226	3.17096	0.624354	5.07879	3.79853e-07	2.36888e-06
EPHA6	11.6792	3.16851	1.17021	2.70764	0.00677631	0.0183989
KLF4	192.151	3.16593	0.292796	10.8128	2.99553e-27	9.44613e-26
LOC283140	39.2306	3.16337	0.639326	4.94799	7.49851e-07	4.45314e-06
GNAZ	23.9557	3.16279	0.805674	3.92565	8.64966e-05	0.000366323
NTNG1	44.1427	3.15862	0.60111	5.25463	1.48319e-07	9.84148e-07
CCNA1	15.4551	3.15851	1.01936	3.09851	0.00194497	0.00611779
CDK18	165.811	3.15305	0.317821	9.92086	3.37836e-23	8.48631e-22
DNAH10	7.91058	3.14819	1.38485	2.27331	0.0230074	0.0532173
CFH	543.492	3.14322	0.18394	17.0883	1.81516e-65	1.90674e-63
SBK3	7.85104	3.13723	1.38721	2.26154	0.023726	0.0546746
VWA7	11.8723	3.13626	1.14111	2.74843	0.00598816	0.0165591
PALM	129.804	3.13582	0.3557	8.81589	1.18735e-18	2.27579e-17
C10orf10	190.188	3.1278	0.297185	10.5248	6.64316e-26	1.91221e-24
AFAP1L2	23.1973	3.12668	0.812374	3.84883	0.000118686	0.000491546
POT1-AS1	11.742	3.11633	1.13756	2.73948	0.00615358	0.016967
DUSP1	427.06	3.10624	0.201993	15.378	2.30117e-53	1.78115e-51
PLXDC1	11.2059	3.1033	1.18152	2.62652	0.00862617	0.0227718
HOXB6	73.0991	3.10154	0.459643	6.74773	1.50176e-11	1.60568e-10
LOC101928841	15.7903	3.09774	1.02734	3.01532	0.00256712	0.00782667
ANKH	95.8983	3.09693	0.403876	7.66803	1.74664e-14	2.457e-13
SLC9A3R1	786.503	3.09396	0.160532	19.2732	9.02175e-83	1.47419e-80
SLC1A1	105.447	3.09056	0.399494	7.7362	1.02432e-14	1.47163e-13
MPZL3	37.6675	3.08906	0.637762	4.84358	1.27518e-06	7.29697e-06
GPRIN3	30.8235	3.08295	0.711699	4.33182	1.47881e-05	7.17752e-05
LOC646214	52.4355	3.08106	0.543654	5.66731	1.45055e-08	1.09909e-07
LRRC56	7.8073	3.08084	1.4055	2.19199	0.0283803	0.0638625
ADHFE1	105.378	3.07227	0.383426	8.01268	1.12235e-15	1.73744e-14
PCDHB13	18.6503	3.06428	0.894879	3.42425	0.000616509	0.00217046
SLITRK4	74.2967	3.06121	0.463461	6.60511	3.97227e-11	4.06705e-10
PCAT1	14.7481	3.05779	1.01046	3.02614	0.00247699	0.00758477
RNF122	15.1651	3.05751	0.998074	3.06341	0.00218827	0.00679183
PCDHB12	22.6705	3.05627	0.834109	3.66412	0.000248194	0.000955276
C1QTNF1-AS1	22.7429	3.04738	0.827184	3.68404	0.000229564	0.000889924
IDS	1500.9	3.03781	0.126401	24.0331	1.2542e-127	4.7184e-125
PRSS27	7.58336	3.03402	1.41731	2.1407	0.0322984	0.0712617
ZBED9	39.9469	3.0324	0.617034	4.91449	8.90156e-07	5.22498e-06
ABCA7	46.57	3.02956	1.31934	2.29627	0.0216604	0.0505263
CRNDE	47.3913	3.02818	0.561345	5.3945	6.87145e-08	4.74635e-07
CDH2	434.015	3.0268	0.198814	15.2242	2.4418e-52	1.83726e-50
CCNO	7.54366	3.02574	1.42395	2.12489	0.0335957	0.0736561
CSRNP1	51.4726	3.02244	0.546976	5.52571	3.28148e-08	2.36351e-07
CDRT1	105.103	3.01935	0.381414	7.9162	2.44879e-15	3.67819e-14
NRCAM	671.188	3.01425	0.1641	18.3683	2.35547e-75	3.09793e-73
IQUB	21.8128	3.01127	0.824127	3.65389	0.000258296	0.000989685
PROCA1	7.25297	3.00882	1.41141	2.13179	0.0330243	0.0725861
TXLNB	17.7275	3.00322	0.92243	3.25577	0.00113087	0.00375648
ZNF558	198.819	3.00009	0.281426	10.6603	1.56087e-26	4.68463e-25
SYBU	208.403	2.99348	0.274908	10.889	1.30023e-27	4.20676e-26
DACT3	10.8945	2.99296	1.16301	2.57347	0.0100684	0.0260823
ZNF91	678.096	2.99246	0.162867	18.3736	2.13739e-75	2.83414e-73
LTB4R	57.0953	2.98844	0.508278	5.87954	4.11396e-09	3.33258e-08
MIR210HG	28.8292	2.98669	0.717318	4.16368	3.13156e-05	0.000144246
MPP7	107.073	2.98554	0.374502	7.97202	1.56103e-15	2.38684e-14
SLC16A9	35.8923	2.98204	0.641145	4.65112	3.30138e-06	1.78796e-05
GOLGA8M	17.9291	2.98141	0.903501	3.29985	0.000967376	0.00326094
APOL1	1436.41	2.97764	0.12305	24.1986	2.30179e-129	8.86573e-127
MEGF6	427.809	2.97643	0.202467	14.7008	6.36988e-49	4.36634e-47
RASSF6	83.6831	2.96565	0.430806	6.88395	5.82159e-12	6.49489e-11
ACSL5	14.146	2.96506	1.02439	2.89447	0.00379796	0.0110782
RARRES3	90.8695	2.96412	0.407591	7.27228	3.53479e-13	4.41221e-12
TMEM217	10.6904	2.96281	1.16381	2.54579	0.0109031	0.0280011
RTN1	14.278	2.95829	1.01193	2.92342	0.00346209	0.0102201
RNF182	24.0662	2.95811	0.78941	3.74724	0.000178792	0.000710295
CDK5R2	10.8365	2.95154	1.18189	2.4973	0.0125143	0.0314795
TLR3	195.263	2.95119	0.287804	10.2542	1.1335e-24	3.04594e-23
WDR91	405.02	2.95031	0.202015	14.6044	2.63357e-48	1.78256e-46
PEMT	73.6584	2.94753	0.457401	6.44409	1.16299e-10	1.12522e-09
GPC6	391.608	2.94234	0.204843	14.3639	8.72223e-47	5.62149e-45
WFDC3	7.14969	2.93587	1.43627	2.04409	0.0409451	0.0865503
CACNG8	141.806	2.9321	0.325408	9.01051	2.05099e-19	4.1682e-18
AGMO	38.132	2.92983	0.616647	4.75122	2.02189e-06	1.13138e-05
EBI3	27.9691	2.9239	0.738587	3.95878	7.53323e-05	0.000322394
PLA2G4C	58.1474	2.92096	0.507439	5.75627	8.59934e-09	6.71388e-08
EVPL	61.5352	2.9129	0.487998	5.96908	2.38593e-09	1.97934e-08
ITGA2	263.121	2.90705	0.247258	11.7572	6.48818e-32	2.55375e-30
MYOM2	20.2125	2.90489	0.838312	3.46517	0.000529896	0.00189523
HOXB5	31.2054	2.90485	0.697593	4.16411	3.12572e-05	0.000144059
GPC2	7.00513	2.9016	1.44333	2.01035	0.0443938	0.0924747
C6orf223	6.77961	2.89903	1.43406	2.02155	0.0432225	0.0905949
ANKRD34A	17.3158	2.89887	0.938985	3.08724	0.00202022	0.00632618
KCNH8	27.3043	2.89749	0.726536	3.98808	6.66094e-05	0.000288653
KCNQ1	6.98529	2.89722	1.44531	2.00457	0.0450089	0.0934791
CFAP43	73.8283	2.8961	0.444399	6.5169	7.17729e-11	7.14505e-10
NPIPB9	6.75976	2.8947	1.43625	2.01546	0.0438563	0.0915436
HSF4	126.496	2.88564	0.345653	8.34839	6.92019e-17	1.171e-15
MCF2L	9.95179	2.87967	1.18369	2.4328	0.0149825	0.0368458
LOC100288181	79.3512	2.86536	0.429758	6.66738	2.60418e-11	2.71968e-10
CD24	2992.53	2.8614	0.103304	27.6988	7.20942e-169	5.30121e-166
CCDC62	16.2565	2.86104	0.93423	3.06245	0.0021953	0.00680854
LINC01504	56.6202	2.85376	0.508481	5.61233	1.99625e-08	1.48271e-07
WBP1	9.99306	2.85294	1.18049	2.41674	0.0156601	0.0383026
LAMB4	13.3908	2.85172	1.02825	2.77338	0.00554768	0.0154813
IGSF10	22.4817	2.84851	0.803672	3.54437	0.000393552	0.00144332
CAMSAP3	15.8523	2.84634	0.976507	2.91481	0.00355902	0.0104738
SLC29A3	22.6477	2.8448	0.788711	3.6069	0.000309881	0.00116283
ST3GAL1	413.014	2.84462	0.196694	14.4621	2.10164e-47	1.3709e-45
KRT15	52.6229	2.8422	0.51956	5.4704	4.49016e-08	3.1761e-07
NAALADL2	19.4643	2.84219	0.853312	3.33078	0.000866039	0.00295319
SCGB2B2	9.68815	2.83778	1.1977	2.36936	0.0178189	0.0427553
STAG3	9.60314	2.82211	1.19471	2.36217	0.0181683	0.0435097
CNTN4	38.4211	2.82159	0.607067	4.6479	3.35331e-06	1.81366e-05
ZP3	90.1823	2.8179	0.396405	7.10863	1.17201e-12	1.39511e-11
OAS2	159.173	2.81536	0.313946	8.96767	3.02849e-19	6.06336e-18
CATSPERG	19.0673	2.81171	0.859541	3.27118	0.00107101	0.00357821
SLC44A3	28.6139	2.80981	0.70006	4.01367	5.97817e-05	0.000261144
LOC100129931	13.0421	2.8083	1.03482	2.71381	0.00665153	0.0181392
HOXB7	46.8006	2.8052	0.575225	4.87671	1.07869e-06	6.25672e-06
TSTD1	47.5155	2.79959	0.558074	5.01653	5.26138e-07	3.19855e-06
ADAM12	198.2	2.79958	0.273798	10.225	1.532e-24	4.0964e-23
MST1P2	12.3258	2.79877	1.08558	2.57814	0.00993339	0.0257809
CTAGE8	15.5988	2.79422	0.943992	2.96	0.00307638	0.00920069
ADGRF4	15.7734	2.78835	0.947455	2.94299	0.00325058	0.00967339
SLC22A4	62.9545	2.78763	0.472129	5.90438	3.5398e-09	2.89648e-08
PLXNB3	168.931	2.78691	0.30933	9.0095	2.07001e-19	4.1963e-18
MAST4	69.5417	2.78338	0.447951	6.21358	5.17898e-10	4.68536e-09
IQGAP2	69.9815	2.78298	0.45262	6.14859	7.81754e-10	6.91818e-09
HRCT1	18.9244	2.78165	0.862058	3.22676	0.001252	0.00411772
IRF7	31.0461	2.77785	0.683819	4.06225	4.8601e-05	0.000215935
BDKRB2	47.126	2.77709	0.541132	5.132	2.86676e-07	1.82294e-06
SLC6A9	50.7651	2.77547	0.527944	5.25712	1.46326e-07	9.72518e-07
ZNF497	12.7332	2.76825	1.04113	2.6589	0.00783951	0.0208826
SH3BGRL2	47.0284	2.76685	0.545355	5.0735	3.90573e-07	2.42825e-06
TXK	24.9954	2.76446	0.738112	3.74531	0.00018017	0.000715242
WEE2-AS1	24.9303	2.75956	0.737984	3.73932	0.00018452	0.000730539
CTAGE4	24.9445	2.75938	0.742848	3.71459	0.000203536	0.000799368
FSTL3	220.227	2.75617	0.283516	9.72139	2.4443e-22	5.88414e-21
SYNPO	1255.25	2.75116	0.130999	21.0014	6.36645e-98	1.58446e-95
RBCK1	691.258	2.74854	0.164665	16.6917	1.50541e-62	1.441e-60
ALOX5AP	9.16947	2.74568	1.20779	2.2733	0.0230081	0.0532173
PLK3	102.816	2.74323	0.380077	7.21756	5.29276e-13	6.49135e-12
DNAJC22	188.136	2.73902	0.290709	9.42185	4.43189e-21	9.91627e-20
ZNF311	18.871	2.73727	0.867686	3.15468	0.00160677	0.00516342
TMEM47	119.912	2.73481	0.348299	7.85189	4.09806e-15	6.04773e-14
MGAT5B	27.9015	2.73317	0.705018	3.87674	0.000105867	0.000441621
ISM1	21.5341	2.73105	0.79295	3.44417	0.00057282	0.00203079
LOXL1-AS1	24.0455	2.72748	0.755344	3.61091	0.000305125	0.00114658
FBXW10	33.7216	2.72646	0.637435	4.27724	1.89229e-05	9.01399e-05
RARRES1	21.2577	2.72338	0.798948	3.4087	0.000652731	0.00228324
CYP4F11	550.129	2.72273	0.171121	15.9111	5.30743e-57	4.38052e-55
PNPLA7	54.2004	2.7222	0.507582	5.36308	8.18158e-08	5.60108e-07
FKBP5	144.624	2.72055	0.317136	8.57848	9.61361e-18	1.73377e-16
MOSPD1	515.194	2.71993	0.178002	15.2803	1.03435e-52	7.81899e-51
LOC102723566	36.2656	2.71807	0.609958	4.45617	8.34373e-06	4.22198e-05
TMC4	15.2477	2.71306	0.93726	2.89467	0.00379554	0.0110731
IL13RA2	78.9715	2.70798	0.420624	6.43799	1.21063e-10	1.16713e-09
PDE5A	33.1887	2.70026	0.63805	4.23204	2.31579e-05	0.000109125
SERPINH1	566.495	2.70023	0.186135	14.5069	1.0958e-47	7.23541e-46
OIT3	8.69453	2.69649	1.26104	2.1383	0.0324928	0.071632
LINC01474	47.5699	2.69496	0.535308	5.03441	4.7933e-07	2.93495e-06
SBK1	9.29172	2.69257	1.23165	2.18615	0.0288049	0.0646561
LINC00665	50.7651	2.69164	0.515488	5.22155	1.77434e-07	1.16492e-06
CCDC18-AS1	193.226	2.68902	0.271492	9.90462	3.97488e-23	9.95381e-22
C1orf226	20.9956	2.68819	0.796888	3.37336	0.000742581	0.00256457
NEK5	9.06056	2.68658	1.2211	2.20014	0.0277971	0.062751
PPP1R15A	601.93	2.6808	0.166117	16.138	1.37966e-58	1.2196e-56
JUN	896.285	2.68002	0.151749	17.6609	8.38892e-70	9.35915e-68
PSCA	8.9868	2.67714	1.21837	2.19732	0.0279977	0.0631069
DNAJB13	11.85	2.67641	1.05439	2.53836	0.0111374	0.028535
CADM1	207.705	2.67444	0.280672	9.52871	1.59248e-21	3.64894e-20
GATA6	53.2019	2.67164	0.502222	5.31965	1.03968e-07	7.04606e-07
KHDRBS3	17.3255	2.6706	0.889491	3.00239	0.00267868	0.00813155
TMEM37	62.3093	2.66991	0.468194	5.70257	1.18017e-08	9.03956e-08
NME3	35.3857	2.66859	0.616694	4.32725	1.50982e-05	7.32147e-05
ASNS	1046.36	2.66793	0.136168	19.5929	1.77643e-85	3.05716e-83
FAM212B	20.4611	2.66119	0.801806	3.319	0.000903401	0.00307024
DPYSL3	1232.38	2.66035	0.126941	20.9573	1.60907e-97	3.88505e-95
RAB6B	122.739	2.65518	0.334162	7.94578	1.92968e-15	2.93387e-14
SCGB1B2P	43.1644	2.65392	0.565186	4.69566	2.65749e-06	1.46325e-05
ZFP36	111.029	2.65304	0.36214	7.32601	2.37113e-13	2.98736e-12
QRICH2	37.6095	2.6496	0.595734	4.44762	8.68274e-06	4.37981e-05
PCSK4	11.6459	2.64803	1.06344	2.49006	0.0127722	0.0320483
TEX22	11.1353	2.63627	1.13525	2.32219	0.0202229	0.047661
RGL3	49.2616	2.6347	0.52003	5.06643	4.0534e-07	2.50753e-06
ZNF682	20.1323	2.63431	0.805404	3.27079	0.00107247	0.00358012
ADGRB1	23.5133	2.63351	0.765383	3.44078	0.000580046	0.00205281
CCDC183	20.1267	2.63263	0.807686	3.25947	0.0011162	0.00371231
IGFBP6	188.261	2.63088	0.279177	9.4237	4.35475e-21	9.78429e-20
BBC3	46.4198	2.62561	0.540276	4.85975	1.17533e-06	6.7663e-06
ITPR1-AS1	11.0844	2.62396	1.11775	2.34753	0.0188984	0.0449917
NOXA1	14.2455	2.6239	0.966944	2.7136	0.00665561	0.0181399
CECR2	39.665	2.6173	0.577584	4.53146	5.85765e-06	3.03424e-05
GDF15	1506.43	2.61642	0.454452	5.75731	8.54669e-09	6.67599e-08
TNFRSF10C	11.005	2.6131	1.11848	2.3363	0.0194755	0.0461754
RNF43	11.2249	2.61202	1.08679	2.40343	0.0162421	0.0394991
FRMD5	61.9943	2.60874	0.4694	5.5576	2.73513e-08	1.9886e-07
TCN2	70.4909	2.60436	0.434573	5.99291	2.06118e-09	1.72229e-08
RASAL1	65.6722	2.60082	0.456802	5.69354	1.24431e-08	9.51733e-08
PROS1	221.853	2.59866	0.256231	10.1419	3.60134e-24	9.427e-23
PCDHGB1	30.9506	2.59457	0.647958	4.00424	6.22182e-05	0.000271003
LINC00482	8.55313	2.59326	1.23104	2.10656	0.0351557	0.0763169
PLIN2	4747.73	2.59173	0.0885979	29.2528	4.14094e-188	3.72155e-185
RUNX2	151.508	2.59077	0.299805	8.64153	5.54638e-18	1.0104e-16
IL32	166.405	2.59001	0.292465	8.8558	8.30872e-19	1.6194e-17
ANXA3	111.314	2.58886	0.352586	7.3425	2.09636e-13	2.66192e-12
PDGFA	172.521	2.58808	0.293057	8.8313	1.03464e-18	1.99018e-17
RPH3AL	47.3564	2.58307	0.526699	4.90428	9.37727e-07	5.48035e-06
TBC1D7-LOC100130357	8.69927	2.58067	1.26967	2.03255	0.042098	0.0885591
SMIM10L2A	44.1017	2.57746	0.550292	4.6838	2.81604e-06	1.54424e-05
TRMT61A	50.8398	2.57531	0.522968	4.92443	8.46086e-07	4.99166e-06
CDS1	108.751	2.57517	0.350438	7.34844	2.00538e-13	2.55441e-12
NHSL1	110.073	2.57508	0.365221	7.05074	1.77967e-12	2.08621e-11
CBX4	447.016	2.57487	0.204966	12.5624	3.39858e-36	1.57533e-34
TP53INP1	335.408	2.57135	0.2081	12.3563	4.50201e-35	2.0008e-33
SLC22A23	179.623	2.56969	0.289507	8.8761	6.92478e-19	1.35784e-17
IFI27	51.0868	2.56751	0.542283	4.73463	2.19453e-06	1.22164e-05
LINC01239	50.0104	2.566	0.521377	4.92158	8.58485e-07	5.05928e-06
FLJ46906	10.9017	2.56545	1.08604	2.36219	0.0181672	0.0435097
MAP7	57.3	2.56324	0.505504	5.07066	3.96437e-07	2.45937e-06
MYL5	47.1839	2.56232	0.525535	4.87565	1.08449e-06	6.28358e-06
RALGPS1	47.1783	2.56157	0.526958	4.86105	1.16764e-06	6.72442e-06
PCDHB9	41.2701	2.55492	0.559288	4.56816	4.92013e-06	2.59261e-05
ZNF879	21.8589	2.55368	0.767201	3.32856	0.00087295	0.00297487
BCAM	155.646	2.553	0.331504	7.70124	1.3475e-14	1.91215e-13
LOC101927865	10.8167	2.5513	1.0886	2.34364	0.0190966	0.0453912
PAQR6	22.4022	2.55122	0.77779	3.28009	0.00103775	0.00347644
ETHE1	50.3568	2.55104	0.528684	4.82527	1.39813e-06	7.96115e-06
NCR3LG1	204.866	2.54772	0.260042	9.79736	1.15564e-22	2.84114e-21
SLC25A35	32.7139	2.54744	0.639239	3.98512	6.74473e-05	0.000292049
PXDN	2964.14	2.54342	0.0960551	26.4787	1.70427e-154	8.89356e-152
LONRF2	241.769	2.54138	0.242587	10.4761	1.11196e-25	3.16694e-24
NOP14-AS1	121.213	2.53678	0.340092	7.45911	8.71093e-14	1.15222e-12
DDIT4	974.716	2.53577	0.137445	18.4494	5.27499e-76	7.17089e-74
RIMS3	98.2193	2.53392	0.371871	6.81397	9.49427e-12	1.03776e-10
C10orf107	13.5171	2.53335	0.966946	2.61995	0.00879418	0.0231586
ETFB	667.84	2.5309	0.16456	15.3798	2.23722e-53	1.73998e-51
CD68	594.682	2.52788	0.167865	15.059	3.01091e-51	2.16478e-49
PCDHB18P	8.03287	2.52335	1.25608	2.0089	0.0445474	0.0927011
PKHD1	26.7706	2.51759	0.690831	3.6443	0.000268125	0.00102275
FAM13A	807.267	2.51697	0.150268	16.7498	5.67843e-63	5.56727e-61
ATP8A1	18.952	2.51425	0.821152	3.06185	0.00219971	0.00682092
MIR193BHG	59.2641	2.51403	0.473577	5.30859	1.10478e-07	7.46901e-07
WARS	1071.98	2.51401	0.132043	19.0394	8.04685e-81	1.23975e-78
MDGA1	49.0201	2.51292	0.524766	4.78865	1.67906e-06	9.47079e-06
SLC27A5	16.1183	2.51208	0.889681	2.82357	0.00474919	0.0134951
WDR63	34.8391	2.51069	0.60513	4.14902	3.33908e-05	0.000153021
HES6	16.2843	2.50921	0.897301	2.7964	0.00516757	0.0145586
IFITM10	160.931	2.50829	0.29399	8.53191	1.43955e-17	2.55347e-16
PIWIL2	7.95348	2.50817	1.25308	2.00161	0.0453267	0.0940063
PSMG3-AS1	127.989	2.50536	0.322139	7.77727	7.41086e-15	1.07232e-13
SLC26A7	13.9046	2.50395	1.01002	2.47911	0.0131709	0.032962
PDE9A	26.541	2.50251	0.690826	3.62248	0.000291791	0.00110133
C2orf81	10.8652	2.50083	1.10522	2.26274	0.0236518	0.0545191
LINC00571	21.3332	2.49954	0.775543	3.22296	0.00126875	0.00416827
THAP7-AS1	15.6021	2.49818	0.914311	2.73231	0.00628927	0.017256
PRSS53	21.2539	2.4937	0.783387	3.18323	0.0014564	0.00472908
GPM6A	23.2195	2.49232	0.769406	3.23929	0.0011983	0.00395609
DNAJC27-AS1	13.143	2.48476	0.977206	2.54272	0.0109994	0.0282126
ADGRE5	604.57	2.48441	0.160552	15.4742	5.17833e-54	4.04685e-52
TP53I11	51.9806	2.4745	0.50396	4.91011	9.10258e-07	5.33137e-06
PDLIM1	853.46	2.47181	0.140545	17.5873	3.08138e-69	3.41421e-67
RASSF2	305.081	2.4716	0.21631	11.4262	3.09409e-30	1.13242e-28
DNAJC28	10.5037	2.46979	1.09495	2.25561	0.0240949	0.0553828
DNAH5	188.859	2.46597	0.268942	9.16915	4.76761e-20	1.00686e-18
PRICKLE4	23.4482	2.46524	0.729882	3.37758	0.000731265	0.00252933
BCO1	33.4271	2.46097	0.619844	3.9703	7.1782e-05	0.000308342
GS1-124K5.4	15.54	2.44952	0.895959	2.73396	0.00625776	0.0171841
ARVCF	10.5648	2.44828	1.10292	2.21982	0.026431	0.0600442
FAM83H-AS1	33.1238	2.4465	0.627065	3.90151	9.5596e-05	0.000402199
CXorf57	51.1304	2.44441	0.506597	4.82516	1.39894e-06	7.96295e-06
EME2	13.1716	2.4406	0.999386	2.4421	0.0146021	0.0360089
F12	18.0618	2.43514	0.855832	2.84535	0.00443628	0.0127184
FAM105A	116.545	2.43379	0.342644	7.10296	1.22112e-12	1.45037e-11
CLMN	288.67	2.43296	0.226036	10.7636	5.11233e-27	1.59043e-25
CIDECP	20.3198	2.43132	0.78211	3.10867	0.00187929	0.00593079
THBS3	464.874	2.42298	0.179803	13.4758	2.172e-41	1.16346e-39
SERINC2	57.9883	2.41835	0.484563	4.99079	6.01316e-07	3.6202e-06
DCST1-AS1	20.527	2.41745	0.784435	3.08177	0.00205773	0.0064337
IL20RB	50.7157	2.41078	0.503807	4.78512	1.70888e-06	9.6289e-06
TMEM229B	9.93515	2.40999	1.11707	2.15743	0.0309724	0.068777
ALDH1L2	832.926	2.40689	0.141334	17.0298	4.93472e-65	5.11724e-63
CEBPG	597.041	2.40576	0.163494	14.7147	5.18798e-49	3.58658e-47
CHD7	265.764	2.40232	0.229091	10.4863	9.9811e-26	2.85273e-24
EFNA3	24.9621	2.39957	0.71068	3.37645	0.000734289	0.0025387
LINC01252	22.4674	2.39384	0.745805	3.20974	0.00132854	0.00434266
SLCO5A1	9.84451	2.39103	1.12986	2.11621	0.0343272	0.0748686
P2RY2	37.6349	2.3906	0.580668	4.11699	3.8386e-05	0.000173698
BST2	144.383	2.38948	0.325047	7.35117	1.96482e-13	2.50472e-12
SEC14L2	84.9856	2.38388	0.388881	6.13009	8.7828e-10	7.70914e-09
SLC47A2	488.63	2.38382	0.174339	13.6735	1.46285e-42	8.1043e-41
WNK2	9.77075	2.38187	1.12353	2.11998	0.0340076	0.0743635
RBM26-AS1	30.0585	2.37964	0.643926	3.69552	0.00021944	0.000854774
DNM1P35	9.95095	2.37863	1.1028	2.15689	0.0310144	0.0688607
LOC399715	29.4614	2.37751	0.651632	3.64855	0.000263728	0.00100787
SHB	699.41	2.37684	0.154694	15.3649	2.8169e-53	2.16995e-51
CPT1A	298.502	2.37174	0.213993	11.0833	1.51249e-28	5.05527e-27
LYRM9	21.7756	2.36749	0.766113	3.09026	0.00199982	0.00626596
LOC100128288	21.9614	2.3668	0.751079	3.1512	0.00162603	0.00521705
TMEM140	156.232	2.36352	0.29201	8.09397	5.77505e-16	9.10555e-15
MYRF	221.122	2.36116	0.253552	9.31232	1.25074e-20	2.72319e-19
MSRB1	111.502	2.361	0.345151	6.84049	7.89242e-12	8.69725e-11
SELL	17.142	2.36078	0.841366	2.80589	0.00501773	0.0141686
LOC100130705	16.9022	2.35745	0.856936	2.75102	0.00594099	0.0164427
RBM24	91.2728	2.35583	0.379023	6.21554	5.11481e-10	4.63282e-09
BISPR	26.6435	2.35097	0.677684	3.46912	0.000522161	0.00187046
TRIM7	14.8728	2.35011	0.912076	2.57667	0.00997586	0.0258704
BTG2	217.532	2.34788	0.25602	9.17068	4.70031e-20	9.93947e-19
ZNF815P	36.8429	2.34411	0.581508	4.03109	5.55184e-05	0.000243922
TGFB1	273.926	2.34043	0.569683	4.1083	3.98585e-05	0.000179708
HOXA10-AS	26.445	2.33955	0.684784	3.41648	0.000634358	0.00222744
RNF24	156.681	2.33948	0.297279	7.86964	3.55671e-15	5.28346e-14
METRNL	34.5992	2.339	0.614514	3.80626	0.000141083	0.000572003
RNASE4	35.9607	2.3379	0.587136	3.98187	6.83751e-05	0.00029575
FOSB	23.9503	2.32804	0.715194	3.25512	0.00113344	0.00376349
LINC01138	9.64762	2.32783	1.12046	2.07756	0.0377495	0.0809911
PAXBP1-AS1	19.4897	2.32602	0.792657	2.93446	0.00334129	0.00990872
CHAC1	36.4546	2.326	0.584626	3.97862	6.93176e-05	0.000299346
TAS2R4	21.6143	2.3254	0.746569	3.11479	0.00184076	0.00582512
NOV	388.827	2.32399	0.193603	12.0039	3.39001e-33	1.40616e-31
PDE11A	23.9135	2.32246	0.722489	3.21452	0.00130661	0.00428134
CHRNB1	33.3158	2.32096	0.607301	3.82176	0.000132504	0.00054225
CRYL1	76.1617	2.31541	0.403742	5.73487	9.75869e-09	7.5679e-08
PDE4C	14.1978	2.31479	0.92009	2.51583	0.0118752	0.0301057
SDSL	19.1649	2.31446	0.792003	2.92229	0.0034747	0.010248
OSCAR	11.8532	2.31103	1.01038	2.28728	0.0221797	0.051574
OR2A1-AS1	14.124	2.30904	0.941551	2.45237	0.0141917	0.0351468
TMEM92	64.3926	2.30369	0.437239	5.26871	1.37383e-07	9.1496e-07
ALS2CL	60.4284	2.30344	0.469852	4.90247	9.46392e-07	5.527e-06
MSX1	26.6385	2.30103	0.691591	3.32715	0.000877385	0.00298809
SPSB1	123.76	2.29992	0.320352	7.17936	7.0036e-13	8.49304e-12
ANK2	474.247	2.29165	0.17884	12.814	1.36972e-37	6.73494e-36
ARID5A	38.0112	2.29031	0.567798	4.03367	5.4912e-05	0.00024168
NDNF	66.522	2.29007	0.435701	5.25607	1.47167e-07	9.77708e-07
VPS37D	26.0842	2.27742	0.684995	3.32472	0.000885061	0.00301297
CCPG1	261.238	2.27588	0.23414	9.72014	2.47439e-22	5.94773e-21
TIGD4	16.686	2.27513	0.859878	2.64588	0.00814795	0.0216471
LOC101928000	16.6575	2.27457	0.877062	2.5934	0.0095033	0.024776
ARHGAP27P1	21.1624	2.27428	0.751994	3.02433	0.00249183	0.00762876
BATF3	30.1777	2.27349	0.640025	3.55219	0.000382032	0.00140585
TLE3	556.008	2.27292	0.163397	13.9104	5.47519e-44	3.1078e-42
SH3BP2	1092.28	2.26939	0.137057	16.5581	1.40049e-61	1.3249e-59
LOC100129034	1274.02	2.2679	0.125699	18.0423	9.0641e-73	1.07029e-70
MIR3936	9.29897	2.26457	1.14102	1.98468	0.04718	0.0972268
CEACAM19	47.1178	2.26319	0.519198	4.35902	1.30647e-05	6.41227e-05
EBF4	29.5536	2.26125	0.651932	3.46854	0.000523291	0.00187409
SLC29A4	152.981	2.25709	0.303255	7.44288	9.85125e-14	1.29564e-12
SRRM3	57.8822	2.25186	0.457758	4.91933	8.68402e-07	5.11027e-06
MZF1	20.4874	2.24901	0.766178	2.93536	0.00333157	0.00988714
RASSF5	17.9045	2.24874	0.844383	2.66318	0.00774063	0.0206498
PKD1L2	58.4612	2.24591	0.475548	4.72279	2.32633e-06	1.29013e-05
LENG8-AS1	62.4895	2.24558	0.443984	5.05779	4.24142e-07	2.61285e-06
NOL3	201.125	2.2422	0.257257	8.71581	2.88684e-18	5.38024e-17
DGCR5	20.7684	2.24077	0.756255	2.96298	0.00304676	0.00911887
SAMD14	16.1714	2.23984	0.858235	2.60982	0.00905898	0.0237644
PTPRN	134.049	2.2387	0.316019	7.08407	1.39985e-12	1.65536e-11
MYADM	1726.23	2.23593	0.110933	20.1556	2.40206e-90	4.7388e-88
FSIP2-AS1	18.5033	2.23563	0.803771	2.78142	0.00541215	0.0151606
LINC01473	25.252	2.23499	0.698553	3.19946	0.00137687	0.00449155
DGCR6	20.655	2.23317	0.768477	2.90597	0.00366122	0.0107335
TGFA	4837.98	2.23306	0.0915925	24.3804	2.76087e-131	1.11656e-128
TERC	407.099	2.23096	0.437812	5.09569	3.47467e-07	2.17783e-06
AK4	394.81	2.22999	0.200035	11.148	7.32423e-29	2.50495e-27
UBA6-AS1	143.506	2.22946	0.294887	7.56038	4.01881e-14	5.49091e-13
STK19	23.1813	2.22888	0.728545	3.05936	0.00221807	0.00686863
SH3D21	54.0105	2.22844	0.477177	4.67005	3.01131e-06	1.64685e-05
GHDC	76.2671	2.22667	0.421105	5.28769	1.23872e-07	8.31141e-07
CTH	208.925	2.22277	0.253306	8.77504	1.70837e-18	3.23989e-17
JAG2	21.9528	2.22239	0.776068	2.86365	0.00418789	0.0120676
TTC9	11.0637	2.21659	1.04129	2.12869	0.0332798	0.0730485
SPHK1	33.6805	2.21623	0.60048	3.69077	0.000223579	0.000869014
ITPKA	24.9629	2.21469	0.69948	3.1662	0.00154447	0.00498599
SEMA6B	81.4433	2.21442	0.387687	5.71187	1.11741e-08	8.5996e-08
SCN2A	131.792	2.21232	0.32043	6.90423	5.04773e-12	5.67457e-11
LRP5L	60.4875	2.21049	0.447731	4.93709	7.92963e-07	4.69366e-06
PAPPA2	17.6623	2.2072	0.824346	2.67751	0.00741714	0.0199082
KLF3-AS1	11.3305	2.20215	1.01739	2.1645	0.030426	0.0677778
PITRM1-AS1	16.2086	2.20076	0.895986	2.45624	0.01404	0.0348298
SATB1	155.25	2.20057	0.286397	7.68363	1.54646e-14	2.18489e-13
MIR22HG	93.2497	2.19486	0.362216	6.05954	1.36513e-09	1.16722e-08
PIGL	50.7986	2.19382	0.48847	4.49121	7.08203e-06	3.61179e-05
LINC01481	42.0143	2.19226	0.533219	4.11137	3.93326e-05	0.000177733
NGEF	158.299	2.19218	0.30194	7.26033	3.86133e-13	4.79392e-12
PCDHB14	29.5208	2.19191	0.649339	3.3756	0.000736544	0.00254541
RGAG4	40.1859	2.19123	0.543449	4.03208	5.52848e-05	0.000243094
SH3BP5	193.187	2.1883	0.267329	8.18577	2.70559e-16	4.37245e-15
HOXD11	51.0002	2.18791	0.481977	4.53946	5.63986e-06	2.93363e-05
DAB2IP	201.499	2.18728	0.256201	8.53737	1.37316e-17	2.44105e-16
IDNK	33.6287	2.18396	0.59692	3.65872	0.000253473	0.000972416
LOC100130950	19.7335	2.18102	0.781665	2.79023	0.00526711	0.0147902
GAD1	268.633	2.18081	0.223385	9.76256	1.62984e-22	3.95886e-21
KCNMB2-AS1	17.3788	2.18071	0.837042	2.60526	0.00918057	0.0240431
TNNT1	239.246	2.178	0.236708	9.2012	3.53978e-20	7.56446e-19
IZUMO4	11.1519	2.17679	1.0285	2.11647	0.0343047	0.0748513
ZNF546	63.7581	2.1761	0.432636	5.02986	4.90845e-07	2.99977e-06
HCG4	12.9207	2.17548	0.964873	2.25468	0.0241532	0.0555087
LAMA5	1310.92	2.17097	0.421308	5.15293	2.56453e-07	1.64498e-06
SLC16A4	785.194	2.17031	0.144033	15.0681	2.62422e-51	1.89518e-49
ZCWPW1	53.4972	2.16997	0.482693	4.49555	6.93916e-06	3.54563e-05
MUC1	27.0174	2.16934	0.685704	3.16367	0.00155796	0.00502353
KRT8	1371.68	2.16741	0.119126	18.1942	5.73763e-74	7.19517e-72
LOC728613	59.4691	2.1642	0.447281	4.83857	1.30775e-06	7.47806e-06
SREBF1	441.415	2.16337	0.191276	11.3102	1.16765e-29	4.12426e-28
ZFP30	79.4782	2.1587	0.39502	5.46478	4.63477e-08	3.26981e-07
SH3PXD2A	168.023	2.15744	0.274386	7.86277	3.75732e-15	5.56613e-14
LRRN4	50.7826	2.15586	0.495579	4.35018	1.36026e-05	6.65204e-05
KLKB1	15.2287	2.15537	0.869645	2.47845	0.0131955	0.0330183
CARD10	184.801	2.15348	0.275734	7.81	5.71887e-15	8.37195e-14
TCEA2	74.196	2.15118	0.405874	5.30013	1.15722e-07	7.78719e-07
LINC00663	17.0983	2.14881	0.83918	2.5606	0.0104491	0.0269378
RHPN2	738.687	2.14701	0.143436	14.9684	1.18134e-50	8.3452e-49
PLEKHG3	199.506	2.14594	0.251872	8.51996	1.59603e-17	2.81867e-16
NBR2	176.47	2.14582	0.268301	7.99779	1.26669e-15	1.95155e-14
MMP25-AS1	24.3822	2.14546	0.716484	2.99443	0.0027496	0.00831408
CCDC40	96.7102	2.14493	0.358338	5.98578	2.15356e-09	1.79393e-08
RCAN3	51.6793	2.14477	0.479511	4.47283	7.71917e-06	3.91943e-05
WNK4	36.8223	2.14135	0.5621	3.80955	0.00013922	0.000566012
AGBL2	32.8265	2.14126	0.601586	3.55936	0.000371759	0.00137148
JAK3	72.2419	2.14002	0.414929	5.15757	2.50177e-07	1.60791e-06
ACER2	71.8504	2.13956	0.40905	5.23056	1.68993e-07	1.1122e-06
MX1	196.045	2.13857	0.254528	8.40211	4.38535e-17	7.53899e-16
SERPINE1	1976.65	2.13848	0.105801	20.2122	7.64765e-91	1.54645e-88
GUCY1A3	335.81	2.13834	0.200101	10.6863	1.17956e-26	3.5868e-25
SULT1A1	222.875	2.13588	0.238527	8.95448	3.41332e-19	6.80855e-18
PDZD4	39.6878	2.13522	0.56843	3.75635	0.000172409	0.000687301
CHPF	265.095	2.13135	0.588127	3.62396	0.00029013	0.00109609
EGR1	33.9854	2.1308	0.592831	3.59428	0.000325285	0.00121432
MFSD6	349.654	2.12932	0.197497	10.7815	4.20856e-27	1.31686e-25
HLA-F-AS1	19.4929	2.12915	0.769949	2.76532	0.00568675	0.0158284
VASH1	10.511	2.12872	1.05514	2.01747	0.043646	0.0912341
INPP5K	99.2516	2.12753	0.352018	6.04382	1.50512e-09	1.28014e-08
LOXL2	2968.05	2.12316	0.0961228	22.088	4.11814e-108	1.18963e-105
GGT8P	120.44	2.12175	0.317987	6.67246	2.51547e-11	2.63383e-10
UNC79	12.7125	2.12148	0.951384	2.22989	0.0257548	0.058739
ERAP2	704.29	2.12139	0.145678	14.5622	4.88353e-48	3.27804e-46
ZNF524	26.1231	2.12084	0.678372	3.12636	0.00176983	0.00562523
NRP2	1685.6	2.12027	0.108487	19.5439	4.6449e-85	7.82715e-83
EML2-AS1	15.212	2.11308	0.890496	2.37292	0.0176481	0.0424272
SORCS2	455.547	2.11294	0.176461	11.974	4.86439e-33	2.00743e-31
RFPL2	12.9992	2.11256	0.947163	2.23041	0.0257206	0.0586691
SNHG15	168.522	2.11232	0.271173	7.78958	6.72323e-15	9.76317e-14
MKNK2	822.254	2.109	0.157339	13.4042	5.71215e-41	3.00995e-39
CFL1P1	12.9595	2.1077	0.94642	2.22703	0.0259455	0.0590573
DRC7	14.961	2.10364	0.87554	2.40267	0.0162758	0.0395633
LRRC32	12.7538	2.10329	0.944247	2.22748	0.025915	0.0590046
ZNF561-AS1	27.1629	2.10225	0.657841	3.19569	0.00139499	0.00454607
PLXND1	1095.4	2.09783	0.138018	15.1997	3.55109e-52	2.65953e-50
CFAP70	54.4781	2.08903	0.463113	4.51085	6.45691e-06	3.31809e-05
LGALS3	493.711	2.08678	0.17193	12.1374	6.68989e-34	2.84796e-32
G0S2	20.655	2.08415	0.755841	2.7574	0.00582633	0.0161696
C6orf48	292.976	2.08166	0.214639	9.69842	3.06211e-22	7.30615e-21
CNTNAP2	22.8112	2.07973	0.709077	2.93301	0.0033569	0.0099459
RANGRF	40.2478	2.07823	0.547785	3.79387	0.000148315	0.000599074
SLC9A3R2	40.062	2.07804	0.542352	3.83154	0.000127344	0.000523855
TMEM91	31.6303	2.07471	0.6079	3.41292	0.000642707	0.00225142
APOL2	454.312	2.07206	0.174812	11.8531	2.07431e-32	8.34729e-31
PPP3CC	104.737	2.07125	0.339738	6.09662	1.08338e-09	9.37709e-09
BCL2L15	12.344	2.0703	0.958461	2.16002	0.0307709	0.0684423
KIAA1671	524.503	2.06923	0.1684	12.2875	1.05683e-34	4.64573e-33
C3orf18	29.358	2.06803	0.629496	3.28521	0.00101905	0.00341933
JHDM1D-AS1	24.4569	2.06606	0.698499	2.95786	0.00309786	0.00926151
ARNTL	153.945	2.06299	0.288904	7.14075	9.28233e-13	1.11643e-11
METRN	191.204	2.06028	0.266331	7.73577	1.02777e-14	1.47526e-13
IDH1	2187.45	2.05962	0.102734	20.0481	2.09532e-89	4.03524e-87
FZD3	53.3654	2.05804	0.468682	4.39113	1.12762e-05	5.59043e-05
CTNS	128.212	2.05363	0.309377	6.63796	3.18055e-11	3.29186e-10
RIPK4	200.133	2.05339	0.259179	7.92268	2.32453e-15	3.5013e-14
RAB20	132.385	2.05285	0.303664	6.76026	1.37744e-11	1.47862e-10
DENND6B	20.261	2.04928	0.756095	2.71034	0.00672137	0.0182927
EFR3B	18.9972	2.04869	0.79942	2.56272	0.0103854	0.0268036
FMN1	224.149	2.04861	0.243085	8.42756	3.52961e-17	6.11332e-16
ADORA2B	90.1131	2.04755	0.36054	5.6791	1.35404e-08	1.02886e-07
ZNF181	104.916	2.04607	0.336828	6.07453	1.24352e-09	1.06832e-08
PHLDA2	78.2753	2.0445	0.412315	4.9586	7.1003e-07	4.22596e-06
HRAT92	25.0176	2.04431	0.687107	2.97525	0.00292751	0.00880757
WDR78	132.975	2.04341	0.29918	6.83004	8.48904e-12	9.33563e-11
ZBED6CL	35.1219	2.04053	0.582498	3.50306	0.000459943	0.00166715
FYN	24.4346	2.03837	0.683571	2.98194	0.00286427	0.00863498
PTPRU	58.7722	2.03819	0.490421	4.15599	3.23876e-05	0.000148845
CARD6	71.0595	2.03732	0.406534	5.01144	5.40243e-07	3.27445e-06
LRRC75A-AS1	1490.67	2.03593	0.123086	16.5408	1.86675e-61	1.74557e-59
AKAP12	1264.56	2.0352	0.119033	17.0978	1.54204e-65	1.63043e-63
TTLL3	24.5212	2.03315	0.678796	2.99523	0.00274238	0.00829689
MIR365A	11.8889	2.02887	0.991973	2.04529	0.0408265	0.0863335
PTPRH	131.811	2.02566	0.301313	6.7228	1.7827e-11	1.89479e-10
RRS1-AS1	14.1572	2.02555	0.888577	2.27954	0.022635	0.0525461
LINC00638	14.6893	2.02481	0.915416	2.21191	0.0269732	0.0611299
ARHGAP33	13.9373	2.02192	0.914839	2.21014	0.0270953	0.0613723
POLR2J2	18.9138	2.02096	0.82764	2.44184	0.0146128	0.0360297
GLUD2	20.3267	2.0208	0.766049	2.63795	0.0083409	0.0220981
LINC01232	16.2341	2.01953	0.833416	2.42319	0.0153847	0.0377031
SOGA3	68.7069	2.01792	0.409881	4.92317	8.51522e-07	5.02007e-06
CEP126	152.972	2.01504	0.292156	6.89714	5.30613e-12	5.94853e-11
MARVELD2	41.8507	2.01357	0.527867	3.81454	0.000136439	0.000556444
GPNMB	258.065	2.01047	0.223415	8.99881	2.28173e-19	4.60244e-18
ASPHD2	24.7158	2.00883	0.717293	2.80056	0.00510135	0.0143896
TOB1	636.362	2.00842	0.160455	12.517	6.02565e-36	2.76139e-34
NINJ1	269.802	2.00556	0.240145	8.35145	6.74284e-17	1.14579e-15
DCST2	12.0565	2.00375	0.960968	2.08514	0.0370568	0.079706
MOB3A	540.039	2.00182	0.169793	11.7898	4.40728e-32	1.74319e-30
KRT18	1019.91	2.00087	0.127469	15.6969	1.58902e-55	1.26008e-53
FAM98C	34.3594	2.00084	0.586319	3.41256	0.000643569	0.00225395
TAS2R5	20.0545	2.00049	0.750437	2.66577	0.00768126	0.0205218
LINC00174	86.139	2.00021	0.378387	5.28614	1.24924e-07	8.37848e-07
PTP4A3	26.3105	1.99756	0.661406	3.02017	0.00252633	0.00771684
ANKDD1B	22.1115	1.99693	0.713487	2.79883	0.00512874	0.0144618
FAM83H	344.544	1.99604	0.212761	9.3816	6.498e-21	1.43998e-19
ICAM1	753.167	1.9941	0.141526	14.09	4.37663e-45	2.632e-43
LINC01024	19.8091	1.99399	0.757108	2.63369	0.00844621	0.0223368
TBC1D13	131.699	1.99325	0.305032	6.53457	6.37912e-11	6.40167e-10
ADAMTS13	33.6772	1.99163	0.581037	3.42772	0.000608669	0.00214601
PMEL	14.0682	1.99019	0.900168	2.21091	0.0270418	0.0612767
EPN3	23.9287	1.99006	0.687045	2.89655	0.00377291	0.0110131
FRMD3	64.5474	1.98527	0.442196	4.48957	7.13668e-06	3.63851e-05
LINC00662	61.1585	1.98199	0.432364	4.58408	4.55987e-06	2.41852e-05
TMOD2	90.1148	1.98122	0.365839	5.41555	6.11022e-08	4.26056e-07
BEND7	72.2123	1.98093	0.412724	4.79966	1.58936e-06	8.99935e-06
JUNB	161.099	1.97947	0.278884	7.09785	1.26714e-12	1.50393e-11
SAMHD1	295.735	1.9776	0.209773	9.42731	4.2074e-21	9.47954e-20
CFAP69	70.6717	1.97751	0.407745	4.84988	1.23535e-06	7.0841e-06
MR1	419.85	1.97657	0.179684	11.0002	3.81252e-28	1.25868e-26
FAM161B	34.516	1.97369	0.610053	3.23528	0.00121523	0.00400871
C9orf64	158.581	1.97206	0.284554	6.93035	4.19815e-12	4.76251e-11
ADAMTSL5	18.3865	1.96966	0.849175	2.31949	0.0203683	0.0479757
ELMO1	11.9731	1.96529	0.969943	2.02619	0.0427453	0.0897458
PCDHB16	63.4814	1.96419	0.432526	4.54121	5.59311e-06	2.91307e-05
REC8	15.3891	1.96207	0.866499	2.26437	0.0235516	0.0543192
TOM1L2	211.623	1.96172	0.251073	7.81334	5.5694e-15	8.16089e-14
SCD	8762.55	1.96162	0.0832108	23.5741	7.1031e-123	2.55349e-120
ZNF213	39.2757	1.96128	0.534781	3.66745	0.00024498	0.000944931
SLC22A17	25.8897	1.95717	0.685241	2.85618	0.00428768	0.01232
TSPAN13	467.287	1.95454	0.180291	10.841	2.19933e-27	7.03133e-26
ZNF337-AS1	52.1639	1.95289	0.470291	4.15251	3.28851e-05	0.000151002
UBXN8	70.7636	1.95257	0.413758	4.71911	2.36882e-06	1.31279e-05
MEF2C-AS1	23.7817	1.95215	0.698266	2.79571	0.00517851	0.0145844
ISG20	27.4956	1.95145	0.646013	3.02075	0.00252148	0.00770494
PROSER2	140.047	1.95061	0.289275	6.74308	1.55069e-11	1.65472e-10
SLC4A11	11.5419	1.9506	0.979175	1.99209	0.0463613	0.0957837
PCDHGA6	25.6132	1.94922	0.666192	2.92592	0.00343441	0.0101532
METTL18	43.0864	1.94908	0.512949	3.79974	0.000144846	0.000585501
HSPA1L	13.1733	1.94391	0.946615	2.05354	0.0400204	0.0848729
MAPK12	128.374	1.94248	0.334122	5.81368	6.11126e-09	4.86046e-08
ZHX2	388.848	1.94181	0.19043	10.197	2.0459e-24	5.4435e-23
GALNT9	117.102	1.93931	0.326827	5.93377	2.96062e-09	2.43735e-08
LCAT	21.2482	1.93906	0.721795	2.68645	0.00722164	0.0194578
RASSF9	14.7935	1.93843	0.947938	2.04489	0.0408658	0.086394
ANK1	51.9161	1.93828	0.468179	4.14004	3.47244e-05	0.00015837
MAFK	199.499	1.93742	0.258481	7.49542	6.60877e-14	8.82825e-13
TAGLN2	3020.99	1.93397	0.0957638	20.1952	1.07896e-90	2.15486e-88
NEK8	25.0573	1.93329	0.664174	2.91082	0.00360476	0.0105872
PBX4	11.437	1.93324	0.98094	1.97081	0.0487459	0.0999065
WDR66	57.4971	1.93317	0.444365	4.35041	1.35881e-05	6.64695e-05
TRIM46	25.2034	1.93232	0.664809	2.90658	0.00365406	0.0107164
PPIL6	47.4703	1.93121	0.526937	3.66498	0.000247362	0.000952755
PCOLCE	25.9014	1.92928	0.71058	2.71508	0.00662589	0.0180784
HLCS	524.775	1.92923	0.173112	11.1444	7.62775e-29	2.60325e-27
AOC2	31.0156	1.92836	0.602806	3.19897	0.00137921	0.00449828
CFI	232.957	1.92776	0.233549	8.25422	1.52892e-16	2.511e-15
GADD45A	257.144	1.92553	0.226981	8.48322	2.1904e-17	3.82658e-16
LOC105372476	13.043	1.92348	0.946779	2.03161	0.0421934	0.0887309
P4HA2	815.558	1.92079	0.136787	14.0421	8.60691e-45	5.04471e-43
ITPR3	2064.59	1.92077	0.101227	18.9748	2.7556e-80	4.16611e-78
SPTBN2	36.1711	1.91808	0.556624	3.44592	0.00056912	0.00201945
FOXL1	26.8308	1.91712	0.641842	2.9869	0.00281821	0.00850405
FER1L4	171.829	1.91702	0.276352	6.93688	4.00867e-12	4.55395e-11
TRPV1	44.4619	1.91435	0.511533	3.74237	0.000182293	0.000722962
SPAG4	48.7391	1.9082	0.489697	3.89669	9.75176e-05	0.000409432
LINC01091	19.2142	1.90755	0.778578	2.45005	0.0142837	0.0353531
ADGRL2	389.296	1.90004	0.191337	9.93032	3.0728e-23	7.73075e-22
ARHGAP22	41.8958	1.89831	0.518075	3.66415	0.000248158	0.000955276
ARHGEF2	888.45	1.89675	0.144599	13.1173	2.62117e-39	1.32924e-37
INSIG2	465.371	1.89577	0.174731	10.8497	2.00157e-27	6.42447e-26
PGGHG	67.9865	1.89474	0.406824	4.65738	3.20252e-06	1.7385e-05
NRG4	18.6057	1.89425	0.776197	2.44042	0.0146701	0.0361435
PITPNM3	190.038	1.8939	0.256518	7.38313	1.54609e-13	1.98816e-12
FAM86HP	19.2641	1.89349	0.7713	2.45493	0.0140911	0.0349351
SYNJ2	408.178	1.89291	0.178778	10.5881	3.38549e-26	9.97579e-25
DUSP8	14.9428	1.89069	0.856259	2.20808	0.0272388	0.0616455
DCLK1	196.407	1.89038	0.253681	7.45181	9.20702e-14	1.21387e-12
PLEKHG1	158.957	1.88831	0.274777	6.87216	6.3239e-12	7.03589e-11
FAM95C	48.6929	1.88685	0.478126	3.94634	7.93557e-05	0.000338181
ZNF486	62.9039	1.88348	0.438956	4.29083	1.78011e-05	8.51975e-05
NEXN	75.1347	1.87005	0.4049	4.61854	3.86457e-06	2.07285e-05
C1QTNF6	69.5312	1.86526	0.412217	4.52494	6.04124e-06	3.12134e-05
DNAJC3-AS1	20.7128	1.86326	0.737391	2.52683	0.0115099	0.0293129
ANXA1	4090.61	1.86117	0.0992217	18.7577	1.6743e-78	2.41832e-76
SLC7A5P2	77.6518	1.86021	0.393818	4.72353	2.3179e-06	1.28616e-05
ZNF467	67.7267	1.85947	0.431956	4.30477	1.67156e-05	8.05508e-05
DDIT3	267.642	1.85843	0.216177	8.59682	8.19576e-18	1.48303e-16
NATD1	54.062	1.8584	0.462091	4.02173	5.77726e-05	0.000252933
BHLHE40	1720.55	1.85047	0.107165	17.2674	8.27676e-67	8.80876e-65
FRK	123.448	1.84862	0.305924	6.04275	1.51512e-09	1.28798e-08
FABP6	15.0864	1.84705	0.873909	2.11355	0.034554	0.0752328
ACSM3	198.541	1.8449	0.251547	7.33422	2.23015e-13	2.82072e-12
NLGN3	18.4048	1.84339	0.768559	2.3985	0.0164623	0.0398789
ABHD12	237.092	1.84274	0.225406	8.17518	2.95426e-16	4.76481e-15
LINC01515	61.7236	1.84212	0.450988	4.08463	4.41463e-05	0.000197383
C14orf37	14.2168	1.84145	0.911626	2.01996	0.0433879	0.0908902
MAPK7	80.012	1.84073	0.400746	4.59325	4.36395e-06	2.31917e-05
VAMP2	146.769	1.83929	0.287324	6.40144	1.53923e-10	1.46817e-09
LOC100130691	78.4076	1.83857	0.378487	4.85768	1.18767e-06	6.83006e-06
PHACTR1	30.7703	1.83654	0.599842	3.06171	0.00220078	0.00682291
FAM201A	16.4073	1.83533	0.814123	2.25437	0.024173	0.0555385
LAMB3	128.702	1.83347	0.305508	6.00137	1.95657e-09	1.64167e-08
ENKUR	18.8121	1.832	0.795664	2.30248	0.0213078	0.0498405
NUPR1	608.013	1.83185	0.151308	12.1068	9.7261e-34	4.11883e-32
LINC00310	23.5364	1.83173	0.68077	2.69068	0.00713068	0.0192383
TAPT1-AS1	48.9598	1.82998	0.475495	3.84857	0.000118809	0.00049193
ELOVL6	179.608	1.82908	0.257242	7.11035	1.15748e-12	1.37985e-11
HLA-DMA	56.6734	1.82779	0.443356	4.12262	3.74591e-05	0.000169836
SLC5A3	4188.01	1.82393	0.0956347	19.0718	4.32882e-81	6.73339e-79
FBXO27	104.25	1.82331	0.33349	5.46736	4.56794e-08	3.22547e-07
SESN3	117.541	1.8233	0.319717	5.70285	1.17822e-08	9.02896e-08
HOXD10	89.1694	1.81996	0.355746	5.11589	3.12264e-07	1.97247e-06
TMEM265	52.4671	1.81946	0.457382	3.97798	6.95035e-05	0.000299829
C5orf56	17.8291	1.81803	0.786002	2.31301	0.0207223	0.0486468
CNTN6	120.275	1.81574	0.311887	5.82177	5.82276e-09	4.6493e-08
SLC25A29	80.3041	1.81524	0.37929	4.7859	1.70226e-06	9.59493e-06
CBX2	58.338	1.81439	0.439709	4.12634	3.68585e-05	0.000167348
B4GALNT4	62.6069	1.81233	0.448643	4.03957	5.35494e-05	0.000236105
CCDC88B	28.9833	1.80412	0.626706	2.87873	0.00399276	0.0115837
ARRDC4	193.742	1.80296	0.258514	6.97433	3.07339e-12	3.51862e-11
ARHGEF5	226.378	1.80107	0.239776	7.51147	5.84675e-14	7.86225e-13
PGAP3	32.1713	1.79792	0.580665	3.09632	0.0019594	0.006156
GTF2IRD2	46.3658	1.79672	0.485384	3.70164	0.000214214	0.000836432
ANKRD31	53.5219	1.79636	0.453058	3.96496	7.34084e-05	0.000314827
CDKN1A	939.679	1.79613	0.133453	13.4589	2.7277e-41	1.44675e-39
MXD1	182.737	1.78827	0.254411	7.02906	2.07926e-12	2.41986e-11
ARHGEF34P	109.804	1.78789	0.322517	5.54356	2.96383e-08	2.14811e-07
LENG8	610.548	1.78789	0.187322	9.54449	1.36779e-21	3.14748e-20
LIF	386.79	1.78745	0.183147	9.75965	1.67733e-22	4.06809e-21
FZD7	118.366	1.78639	0.313886	5.69121	1.26144e-08	9.64381e-08
CTSZ	511.493	1.7849	0.172907	10.3229	5.55335e-25	1.52265e-23
LOC553103	44.5247	1.78395	0.496936	3.5899	0.000330802	0.00123389
WDR90	46.4668	1.78287	0.505878	3.5243	0.000424609	0.0015488
LOC652276	59.0584	1.78269	0.434146	4.1062	4.02227e-05	0.000181148
MIR4712	25.4241	1.78014	0.675141	2.63669	0.00837191	0.0221653
LOC105378853	16.4207	1.77834	0.838043	2.12201	0.0338368	0.0741002
IER2	90.8882	1.77805	0.355511	5.0014	5.69146e-07	3.43933e-06
IL1RAP	225.219	1.7763	0.230217	7.71576	1.20261e-14	1.71557e-13
LOC729970	15.9227	1.77621	0.830043	2.13991	0.0323624	0.0713737
ST6GALNAC4	84.3706	1.77553	0.380578	4.66534	3.08105e-06	1.67819e-05
FBXL19-AS1	37.6879	1.77519	0.546527	3.24813	0.00116168	0.00385092
TES	691.427	1.7732	0.148233	11.9623	5.6018e-33	2.30586e-31
PLXNA3	262.435	1.77205	0.218413	8.11328	4.92726e-16	7.79924e-15
LUCAT1	557.214	1.76765	0.157416	11.2292	2.93274e-29	1.01374e-27
LINC00839	93.7632	1.76734	0.345437	5.11625	3.11674e-07	1.96951e-06
BTBD19	60.5698	1.76708	0.435889	4.05398	5.03538e-05	0.000223048
2022-09-03	31.2922	1.76667	0.599723	2.94581	0.00322112	0.00959102
KCNJ14	27.961	1.76665	0.623988	2.83123	0.00463692	0.0132016
PAOX	23.3671	1.76564	0.695984	2.53691	0.0111837	0.0286354
PKD1P6-NPIPP1	170.375	1.76555	0.270673	6.52281	6.90019e-11	6.89891e-10
SAMD9L	414.81	1.76549	0.175598	10.0542	8.80626e-24	2.26845e-22
MINCR	30.2523	1.76531	0.602744	2.92879	0.00340284	0.0100709
NRBP2	198.245	1.76501	0.246857	7.14991	8.68335e-13	1.04517e-11
N4BP2L1	56.203	1.76487	0.448419	3.93576	8.29354e-05	0.000352323
ERFE	56.8131	1.76486	0.443362	3.98063	6.87339e-05	0.000297143
ZNF254	252.53	1.76448	0.219176	8.0505	8.24596e-16	1.29134e-14
HSF2BP	17.6367	1.76235	0.778917	2.26256	0.0236628	0.0545367
ZFP37	53.1584	1.7617	0.488134	3.60906	0.000307313	0.00115453
GPR160	39.2659	1.76033	0.543623	3.23815	0.00120309	0.00397109
LRRK2	181.598	1.75925	0.256279	6.8646	6.6677e-12	7.4082e-11
KLC3	15.598	1.75816	0.831285	2.11499	0.0344306	0.0750249
MAP3K14-AS1	24.5887	1.75642	0.66234	2.65184	0.00800549	0.0212826
LINC01126	24.6029	1.75611	0.659795	2.6616	0.00777705	0.0207401
RAPGEFL1	35.7984	1.75605	0.577807	3.03916	0.00237236	0.00730566
KMT5C	29.9276	1.75587	0.604533	2.90451	0.00367834	0.0107817
TMEM38A	21.3894	1.7546	0.720642	2.43477	0.0149012	0.0366626
RAP1GAP2	138.58	1.75396	0.286247	6.12743	8.93089e-10	7.82638e-09
CA11	47.4594	1.75393	0.479087	3.66098	0.000251254	0.000965218
LOC105370526	19.2046	1.75152	0.744294	2.35327	0.0186092	0.0444276
NFE2L3	253.409	1.75026	0.2206	7.93405	2.1211e-15	3.21283e-14
CCDC144CP	53.3815	1.75017	0.462572	3.78357	0.000154598	0.000622276
SCARNA21	189.871	1.74819	0.538525	3.24625	0.00116936	0.00387019
SLC25A42	28.4763	1.74734	0.633484	2.7583	0.00581024	0.016136
PCDHGA4	27.6861	1.74729	0.638524	2.73645	0.00621065	0.0170954
SEC16B	92.0676	1.74579	0.347676	5.0213	5.13234e-07	3.1248e-06
UGDH-AS1	34.6183	1.74481	0.558806	3.12239	0.00179387	0.00569566
PITPNA-AS1	32.4248	1.74477	0.59645	2.92525	0.00344182	0.0101714
SAMD12	119.223	1.74338	0.312916	5.57139	2.52719e-08	1.84654e-07
ZNF585B	98.3827	1.74273	0.339528	5.13279	2.85485e-07	1.81608e-06
TMEM133	26.7441	1.74199	0.661681	2.63268	0.00847139	0.0223888
MLLT3	231.441	1.7412	0.229455	7.5884	3.23891e-14	4.46302e-13
CRYAB	188.527	1.74052	0.24898	6.99061	2.73698e-12	3.14462e-11
SIGIRR	34.9773	1.73985	0.561846	3.09667	0.0019571	0.00615234
USP43	33.387	1.73965	0.594486	2.92631	0.00343006	0.0101422
KIF21B	62.1528	1.73762	0.41911	4.14597	3.3838e-05	0.000154939
SFN	147.399	1.73758	0.288445	6.02395	1.70207e-09	1.44234e-08
STC1	299.316	1.73645	0.203688	8.52501	1.52794e-17	2.70137e-16
GALNT12	142.359	1.73343	0.288652	6.00525	1.91042e-09	1.60629e-08
PLEKHH1	13.7069	1.73147	0.880491	1.96648	0.049243	0.100708
NRSN2-AS1	41.1294	1.73049	0.515676	3.35577	0.000791451	0.00271486
CST3	223.022	1.7298	0.527603	3.27859	0.00104327	0.00349346
C8orf46	20.4619	1.72822	0.72615	2.37998	0.0173136	0.0417285
KLF9	79.2582	1.72706	0.371358	4.65067	3.30862e-06	1.79129e-05
RILP	28.1532	1.72661	0.64003	2.6977	0.00698208	0.0188815
RAI1	538.452	1.72512	0.160157	10.7715	4.69424e-27	1.466e-25
SNHG7	92.4205	1.72393	0.350851	4.91359	8.94256e-07	5.24524e-06
MICALL2	88.0803	1.72233	0.399663	4.30945	1.63662e-05	7.89845e-05
DNM2	1350.32	1.72145	0.113669	15.1444	8.24859e-52	6.06534e-50
PKD1	413.946	1.71827	0.210355	8.16841	3.12481e-16	5.03487e-15
PCDHGC5	15.3812	1.71649	0.844758	2.03193	0.0421612	0.0886804
DHRS12	25.7173	1.71568	0.642235	2.67143	0.00755299	0.0202326
TPT1-AS1	52.0872	1.71541	0.46646	3.67749	0.000235537	0.000911552
HARBI1	30.4249	1.71389	0.602353	2.84533	0.00443653	0.0127184
MCOLN3	42.2977	1.70864	0.516105	3.31064	0.000930828	0.00315285
DEPTOR	40.8022	1.70852	0.512794	3.33178	0.000862917	0.00294378
NR6A1	78.9073	1.70748	0.391731	4.35881	1.30775e-05	6.41656e-05
ZNF594	165.164	1.70686	0.26248	6.50283	7.88213e-11	7.79873e-10
METTL26	60.8017	1.70644	0.452093	3.77453	0.000160311	0.000643512
SLC25A25-AS1	23.5991	1.70372	0.673968	2.52789	0.0114752	0.0292521
IRF1	236.056	1.70024	0.230385	7.37998	1.58317e-13	2.03423e-12
NPIPA1	32.1348	1.69942	0.580046	2.92981	0.00339173	0.0100436
NTN4	64.7705	1.69914	0.409322	4.15111	3.3087e-05	0.000151844
ARHGEF6	532.312	1.69909	0.15775	10.7707	4.73168e-27	1.47484e-25
DOCK6	123.514	1.69892	0.302325	5.61953	1.91472e-08	1.42346e-07
ZNF836	73.6851	1.69828	0.402026	4.22429	2.39696e-05	0.000112654
POU5F1	50.9556	1.69749	0.460941	3.68266	0.000230814	0.000894128
TTLL11	26.9008	1.69665	0.635779	2.66861	0.00761651	0.0203589
PIP5KL1	27.6854	1.695	0.656555	2.58166	0.00983251	0.0255314
ZMAT3	1452.25	1.69283	0.112174	15.0911	1.85339e-51	1.3445e-49
LRRC37A	15.0452	1.69195	0.839285	2.01594	0.0438065	0.0914727
RALGDS	146.856	1.68859	0.282568	5.97586	2.28876e-09	1.90264e-08
FAM149A	165.299	1.68838	0.261603	6.45397	1.08955e-10	1.05987e-09
LY96	84.0983	1.68785	0.361012	4.67534	2.93468e-06	1.60658e-05
SLC46A3	76.9801	1.68705	0.389101	4.33577	1.45251e-05	7.06895e-05
CTXN1	15.2978	1.68646	0.846395	1.99252	0.0463144	0.0956991
PRKCD	87.3348	1.68463	0.354179	4.75642	1.97052e-06	1.10339e-05
MRI1	113.722	1.6818	0.320757	5.24324	1.57781e-07	1.04096e-06
TLL2	16.5677	1.68024	0.804253	2.08919	0.0366902	0.0792017
APBB1IP	264.383	1.68	0.220683	7.61275	2.68329e-14	3.7164e-13
UNC13B	117.439	1.67892	0.307121	5.46665	4.58625e-08	3.23699e-07
FAM84B	633.667	1.67857	0.147806	11.3566	6.87772e-30	2.47797e-28
KDM6B	170.159	1.67851	0.273905	6.12807	8.89533e-10	7.79944e-09
C10orf35	29.9786	1.67764	0.616116	2.72293	0.0064706	0.0177025
EFCAB6	25.0382	1.67691	0.649829	2.58055	0.00986442	0.0256101
BFSP1	76.3718	1.67682	0.385875	4.34549	1.38963e-05	6.78542e-05
GATSL3	25.3447	1.67621	0.647071	2.59046	0.0095849	0.0249646
LMBRD2	190.437	1.67539	0.254778	6.57588	4.83668e-11	4.90859e-10
ADGRA2	31.8813	1.67422	0.575949	2.90689	0.00365046	0.0107117
B9D1	91.6259	1.67352	0.359431	4.65604	3.22351e-06	1.74872e-05
MICALL1	261.803	1.67294	0.212283	7.88071	3.25532e-15	4.84465e-14
CD109	2189.16	1.66994	0.104292	16.0121	1.05177e-57	9.0024e-56
TENM1	37.0858	1.66891	0.541178	3.08385	0.0020434	0.00639011
PLAUR	137.496	1.66577	0.289825	5.74751	9.05652e-09	7.0538e-08
BLVRB	455.243	1.66409	0.17324	9.60572	7.56245e-22	1.76534e-20
PLCE1	196.971	1.66338	0.2426	6.85645	7.05923e-12	7.82709e-11
STX1A	138.923	1.66134	0.286598	5.79674	6.76179e-09	5.35678e-08
CAB39L	96.0577	1.65965	0.353045	4.70097	2.58927e-06	1.43007e-05
HIST2H2BA	17.1681	1.65898	0.824915	2.01109	0.0443155	0.0923354
SNX33	232.586	1.65685	0.223172	7.42408	1.13564e-13	1.48275e-12
ZNF675	106.985	1.65586	0.324504	5.10273	3.34784e-07	2.10568e-06
LOC101928433	34.9025	1.6543	0.55381	2.98712	0.00281617	0.00849947
ADCK2	171.602	1.65334	0.264136	6.25941	3.86435e-10	3.55191e-09
ARNT2	49.7508	1.65332	0.462992	3.57094	0.000355707	0.00131827
LOC100507577	31.5128	1.65255	0.579337	2.85248	0.00433792	0.0124511
ADAM15	275.626	1.65245	0.547401	3.01872	0.00253841	0.0077479
IL15RA	34.5365	1.65193	0.556402	2.96896	0.00298812	0.00896159
TGDS	133.178	1.6515	0.290964	5.67596	1.37912e-08	1.04693e-07
FUT11	159.645	1.65125	0.270185	6.11155	9.86684e-10	8.60927e-09
TTLL7	57.9194	1.6497	0.432529	3.81408	0.000136694	0.000557157
GRK5	49.6261	1.64842	0.463001	3.56029	0.000370438	0.00136755
PCK2	120.971	1.64753	0.310502	5.30603	1.12041e-07	7.55831e-07
LOC284080	18.319	1.64673	0.756735	2.1761	0.0295479	0.0660671
MIPEPP3	18.3332	1.6461	0.767599	2.14448	0.0319948	0.0706621
GNAL	104.741	1.64514	0.329887	4.98698	6.13306e-07	3.68252e-06
PPM1L	127.62	1.6447	0.302406	5.43871	5.36689e-08	3.76171e-07
TVP23B	457.822	1.64382	0.174118	9.44084	3.69797e-21	8.34339e-20
SCARNA6	59.581	1.6435	0.424929	3.86772	0.00010986	0.000456746
LTBP3	496.493	1.64248	0.190045	8.64256	5.49674e-18	1.00249e-16
LOC401052	16.3851	1.64238	0.797981	2.05816	0.0395744	0.0842915
DCDC2	75.1021	1.64133	0.384619	4.26742	1.97749e-05	9.40047e-05
TMEM102	42.6924	1.64093	0.502052	3.26844	0.00108141	0.00360775
SLC27A3	35.4235	1.63958	0.577089	2.84112	0.00449559	0.0128677
TBC1D20	405.208	1.63862	0.178444	9.18284	4.19872e-20	8.91373e-19
KIAA1324	47.6144	1.63835	0.477165	3.43351	0.000595819	0.00210495
SDHAP3	121.199	1.638	0.302514	5.4146	6.14245e-08	4.27935e-07
MECOM	56.8599	1.63574	0.455955	3.58751	0.000333853	0.00124326
SEMA4B	1113.82	1.63489	0.131924	12.3927	2.86161e-35	1.28233e-33
APBA3	21.2959	1.6325	0.710689	2.29707	0.0216148	0.0504418
SLC41A2	310.073	1.63102	0.199208	8.18752	2.66668e-16	4.31389e-15
ESPNL	42.5607	1.62976	0.499705	3.26145	0.00110844	0.00368955
MLPH	362.863	1.62938	0.18482	8.81601	1.18615e-18	2.27579e-17
U2AF1L4	25.0532	1.62927	0.664757	2.45092	0.0142492	0.0352783
BSG	1585.48	1.62798	0.11648	13.9765	2.16805e-44	1.23931e-42
SLC12A8	90.0351	1.62706	0.346326	4.69806	2.62647e-06	1.44913e-05
LINC00893	45.6398	1.62604	0.484608	3.35537	0.000792601	0.00271766
SKAP2	1370.65	1.62587	0.113689	14.3011	2.15381e-46	1.36102e-44
TOB2P1	19.6771	1.62452	0.729178	2.22787	0.0258889	0.0589534
NICN1	34.0092	1.62409	0.560469	2.89774	0.00375862	0.0109813
GPD1L	110.311	1.62352	0.318321	5.10027	3.39167e-07	2.1291e-06
LAMB2	678.69	1.62207	0.151613	10.6988	1.03156e-26	3.14265e-25
GABPB1-AS1	179.457	1.62121	0.258269	6.27719	3.44738e-10	3.18676e-09
AK1	233.579	1.61682	0.224258	7.20963	5.61057e-13	6.86552e-12
ADAMTS16	117.793	1.61576	0.308294	5.24098	1.59726e-07	1.0525e-06
BCL10	280.807	1.61571	0.211946	7.62322	2.47434e-14	3.43878e-13
RASEF	477.763	1.61269	0.167446	9.63112	5.90821e-22	1.39325e-20
TAPT1	111.576	1.6126	0.318354	5.06542	4.07511e-07	2.51903e-06
GPR155	84.0797	1.6078	0.368277	4.36574	1.26692e-05	6.22568e-05
SFXN3	314.767	1.60702	0.197471	8.138	4.01864e-16	6.41752e-15
SIN3B	358.469	1.60638	0.186742	8.60211	7.82619e-18	1.42092e-16
KRBA2	55.0562	1.60585	0.441108	3.64048	0.000272131	0.00103534
LRGUK	27.4828	1.60184	0.62368	2.56838	0.0102176	0.0263944
PAXIP1-AS2	70.7877	1.60121	0.388504	4.12146	3.76474e-05	0.000170499
VILL	19.9002	1.59901	0.757512	2.11087	0.0347831	0.075615
ERV3-1	178.107	1.59772	0.253092	6.31281	2.74016e-10	2.55196e-09
HERC2P7	20.4635	1.5971	0.733808	2.17645	0.0295216	0.0660177
PSORS1C3	35.0782	1.59707	0.550574	2.90073	0.00372289	0.0108965
PKIB	16.1713	1.59673	0.807855	1.9765	0.0480979	0.0987661
ADD2	135.327	1.59558	0.285095	5.59667	2.18508e-08	1.61776e-07
LOC100506691	146.501	1.59157	0.281481	5.65429	1.5649e-08	1.17856e-07
SRGAP3	69.5863	1.59133	0.408082	3.89952	9.63822e-05	0.000405086
TXNDC17	216.729	1.58977	0.230622	6.89339	5.448e-12	6.0949e-11
LRP10	656.338	1.58965	0.150934	10.5321	6.14496e-26	1.77196e-24
CYB561	251.592	1.58963	0.219692	7.23573	4.63026e-13	5.71784e-12
DNAJB1	868.16	1.58847	0.130829	12.1415	6.36241e-34	2.72287e-32
GSDMB	132.428	1.58738	0.312722	5.07601	3.85435e-07	2.39907e-06
CYP4V2	458.818	1.58726	0.168086	9.44312	3.61828e-21	8.17499e-20
ELF3	746.623	1.5871	0.138686	11.4439	2.5234e-30	9.3412e-29
LOC100130744	36.7088	1.5863	0.535892	2.96012	0.0030752	0.00919886
CLDN15	36.5911	1.58602	0.54447	2.91297	0.00358008	0.0105281
WDR31	65.5909	1.58431	0.402483	3.93634	8.27322e-05	0.000351552
TGFA-IT1	46.8953	1.58179	0.483574	3.27104	0.00107153	0.00357827
IL17RA	196.021	1.58167	0.247681	6.38591	1.70386e-10	1.61642e-09
CLYBL	53.56	1.58131	0.455795	3.46935	0.000521717	0.00186928
ZNF385B	28.0152	1.57974	0.640224	2.46748	0.0136069	0.0339114
SIRT2	201.255	1.57615	0.237613	6.63328	3.283e-11	3.38922e-10
DUSP6	42.0172	1.57579	0.511396	3.08136	0.00206057	0.00644009
IRAK2	207.291	1.57569	0.233714	6.74196	1.56265e-11	1.66638e-10
AHNAK2	2326.72	1.57565	0.0966894	16.2959	1.05462e-59	9.58457e-58
P2RY6	77.6635	1.57411	0.374095	4.20779	2.57881e-05	0.000120675
TRAF3IP2-AS1	30.8702	1.57332	0.603729	2.606	0.00916062	0.0240141
TTC25	38.5863	1.57313	0.535008	2.94038	0.00327807	0.00974624
HINT2	63.6063	1.57178	0.411231	3.82215	0.000132294	0.000541527
GUCY2EP	23.6975	1.57166	0.662491	2.37235	0.0176753	0.0424801
TMEM8B	60.1499	1.56862	0.427248	3.67146	0.000241168	0.000931117
NMRK1	158.847	1.56789	0.263904	5.94116	2.83017e-09	2.33352e-08
B3GNT3	30.1523	1.56785	0.587217	2.66996	0.00758604	0.0202963
MRNIP	29.9863	1.56658	0.588576	2.66164	0.00777605	0.0207401
EDA2R	344.053	1.56577	0.188459	8.30829	9.70947e-17	1.62598e-15
KCNN4	97.4992	1.56541	0.339981	4.60441	4.13633e-06	2.20472e-05
CNTNAP3	87.5738	1.56425	0.355889	4.39534	1.10601e-05	5.49e-05
TNFRSF10D	320.086	1.56402	0.192485	8.12542	4.45806e-16	7.08428e-15
SARS	1230.22	1.5625	0.122872	12.7165	4.78815e-37	2.32607e-35
LOC339874	17.6629	1.56084	0.775718	2.01212	0.0442073	0.0921574
ABTB2	168.729	1.5586	0.264359	5.89578	3.72919e-09	3.03171e-08
RIN2	398.629	1.55699	0.178636	8.71604	2.88109e-18	5.3757e-17
ZNF581	85.2189	1.55534	0.354275	4.39021	1.1324e-05	5.61068e-05
TNRC6C	127.636	1.55394	0.293133	5.30114	1.15083e-07	7.7506e-07
CRHR1-IT1	144.392	1.55333	0.287418	5.40442	6.50171e-08	4.50634e-07
LIMA1	873.137	1.5533	0.143761	10.8048	3.26794e-27	1.02851e-25
GPRC5A	493.09	1.55016	0.162582	9.53463	1.50424e-21	3.45164e-20
ENO2	217.032	1.54867	0.25122	6.16459	7.06663e-10	6.27425e-09
ALKBH5	610.494	1.54668	0.149349	10.3561	3.92565e-25	1.08742e-23
ZNF395	716.158	1.54642	0.138885	11.1345	8.51925e-29	2.88318e-27
TLR5	31.4809	1.54512	0.580038	2.66382	0.0077258	0.020617
DNAH7	92.0675	1.54353	0.34411	4.48557	7.2718e-06	3.7039e-05
CRIP2	273.071	1.54221	0.247878	6.22163	4.92024e-10	4.47161e-09
MALL	288.148	1.5411	0.518973	2.96953	0.0029826	0.00895001
TNFRSF10A	188.4	1.54103	0.247147	6.23528	4.50982e-10	4.11712e-09
PIGH	44.8986	1.53982	0.519162	2.96597	0.0030173	0.00904241
MUM1	203.594	1.53914	0.236333	6.51258	7.38708e-11	7.33584e-10
PMP22	266.217	1.53748	0.209503	7.33867	2.15728e-13	2.73497e-12
DHRS7	221.934	1.53719	0.229676	6.69283	2.18894e-11	2.30537e-10
TGM2	1084.12	1.53621	0.126531	12.141	6.40349e-34	2.73323e-32
TPBG	170.203	1.53464	0.257944	5.9495	2.68962e-09	2.22217e-08
PPM1M	50.6172	1.53248	0.472604	3.24263	0.00118433	0.00391557
OSBPL3	616.816	1.53199	0.150333	10.1907	2.18217e-24	5.78703e-23
CPNE7	309.732	1.53162	0.211672	7.23581	4.62766e-13	5.71784e-12
CORO2A	85.6758	1.53046	0.373113	4.10186	4.0984e-05	0.000184269
LPCAT1	1151.15	1.52897	0.120624	12.6755	8.08153e-37	3.87937e-35
ITGA6	493.51	1.52845	0.162191	9.42374	4.35299e-21	9.78429e-20
DNAJB12	394.437	1.52763	0.190788	8.00692	1.17619e-15	1.81558e-14
PER2	157.84	1.52655	0.26448	5.7719	7.83844e-09	6.15545e-08
TSPAN15	68.1843	1.52577	0.397166	3.84165	0.00012221	0.000504594
RPL32P3	80.9664	1.52527	0.362519	4.20741	2.58314e-05	0.000120843
PACSIN3	73.5324	1.52484	0.38534	3.95712	7.58573e-05	0.000324298
RPAIN	152.61	1.52384	0.270983	5.62338	1.87257e-08	1.3934e-07
SGK2	306.499	1.52362	0.195765	7.78291	7.08748e-15	1.02645e-13
FBLN1	367.318	1.5226	0.181505	8.38874	4.91391e-17	8.40299e-16
RFXAP	58.7384	1.52169	0.42266	3.60026	0.000317898	0.0011907
PKP2	50.8603	1.51974	0.453218	3.35322	0.000798768	0.00273648
PCAT7	47.9955	1.51738	0.465434	3.26015	0.00111353	0.0037042
CCND1	3277.71	1.51408	0.091738	16.5044	3.4118e-61	3.15387e-59
TTC39B	115.037	1.51278	0.307476	4.91998	8.65543e-07	5.0953e-06
P4HA1	767.14	1.51269	0.139297	10.8594	1.79856e-27	5.78434e-26
CAMTA2	120.125	1.51137	0.299064	5.05368	4.3338e-07	2.66368e-06
PPIEL	38.2487	1.51007	0.521425	2.89604	0.00377905	0.011027
ECE1	1162.36	1.50977	0.120435	12.536	4.74311e-36	2.17981e-34
CLN5	128.143	1.50911	0.295263	5.11108	3.20318e-07	2.02098e-06
NFIL3	318.324	1.50883	0.192436	7.8407	4.48034e-15	6.59495e-14
SLC22A5	137.027	1.50882	0.293767	5.13612	2.80464e-07	1.78625e-06
RGS9	28.2349	1.50845	0.624306	2.4162	0.0156833	0.0383536
ICOSLG	68.869	1.50802	0.398588	3.78342	0.000154689	0.000622491
ADAMTS7	41.8515	1.50766	0.524247	2.87585	0.0040294	0.0116712
CPS1	77.3689	1.50751	0.381794	3.94848	7.86489e-05	0.000335346
CPEB4	323.969	1.50548	0.195479	7.7015	1.34476e-14	1.90994e-13
ATP2B4	1642.83	1.50512	0.106826	14.0895	4.40835e-45	2.64125e-43
OGG1	51.529	1.50494	0.475375	3.1658	0.00154659	0.00499185
PARP12	216.309	1.50472	0.249997	6.01893	1.75572e-09	1.4816e-08
ADGRL1	158.818	1.50457	0.265216	5.673	1.4032e-08	1.06421e-07
IL4I1	45.3395	1.50338	0.501421	2.99825	0.00271537	0.00823212
DDB2	271.923	1.49948	0.207287	7.23383	4.69547e-13	5.78953e-12
LXN	107.221	1.49866	0.315662	4.74768	2.05767e-06	1.14941e-05
RPL22L1	374.921	1.49704	0.180467	8.29538	1.08238e-16	1.80884e-15
MAPK11	83.2554	1.49533	0.362638	4.12349	3.73179e-05	0.000169244
GOLGA2P7	52.3964	1.49498	0.45809	3.2635	0.00110046	0.00366525
DPP4	469.807	1.49299	0.166638	8.9595	3.26153e-19	6.52185e-18
PERP	644.511	1.4905	0.143849	10.3615	3.71041e-25	1.03133e-23
CCDC159	23.0176	1.4904	0.667637	2.23235	0.0255916	0.0583996
IFI44	152.628	1.49034	0.267352	5.57445	2.48312e-08	1.81762e-07
LINC00265	50.3561	1.49006	0.459244	3.24459	0.00117619	0.00389106
FAM102A	969.641	1.48955	0.129153	11.5332	8.97422e-31	3.36835e-29
CACNB1	67.8596	1.48797	0.403621	3.68656	0.000227302	0.000882215
BRSK1	48.5356	1.48647	0.462042	3.21717	0.00129462	0.00424722
VKORC1	207.212	1.48514	0.278658	5.32961	9.84255e-08	6.69848e-07
GCSHP3	75.5861	1.48466	0.389584	3.81088	0.000138474	0.00056326
NEDD4	837.426	1.48147	0.133914	11.0629	1.89927e-28	6.32192e-27
COQ8B	63.0097	1.47881	0.428844	3.44835	0.000564013	0.0020044
ANKRD18CP	77.5038	1.47822	0.390101	3.78932	0.000151063	0.00060926
RRAGA	679.682	1.47761	0.146423	10.0914	6.03061e-24	1.56342e-22
LINC00969	59.3219	1.47639	0.422866	3.49138	0.00048053	0.00173555
MPRIP	1801.55	1.47564	0.10496	14.0591	6.77731e-45	4.03075e-43
FOXN3	600.484	1.47558	0.151912	9.7134	2.64371e-22	6.33589e-21
OASL	75.7158	1.47493	0.371959	3.9653	7.33023e-05	0.000314455
SLC12A7	420.941	1.47478	0.192639	7.65566	1.92319e-14	2.69363e-13
LRRC49	65.6736	1.47352	0.411842	3.57786	0.000346414	0.00128678
PRPSAP2	134.759	1.47298	0.290385	5.0725	3.92619e-07	2.43909e-06
GDPD5	33.4604	1.47264	0.575512	2.55884	0.0105023	0.0270663
PSPH	474.14	1.47193	0.162509	9.05753	1.33437e-19	2.74983e-18
ATP6V1E2	35.8629	1.46961	0.538701	2.72806	0.00637074	0.0174559
OBSCN	717.751	1.46952	0.146878	10.0051	1.44809e-23	3.69492e-22
TMEM9B-AS1	59.176	1.46828	0.427572	3.434	0.000594739	0.00210194
PYROXD1	236.215	1.46813	0.227441	6.45502	1.08205e-10	1.05321e-09
ITPKC	114.122	1.46784	0.308024	4.76536	1.88519e-06	1.05781e-05
PPP1R3B	458.933	1.46775	0.168708	8.69996	3.31999e-18	6.13099e-17
CPD	4911.01	1.46755	0.0870945	16.85	1.04862e-63	1.0407e-61
FKBP10	1036.07	1.46596	0.148604	9.86491	5.90851e-23	1.47049e-21
LINC01320	136.042	1.46538	0.284422	5.15214	2.57536e-07	1.65127e-06
TICAM1	78.6736	1.46237	0.374199	3.90799	9.30672e-05	0.000392274
ANKEF1	159.053	1.46203	0.261507	5.59078	2.26051e-08	1.66826e-07
IQCH	80.1339	1.46153	0.367392	3.97812	6.94637e-05	0.000299737
C17orf97	20.9051	1.45949	0.70778	2.06206	0.0392017	0.0836409
CAPS	43.5685	1.4591	0.486014	3.00217	0.0026806	0.00813584
ALDH3A2	859.688	1.45786	0.142326	10.2431	1.2711e-24	3.41004e-23
LOC101927746	31.4954	1.45773	0.572454	2.54646	0.0108822	0.027952
AMBP	23.8922	1.45726	0.658729	2.21222	0.0269512	0.0611058
TUBA1A	874.616	1.45496	0.128224	11.347	7.67166e-30	2.74567e-28
ERN1	174.904	1.45477	0.250007	5.8189	5.92352e-09	4.72043e-08
SLC37A1	89.3085	1.45085	0.345794	4.1957	2.72027e-05	0.000126719
CERCAM	242.069	1.44958	0.223603	6.48284	9.00129e-11	8.85191e-10
RAP1GAP	340.231	1.4492	0.192228	7.53894	4.73806e-14	6.41403e-13
MRPL54	33.0948	1.44891	0.558507	2.59426	0.00947942	0.0247297
FBXO17	303.57	1.44666	0.197291	7.33261	2.25713e-13	2.85263e-12
CTBP2	789.164	1.44644	0.135089	10.7073	9.40199e-27	2.88061e-25
LCA5	59.3713	1.4459	0.418358	3.45614	0.000547969	0.00195349
ATP2A3	82.7415	1.44534	0.363856	3.97229	7.11864e-05	0.000306272
TAS2R3	29.4494	1.44492	0.593702	2.43374	0.0149436	0.0367557
CSAD	58.7938	1.44431	0.430218	3.35716	0.000787481	0.00270411
RRM2B	2030.39	1.44403	0.104036	13.8801	8.36358e-44	4.73069e-42
ARL4D	131.831	1.44277	0.290229	4.97113	6.65628e-07	3.97778e-06
CTC1	118.743	1.44177	0.317572	4.53997	5.62626e-06	2.9275e-05
GTPBP2	280.893	1.44135	0.209185	6.89032	5.56673e-12	6.21913e-11
ACADVL	936.806	1.44007	0.130551	11.0306	2.71927e-28	9.01426e-27
ARHGAP4	25.8649	1.43996	0.656072	2.19482	0.0281767	0.0634396
LINC01605	23.6683	1.43938	0.66784	2.15527	0.0311405	0.0690933
WNT3	87.3864	1.43928	0.346947	4.14842	3.34783e-05	0.000153378
CYLD	563.055	1.43926	0.164328	8.75847	1.97918e-18	3.72726e-17
EBF1	75.3686	1.4391	0.384249	3.74524	0.00018022	0.000715266
TP53TG1	63.203	1.43907	0.417551	3.44646	0.000567986	0.00201586
CTSO	314.754	1.43906	0.193496	7.43714	1.02891e-13	1.34994e-12
ATG4A	69.7593	1.43727	0.417389	3.44348	0.00057428	0.00203552
DMTN	331.091	1.43698	0.188802	7.61107	2.71838e-14	3.76178e-13
KAZALD1	38.6705	1.43688	0.521484	2.75538	0.00586243	0.0162586
POLR2J4	82.6993	1.43666	0.371014	3.87226	0.00010783	0.000449231
CRB1	26.4695	1.43662	0.62781	2.2883	0.0221202	0.0514879
LOC105372480	21.7867	1.43573	0.697667	2.05789	0.0396003	0.0843147
SLC35F6	1212.12	1.43387	0.122878	11.6691	1.83427e-31	7.08185e-30
LINC00493	183.201	1.4338	0.245362	5.84361	5.10825e-09	4.10513e-08
TRAF1	49.5945	1.43341	0.469595	3.05244	0.00226989	0.00701432
TUBE1	100.151	1.43317	0.327917	4.37052	1.2395e-05	6.10393e-05
TMEM205	193.766	1.43191	0.252245	5.67664	1.37365e-08	1.04326e-07
ZNF599	22.16	1.43028	0.680541	2.10169	0.0355808	0.0771259
SLC25A27	45.319	1.4301	0.482195	2.96582	0.00301878	0.00904347
SH3TC1	38.5259	1.42943	0.521675	2.74008	0.00614244	0.0169394
LOC100130357	23.4599	1.42937	0.693416	2.06135	0.03927	0.0837646
LINC00294	144.468	1.42873	0.281077	5.08305	3.71422e-07	2.31988e-06
IFI27L1	20.2983	1.42707	0.71925	1.98411	0.0472441	0.0973093
SLC35E1	531.804	1.42623	0.154365	9.23932	2.48058e-20	5.32913e-19
SETDB2	30.8504	1.42487	0.573804	2.4832	0.0130209	0.0326169
EPB41L4A	61.9818	1.42391	0.410859	3.46567	0.000528903	0.00189249
C4orf32	25.1685	1.42204	0.641077	2.21821	0.0265408	0.0602512
STPG1	67.1387	1.42129	0.406397	3.4973	0.000469989	0.00169976
ZNF616	180.919	1.4212	0.247581	5.74035	9.44815e-09	7.34115e-08
CENPBD1P1	92.7855	1.42109	0.336711	4.22051	2.4375e-05	0.000114393
USPL1	297.07	1.41991	0.196549	7.22421	5.0403e-13	6.19111e-12
ZNF860	55.1094	1.41971	0.444689	3.19259	0.00141002	0.00459321
CIB1	430.132	1.41817	0.169834	8.35035	6.80587e-17	1.15528e-15
ZNF324B	40.327	1.41763	0.518696	2.73307	0.00627474	0.0172249
TRAF4	154.684	1.41599	0.269469	5.25473	1.48242e-07	9.8404e-07
VSIR	90.3392	1.41596	0.353112	4.00994	6.07337e-05	0.000265036
ABCA1	2809.51	1.41567	0.0991408	14.2794	2.93993e-46	1.85056e-44
NAPB	154.687	1.41473	0.266541	5.30772	1.11005e-07	7.50096e-07
KIAA0753	282.838	1.41356	0.206789	6.83578	8.1562e-12	8.98181e-11
NAPRT	26.2869	1.41262	0.635068	2.22436	0.0261244	0.0594144
NSUN5P2	63.1288	1.41249	0.405388	3.4843	0.000493427	0.00177896
CTBS	252.134	1.41214	0.211983	6.66159	2.70886e-11	2.82172e-10
LEPR	154.972	1.41058	0.263994	5.34322	9.1308e-08	6.22719e-07
LINC01547	49.8039	1.41022	0.455924	3.09311	0.00198071	0.0062157
GRK3	89.8318	1.4094	0.348708	4.04178	5.30474e-05	0.000234019
MIR31HG	80.9299	1.40882	0.361756	3.89439	9.84475e-05	0.000412908
PRKAG2	883.588	1.40821	0.133173	10.5743	3.92094e-26	1.15326e-24
RPS4X	6116.66	1.40664	0.0831761	16.9115	3.6996e-64	3.7173e-62
MAP2	454.558	1.40633	0.168419	8.35019	6.81538e-17	1.15569e-15
ARHGAP23	205.24	1.40576	0.2456	5.72378	1.04178e-08	8.04431e-08
GPCPD1	104.879	1.4052	0.316647	4.43775	9.09038e-06	4.56977e-05
POR	569.196	1.40385	0.155922	9.00354	2.18551e-19	4.41937e-18
KLHL26	20.6278	1.40269	0.702374	1.99707	0.0458177	0.0949031
VAMP1	70.3597	1.40106	0.397901	3.52112	0.000429736	0.00156538
ZNF680	199.486	1.40067	0.239351	5.85194	4.85866e-09	3.91232e-08
ZNF699	58.5699	1.3996	0.421251	3.32247	0.000892243	0.00303422
ARRDC2	84.7009	1.39915	0.351406	3.98158	6.84596e-05	0.000296036
SLC7A1	852.725	1.39855	0.132642	10.5438	5.42365e-26	1.56956e-24
CNNM4	467.563	1.39821	0.166292	8.40816	4.16505e-17	7.1755e-16
MIS12	147.084	1.39796	0.277447	5.03866	4.68812e-07	2.87163e-06
SUSD6	106.419	1.39778	0.320085	4.36689	1.26028e-05	6.19494e-05
RHBDD2	192.444	1.3977	0.242997	5.75191	8.82419e-09	6.88278e-08
NEB	70.161	1.39754	0.389793	3.58534	0.000336639	0.00125278
EAF1	314.466	1.39577	0.19268	7.24397	4.35743e-13	5.39741e-12
ARHGAP42	124.345	1.39292	0.294164	4.73519	2.18853e-06	1.21872e-05
STYXL1	185.975	1.39146	0.244793	5.68425	1.31391e-08	1.00213e-07
RPL23AP53	74.0128	1.39145	0.379147	3.66996	0.000242588	0.000936152
DLG4	181.235	1.39049	0.254893	5.4552	4.89178e-08	3.44212e-07
SPATA17	35.6945	1.39045	0.544117	2.55543	0.0106058	0.0273201
TRIM16	868.616	1.38918	0.128084	10.8459	2.08537e-27	6.6802e-26
BICD1	434.242	1.389	0.174998	7.93726	2.067e-15	3.13381e-14
SPATA18	284.927	1.38885	0.203805	6.8146	9.45292e-12	1.03394e-10
KLF12	210.74	1.38714	0.231643	5.98828	2.12078e-09	1.76936e-08
SPEG	179.638	1.38712	0.254982	5.44008	5.3256e-08	3.73438e-07
PPP2R2C	301.887	1.38408	0.206847	6.69131	2.21186e-11	2.32799e-10
TMEM43	553.396	1.38039	0.154602	8.9287	4.31054e-19	8.55603e-18
THEM4	188.58	1.37923	0.240754	5.7288	1.01146e-08	7.82141e-08
HIF1A-AS2	75.3049	1.37689	0.382355	3.60108	0.000316898	0.00118778
CCDC103	52.0245	1.37678	0.45075	3.05443	0.00225489	0.00697197
KIAA1024	83.7826	1.3765	0.355949	3.86712	0.00011013	0.000457752
TRPM8	150.757	1.3764	0.273836	5.02637	4.9986e-07	3.04911e-06
LOC100507002	68.4762	1.37436	0.401124	3.42629	0.000611896	0.00215563
SLC50A1	260.212	1.37425	0.225781	6.08664	1.15304e-09	9.95878e-09
DCUN1D3	389.268	1.37087	0.189846	7.22093	5.16314e-13	6.33719e-12
RNF167	324.138	1.37055	0.190206	7.20564	5.77724e-13	7.06413e-12
WDR83	21.9494	1.3702	0.695144	1.97111	0.0487117	0.099849
NANOS1	29.4098	1.3699	0.612699	2.23585	0.0253616	0.0579811
SP2-AS1	24.0781	1.36934	0.654972	2.09069	0.0365557	0.0789534
HDAC10	54.3392	1.36929	0.44207	3.09744	0.00195199	0.00613747
KIAA1644	185.993	1.36745	0.241584	5.66035	1.51061e-08	1.14139e-07
SLC43A2	47.6183	1.36734	0.477091	2.866	0.00415693	0.0119859
ZBTB43	282.679	1.36724	0.201189	6.79581	1.07702e-11	1.16698e-10
ZNF580	46.727	1.36716	0.497532	2.74789	0.00599801	0.0165835
EFCAB13	226.563	1.36696	0.226056	6.04701	1.4756e-09	1.25636e-08
PRKAB1	149.562	1.36652	0.270099	5.05933	4.20725e-07	2.59377e-06
KRBA1	119.267	1.36576	0.299321	4.56285	5.04636e-06	2.64962e-05
RNF41	281.39	1.36566	0.201033	6.79323	1.09654e-11	1.18575e-10
SEC31B	48.4983	1.36468	0.45907	2.9727	0.00295193	0.00886951
XBP1	491.795	1.36462	0.159953	8.53143	1.44555e-17	2.5613e-16
DDR1	468.292	1.36455	0.167115	8.16532	3.20594e-16	5.15019e-15
TRIM16L	872.61	1.36094	0.129654	10.4967	8.94566e-26	2.56131e-24
LRRC8D	242.637	1.36018	0.220008	6.18239	6.31366e-10	5.646e-09
SBDSP1	194.889	1.35941	0.239136	5.68466	1.3107e-08	1.00015e-07
PAQR4	87.5158	1.35929	0.351191	3.87051	0.000108607	0.000452004
IL17RC	90.5044	1.35875	0.348111	3.90321	9.49235e-05	0.000399474
LOC401320	223.455	1.35774	0.222967	6.08944	1.13307e-09	9.79673e-09
SPRYD7	82.5192	1.35748	0.353659	3.83838	0.000123849	0.000511098
ZNF579	91.7491	1.35656	0.350682	3.86834	0.00010958	0.000455819
LOC100506023	23.0168	1.35592	0.663875	2.04243	0.0411085	0.0868048
NSUN5P1	66.6208	1.35471	0.413901	3.27302	0.00106404	0.00355933
CRYBB2P1	47.7706	1.35351	0.480731	2.81553	0.00486969	0.0138036
KLHL28	91.3922	1.35313	0.371629	3.64106	0.000271515	0.00103372
SLC16A13	39.9031	1.351	0.505264	2.67385	0.00749867	0.0201104
HERC3	97.8122	1.35002	0.325921	4.14217	3.44042e-05	0.000157042
GPC1	324.391	1.34986	0.217762	6.19881	5.68929e-10	5.12163e-09
SCARNA5	456.85	1.34962	0.16584	8.13812	4.01468e-16	6.41752e-15
GPER1	25.7657	1.34916	0.63176	2.13556	0.0327153	0.0720637
MGRN1	432.513	1.34893	0.175679	7.6784	1.61091e-14	2.27199e-13
AKAP8L	185.569	1.34844	0.241696	5.57906	2.41817e-08	1.77329e-07
BCAT2	125.458	1.34823	0.292568	4.60827	4.06033e-06	2.16707e-05
FAM107B	411.805	1.34814	0.176178	7.65216	1.9763e-14	2.76562e-13
ZNF446	39.273	1.34766	0.542279	2.48518	0.0129484	0.0324453
HDAC11	64.5408	1.34658	0.407982	3.3006	0.000964792	0.00325426
SGMS2	322.332	1.34619	0.209142	6.43672	1.22086e-10	1.17629e-09
SDC1	1288.77	1.34578	0.118784	11.3297	9.35158e-30	3.31755e-28
DHRS7B	55.0824	1.3446	0.431601	3.11537	0.00183711	0.00581699
ELMSAN1	772.969	1.34338	0.13786	9.7445	1.94743e-22	4.70906e-21
BRPF1	95.5008	1.34288	0.334651	4.01279	6.00055e-05	0.000262
LOC644794	58.4046	1.34193	0.421201	3.18595	0.00144277	0.00468764
CCDC107	28.2168	1.34082	0.596105	2.2493	0.0244932	0.0561944
PC	130.388	1.33965	0.289787	4.62288	3.78454e-06	2.036e-05
POLM	62.0787	1.33895	0.443995	3.01568	0.002564	0.00782011
STOML1	32.1975	1.3376	0.562883	2.37633	0.0174859	0.0420938
TIGD6	83.1902	1.33683	0.353581	3.78084	0.000156298	0.000628338
ERICH2	81.3937	1.33612	0.362524	3.68562	0.000228149	0.000884864
SFRP4	36.2124	1.33589	0.533994	2.5017	0.01236	0.0311397
PTPN21	43.7607	1.33553	0.484787	2.75487	0.0058715	0.0162782
METTL6	156.089	1.33523	0.261986	5.09656	3.45887e-07	2.16876e-06
ADAMTS10	107.286	1.33462	0.317259	4.20672	2.59106e-05	0.000121178
INAFM2	31.562	1.33411	0.623127	2.14099	0.0322747	0.0712191
ARSA	42.231	1.33277	0.488866	2.72624	0.00640598	0.0175435
PGLS	118.997	1.33129	0.311478	4.27412	1.91894e-05	9.1329e-05
TMEM154	107.659	1.3306	0.343664	3.87181	0.000108031	0.000449838
ACBD4	59.5205	1.32946	0.419095	3.17221	0.00151285	0.0048937
COX10-AS1	49.8974	1.328	0.473744	2.8032	0.00505983	0.0142775
HDAC5	62.2837	1.32769	0.410509	3.23426	0.00121956	0.00402056
TMEM150A	53.6496	1.32656	0.438947	3.02215	0.00250989	0.00767823
TMEM187	29.3652	1.32596	0.58475	2.26757	0.0233555	0.0539206
PKN1	434.327	1.32491	0.180791	7.32839	2.32926e-13	2.93919e-12
STX1B	42.4937	1.3242	0.493126	2.68532	0.00724602	0.0195164
STN1	157.864	1.32375	0.260719	5.0773	3.82832e-07	2.3847e-06
ZNF621	364.826	1.32306	0.196417	6.73599	1.62821e-11	1.73401e-10
RFX2	75.5021	1.32241	0.371508	3.55958	0.000371442	0.00137063
RPL26	2881.41	1.3224	0.0909453	14.5406	6.69639e-48	4.45792e-46
SMAGP	56.1674	1.32128	0.429179	3.07862	0.00207965	0.00649092
RFLNB	115.633	1.32107	0.305997	4.31725	1.57987e-05	7.62914e-05
ZNF441	59.9326	1.32058	0.430406	3.06823	0.00215331	0.00669885
MDM2	4967.56	1.32041	0.0904355	14.6006	2.78482e-48	1.87708e-46
SIRT6	35.7484	1.3199	0.580203	2.27489	0.0229125	0.0530265
ABHD6	54.2672	1.31896	0.465454	2.83371	0.00460105	0.0131116
LINC00941	47.376	1.31632	0.462754	2.84453	0.00444766	0.012748
ZNF460	948.773	1.31551	0.127161	10.3452	4.39831e-25	1.21626e-23
PHLDB3	32.164	1.31528	0.562004	2.34035	0.0192659	0.0457456
RASGEF1A	184.361	1.3149	0.247748	5.3074	1.11197e-07	7.5108e-07
UST	86.7252	1.31465	0.352093	3.73382	0.0001886	0.000745415
PLCL2	52.4722	1.31248	0.467396	2.80806	0.00498404	0.0140882
NFIX	698.581	1.31187	0.148473	8.83576	9.94217e-19	1.91698e-17
CYB5D1	149.54	1.31178	0.267438	4.90498	9.34357e-07	5.46263e-06
ETFDH	133.236	1.31177	0.282368	4.6456	3.39088e-06	1.83275e-05
THAP9-AS1	338.601	1.31162	0.198553	6.6059	3.95099e-11	4.05039e-10
ZNF43	111.134	1.31099	0.309137	4.2408	2.22721e-05	0.000105134
SHANK3	35.1258	1.31057	0.547571	2.39343	0.0166917	0.0403679
RNASEL	71.5249	1.30763	0.386755	3.38104	0.000722132	0.00250214
RAB40C	90.2976	1.30576	0.357878	3.64863	0.000263647	0.0010078
DNHD1	283.024	1.30554	0.200636	6.50701	7.66595e-11	7.60343e-10
XPC	506.037	1.30505	0.157445	8.28891	1.14291e-16	1.90018e-15
LIG4	131.172	1.30475	0.286768	4.54984	5.36857e-06	2.80243e-05
FAM214B	166.454	1.30402	0.253459	5.14488	2.67694e-07	1.71301e-06
ZNF765	170.822	1.30368	0.250506	5.2042	1.94836e-07	1.27194e-06
LOC101928673	23.4704	1.30328	0.653716	1.99365	0.0461908	0.0954559
C22orf39	46.8924	1.30308	0.466182	2.79521	0.0051866	0.0145996
DNAJB9	228.151	1.30223	0.221595	5.87662	4.18733e-09	3.39031e-08
SLC44A2	264.979	1.29973	0.206018	6.30881	2.81195e-10	2.6158e-09
LOC102723769	37.3344	1.29918	0.525884	2.47047	0.0134936	0.0336602
ZNF18	55.5439	1.29809	0.427679	3.0352	0.00240375	0.00738706
ANKRD20A12P	95.8104	1.29776	0.337734	3.84256	0.000121756	0.000502975
TRIOBP	318.709	1.29668	0.197346	6.57059	5.01166e-11	5.07662e-10
DENND4C	1817.44	1.29516	0.110193	11.7536	6.76938e-32	2.65153e-30
WDR81	136.298	1.29469	0.285388	4.5366	5.71679e-06	2.96983e-05
CLIC4	999.712	1.29322	0.122704	10.5393	5.6907e-26	1.6439e-24
REXO1	116.919	1.29207	0.353051	3.65972	0.000252488	0.000969039
ZNF865	76.4529	1.29111	0.379013	3.40651	0.000657989	0.00229948
FLYWCH2	59.1291	1.29009	0.413455	3.12026	0.00180691	0.00573033
LARP6	236.617	1.28979	0.215716	5.97911	2.24358e-09	1.86796e-08
RFXANK	91.0592	1.28976	0.358365	3.59901	0.00031943	0.00119505
SLC31A1	787.964	1.28974	0.144902	8.9008	5.54474e-19	1.09254e-17
PLSCR4	87.8096	1.28921	0.344618	3.741	0.000183291	0.000726382
THBS4	26.3217	1.28862	0.618625	2.08304	0.0372474	0.0800329
ZNF334	78.3903	1.28858	0.391779	3.28904	0.00100529	0.00337677
PHYKPL	214.321	1.28718	0.233338	5.51639	3.46035e-08	2.4846e-07
ZNF747	65.4303	1.28697	0.40319	3.19198	0.00141301	0.00460109
KIAA1456	52.5002	1.28606	0.445193	2.88877	0.00386746	0.0112545
DOCK11	209.728	1.28478	0.228406	5.62499	1.85522e-08	1.38176e-07
KIAA1217	470.255	1.28415	0.168385	7.62628	2.41616e-14	3.36081e-13
TRIM14	248.798	1.28157	0.217874	5.88216	4.04942e-09	3.28193e-08
AKNA	299.305	1.2815	0.206074	6.21865	5.01458e-10	4.54714e-09
MRPS6	553.397	1.28134	0.166013	7.71828	1.1791e-14	1.685e-13
CCZ1B	148.193	1.2809	0.267407	4.79007	1.66727e-06	9.40752e-06
ZNF287	59.4133	1.28012	0.415928	3.07774	0.00208575	0.00650746
TAP1	156.446	1.27923	0.279894	4.57043	4.86735e-06	2.56814e-05
MBNL2	1200.6	1.27855	0.119924	10.6614	1.5434e-26	4.64946e-25
FAM66C	44.8837	1.27723	0.476623	2.67975	0.00736782	0.019789
SEZ6L2	450.624	1.27642	0.177859	7.17658	7.1476e-13	8.65469e-12
PPFIA3	60.3983	1.27554	0.418343	3.04902	0.00229589	0.0070906
HECW1	199.746	1.27498	0.253496	5.02958	4.91564e-07	3.00303e-06
BAK1	135.541	1.27141	0.315395	4.03118	5.54975e-05	0.000243896
NUDT6	60.1219	1.27019	0.410558	3.09382	0.001976	0.00620212
KDM4B	196.285	1.26878	0.23407	5.4205	5.94315e-08	4.15017e-07
PLD2	130.828	1.26819	0.293352	4.32312	1.53838e-05	7.44879e-05
ACSS1	109.537	1.26769	0.334162	3.79363	0.00014846	0.000599511
FDX1L	38.0065	1.26678	0.512554	2.4715	0.0134547	0.0335818
RNF6	433.154	1.26677	0.167493	7.56312	3.935e-14	5.38094e-13
PABPC1L	479.023	1.26648	0.159962	7.91743	2.42473e-15	3.64544e-14
GRAMD4	105.899	1.26484	0.3222	3.92563	8.65027e-05	0.000366323
ZNF324	42.9893	1.26395	0.503594	2.50986	0.012078	0.0305385
NPIPB11	38.3599	1.26382	0.51714	2.44387	0.0145307	0.0358711
GOLGA8A	137.313	1.26369	0.276638	4.56804	4.92311e-06	2.59333e-05
RIOK3	725.387	1.2636	0.144707	8.7321	2.49988e-18	4.67522e-17
CEP85L	199.739	1.26353	0.238161	5.30538	1.12441e-07	7.58218e-07
ALKBH2	38.228	1.26296	0.511079	2.47116	0.0134676	0.0336056
[truncated: 5,923 more rows]

## Sheet: CAKI1
gene	baseMean	log2FoldChange	lfcSE	stat	pvalue	padj
LINC00837	90.1883	10.4458	3.11769	3.35051	0.000806642	0.00460326
TPPP3	75.352	10.1849	3.11792	3.26656	0.00108863	0.0058706
PCDHGA7	73.7943	10.151	2.73706	3.70871	0.000208319	0.00153538
ZNF366	98.1687	10.0306	3.1176	3.2174	0.00129357	0.00674269
INSRR	59.9046	9.85248	3.11827	3.1596	0.00157988	0.00789895
CD1A	92.3404	9.75678	2.83889	3.43682	0.000588576	0.00356342
KLHL14	54.1061	9.70813	1.14807	8.45604	2.76604e-17	7.40192e-15
MYOC	53.3982	9.68304	3.11849	3.10504	0.00190251	0.00919232
LOC101928855	55.0605	9.67399	1.44031	6.71662	1.85985e-11	1.49079e-09
ALK	54.6191	9.65243	1.35413	7.12813	1.01743e-12	1.14916e-10
SVEP1	51.6977	9.63418	2.94153	3.27522	0.00105579	0.00572456
ERBB4	50.3107	9.59675	3.11861	3.07726	0.00208915	0.00987733
TPD52L3	49.8086	9.58127	3.11863	3.07227	0.00212437	0.010003
TMEM202	46.2857	9.47392	3.11879	3.03769	0.00238398	0.0109759
MT1E	45.797	9.45896	3.06155	3.0896	0.00200427	0.00955393
LOC101927237	262.983	9.43978	2.09991	4.49532	6.94667e-06	9.20963e-05
NLRP11	44.2392	9.40918	3.11889	3.01684	0.00255428	0.0116099
OR2L2	44.1631	9.40496	3.1189	3.01548	0.00256576	0.0116464
PF4	43.0985	9.37467	3.11895	3.00572	0.00264955	0.0119829
SLIT3	43.1998	9.37301	3.11895	3.00518	0.00265423	0.0119916
OR4Q3	43.1102	9.37164	3.11895	3.00474	0.00265807	0.0120027
AGBL1	42.2981	9.34609	3.119	2.99651	0.00273092	0.0122427
COL6A6	42.9664	9.328	1.93936	4.80983	1.51057e-06	2.51434e-05
RSPO2	41.4797	9.31344	3.11905	2.98599	0.00282666	0.0126101
MDGA1	41.557	9.29344	2.11625	4.39146	1.1259e-05	0.000139189
MUC16	40.6608	9.28469	3.1191	2.97672	0.0029135	0.0129213
PIP5K1B	40.709	9.24526	1.88772	4.89759	9.70201e-07	1.7098e-05
LOC101928978	39.5238	9.24242	3.11918	2.9631	0.00304562	0.0133844
PRSS42	38.6259	9.20917	3.11924	2.95238	0.00315336	0.0137433
LCT	38.8776	9.19473	2.24412	4.09725	4.18096e-05	0.000411565
C7	38.0136	9.18531	3.11928	2.94469	0.00323282	0.0140019
LINC00379	38.0136	9.18531	3.11928	2.94469	0.00323282	0.0140019
LOC286178	37.1947	9.12071	2.16214	4.21838	2.46064e-05	0.000267336
LINC00861	36.7579	9.11788	2.29298	3.97643	6.99564e-05	0.000629173
LRP2	37.1982	9.11718	2.11031	4.3203	1.55814e-05	0.000183124
ADAM3A	35.6499	9.09169	3.11946	2.91451	0.00356252	0.0151612
SCN3A	35.1759	9.03629	2.16739	4.16921	3.05656e-05	0.000319122
C1orf140	33.2033	9.01721	2.46614	3.6564	0.000255782	0.00181004
GAS8-AS1	34.5317	9.01033	2.06901	4.35491	1.33123e-05	0.000159803
ANKRD22	33.5185	8.99042	2.51127	3.58003	0.000343551	0.00230634
OR6C75	32.9356	8.97148	2.91848	3.07403	0.00211192	0.0099552
ACSL6	33.1874	8.96851	2.41066	3.72035	0.000198948	0.00148306
CASS4	34.4962	8.95568	1.66134	5.39064	7.02079e-08	1.85875e-06
POU5F1P5	33.4229	8.94162	1.65798	5.39308	6.92613e-08	1.84492e-06
SMIM23	31.6884	8.90591	2.61772	3.40216	0.000668558	0.00395945
CD38	32.412	8.90468	1.96476	4.5322	5.83734e-06	7.94475e-05
ABCB11	31.6387	8.90301	2.66984	3.33466	0.000854029	0.00481991
ARR3	32.0571	8.90188	1.94732	4.57135	4.84582e-06	6.77558e-05
PCDHGA12	51.276	8.89476	1.27014	7.003	2.50541e-12	2.60812e-10
MROH2B	31.2517	8.89312	2.95944	3.005	0.00265578	0.0119955
LOC101929297	30.4318	8.83597	2.44872	3.6084	0.000308095	0.00210268
LINC00885	30.2445	8.82532	2.36822	3.72657	0.000194104	0.00145437
BIRC8	29.1272	8.79217	2.9468	2.98363	0.00284851	0.0126784
OPALIN	29.3342	8.79057	2.41493	3.64009	0.000272538	0.00190536
LINC01449	29.2081	8.78769	2.66007	3.30356	0.000954651	0.00527987
KCNN3	29.1336	8.7806	2.72071	3.22731	0.00124958	0.00655269
BAAT	29.2502	8.78007	2.1909	4.00752	6.13596e-05	0.00056488
AKR7A3	30.8271	8.77885	1.5377	5.7091	1.13578e-08	3.89016e-07
ADGRE4P	29.0411	8.77571	2.65063	3.3108	0.000930304	0.00516393
LOC105370489	29.667	8.77445	1.87073	4.6904	2.72675e-06	4.1459e-05
LINC01736	81.913	8.77183	2.9588	2.96465	0.00303025	0.0133305
C21orf62	30.2288	8.76611	1.71204	5.12027	3.05103e-07	6.4798e-06
SLAMF6	29.0501	8.76222	2.36992	3.69727	0.000217931	0.00159407
N4BP2L2-IT2	28.2079	8.75342	1.49866	5.84083	5.19411e-09	2.00325e-07
NTRK2	28.8264	8.75157	2.39456	3.65477	0.000257413	0.00181936
SPATA31D3	28.2274	8.75128	2.93674	2.97993	0.00288315	0.0128161
LINC01963	27.7858	8.74754	1.67728	5.2153	1.83524e-07	4.18926e-06
MMP12	28.161	8.73944	2.97094	2.94164	0.00326476	0.0141142
CDH1	27.8052	8.71293	2.68518	3.24482	0.00117526	0.00622964
TMPRSS15	27.6411	8.7124	3.02308	2.88196	0.00395214	0.016438
RHOXF1-AS1	27.4747	8.69318	2.72762	3.1871	0.00143709	0.007324
PLN	27.4353	8.68235	1.97768	4.39018	1.13258e-05	0.000139683
ALOX12B	27.0288	8.68091	3.12041	2.78198	0.00540288	0.0210335
AQP5	27.0288	8.68091	3.12041	2.78198	0.00540288	0.0210335
EYA2	26.984	8.67746	2.99989	2.89259	0.0038208	0.0159988
ITGA8	26.9392	8.67676	2.97664	2.91495	0.00355746	0.0151477
ADGRL3	27.8527	8.66264	1.97303	4.39053	1.13077e-05	0.000139618
ADGRF5	43.4419	8.65866	3.11894	2.77616	0.00550056	0.0213421
CD300LF	26.7344	8.65169	2.67337	3.23624	0.00121114	0.00639157
KLF1	26.4799	8.6509	2.98777	2.89544	0.0037863	0.0158811
DYNLRB2	26.8888	8.64512	2.38473	3.6252	0.000288738	0.00199377
SOAT2	26.3716	8.64324	3.02815	2.8543	0.00431318	0.0176401
CCEPR	26.6956	8.63605	2.21421	3.90028	9.6081e-05	0.000817113
CDHR2	26.9359	8.63542	1.96711	4.38991	1.134e-05	0.000139694
IRF6	26.0655	8.62608	3.0513	2.82702	0.00469838	0.0188716
LACTBL1	25.9124	8.61761	3.06982	2.80721	0.00499732	0.0197778
RHBDL3	26.6506	8.60648	2.05095	4.19635	2.71253e-05	0.000290349
CLCN1	26.0485	8.58873	2.18189	3.93637	8.27224e-05	0.000721963
LOC105369192	26.1842	8.5824	1.84846	4.64299	3.43405e-06	5.05773e-05
ANO3	25.9471	8.57977	2.21675	3.87042	0.000108648	0.000903791
MIR3137	25.6817	8.57897	2.41962	3.54558	0.000391754	0.0025665
ERICH6	26.0834	8.57233	1.94264	4.41272	1.0208e-05	0.000127465
LOC105371335	25.1021	8.57073	3.03632	2.82273	0.00476161	0.0190794
OR5AP2	25.4759	8.5686	2.45707	3.48733	0.000487875	0.00307468
ATP11A-AS1	24.1001	8.56173	1.70386	5.02491	5.0366e-07	9.85451e-06
SFRP2	25.1451	8.55969	2.6686	3.20756	0.00133867	0.00693
RUNX1T1	26.4541	8.55351	1.54318	5.54277	2.97722e-08	8.9132e-07
DUOX2	24.6429	8.54344	3.06905	2.78374	0.00537365	0.0209525
ZC2HC1B	24.6429	8.54344	3.06905	2.78374	0.00537365	0.0209525
ANKFN1	24.5533	8.54165	2.99967	2.84753	0.00440604	0.0179356
ESYT3	24.3316	8.53776	1.67326	5.10246	3.35265e-07	7.01756e-06
EPX	24.6562	8.53317	2.40497	3.54814	0.000387969	0.00254462
PSG5	24.2659	8.53231	2.98182	2.86145	0.00421714	0.0173084
OR6K6	24.5775	8.52907	2.78109	3.0668	0.00216361	0.0101439
LRRC34	25.0563	8.52768	1.71571	4.97035	6.68333e-07	1.25812e-05
DCST1	39.9916	8.51214	2.19978	3.86955	0.000109038	0.000906167
FLJ23867	25.071	8.51118	1.46896	5.79401	6.87255e-09	2.51427e-07
D21S2088E	24.1817	8.50809	2.70386	3.14665	0.00165151	0.00818417
PROCA1	24.3589	8.50236	2.38056	3.57158	0.000354832	0.00236836
HAPLN2	24.1475	8.50175	2.69951	3.14937	0.00163622	0.00813156
LINC00677	23.9203	8.48881	2.73884	3.09942	0.001939	0.00931049
KLK8	23.7225	8.47875	2.71378	3.12433	0.00178208	0.00871942
RHBDL1	24.8898	8.47802	1.73011	4.90028	9.57011e-07	1.69687e-05
EQTN	23.6123	8.4737	2.66746	3.17669	0.00148964	0.00752563
RNF17	23.4578	8.45698	2.7092	3.12157	0.00179888	0.00878828
GNA14-AS1	23.2203	8.45583	3.08767	2.73858	0.00617059	0.0233227
LOC101928882	23.2203	8.45583	3.08767	2.73858	0.00617059	0.0233227
LOC101927069	23.3716	8.45189	2.63414	3.20859	0.00133387	0.00691134
RBFOX1	23.0672	8.44623	3.10643	2.71895	0.00654893	0.0244919
PRSS48	23.9888	8.43949	1.36726	6.17257	6.71904e-10	3.37777e-08
FNDC1	22.9141	8.43645	3.12111	2.70303	0.00687107	0.0254559
RALYL	22.9009	8.43518	3.10822	2.71383	0.00665098	0.0248011
RNY5	22.8694	8.43442	3.04729	2.76784	0.00564283	0.0217293
CSMD3	23.0447	8.43299	2.70059	3.12265	0.00179232	0.00876212
PSG8	22.8419	8.43161	3.12113	2.70147	0.00690345	0.0255511
MIR5194	22.7611	8.42616	3.12114	2.6997	0.00694015	0.0256572
LOC100190986	38.2858	8.41965	1.63451	5.15117	2.58861e-07	5.64239e-06
DOCK8	22.7744	8.41516	2.41793	3.48031	0.000500826	0.00313556
TMEM178A	22.5632	8.4141	3.0596	2.75006	0.0059584	0.0226983
C1QTNF7	22.7896	8.41395	2.6645	3.1578	0.00158967	0.00793421
ADAMTS13	37.8153	8.40318	1.85408	4.53227	5.83538e-06	7.94475e-05
TMEM254-AS1	59.8272	8.38842	1.50078	5.58937	2.27892e-08	7.09114e-07
HECTD2-AS1	22.0591	8.3825	3.04724	2.75085	0.0059441	0.0226537
CSMD2	22.7262	8.37505	2.20474	3.79866	0.000145483	0.00115024
CR2	22.0879	8.36727	2.18264	3.83356	0.000126304	0.0010223
MAPK11	22.4467	8.36594	1.98448	4.21569	2.49017e-05	0.000270038
CDH7	21.6447	8.35212	3.12138	2.67578	0.00745556	0.0271699
LPP-AS1	20.6125	8.34728	1.81762	4.59243	4.38117e-06	6.20066e-05
ANKRD30A	61.1262	8.34349	3.10658	2.68575	0.00723679	0.0265804
KCNH6	21.8156	8.34208	2.2202	3.75736	0.000171717	0.0013187
KRT19P2	21.4916	8.34119	3.12142	2.67225	0.00753451	0.0273773
PACRG-AS3	21.4468	8.33991	3.06817	2.7182	0.00656379	0.0245317
LINC00475	21.8067	8.33559	2.52538	3.30073	0.000964351	0.00532505
HTRA3	21.4084	8.33522	3.12144	2.67032	0.00757799	0.0274894
A3GALT2	21.3385	8.33016	3.12145	2.66868	0.00761497	0.027566
LOC101928303	21.3385	8.33016	3.12145	2.66868	0.00761497	0.027566
MIR548F1	21.3385	8.33016	3.12145	2.66868	0.00761497	0.027566
TNFAIP8L2	21.7276	8.32275	2.34823	3.54426	0.000393714	0.00257357
ROR1-AS1	20.7323	8.32019	1.57834	5.27149	1.35318e-07	3.23314e-06
NBPF7	20.9615	8.31923	3.03239	2.74346	0.00607953	0.0230437
SRSF12	21.5421	8.2938	1.53234	5.41251	6.21469e-08	1.69699e-06
NPFF	34.9329	8.29253	1.41391	5.86496	4.4924e-09	1.7639e-07
STOML3	20.8455	8.28752	2.74131	3.0232	0.0025012	0.0114249
ZNF806	20.6814	8.28512	3.10584	2.66759	0.00763963	0.0276263
BIN3-IT1	19.235	8.2791	1.47673	5.60638	2.06608e-08	6.54596e-07
APOOP5	20.5283	8.27404	3.11708	2.65442	0.00794452	0.0285039
LOC101928177	20.4835	8.27326	3.0745	2.69093	0.00712542	0.0262139
SUMO4	19.2856	8.27154	1.71038	4.83607	1.32429e-06	2.25017e-05
ABCB5	20.6163	8.26627	2.65916	3.1086	0.00187976	0.00910995
LOC105378269	20.3752	8.26262	3.12168	2.64685	0.00812461	0.0290064
LOC102546299	20.3304	8.2619	3.07968	2.68271	0.00730286	0.0267423
LARGE-AS1	20.3202	8.25889	2.61436	3.15905	0.00158286	0.00790704
LOC100506175	20.069	8.23918	3.12176	2.63927	0.00830845	0.0294993
UNC5D	20.4016	8.23436	2.4274	3.39226	0.000693185	0.00408443
MMP3	20.1642	8.23337	2.80774	2.93239	0.00336366	0.0144689
BRD7P3	21.0874	8.22891	1.52527	5.39505	6.85055e-08	1.83039e-06
SNORA2A	19.9159	8.22733	3.12181	2.63544	0.00840285	0.0297434
TBX22	19.9159	8.22733	3.12181	2.63544	0.00840285	0.0297434
NRSN1	20.2057	8.22425	2.59795	3.16567	0.00154727	0.0077627
FAM65B	19.8374	8.22068	2.73474	3.00602	0.00264689	0.0119771
CNGB3	18.9795	8.21006	2.19693	3.73706	0.000186184	0.00140693
BNIPL	54.0826	8.20619	1.82986	4.48459	7.30531e-06	9.61184e-05
ANKRD61	18.5533	8.20541	1.57266	5.21754	1.81319e-07	4.16628e-06
KCNMB2-AS1	32.975	8.20433	1.92964	4.25175	2.12111e-05	0.00023757
DRD4	20.0636	8.20347	2.28338	3.59269	0.00032728	0.00221248
MIR548H4	20.6685	8.20298	1.82313	4.49939	6.81481e-06	9.08329e-05
TSPYL6	19.9545	8.20279	2.37018	3.46083	0.000538518	0.00332046
ENTHD1	19.5631	8.18943	2.66048	3.07818	0.00208269	0.00986018
LOC101927817	18.6507	8.18643	1.31453	6.22764	4.73505e-10	2.47331e-08
CASC16	19.2588	8.17965	3.12198	2.62002	0.00879245	0.0307966
ASB12	19.4056	8.17322	2.70932	3.01671	0.00255538	0.0116113
SNORD11	33.4213	8.17314	1.61301	5.067	4.04124e-07	8.1927e-06
GMCL1P1	31.5243	8.16597	2.5018	3.26404	0.00109835	0.00591292
MYRFL	19.6979	8.16395	2.19749	3.71513	0.0002031	0.00150393
NOS1	19.1934	8.16093	2.80876	2.90553	0.00366637	0.0155316
IP6K3	19.1615	8.15832	2.80908	2.90427	0.0036811	0.0155643
ENOX1-AS2	19.4129	8.15646	2.46269	3.31201	0.000926276	0.00515243
HCK	18.9078	8.15517	3.10528	2.62623	0.0086336	0.0303318
MYOZ3	18.9078	8.15517	3.10528	2.62623	0.0086336	0.0303318
WDFY4	19.0225	8.14748	2.82229	2.88683	0.00389143	0.016232
TSHZ3	18.7548	8.1428	3.11122	2.61723	0.0088646	0.0309745
SEMA3G	18.7995	8.14216	3.12212	2.60789	0.00911011	0.0316543
TEX101	18.6464	8.12942	3.12217	2.60378	0.00922032	0.0319925
LOC101928731	18.8286	8.12547	1.39301	5.83305	5.44244e-09	2.08515e-07
UBAP1L	19.1346	8.12306	1.72563	4.70731	2.51011e-06	3.89829e-05
EFR3B	30.5929	8.122	2.49686	3.25288	0.00114241	0.00609167
C1orf68	18.4934	8.11658	3.12222	2.59962	0.00933263	0.0322471
LINC01728	18.4934	8.11658	3.12222	2.59962	0.00933263	0.0322471
SNORD116-1	18.4934	8.11658	3.12222	2.59962	0.00933263	0.0322471
TKTL1	18.6687	8.10588	2.29313	3.53485	0.000408004	0.00264708
LINC01416	18.2955	8.10477	3.12226	2.5958	0.00943705	0.0325626
SPATA31D4	18.2955	8.10477	3.12226	2.5958	0.00943705	0.0325626
TERB2	18.2955	8.10477	3.12226	2.5958	0.00943705	0.0325626
KCNJ14	16.9879	8.09315	1.66146	4.87111	1.10975e-06	1.91878e-05
PRNT	18.0976	8.09258	3.11176	2.60064	0.00930488	0.0322141
GPR18	166.262	8.08143	0.954314	8.46832	2.48966e-17	6.76644e-15
LOC101927421	29.4336	8.07309	2.75804	2.92712	0.00342121	0.0146753
ADAMDEC1	18.2081	8.0724	2.36672	3.41079	0.000647751	0.00385328
PLEKHG7	16.6552	8.06816	1.66953	4.8326	1.34762e-06	2.28466e-05
LOC339539	18.5691	8.06777	2.22376	3.62799	0.000285637	0.0019758
LOC649352	17.8362	8.06524	3.12242	2.58301	0.0097942	0.0335157
PCDHGB8P	16.7114	8.065	1.36068	5.92719	3.08159e-09	1.28049e-07
IMPG2	29.9923	8.06018	1.54646	5.21203	1.86788e-07	4.2451e-06
LINC01314	18.1847	8.05549	2.32544	3.46407	0.000532066	0.00329248
ALOX12P2	18.4929	8.05247	2.15796	3.73153	0.000190322	0.00143248
LINC01935	17.764	8.04542	2.82731	2.8456	0.00443274	0.0180147
MYOT	29.0579	8.04313	2.10122	3.82783	0.000129277	0.00104247
SLC9C2	17.4386	8.04089	2.75898	2.91444	0.00356323	0.0151612
DSC3	29.2211	8.0393	2.31135	3.47819	0.000504806	0.00315282
LOC101929162	29.1274	8.02929	1.2332	6.51092	7.46903e-11	4.93978e-09
LINC01363	17.377	8.0245	3.12258	2.56983	0.0101749	0.0344859
LINC01206	18.0224	8.02408	2.27868	3.52137	0.000429327	0.00276275
ARHGAP33	17.3779	8.0165	1.58374	5.06176	4.15404e-07	8.38023e-06
LINC00528	17.2382	8.01197	3.12263	2.56578	0.0102946	0.0347898
PAX1	17.2382	8.01197	3.12263	2.56578	0.0102946	0.0347898
ZNF671	30.1174	8.01117	1.48854	5.3819	7.37032e-08	1.93362e-06
LINC00298	17.2239	8.01063	3.12264	2.56534	0.0103074	0.0347898
LOC105378397	17.2239	8.01063	3.12264	2.56534	0.0103074	0.0347898
MFAP5	17.2239	8.01063	3.12264	2.56534	0.0103074	0.0347898
PAX4	17.2239	8.01063	3.12264	2.56534	0.0103074	0.0347898
MAGI1-AS1	17.3142	8.01038	1.47129	5.44447	5.19607e-08	1.4554e-06
C18orf63	17.5455	8.00985	2.58909	3.0937	0.0019768	0.00945407
NTM-IT	17.3355	8.00844	2.86183	2.79837	0.0051362	0.0202079
PCDHGA10	15.9488	8.00299	1.58503	5.0491	4.4389e-07	8.86718e-06
LZTS1-AS1	17.0708	7.99663	3.12269	2.56081	0.0104429	0.0351545
FREM2	17.0653	7.98093	2.39914	3.32658	0.000879184	0.00493148
DSPP	17.1627	7.9786	2.53423	3.14833	0.00164205	0.00815119
TP53TG5	17.1403	7.97136	2.46667	3.23163	0.00123084	0.0064759
HSD17B2	27.707	7.97089	2.42608	3.28551	0.00101798	0.00556642
LOC100499484	16.1561	7.97086	2.17095	3.67159	0.000241043	0.00172333
ALMS1-IT1	17.372	7.96801	2.12111	3.75653	0.000172288	0.00132142
LOC102724555	16.522	7.95742	3.12286	2.54812	0.0108305	0.0362281
GDF10	16.5668	7.95558	3.12287	2.54752	0.010849	0.0362731
SH2D1B	16.5668	7.95558	3.12287	2.54752	0.010849	0.0362731
MYOG	27.3761	7.95467	2.48921	3.19566	0.00139513	0.00715838
PRX	17.3403	7.9543	2.0477	3.88451	0.000102538	0.000860369
KCNS1	18.0038	7.94514	1.62884	4.87779	1.07282e-06	1.86607e-05
FAM186A	16.5087	7.94022	2.76425	2.87246	0.00407285	0.0168394
CA4	16.5461	7.92654	2.34757	3.37649	0.000734158	0.0042765
KCNQ3	16.2606	7.92633	3.12299	2.53806	0.011147	0.03708
FKBP1AP1	16.6664	7.91887	1.55762	5.08397	3.69621e-07	7.6447e-06
PLA2G4F	16.3164	7.91826	2.84885	2.77946	0.00544488	0.0211638
GCSAML	45.712	7.9178	3.10716	2.54824	0.0108268	0.0362227
LINC01857	16.3058	7.91134	2.31717	3.41423	0.000639634	0.00381282
ITGAX	16.1952	7.90709	2.86261	2.76219	0.00574144	0.0220248
LOC100128164	26.4473	7.90635	2.51259	3.14669	0.0016513	0.00818417
VWF	16.1626	7.90415	2.72348	2.90222	0.00370523	0.0156471
MIR8076	26.6802	7.9016	2.29897	3.43702	0.000588147	0.0035633
ENPP7P13	26.3568	7.89939	2.5558	3.09077	0.00199638	0.0095266
NLRP5	16.3386	7.89926	2.55149	3.09594	0.00196187	0.00939041
PLPPR1	16.1369	7.89693	2.78815	2.83232	0.00462114	0.0186454
LOC100505921	16.4872	7.8963	2.1407	3.68866	0.00022544	0.00163728
FLJ37201	14.8349	7.88351	1.47535	5.34348	9.11787e-08	2.27215e-06
SYT2	16.186	7.88274	1.61865	4.86996	1.1162e-06	1.92802e-05
ZAN	26.1825	7.88168	2.30881	3.41374	0.000640781	0.00381508
PGPEP1L	15.8013	7.88121	3.12319	2.52345	0.011621	0.0383342
DISC2	15.2152	7.8803	1.82523	4.31743	1.57857e-05	0.000184775
ITPRIPL1	15.3796	7.87969	3.1232	2.52295	0.0116374	0.0383517
ALS2CL	16.154	7.87535	1.95164	4.03524	5.45464e-05	0.000511947
LOC105447645	16.765	7.86889	1.48373	5.30344	1.1364e-07	2.76068e-06
PAX5	15.6034	7.86818	3.12325	2.51923	0.0117613	0.038694
LOC101927305	15.7739	7.86814	2.91934	2.69518	0.00703515	0.0259505
MIR4661	15.6482	7.86582	3.12326	2.51846	0.0117869	0.0387416
WFIKKN1	16.8192	7.86455	1.87599	4.19221	2.76253e-05	0.000293906
CSF1R	15.6798	7.86407	1.32986	5.91344	3.35042e-09	1.37123e-07
DNAH2	25.6607	7.86209	2.50856	3.13411	0.00172377	0.00847222
MTOR-AS1	15.6262	7.86125	2.40727	3.26562	0.00109223	0.00588547
NAALADL1	15.4504	7.8527	3.12332	2.51421	0.0119298	0.0391374
ARVCF	15.8277	7.84637	2.28176	3.43874	0.000584432	0.00354449
ARHGEF16	16.1954	7.84484	2.00053	3.92138	8.80418e-05	0.000760755
HOTTIP	15.5171	7.84147	2.76991	2.83094	0.00464111	0.0187034
NPHS1	15.2973	7.83707	3.12339	2.50915	0.0121021	0.0395463
C2orf78	15.3593	7.83208	2.72872	2.87023	0.00410168	0.0169304
ABCC11	15.8481	7.82816	2.1212	3.69044	0.000223864	0.00162856
MIR599	15.3545	7.82432	2.76524	2.82953	0.00466163	0.0187696
SIGLEC16	14.9911	7.80516	3.12354	2.49882	0.0124608	0.0404222
PRELP	15.0579	7.80369	2.78789	2.79914	0.00512395	0.0201725
PCDHGA5	14.3866	7.80234	1.96277	3.97517	7.03292e-05	0.000631547
KSR2	15.3798	7.80038	1.83197	4.25793	2.06326e-05	0.000232137
ANKRD30BL	24.3109	7.79314	2.75853	2.82511	0.00472643	0.018969
RPS16P5	24.9609	7.79037	1.4971	5.20364	1.95425e-07	4.40314e-06
LOC644285	15.1764	7.78955	1.53374	5.0788	3.79825e-07	7.78171e-06
CAPN13	14.838	7.78893	3.12362	2.49356	0.0126469	0.0409265
KRT1	14.838	7.78893	3.12362	2.49356	0.0126469	0.0409265
SNORA36C	15.2047	7.78756	2.51017	3.1024	0.0019196	0.00925942
LINC01304	14.5954	7.77846	3.12367	2.49017	0.0127683	0.0412427
LINC01492	14.8603	7.77664	2.85102	2.72767	0.00637829	0.0239724
LINC01125	16.0347	7.77448	1.67791	4.63343	3.59651e-06	5.25254e-05
LOC439933	14.8171	7.77291	2.86486	2.71319	0.00666399	0.0248362
MIR5585	14.9299	7.7728	2.54446	3.05479	0.00225217	0.0104856
KCNH2	14.6849	7.77249	3.1237	2.48823	0.0128379	0.0414116
RNF144A-AS1	14.6849	7.77249	3.1237	2.48823	0.0128379	0.0414116
LOC440117	14.5318	7.75586	3.12378	2.48285	0.0130337	0.0419055
OR5M8	14.5318	7.75586	3.12378	2.48285	0.0130337	0.0419055
PRKCG	14.5318	7.75586	3.12378	2.48285	0.0130337	0.0419055
SCN7A	14.5318	7.75586	3.12378	2.48285	0.0130337	0.0419055
TACR1	15.123	7.75521	1.56844	4.94453	7.63285e-07	1.40048e-05
ADAMTS2	14.8357	7.75491	2.60077	2.98178	0.00286581	0.0127423
CGREF1	14.5876	7.75029	2.90828	2.66491	0.00770098	0.0277964
DPP6	14.4664	7.73897	2.94393	2.62879	0.00856899	0.0301718
NR4A3	14.4646	7.73888	2.38591	3.24358	0.00118039	0.00625394
MYH3	14.4709	7.73745	2.91013	2.6588	0.00784204	0.0281827
ANKRD24	14.6157	7.73396	2.34621	3.29636	0.00097946	0.00539649
LOC101928834	14.8275	7.73326	2.12922	3.63196	0.000281275	0.00195387
MARK2P9	13.5272	7.73132	1.85547	4.16677	3.0895e-05	0.000321596
MROH5	14.3065	7.731	3.1239	2.47479	0.0133314	0.0427064
LOC100144595	14.5914	7.73035	2.33135	3.31583	0.000913727	0.00509403
LINC01732	14.2815	7.72821	3.12391	2.47389	0.0133652	0.0427893
ITGAM	14.3576	7.72638	2.77355	2.78574	0.00534056	0.020875
DSCAM	14.1809	7.7253	3.12393	2.47295	0.0134004	0.0428705
HTR2B	57.3369	7.72225	1.19657	6.45364	1.09192e-10	6.78317e-09
LINC01250	14.2257	7.72191	3.12394	2.47185	0.0134417	0.042963
LOC101927257	14.4412	7.72166	1.84332	4.18899	2.80199e-05	0.000297363
SMCR5	15.2654	7.72152	1.92716	4.00668	6.15781e-05	0.000566414
RPGRIP1	14.2031	7.7119	2.824	2.73084	0.00631724	0.0237686
LINC00520	15.0687	7.70421	1.83093	4.20782	2.5785e-05	0.000277884
LINC01030	22.9675	7.69256	2.42607	3.17079	0.00152026	0.00765146
IL21	13.9176	7.691	2.84201	2.70619	0.00680611	0.0252636
KRBOX1-AS1	13.8747	7.69076	3.1241	2.46175	0.013826	0.0439011
UNC13A	13.8747	7.69076	3.1241	2.46175	0.013826	0.0439011
SSC5D	14.0411	7.67882	2.28294	3.36357	0.000769403	0.00443733
DMP1	23.4168	7.67848	1.9029	4.03515	5.45676e-05	0.000511947
PTPN22	13.918	7.67792	2.80622	2.73603	0.00621845	0.023468
MPL	14.4031	7.67753	2.10106	3.65412	0.000258061	0.00182098
GARNL3	22.2813	7.67518	1.36746	5.61272	1.99175e-08	6.38411e-07
TMEM91	13.876	7.6737	2.8154	2.72562	0.00641805	0.0240801
C15orf59	13.7216	7.67312	3.12419	2.45604	0.0140479	0.0443948
LINC01448	13.7216	7.67312	3.12419	2.45604	0.0140479	0.0443948
CYP2D7	14.4387	7.67019	2.02827	3.78163	0.000155804	0.00122185
RLN3	13.7649	7.66362	2.85769	2.68175	0.00732379	0.0267936
RFTN2	12.7489	7.66191	1.43531	5.33817	9.38889e-08	2.32968e-06
MANSC4	13.7661	7.66157	2.82874	2.70847	0.00675943	0.0251351
MGAM	13.5238	7.6592	3.12426	2.45152	0.0142253	0.0448007
OR9A2	13.5921	7.65831	3.12427	2.45123	0.0142367	0.0448206
LOC392196	12.6425	7.65696	2.08875	3.6658	0.000246563	0.00175552
AZGP1	13.768	7.65597	2.4	3.18998	0.00142282	0.0072704
HTRA4	13.5685	7.65527	3.12428	2.45025	0.0142757	0.0449108
ZNF826P	13.5685	7.65527	3.12428	2.45025	0.0142757	0.0449108
REP15	13.0923	7.64985	1.46825	5.21018	1.88658e-07	4.27838e-06
TNFRSF8	13.6243	7.64862	2.88926	2.64726	0.00811473	0.028995
P2RY13	13.7754	7.64812	2.11266	3.62015	0.000294434	0.00202427
ACTL6B	13.613	7.64438	2.84437	2.68755	0.00719783	0.0264635
CELF6	14.1758	7.64273	2.19504	3.48182	0.000498026	0.00312168
TMPRSS11D	12.9727	7.64148	1.59398	4.79395	1.63528e-06	2.70381e-05
LOC105372071	12.3982	7.63539	1.80043	4.24087	2.2266e-05	0.000247331
MIR1471	13.5031	7.63488	2.90093	2.63188	0.0084915	0.029984
BMP6	13.5287	7.6345	2.84713	2.68148	0.00732982	0.0268015
LOC101929798	13.7193	7.63439	2.39836	3.18317	0.00145672	0.00739802
LOC100294362	12.2214	7.63021	1.63072	4.67905	2.88207e-06	4.3592e-05
PIWIL3	13.1728	7.62725	3.12443	2.44117	0.0146399	0.0458175
C1orf162	13.2932	7.62721	1.55418	4.90755	9.22224e-07	1.64188e-05
COL13A1	21.9939	7.62624	2.5618	2.9769	0.00291175	0.0129168
LOC653160	12.3796	7.62477	2.06301	3.69594	0.000219073	0.0016004
LINC01391	13.6433	7.62237	2.5392	3.00188	0.00268318	0.0120941
SLC7A11-AS1	13.0576	7.61995	2.26129	3.36974	0.000752393	0.00436238
PDCL2	13.5504	7.61634	2.43431	3.12875	0.00175554	0.00860165
MEGF11	14.3821	7.61573	1.83388	4.15281	3.28418e-05	0.000337324
SATL1	13.5554	7.61317	2.40135	3.17036	0.00152248	0.00765818
KLB	13.5264	7.61249	1.84349	4.1294	3.6371e-05	0.000368026
DPRXP4	13.8449	7.61079	1.98407	3.83594	0.000125086	0.00101706
SSPO	21.724	7.61048	2.43311	3.12788	0.00176073	0.00862224
HAO1	13.1379	7.60385	3.12455	2.43358	0.0149503	0.0465949
LINC00303	13.2508	7.6028	2.51759	3.01987	0.00252882	0.0115177
CNPY1	13.1093	7.60015	3.12457	2.43238	0.0149999	0.0467241
OR10P1	13.1093	7.60015	3.12457	2.43238	0.0149999	0.0467241
TNFSF11	13.1901	7.59905	2.93746	2.58694	0.00968313	0.033257
GFRA3	13.3881	7.59824	2.61945	2.9007	0.00372325	0.0156961
TMEM75	12.6009	7.59808	1.82227	4.16956	3.0519e-05	0.000319019
BCAR4	21.6982	7.59448	2.43305	3.12138	0.00180003	0.00878963
PAMR1	13.5719	7.59413	2.07872	3.65327	0.000258925	0.00182573
BMP5	13.6383	7.59126	2.30309	3.29612	0.000980301	0.00539771
PKD2L2	21.3849	7.58868	1.23601	6.13968	8.26877e-10	4.04008e-08
C12orf40	12.96	7.58129	2.45659	3.0861	0.00202798	0.00965636
SLAMF8	12.9562	7.58129	3.12467	2.42627	0.0152551	0.0473918
LRRC43	34.6462	7.57544	2.45483	3.08593	0.00202914	0.00965801
EPN3	13.779	7.57298	1.83509	4.12677	3.67894e-05	0.000371396
TEX26	12.873	7.5709	3.12473	2.4229	0.0153972	0.0477397
CEBPA-AS1	12.8031	7.56208	3.12478	2.42004	0.0155189	0.0479912
GSTM5	12.8031	7.56208	3.12478	2.42004	0.0155189	0.0479912
NCR1	12.8031	7.56208	3.12478	2.42004	0.0155189	0.0479912
OR52B2	12.8031	7.56208	3.12478	2.42004	0.0155189	0.0479912
NFATC4	11.9104	7.54688	1.83805	4.10592	4.02703e-05	0.000399807
LPO	12.6929	7.54559	2.89276	2.60844	0.0090957	0.0316168
PDE6C	12.8938	7.53623	2.47518	3.04472	0.00232901	0.0107661
COL9A2	12.2473	7.5355	2.73622	2.75398	0.00588752	0.0224866
MYT1L	12.6399	7.53432	2.82331	2.66861	0.00761654	0.027566
SALL4	20.9666	7.53401	2.3058	3.26742	0.00108533	0.00586097
RGAG1	11.8056	7.5298	2.35537	3.19686	0.00138932	0.00713907
HERC2P7	12.7992	7.5241	2.47631	3.03843	0.00237815	0.0109635
HYAL1	12.6745	7.51902	1.74154	4.31747	1.57829e-05	0.000184775
LINC01988	12.2543	7.51365	3.12505	2.40433	0.0162021	0.0496162
PHYHIP	12.2543	7.51365	3.12505	2.40433	0.0162021	0.0496162
MYO18B	12.3291	7.5128	3.12505	2.40405	0.0162144	0.0496362
KCNQ5-AS1	11.6351	7.51234	2.01024	3.73704	0.0001862	0.00140693
TMEM212-AS1	12.5956	7.50906	2.59725	2.89116	0.00383828	0.0160539
UNC80	20.3405	7.5081	2.48585	3.02033	0.00252499	0.0115033
VWA3A	12.369	7.50466	2.91129	2.57778	0.00994384	0.0339077
SFTPA2	20.0668	7.50449	2.91355	2.57572	0.0100032	0.0340542
ABCG4	12.2572	7.50316	3.12511	2.40093	0.0163535	0.0499481
CADPS	31.2108	7.50166	2.50311	2.99694	0.00272702	0.0122347
VWA5B1	12.1331	7.4938	2.44158	3.06924	0.00214605	0.0100833
CD86	11.8837	7.493	2.87889	2.60274	0.00924818	0.0320571
PPP1R36	12.5392	7.49057	2.48922	3.0092	0.00261934	0.0118648
KRT78	12.146	7.48809	3.12519	2.39604	0.0165733	0.0505126
GRIN3A	12.6212	7.48625	2.02981	3.68816	0.000225884	0.00163983
LINC01618	32.9209	7.48515	2.19949	3.40312	0.000666208	0.00394822
MUC21	12.2018	7.48312	2.92252	2.5605	0.010452	0.0351717
ABCA8	20.1102	7.48263	2.30441	3.24709	0.00116591	0.00619233
VAT1L	20.1002	7.48183	2.30442	3.24672	0.00116741	0.00619463
MIR1262	12.1672	7.47689	2.89334	2.58417	0.00976128	0.0334425
PDE11A	401.914	7.47567	1.95401	3.82581	0.000130344	0.00104818
PTAFR	11.9481	7.47348	3.12528	2.3913	0.0167889	0.0510356
C8G	19.676	7.4727	1.75523	4.25739	2.06825e-05	0.000232547
TOX3	12.3675	7.47115	2.53196	2.95074	0.0031701	0.0138024
MIR4725	12.6545	7.46515	1.90133	3.92627	8.62737e-05	0.000748452
PCDHGC4	11.3164	7.46327	2.34003	3.18939	0.00142573	0.0072789
DPPA4	19.709	7.46299	2.57778	2.89513	0.00379003	0.0158912
LOC100303749	20.9347	7.46139	1.51601	4.92173	8.57841e-07	1.54305e-05
CEP295NL	33.8269	7.45824	1.42167	5.2461	1.55351e-07	3.62222e-06
C1orf234	11.806	7.45539	2.88528	2.58394	0.0097679	0.0334586
ZNF645	20.2238	7.455	1.82133	4.09316	4.25528e-05	0.000417464
ZNF497	20.2445	7.45338	1.79571	4.15067	3.31509e-05	0.000339792
PHKA1-AS1	11.4529	7.45165	1.93896	3.84312	0.000121478	0.000992201
OR11H2	11.5777	7.45098	2.81582	2.64611	0.00814223	0.0290277
PCBP2-OT1	12.9087	7.44772	1.84592	4.0347	5.46724e-05	0.000512653
PLEKHG4B	12.1586	7.44769	2.58435	2.88184	0.00395363	0.0164402
LCP2	11.8398	7.44685	3.12544	2.38266	0.0171881	0.0519495
LINC01674	11.8398	7.44685	3.12544	2.38266	0.0171881	0.0519495
PSTPIP2	11.8398	7.44685	3.12544	2.38266	0.0171881	0.0519495
SCN11A	11.8398	7.44685	3.12544	2.38266	0.0171881	0.0519495
ZNF137P	18.1382	7.44638	1.38867	5.36225	8.21912e-08	2.09011e-06
PCDHGA4	10.9734	7.44044	2.59908	2.86272	0.00420024	0.0172635
THSD7A	32.6955	7.43689	1.41378	5.26031	1.43814e-07	3.41269e-06
C9orf131	11.8806	7.43588	2.42787	3.06272	0.00219333	0.0102556
LOC101927018	11.6105	7.43344	2.30896	3.21939	0.00128462	0.0067061
AANAT	11.2283	7.43283	2.07505	3.58201	0.000340964	0.00229251
LOC102724691	12.2024	7.42893	2.03059	3.6585	0.000253691	0.00179817
GVQW2	12.2796	7.4279	1.96984	3.7708	0.000162723	0.00126697
EXD1	12.0524	7.42739	2.53588	2.92892	0.00340138	0.0146011
PCSK2	11.6867	7.42569	3.12556	2.37579	0.0175113	0.0526428
SCN5A	11.6867	7.42569	3.12556	2.37579	0.0175113	0.0526428
TRIM64B	11.6867	7.42569	3.12556	2.37579	0.0175113	0.0526428
PTPRC	12.2961	7.42555	2.12139	3.50032	0.000464696	0.00294997
LOC101928131	11.3322	7.42163	2.23177	3.32544	0.000882785	0.0049469
ZNF793	12.2532	7.41815	2.27729	3.25744	0.00112422	0.0060131
AIF1L	12.0067	7.4165	2.11746	3.50255	0.000460833	0.0029308
HAL	11.5493	7.4154	2.77075	2.67631	0.0074437	0.0271475
FLJ41200	18.994	7.40977	2.19316	3.37858	0.000728615	0.00425143
IGF1	11.3678	7.40888	1.92056	3.85767	0.000114475	0.000941903
POTEC	11.6145	7.4082	3.01142	2.46003	0.0138924	0.0440395
SLC6A20	11.6035	7.40666	3.01168	2.45932	0.0139202	0.0441035
LPAL2	11.2543	7.40442	1.44322	5.1305	2.88977e-07	6.20551e-06
LTBP1	19.4198	7.40427	1.73412	4.26975	1.95691e-05	0.000221605
ARID3C	11.5336	7.40418	3.12569	2.36881	0.0178452	0.0533517
CLEC18B	11.5336	7.40418	3.12569	2.36881	0.0178452	0.0533517
GLTSCR2-AS1	11.5336	7.40418	3.12569	2.36881	0.0178452	0.0533517
LINC01563	11.5336	7.40418	3.12569	2.36881	0.0178452	0.0533517
LINC02115	11.5336	7.40418	3.12569	2.36881	0.0178452	0.0533517
LOC283575	11.5336	7.40418	3.12569	2.36881	0.0178452	0.0533517
LZTS1	11.5336	7.40418	3.12569	2.36881	0.0178452	0.0533517
MAGEC3	11.5336	7.40418	3.12569	2.36881	0.0178452	0.0533517
MARVELD3	11.5336	7.40418	3.12569	2.36881	0.0178452	0.0533517
MUC6	19.4959	7.40418	1.9012	3.89448	9.84112e-05	0.00083218
LARGE2	11.5491	7.39905	3.01295	2.45575	0.014059	0.0444219
BEST2	11.4038	7.39842	2.58007	2.86753	0.00413694	0.0170436
IL18RAP	11.2851	7.39682	3.12574	2.36642	0.0179608	0.0536511
LOC105372069	11.9216	7.39652	1.86086	3.97478	7.04434e-05	0.000632036
COL5A3	11.4902	7.39367	2.84029	2.60314	0.00923732	0.0320259
ACER2	18.9254	7.3925	2.06601	3.57815	0.000346037	0.00231973
NR1I2	11.4504	7.39239	3.12576	2.36499	0.0180308	0.0537954
RAPSN	11.942	7.38863	2.02705	3.64501	0.000267378	0.00187537
DIRAS3	11.4613	7.38738	1.61762	4.56683	4.95152e-06	6.90672e-05
C2orf83	11.3805	7.38232	3.12583	2.36172	0.0181905	0.0541697
LOC101927248	11.3805	7.38232	3.12583	2.36172	0.0181905	0.0541697
LOC284379	11.3805	7.38232	3.12583	2.36172	0.0181905	0.0541697
SCARNA9L	11.0299	7.3754	1.50568	4.89837	9.66335e-07	1.7053e-05
LOC101927604	11.8971	7.37038	2.15317	3.42304	0.000619248	0.00371549
HSD11B1	11.1827	7.36735	3.12592	2.35686	0.0184302	0.054715
SAG	11.1827	7.36735	3.12592	2.35686	0.0184302	0.054715
FAM151A	48.1339	7.36333	1.76661	4.16804	3.07224e-05	0.000320049
PSAPL1	12.1321	7.35907	1.79336	4.1035	4.06944e-05	0.000403326
LOC101928035	10.9848	7.35246	3.12601	2.35202	0.0186715	0.0552147
LRRC38	10.9848	7.35246	3.12601	2.35202	0.0186715	0.0552147
LOC105372383	18.2959	7.34675	2.18334	3.36492	0.000765663	0.00442016
IFNL1	11.0296	7.34503	3.12606	2.34961	0.0187929	0.0555046
ODF1	11.0854	7.34146	2.93975	2.4973	0.0125142	0.0405649
NEFM	11.0662	7.33892	2.41904	3.03382	0.00241482	0.0110973
KLKB1	11.1114	7.33776	1.99333	3.68116	0.000232172	0.0016725
ABCA13	11.3036	7.33279	2.49229	2.94219	0.00325903	0.0140944
CALB1	11.243	7.33269	2.12706	3.44733	0.000566149	0.00345651
LOC101929279	10.8765	7.32234	3.1262	2.34225	0.019168	0.0562811
MMP8	10.8765	7.32234	3.1262	2.34225	0.019168	0.0562811
TSPYL5	9.92495	7.32124	1.95248	3.74972	0.000177034	0.00135126
NRAP	10.8987	7.3121	2.92183	2.50257	0.0123294	0.040125
SLC25A41	10.8908	7.30941	2.90184	2.51889	0.0117727	0.0387096
HMCN2	11.0758	7.30876	2.59227	2.81944	0.00481075	0.0192168
FLJ40288	10.6786	7.30734	3.1263	2.33738	0.0194195	0.0567683
CPNE9	18.034	7.30441	2.23331	3.27067	0.00107293	0.00580988
ACTA2-AS1	11.0856	7.30386	2.53112	2.88562	0.00390646	0.0162791
LINC00301	10.8111	7.30154	2.96117	2.46576	0.0136724	0.0435164
PKP4-AS1	9.98868	7.30058	2.72285	2.68123	0.00733526	0.0268129
MS4A3	10.8043	7.3005	2.96134	2.46527	0.0136912	0.0435682
LOC102723344	10.7234	7.29921	3.12635	2.33474	0.0195572	0.0570673
LOC158435	10.7234	7.29921	3.12635	2.33474	0.0195572	0.0570673
KIF26B	11.2966	7.29689	1.65813	4.40069	1.07908e-05	0.000134068
MIR3682	17.4845	7.29457	1.70163	4.28682	1.81251e-05	0.000208373
CLVS2	17.3959	7.29328	2.85489	2.55467	0.010629	0.0356775
PLXNA4	17.6961	7.29306	2.3114	3.15526	0.00160354	0.00799653
KRTCAP3	11.5083	7.29181	1.73415	4.20484	2.61266e-05	0.000281391
LOC442028	10.8043	7.29042	2.605	2.79863	0.00513195	0.0201957
C11orf94	10.7636	7.28869	2.88267	2.52845	0.0114567	0.0378712
MYO15B	17.8382	7.28802	1.90444	3.82685	0.000129794	0.00104515
ARGFX	17.5523	7.28502	2.61247	2.78856	0.00529432	0.0207128
LINC00635	73.8409	7.28376	1.73677	4.19384	2.7427e-05	0.000292857
CCDC36	10.658	7.27895	2.97497	2.44673	0.0144158	0.0452602
MIR5096	9.9458	7.27734	1.53727	4.73395	2.20195e-06	3.5032e-05
SLC10A4	11.1378	7.27665	2.11275	3.44415	0.000572849	0.00348884
DAND5	28.6475	7.2758	1.43331	5.07621	3.85047e-07	7.86951e-06
ZBTB20-AS5	15.5824	7.27579	1.40507	5.17824	2.23991e-07	4.95946e-06
NFIA-AS1	9.5248	7.27413	1.68164	4.32561	1.52111e-05	0.000179256
KDR	10.8634	7.27381	2.5797	2.81963	0.00480786	0.019216
SLC5A8	17.597	7.27237	2.30599	3.15369	0.0016122	0.00803052
PROSER2-AS1	43.8885	7.26902	1.78451	4.0734	4.63321e-05	0.000446482
ZNF345	17.1107	7.26537	2.50491	2.90045	0.00372625	0.015705
ARL13A	9.7843	7.25875	1.65329	4.39049	1.13097e-05	0.000139618
UPK1B	10.5437	7.25849	2.94058	2.46839	0.0135724	0.0432573
INSL3	10.3513	7.25842	2.82921	2.56553	0.0103019	0.0347898
MUSK	10.1874	7.25776	1.61224	4.50165	6.74264e-06	9.0286e-05
TCF23	10.5288	7.2571	2.95453	2.45626	0.0140392	0.0443836
TEKT2	10.4871	7.25337	2.99247	2.42387	0.015356	0.0476373
LINC01750	10.4172	7.25171	3.12667	2.31931	0.0203781	0.0587336
MIR3165	10.4172	7.25171	3.12667	2.31931	0.0203781	0.0587336
ZNF560	10.4172	7.25171	3.12667	2.31931	0.0203781	0.0587336
XKR3	9.64146	7.25166	2.70083	2.68497	0.00725359	0.0266042
LOC101929526	10.9973	7.25115	2.2859	3.17212	0.00151331	0.00762531
VWA2	10.3947	7.25082	2.90812	2.4933	0.0126561	0.040941
JAK3	10.6243	7.24946	1.61665	4.48426	7.31682e-06	9.61971e-05
LMOD3	10.3963	7.24869	3.12669	2.31833	0.0204313	0.0588186
FAM225A	15.3232	7.24391	1.44504	5.01294	5.36046e-07	1.036e-05
CR1	27.6353	7.23873	1.70485	4.24595	2.17667e-05	0.000243167
MIR4676	29.3395	7.23638	1.37995	5.24393	1.57194e-07	3.65539e-06
LINC00562	9.20151	7.23399	1.71315	4.22262	2.41482e-05	0.000263674
CLEC6A	10.3518	7.2334	3.01518	2.399	0.0164401	0.050142
LINC01486	10.3518	7.2334	3.01518	2.399	0.0164401	0.050142
EFCAB12	39.9341	7.23315	2.05895	3.51303	0.000443029	0.00284146
S100G	10.8123	7.22772	2.12999	3.39332	0.000690515	0.00407285
MIR7848	10.2641	7.22727	3.12683	2.31137	0.0208123	0.059698
WNK2	10.2641	7.22727	3.12683	2.31137	0.0208123	0.059698
C3orf49	10.6121	7.22489	2.07597	3.48024	0.000500962	0.00313556
TXNDC8	10.2429	7.224	2.86676	2.51992	0.0117382	0.0386401
CYP2T1P	10.6315	7.22222	1.81571	3.97762	6.9608e-05	0.000626688
RPL13AP3	10.1135	7.22076	3.12688	2.30926	0.0209292	0.0599248
ARHGEF38	10.1789	7.21903	2.9332	2.46114	0.0138495	0.0439276
CD244	10.2226	7.21272	3.01876	2.3893	0.0168806	0.0512518
LARGE1	10.1987	7.21155	3.05523	2.36039	0.0182556	0.0543356
STEAP4	9.1068	7.21095	1.83134	3.93752	8.23266e-05	0.000719231
SPOCK2	27.6793	7.20985	1.36985	5.26323	1.41546e-07	3.36347e-06
ZNF705E	10.3237	7.20645	1.96677	3.66411	0.000248204	0.00176648
GATA5	10.1668	7.20639	3.05615	2.35799	0.018374	0.0545946
MS4A8	10.1668	7.20639	3.05615	2.35799	0.018374	0.0545946
ARRDC5	10.1254	7.20488	3.12698	2.3041	0.0212172	0.0606594
DHRS2	10.1111	7.20236	3.127	2.30328	0.021263	0.0606808
FCRL5	10.1111	7.20236	3.127	2.30328	0.021263	0.0606808
LINC01307	10.1111	7.20236	3.127	2.30328	0.021263	0.0606808
LOC101929653	10.1111	7.20236	3.127	2.30328	0.021263	0.0606808
LOC283352	10.1111	7.20236	3.127	2.30328	0.021263	0.0606808
LOC400548	10.1111	7.20236	3.127	2.30328	0.021263	0.0606808
RNF43	10.1111	7.20236	3.127	2.30328	0.021263	0.0606808
CATSPERB	10.3624	7.20014	2.65315	2.7138	0.00665154	0.0248011
WBP2NL	10.0806	7.19994	2.90477	2.47866	0.0131877	0.0423302
MYO7B	10.1155	7.19808	3.05766	2.35411	0.0185669	0.0550028
DCDC5	9.40159	7.19732	1.89928	3.78951	0.000150948	0.00118751
GZMK	9.8684	7.19711	3.12704	2.30158	0.0213591	0.060885
SV2C	9.9242	7.19689	2.94867	2.44073	0.0146578	0.0458557
HOXC13	16.5046	7.19324	2.60089	2.76568	0.00568037	0.0218497
BSPRY	9.91318	7.1872	3.12711	2.29835	0.0215416	0.0612347
PKD1L1	16.447	7.18676	1.65151	4.35163	1.35129e-05	0.000161764
EGR2	10.0138	7.18632	3.12711	2.29807	0.0215578	0.0612606
THEG	10.0138	7.18632	3.12711	2.29807	0.0215578	0.0612606
GLYCAM1	9.95796	7.17694	3.12718	2.29502	0.021732	0.0615847
LINC00613	9.95796	7.17694	3.12718	2.29502	0.021732	0.0615847
LINC00637	9.95796	7.17694	3.12718	2.29502	0.021732	0.0615847
LOC101926944	9.95796	7.17694	3.12718	2.29502	0.021732	0.0615847
NLGN4X	9.95796	7.17694	3.12718	2.29502	0.021732	0.0615847
TMPRSS9	10.5841	7.17141	2.05967	3.48182	0.000498018	0.00312168
SLC1A2	10.3354	7.16884	2.46796	2.90476	0.0036753	0.0155577
ZFHX2	10.3714	7.16034	2.18831	3.27209	0.00106756	0.00578658
SNORD110	9.99123	7.1566	2.60307	2.74929	0.00597239	0.0227317
MIR1254-1	127.435	7.15058	1.15879	6.17074	6.79691e-10	3.40707e-08
SCARNA5	25.3392	7.1446	1.81838	3.92911	8.52602e-05	0.000741137
SPACA6P-AS	10.0956	7.14419	1.8506	3.86047	0.000113167	0.000935563
HGF	15.9635	7.14353	2.66052	2.68502	0.00725264	0.0266042
DNAH8	34.6194	7.14009	2.12574	3.35888	0.00078259	0.00450294
CYP4Z1	9.35719	7.13853	1.97121	3.6214	0.000293015	0.0020177
MAJIN	10.2104	7.13761	2.22292	3.21091	0.00132314	0.0068639
GSX2	9.60701	7.13582	3.12747	2.28166	0.0225096	0.0632013
CNTN2	9.73608	7.12407	2.44114	2.91833	0.00351908	0.0150094
ATP13A4	26.0358	7.12384	1.96587	3.62376	0.000290352	0.00200333
IQCJ-SCHIP1-AS1	8.96738	7.1217	1.55158	4.58995	4.43343e-06	6.26443e-05
FLJ42393	132.794	7.12038	0.975807	7.29691	2.94443e-13	3.6323e-11
LOC101927356	9.14133	7.11755	2.37607	2.99551	0.00273986	0.0122764
KCNE3	9.1665	7.11717	3.12761	2.2756	0.0228701	0.0639761
LOC728989	9.60474	7.11596	2.5922	2.74514	0.00604849	0.0229588
ANXA9	24.5991	7.11354	1.34167	5.30202	1.1453e-07	2.77456e-06
SOX11	9.43139	7.11334	2.93529	2.42339	0.0153765	0.047684
SULF2	9.30903	7.1101	1.74822	4.06704	4.76141e-05	0.000455545
LOC100129603	9.45392	7.10933	3.12766	2.27305	0.0230233	0.0643124
MIR1273G	9.45392	7.10933	3.12766	2.27305	0.0230233	0.0643124
UCN	37.7618	7.10892	1.54476	4.60196	4.18543e-06	5.97713e-05
ATP2A1	8.86079	7.10817	1.629	4.36351	1.27991e-05	0.000154603
PACERR	15.9284	7.10797	1.67988	4.23124	2.32409e-05	0.000255371
DDX4	9.52068	7.10735	2.93916	2.41816	0.0155994	0.0481947
SNORD96B	9.42818	7.10581	3.12769	2.2719	0.0230923	0.0644422
VAV3-AS1	9.48395	7.1004	2.93297	2.42089	0.0154827	0.0479384
GLT1D1	9.25605	7.09427	3.12777	2.26815	0.0233199	0.0649839
LOC102723753	26.2806	7.09196	2.58398	2.74459	0.00605866	0.0229846
EMILIN3	9.65338	7.09105	2.55965	2.77033	0.00560004	0.0216244
PCDH15	9.88509	7.08825	2.06367	3.43478	0.000593036	0.00358792
MYH13	9.30083	7.08227	3.12786	2.26425	0.0235586	0.0655411
CDC20B	9.07831	7.07798	2.95308	2.39681	0.0165385	0.0504244
SI	9.32309	7.07545	2.98447	2.37076	0.0177518	0.0532427
ALS2CR12	25.1222	7.07184	1.73183	4.08344	4.43736e-05	0.000430231
HS6ST3	9.53651	7.07018	2.56254	2.75906	0.00579685	0.0221947
C11orf16	9.84645	7.07009	1.99755	3.53939	0.000401057	0.00261077
LINC00312	8.88054	7.06812	2.1302	3.31805	0.000906482	0.00506337
BTNL2	8.86032	7.06484	3.12799	2.25858	0.0239092	0.066317
LRRD1	9.36272	7.06311	2.50376	2.821	0.00478737	0.0191605
KBTBD12	9.13874	7.06301	2.53394	2.78736	0.00531388	0.0207847
LINC01433	15.5707	7.06274	1.83163	3.85599	0.000115263	0.000947492
MMRN1	9.14775	7.05458	3.12807	2.25525	0.0241178	0.0667258
SERPINA12	9.14775	7.05458	3.12807	2.25525	0.0241178	0.0667258
PDIA2	14.7508	7.04879	2.85572	2.4683	0.0135756	0.0432573
LOC285593	9.07579	7.04848	2.91051	2.42173	0.0154468	0.0478677
LINC01068	8.84318	7.04637	1.9624	3.59069	0.000329809	0.00222871
LOC148709	8.73452	7.04137	2.33635	3.01383	0.00257969	0.0117004
MIR558	8.41543	7.03825	2.00363	3.51275	0.000443489	0.00284336
NLRP14	8.8294	7.03376	2.4346	2.88909	0.00386362	0.0161497
SPINK5	9.29202	7.03375	2.63962	2.66468	0.00770609	0.0278033
COL1A2	9.2265	7.03345	2.13899	3.28822	0.00100825	0.00552535
JAM3	7.97625	7.03035	1.71131	4.10816	3.98817e-05	0.000396611
CEBPB-AS1	15.0541	7.03024	1.81366	3.87627	0.000106071	0.000884896
ZDHHC11	9.27002	7.02829	2.04683	3.43374	0.000595308	0.00359844
COL20A1	8.99466	7.02632	3.12829	2.24606	0.0247002	0.0679373
LOC100507537	8.99466	7.02632	3.12829	2.24606	0.0247002	0.0679373
LOC339529	8.99466	7.02632	3.12829	2.24606	0.0247002	0.0679373
OSTN	8.99466	7.02632	3.12829	2.24606	0.0247002	0.0679373
OTOP2	8.99466	7.02632	3.12829	2.24606	0.0247002	0.0679373
PLA2G4E	8.99466	7.02632	3.12829	2.24606	0.0247002	0.0679373
TPH1	8.99466	7.02632	3.12829	2.24606	0.0247002	0.0679373
DNASE1L2	9.53973	7.02423	2.05549	3.41731	0.000632436	0.00378027
RAB40AL	8.15926	7.02062	2.73021	2.57145	0.0101272	0.0343768
CBY3	8.95479	7.0193	3.12834	2.24378	0.0248467	0.0682755
LINC00052	9.14662	7.01917	2.45616	2.85778	0.00426613	0.0174888
LSAMP	24.6737	7.01872	1.70224	4.12323	3.73589e-05	0.000376054
PROM1	8.98137	7.01594	3.02914	2.31615	0.0205503	0.059083
ZNF833P	7.84336	7.01358	1.68678	4.15798	3.21077e-05	0.000331443
ADCY1	8.88265	7.01237	2.89294	2.42396	0.0153522	0.0476339
ACOT12	8.79679	7.0114	3.1284	2.24121	0.0250126	0.0686338
LINC00456	8.00843	7.01135	2.15467	3.25402	0.00113786	0.00607299
LINC01285	9.42832	7.01026	2.09415	3.34754	0.000815326	0.00464063
PRR22	24.31	7.00974	1.48543	4.71899	2.37019e-06	3.71081e-05
LINC00626	8.3115	7.00942	3.12842	2.24056	0.0250543	0.0687048
GBGT1	8.91147	7.00593	3.06888	2.28289	0.0224367	0.0630929
XKRX	8.68478	6.99984	2.86705	2.44147	0.0146275	0.0457995
MIR326	9.10362	6.99876	2.64954	2.6415	0.00825386	0.0293474
GAL3ST3	8.77249	6.99798	2.96652	2.35899	0.0183249	0.0544778
C16orf47	8.84157	6.99743	3.12851	2.23666	0.0253084	0.0692053
COL5A1	8.84157	6.99743	3.12851	2.23666	0.0253084	0.0692053
DPP10	8.84157	6.99743	3.12851	2.23666	0.0253084	0.0692053
LCE2C	8.84157	6.99743	3.12851	2.23666	0.0253084	0.0692053
LINC01664	8.84157	6.99743	3.12851	2.23666	0.0253084	0.0692053
TCL6	8.84157	6.99743	3.12851	2.23666	0.0253084	0.0692053
ZNF469	8.84157	6.99743	3.12851	2.23666	0.0253084	0.0692053
LOC101927050	8.86382	6.99702	3.07057	2.27874	0.0226826	0.0635639
ADAM20	8.59893	6.99674	3.12852	2.23644	0.0253231	0.0692235
LOC102723704	7.82745	6.99312	1.89882	3.68288	0.000230615	0.00166583
HCG23	14.7634	6.99303	2.23886	3.12348	0.00178728	0.00873991
ANKRD1	13.5789	6.99047	2.18791	3.19504	0.00139813	0.00716743
COL22A1	14.2875	6.98939	2.60248	2.68567	0.00723853	0.0265804
CD101	8.69723	6.98912	1.5698	4.45223	8.49813e-06	0.000108929
LOC105374297	9.56579	6.98832	2.1275	3.28476	0.00102071	0.00557763
ADAM2	9.02307	6.98716	2.6847	2.60258	0.00925244	0.0320592
MMP20	8.77615	6.98346	3.11044	2.24516	0.0247576	0.0680736
GGNBP1	8.75859	6.98173	3.12864	2.23156	0.0256442	0.0699915
SLC6A4	54.5151	6.98101	2.78267	2.50874	0.0121161	0.039577
LOC340107	8.71074	6.97229	3.12871	2.22849	0.0258482	0.0703274
OR2D3	7.88604	6.97177	2.6995	2.58261	0.0098056	0.0335415
NFATC2	8.6809	6.97006	2.49451	2.79416	0.00520347	0.0204264
ADGB	8.68848	6.96776	3.12875	2.22701	0.0259464	0.070507
CLEC4GP1	8.68848	6.96776	3.12875	2.22701	0.0259464	0.070507
GSTA2	8.68848	6.96776	3.12875	2.22701	0.0259464	0.070507
MIR4660	8.68848	6.96776	3.12875	2.22701	0.0259464	0.070507
ZAR1L	8.68848	6.96776	3.12875	2.22701	0.0259464	0.070507
IBA57-AS1	8.64939	6.96705	2.87791	2.42087	0.0154834	0.0479384
FERMT3	8.05534	6.9663	1.54689	4.50344	6.68633e-06	8.9601e-05
BHMG1	8.67519	6.96536	3.12877	2.22623	0.0259987	0.0705933
LOC101929574	8.84593	6.96308	2.4958	2.78992	0.00527205	0.0206676
ACHE	8.61859	6.96229	2.52973	2.75219	0.00591985	0.0225893
BTBD18	7.99964	6.96063	1.78038	3.90963	9.24372e-05	0.000792046
HSD3B1	8.00532	6.95421	3.12886	2.2226	0.0262425	0.0711333
NDST4	8.95699	6.95212	2.29249	3.03256	0.00242486	0.0111376
LCE3D	8.60529	6.95145	3.12888	2.22171	0.0263031	0.0712863
SNORA70G	21.1456	6.94729	1.40545	4.9431	7.68915e-07	1.40784e-05
ADAM5	8.5354	6.93741	3.12899	2.21714	0.0266136	0.0718299
ARHGAP15	8.5354	6.93741	3.12899	2.21714	0.0266136	0.0718299
C2orf91	8.5354	6.93741	3.12899	2.21714	0.0266136	0.0718299
GPHB5	8.5354	6.93741	3.12899	2.21714	0.0266136	0.0718299
KIF25-AS1	8.5354	6.93741	3.12899	2.21714	0.0266136	0.0718299
LCE2D	8.5354	6.93741	3.12899	2.21714	0.0266136	0.0718299
LMX1A	8.5354	6.93741	3.12899	2.21714	0.0266136	0.0718299
LOC105369971	8.5354	6.93741	3.12899	2.21714	0.0266136	0.0718299
LOC105374972	8.5354	6.93741	3.12899	2.21714	0.0266136	0.0718299
MIR3927	8.5354	6.93741	3.12899	2.21714	0.0266136	0.0718299
MLC1	8.5354	6.93741	3.12899	2.21714	0.0266136	0.0718299
SLC52A3	8.5354	6.93741	3.12899	2.21714	0.0266136	0.0718299
TAS1R1	8.5354	6.93741	3.12899	2.21714	0.0266136	0.0718299
TMEM213	8.5354	6.93741	3.12899	2.21714	0.0266136	0.0718299
KBTBD8	31.1883	6.93501	1.17689	5.89267	3.8e-09	1.52649e-07
ITGAL	13.8412	6.92715	2.64456	2.61939	0.0088086	0.0308408
KIAA1211L	8.66572	6.92691	2.5017	2.76887	0.00562502	0.0216839
LOC105376975	47.0142	6.92556	2.8843	2.40112	0.0163449	0.0499478
CFAP100	8.55724	6.91836	2.59488	2.66616	0.00767243	0.0277279
LOC101928961	8.18691	6.91305	2.98235	2.31799	0.02045	0.0588627
FAM222A-AS1	8.52169	6.91106	2.59549	2.66272	0.00775124	0.0279199
ANGPTL3	12.2039	6.91007	1.62941	4.24085	2.22675e-05	0.000247331
STAP1	8.31662	6.90696	2.9737	2.32268	0.0201963	0.0583935
LINC00504	9.14095	6.90319	1.94846	3.54289	0.000395767	0.00258504
TMPPE	8.64302	6.90158	2.08411	3.31152	0.000927906	0.00515655
KCNJ9	8.35059	6.90062	2.48592	2.77588	0.00550521	0.0213518
HHLA2	8.63536	6.89808	2.07085	3.33103	0.000865244	0.00487287
EGFR-AS1	7.66089	6.89706	1.75393	3.93234	8.41238e-05	0.00073199
LOC101929259	13.82	6.89497	2.35888	2.92299	0.00346692	0.0148387
PHACTR2-AS1	8.06	6.89166	2.50206	2.75439	0.0058801	0.022464
ASMTL-AS1	9.04299	6.88469	1.71254	4.02015	5.81607e-05	0.000541857
ZFP3	8.16353	6.87671	2.99039	2.2996	0.0214708	0.0610831
TMPRSS11F	7.98134	6.87561	2.54597	2.70058	0.00692189	0.0256005
LOC102723727	8.22049	6.87001	2.44546	2.80929	0.00496502	0.0196768
SERPIND1	7.33295	6.86855	2.78153	2.46934	0.0135363	0.0431771
SEC31B	61.2779	6.86405	1.08945	6.30047	2.96744e-10	1.64906e-08
LHFPL5	7.5481	6.86368	2.56189	2.67915	0.00738098	0.0269546
LINC00251	8.03135	6.86001	3.12964	2.19195	0.0283831	0.075697
FMO3	8.07586	6.85945	3.00465	2.28294	0.0224336	0.0630929
ULK2	8.34942	6.8554	2.17807	3.14746	0.00164695	0.00816851
LOC101929227	7.96594	6.84168	3.07265	2.22664	0.0259714	0.0705412
SLC16A11	8.51732	6.8411	2.22073	3.08056	0.00206613	0.00979779
GLIS3-AS1	8.04843	6.84105	2.49494	2.74197	0.00610727	0.0231286
RANBP3L	7.74446	6.84085	2.00641	3.40949	0.000650843	0.00387035
CYYR1	7.41576	6.8407	2.44117	2.80222	0.00507518	0.0200267
EDNRB-AS1	7.66457	6.8376	3.02845	2.25779	0.0239589	0.0664024
MYOM3	29.7751	6.83389	1.71724	3.97957	6.9041e-05	0.000623196
TMEM204	11.8839	6.83161	1.48391	4.60379	4.14864e-06	5.92946e-05
HRNR	22.0803	6.83103	2.1283	3.20962	0.00132909	0.00689068
LOC101929441	7.87827	6.82747	3.12992	2.18135	0.0291572	0.0772992
FAM150B	7.78959	6.82553	2.91851	2.3387	0.0193509	0.0566268
DENND2D	12.635	6.82523	2.1229	3.21505	0.00130421	0.00679178
PLXNA2	8.07074	6.82117	2.67068	2.55409	0.0106465	0.0357293
PLSCR2	8.04728	6.8123	2.6407	2.57974	0.00988757	0.0337812
CSNK1G2-AS1	7.92114	6.81174	2.50633	2.71781	0.00657151	0.0245553
ZNF681	7.81285	6.80995	3.0895	2.20422	0.0275086	0.0738403
FOXL2NB	7.64323	6.80905	3.13008	2.17536	0.0296034	0.0781841
KCNK13	7.64323	6.80905	3.13008	2.17536	0.0296034	0.0781841
NBAT1	6.98117	6.80476	2.35317	2.89174	0.00383115	0.0160306
NR2F1	7.18942	6.80436	2.57919	2.63817	0.0083354	0.0295588
ANKRD20A4	12.6093	6.79942	1.57577	4.31499	1.59607e-05	0.000186197
MPO	7.78179	6.79933	3.04505	2.23291	0.025555	0.0697889
ADAM18	7.72518	6.79396	3.13022	2.17044	0.0299733	0.0789454
FAM74A7	7.72518	6.79396	3.13022	2.17044	0.0299733	0.0789454
LOC101927884	7.82815	6.79314	2.07175	3.27894	0.00104197	0.00566732
SULT1C4	7.98609	6.78854	2.26928	2.99149	0.00277616	0.0124231
SAP25	7.74278	6.78793	2.2344	3.03792	0.0023822	0.0109706
BCL2L14	7.61742	6.78728	2.90471	2.33664	0.0194577	0.0568231
RNF148	6.87678	6.78645	2.45043	2.76949	0.00561437	0.0216677
LOC105375512	7.52731	6.78041	3.13034	2.16603	0.0303088	0.0796
SLA2	21.3733	6.77801	2.15308	3.14806	0.00164357	0.00815641
PM20D1	7.65297	6.7752	3.09963	2.18581	0.0288297	0.0766529
LOC401312	12.4953	6.77518	1.79766	3.76889	0.000163974	0.00127614
TMEM249	12.7491	6.77392	2.0336	3.33099	0.000865373	0.00487287
SORCS1	37.133	6.77359	2.19762	3.08223	0.00205455	0.00975083
GP6	7.62789	6.76968	3.10137	2.1828	0.0290503	0.0770747
IL12RB1	7.6422	6.76917	3.05774	2.21378	0.0268436	0.0723342
MFSD13B	11.3594	6.76683	1.38896	4.87187	1.10545e-06	1.91327e-05
LOC145474	6.73031	6.76651	2.21459	3.05542	0.00224743	0.0104692
COL4A4	11.9243	6.76644	1.62651	4.1601	3.1811e-05	0.000328984
PTPRU	7.7265	6.76309	2.06949	3.268	0.0010831	0.00585255
OR2B3	12.4112	6.76183	2.66643	2.53591	0.0112157	0.0372584
CBLN4	7.57209	6.75958	3.13053	2.15925	0.0308309	0.0806424
KRTAP6-2	7.57209	6.75958	3.13053	2.15925	0.0308309	0.0806424
LOC101928150	7.57209	6.75958	3.13053	2.15925	0.0308309	0.0806424
LOC101929596	7.57209	6.75958	3.13053	2.15925	0.0308309	0.0806424
SLC43A1	7.57209	6.75958	3.13053	2.15925	0.0308309	0.0806424
KCNJ1	7.44445	6.75583	2.49486	2.7079	0.00677111	0.0251713
ADGRG2	20.7244	6.75344	1.56486	4.31568	1.59113e-05	0.000185746
NPAS4	7.44433	6.75303	3.00185	2.24962	0.024473	0.0675258
SPDYC	7.54491	6.75029	3.09088	2.18394	0.0289667	0.0769257
RSPH4A	10.7562	6.74808	1.48011	4.55916	5.13585e-06	7.10446e-05
OR10A5	6.95146	6.74588	2.08112	3.24147	0.00118914	0.00629374
TRIML1	7.50668	6.7447	3.13066	2.1544	0.0312088	0.0813739
AXIN2	47.19	6.74411	1.81045	3.72511	0.000195229	0.00145868
RND1	7.53162	6.74363	3.05183	2.2097	0.027126	0.0729596
FAM178B	12.0118	6.74331	2.95743	2.28012	0.0226004	0.0633745
OR7E12P	7.49988	6.74313	3.13068	2.15389	0.0312487	0.0814171
CD37	7.77642	6.74097	2.26507	2.97606	0.00291982	0.0129428
SH2D4B	7.4889	6.7406	3.1307	2.15307	0.0313136	0.0815493
PTP4A3	7.48911	6.73845	3.10388	2.17097	0.0299332	0.0788876
FGF11	6.93692	6.7347	1.73143	3.88968	0.000100375	0.000846306
GGTA1P	7.74537	6.73422	2.28512	2.94699	0.00320883	0.0139362
LOC100506675	38.7465	6.72774	1.59055	4.22982	2.33878e-05	0.000256176
FLT1	12.1311	6.72582	2.68689	2.5032	0.0123077	0.040075
GLDN	7.41901	6.72416	3.13085	2.14771	0.0317368	0.0823926
MYH4	7.41901	6.72416	3.13085	2.14771	0.0317368	0.0823926
PIK3R5	7.41901	6.72416	3.13085	2.14771	0.0317368	0.0823926
PTGIS	7.41901	6.72416	3.13085	2.14771	0.0317368	0.0823926
NLRP8	11.8513	6.72294	2.96436	2.26792	0.0233338	0.064991
LGALS8-AS1	12.8311	6.72163	1.88207	3.5714	0.000355081	0.00236911
ADGRF2	6.8132	6.71943	2.13797	3.14291	0.00167278	0.00827493
LOC101927845	11.8904	6.71861	3.01426	2.22894	0.0258178	0.0702668
RNF219-AS1	7.83414	6.71857	2.40385	2.79492	0.00519122	0.0203921
MUC2	20.5021	6.71828	2.65116	2.53409	0.011274	0.037398
FAM65C	6.87865	6.71693	1.61981	4.14674	3.37244e-05	0.000344655
NEFH	7.37752	6.71464	3.13094	2.14461	0.0319841	0.0828862
LOC101929372	7.37584	6.71442	3.13094	2.14454	0.0319898	0.0828886
NUTM2G	7.32045	6.71182	1.71263	3.91901	8.89134e-05	0.000765623
FGD3	7.22114	6.71126	3.13097	2.14351	0.0320724	0.0830902
LMNTD1	11.6609	6.70922	2.95593	2.26975	0.0232229	0.0647649
LBP	7.35359	6.70882	3.13099	2.14271	0.0321361	0.0831375
RAB44	7.35359	6.70882	3.13099	2.14271	0.0321361	0.0831375
ZNF471	7.35359	6.70882	3.13099	2.14271	0.0321361	0.0831375
ZNF536	6.78063	6.7086	3.131	2.14264	0.0321419	0.0831375
CFAP47	7.44891	6.70852	2.54648	2.63443	0.00842786	0.0298259
LOC101928371	7.49885	6.70747	2.05519	3.26367	0.00109978	0.00591682
DNTT	7.33582	6.70458	3.13103	2.14133	0.0322473	0.0833447
CAPN14	6.97584	6.70264	2.52061	2.65914	0.00783411	0.0281601
RBM46	6.73409	6.70261	2.1608	3.10192	0.00192272	0.00926421
MAPK8IP1	18.5956	6.70148	2.24369	2.98681	0.00281901	0.0125857
LOC101929210	7.32172	6.7012	3.13107	2.14023	0.0323361	0.0834997
DCST2	7.21129	6.70028	2.99972	2.23363	0.0255073	0.0696833
LOC105369431	7.30843	6.69827	3.13109	2.13928	0.0324133	0.0836619
SGK494	47.0873	6.69479	1.09614	6.10759	1.01146e-09	4.78081e-08
MLLT10P1	7.65454	6.69413	2.18027	3.07032	0.00213827	0.0100576
CPB2	6.73932	6.69296	1.99464	3.35548	0.000792285	0.00454046
TRHDE	7.37453	6.68905	2.54177	2.63165	0.00849703	0.0299974
PRDM14	7.44741	6.68848	2.76963	2.41494	0.015738	0.0485155
ADCYAP1R1	7.26592	6.68774	3.13119	2.13584	0.0326923	0.0841073
CBLC	7.26592	6.68774	3.13119	2.13584	0.0326923	0.0841073
CYP4F35P	7.26592	6.68774	3.13119	2.13584	0.0326923	0.0841073
DIRC3	7.26592	6.68774	3.13119	2.13584	0.0326923	0.0841073
DSCR4	7.26592	6.68774	3.13119	2.13584	0.0326923	0.0841073
EDA	7.26592	6.68774	3.13119	2.13584	0.0326923	0.0841073
LOC101927379	7.26592	6.68774	3.13119	2.13584	0.0326923	0.0841073
LRRC2	7.26592	6.68774	3.13119	2.13584	0.0326923	0.0841073
MIR3183	7.26592	6.68774	3.13119	2.13584	0.0326923	0.0841073
NANOGNB	7.26592	6.68774	3.13119	2.13584	0.0326923	0.0841073
NBPF13P	7.26592	6.68774	3.13119	2.13584	0.0326923	0.0841073
TYR	7.26592	6.68774	3.13119	2.13584	0.0326923	0.0841073
PCSK6	7.12286	6.6864	2.5441	2.6282	0.00858377	0.0302056
RCN3	7.31971	6.686	1.61783	4.13269	3.58541e-05	0.000364269
POF1B	7.2563	6.68563	3.13121	2.13516	0.0327483	0.0841626
USP2	7.25263	6.68483	3.13122	2.1349	0.0327694	0.0841937
SCN4A	7.63237	6.68295	2.47889	2.69594	0.00701902	0.0259135
BEST4	6.67054	6.68233	1.9166	3.48656	0.000489275	0.00307903
SLC12A3	12.1383	6.67971	2.00476	3.33193	0.00086247	0.00486282
CFAP157	6.99717	6.67729	2.06463	3.23413	0.00122012	0.00642726
LINC01845	7.22513	6.6769	1.65275	4.03986	5.34826e-05	0.000504762
SCN9A	26.2684	6.67563	1.38478	4.82073	1.43035e-06	2.40411e-05
POTEA	7.07671	6.67228	3.06596	2.17624	0.0295372	0.0780804
DNAI1	7.1937	6.6703	3.13136	2.13016	0.0331582	0.0849292
MYBPC1	7.1937	6.6703	3.13136	2.13016	0.0331582	0.0849292
SCTR	7.18273	6.6676	3.13139	2.12928	0.0332311	0.0850532
LOC101929592	7.49691	6.66721	1.84824	3.60733	0.000309362	0.00211021
KNG1	11.3542	6.66706	2.96737	2.24679	0.0246532	0.0678939
LOC105375396	7.19375	6.66567	2.71938	2.45117	0.0142393	0.0448206
SCARNA7	7.22142	6.66067	2.18563	3.04748	0.00230769	0.0106983
SMCO1	11.3921	6.65984	2.98667	2.22985	0.0257572	0.0701731
CLEC4A	6.26948	6.6595	2.36133	2.82024	0.00479885	0.0191888
NLGN3	6.90087	6.65904	2.09426	3.17967	0.00147442	0.00746829
HSP90B2P	10.5219	6.65895	2.14722	3.1012	0.00192737	0.0092813
ZIC1	17.8311	6.65714	1.48189	4.49233	7.04494e-06	9.31153e-05
INPP5J	7.19224	6.65599	2.64222	2.51909	0.0117658	0.0386942
TSL	17.7457	6.65589	1.6106	4.13256	3.58741e-05	0.000364269
MIR663A	59.1018	6.65467	1.66157	4.00505	6.20043e-05	0.000569431
TRIM73	7.48653	6.65389	2.19505	3.03131	0.00243493	0.0111779
PLAC4	6.49279	6.65136	2.99996	2.21715	0.026613	0.0718299
ANKRD20A19P	7.11283	6.6501	3.13156	2.12358	0.0337054	0.0858503
CILP	7.11283	6.6501	3.13156	2.12358	0.0337054	0.0858503
CRCT1	7.11283	6.6501	3.13156	2.12358	0.0337054	0.0858503
GDNF	7.11283	6.6501	3.13156	2.12358	0.0337054	0.0858503
HSPB7	7.11283	6.6501	3.13156	2.12358	0.0337054	0.0858503
LCE3E	7.11283	6.6501	3.13156	2.12358	0.0337054	0.0858503
LINC01495	7.11283	6.6501	3.13156	2.12358	0.0337054	0.0858503
LINC01879	7.11283	6.6501	3.13156	2.12358	0.0337054	0.0858503
LOC101927657	7.11283	6.6501	3.13156	2.12358	0.0337054	0.0858503
LOC283332	7.11283	6.6501	3.13156	2.12358	0.0337054	0.0858503
RNASE7	7.11283	6.6501	3.13156	2.12358	0.0337054	0.0858503
RPS7P5	7.11283	6.6501	3.13156	2.12358	0.0337054	0.0858503
SELP	7.11283	6.6501	3.13156	2.12358	0.0337054	0.0858503
TTR	7.11283	6.6501	3.13156	2.12358	0.0337054	0.0858503
CYP4F3	6.34813	6.64665	3.13159	2.12245	0.0337997	0.0860274
LDLRAD4	48.3821	6.64382	1.59115	4.17549	2.97349e-05	0.000312513
CD9	76.5565	6.64129	2.98666	2.22365	0.0261721	0.0709647
SNORD70	6.24523	6.63998	2.49238	2.66411	0.00771924	0.0278334
CES5A	6.47445	6.63979	3.13166	2.12022	0.0339877	0.0863795
CCL5	6.93722	6.63937	3.0793	2.15613	0.0310734	0.0811304
C9orf163	6.42623	6.6289	2.51915	2.6314	0.00850345	0.030014
PRUNE2	6.75588	6.62858	2.13684	3.10205	0.00192185	0.0092626
ZMAT4	6.7171	6.62629	3.13179	2.11582	0.0343604	0.0870725
ST8SIA2	6.87347	6.6238	3.08256	2.1488	0.0316505	0.0822543
INA	6.18137	6.61978	3.13185	2.1137	0.0345413	0.0873908
SCIMP	11.5976	6.61958	2.29029	2.89028	0.00384902	0.0160937
TBX6	6.83177	6.61691	3.12516	2.1173	0.0342343	0.0868279
OR10A4	6.15283	6.61627	2.44482	2.70624	0.00680499	0.0252636
MIR181B2	6.00185	6.61448	1.85357	3.5685	0.000359031	0.00238706
ADAM8	6.77544	6.61396	2.05172	3.22363	0.00126578	0.00662764
RAI1-AS1	6.80624	6.61357	3.13191	2.11167	0.0347147	0.0877246
JAG2	6.13678	6.61288	2.49895	2.64626	0.00813871	0.0290242
LOC105376480	11.0969	6.60994	2.6589	2.48597	0.01292	0.0416013
NALT1	6.06512	6.6079	2.35116	2.81048	0.00494676	0.0196223
COLGALT2	6.05555	6.60652	2.47442	2.66992	0.00758688	0.027493
STAR	7.34907	6.60624	1.80832	3.65325	0.000258945	0.00182573
MAP4K1	18.6577	6.60367	2.13086	3.09906	0.00194136	0.00931049
LGALS4	6.54306	6.60092	2.51439	2.62526	0.00865832	0.0303941
FA2H	6.76188	6.59971	3.13205	2.10715	0.0351045	0.088494
RAPGEFL1	68.354	6.59869	0.976038	6.76069	1.3734e-11	1.16531e-09
TJP3	6.77619	6.59851	3.07347	2.14693	0.031799	0.0824679
RFX6	6.71478	6.59645	2.73025	2.41606	0.0156894	0.0484126
HSF5	6.74858	6.59342	3.0965	2.12931	0.0332284	0.0850532
LINC00238	5.96252	6.59305	2.27194	2.90194	0.00370858	0.0156509
C9orf47	6.07429	6.59249	2.88867	2.28219	0.0224783	0.0631615
VWA3B	18.7739	6.59246	2.95332	2.23222	0.0256003	0.0698935
CHST4	6.58263	6.59238	3.04096	2.16786	0.0301694	0.0793097
ERVV-1	17.6934	6.59207	2.10305	3.13452	0.00172134	0.0084651
SLC16A14	11.0945	6.58735	2.63637	2.49864	0.0124671	0.0404348
DCSTAMP	6.91619	6.58726	2.65758	2.47866	0.0131876	0.0423302
LOC105379192	6.69646	6.58307	3.13222	2.10173	0.0355771	0.0893615
TSPOAP1	6.68966	6.58133	3.13224	2.10116	0.0356271	0.0894483
GABRA1	6.53541	6.57619	2.21771	2.96531	0.00302374	0.0133185
SNORA80A	6.29339	6.57618	1.81611	3.62103	0.000293437	0.0020198
SNED1	6.22486	6.57163	2.01921	3.25456	0.0011357	0.00606398
CFAP58	10.4305	6.57103	1.76332	3.72651	0.000194149	0.00145437
PDE3A	6.38744	6.56476	2.6162	2.50927	0.0120981	0.0395404
NUDT9P1	6.63884	6.56341	2.5497	2.57418	0.0100477	0.0341549
NCAN	6.60879	6.56014	3.13245	2.09425	0.0362376	0.0907323
SLC24A4	6.60879	6.56014	3.13245	2.09425	0.0362376	0.0907323
F11	6.59894	6.55955	3.13246	2.09406	0.0362548	0.0907417
FGF12-AS1	5.71104	6.55518	1.94873	3.36382	0.000768723	0.00443488
VCAN-AS1	23.5858	6.555	1.35142	4.85046	1.23176e-06	2.11086e-05
ZBTB46	7.04212	6.55387	1.93485	3.38728	0.000705898	0.00414134
GOLGA8N	16.9858	6.55176	1.38032	4.74653	2.06933e-06	3.32928e-05
ACTG2	6.58788	6.55169	3.09255	2.11854	0.0341292	0.0866381
LRGUK	10.8817	6.551	1.52398	4.29861	1.7187e-05	0.000199434
SMC1B	6.35702	6.55073	2.52614	2.59318	0.00950929	0.0327794
CAND2	6.12186	6.54975	2.65016	2.47145	0.0134566	0.0429792
CECR2	6.41092	6.5496	3.13256	2.09081	0.0365449	0.0913096
KCNMA1-AS3	5.81257	6.54301	2.48405	2.634	0.00843845	0.029833
PDGFA	25.2599	6.53898	1.444	4.52838	5.94382e-06	8.05821e-05
NCMAP	6.5115	6.53454	3.13272	2.0859	0.0369876	0.0921459
MGAT4D	10.7018	6.53336	2.71416	2.40714	0.0160782	0.0493062
MIR181A2	5.73993	6.53166	2.35602	2.77233	0.00556559	0.0215351
LINC01658	10.6898	6.52922	2.71403	2.40573	0.0161401	0.0494699
GOLGA6L7P	6.23803	6.52735	2.57591	2.534	0.011277	0.037398
IL10	10.4804	6.52554	3.05631	2.1351	0.0327525	0.0841626
GLIS2-AS1	5.61648	6.52213	1.88818	3.45418	0.000551965	0.00338184
TMEM163	6.45914	6.52203	3.13285	2.08182	0.0373588	0.0927386
LOC729224	5.97531	6.52039	3.11676	2.09204	0.0364353	0.0910575
ATCAY	6.4557	6.51929	3.13288	2.08093	0.0374406	0.0928085
DNAI2	6.4557	6.51929	3.13288	2.08093	0.0374406	0.0928085
FGF19	6.4557	6.51929	3.13288	2.08093	0.0374406	0.0928085
GUCY1B2	6.4557	6.51929	3.13288	2.08093	0.0374406	0.0928085
LINC00550	6.4557	6.51929	3.13288	2.08093	0.0374406	0.0928085
LINC01205	6.4557	6.51929	3.13288	2.08093	0.0374406	0.0928085
POU2F3	6.4557	6.51929	3.13288	2.08093	0.0374406	0.0928085
ZNF844	6.4557	6.51929	3.13288	2.08093	0.0374406	0.0928085
ACOXL-AS1	10.7198	6.51279	2.32539	2.80074	0.00509863	0.0200919
CAPNS2	6.41565	6.51046	3.13297	2.07805	0.0377051	0.0933585
CYP1A2	6.25783	6.50949	3.13298	2.07773	0.0377343	0.093404
HELT	6.25783	6.50949	3.13298	2.07773	0.0377343	0.093404
FGFR3	5.71558	6.50842	2.54624	2.55609	0.0105856	0.0355801
GPR55	5.96536	6.50769	2.08539	3.12062	0.00180474	0.00880549
P2RX5-TAX1BP3	5.52513	6.50709	1.87846	3.46406	0.000532089	0.00329248
LOC101929634	6.38962	6.50429	2.62606	2.47682	0.0132559	0.0424862
SH3GL2	6.37368	6.49879	2.63339	2.46784	0.0135929	0.0433032
GRID2IP	6.37251	6.49667	3.13312	2.07355	0.0381213	0.0941565
MAB21L2	5.88656	6.49453	2.51938	2.57783	0.00994217	0.0339077
SCARNA18	6.85536	6.4928	1.89049	3.43445	0.000593759	0.00359104
LINC00638	6.13745	6.49045	2.51997	2.57561	0.0100064	0.0340542
ANP32C	6.33364	6.48942	2.62988	2.46757	0.0136032	0.0433281
TET2-AS1	9.01854	6.48821	1.5579	4.16471	3.1175e-05	0.000324077
FAM177B	10.8713	6.48668	2.04933	3.16528	0.00154936	0.0077687
CLDN20	5.92937	6.48537	1.69668	3.82238	0.000132169	0.00105942
LOC101929529	5.901	6.48423	1.74346	3.71917	0.000199878	0.00148767
CLNK	10.1742	6.48038	3.1179	2.07844	0.0376688	0.0932951
SLC4A9	69.4017	6.47955	2.36246	2.74272	0.0060933	0.0230908
MIR3198-1	9.7967	6.47875	1.76499	3.6707	0.00024189	0.00172563
MIR548AQ	6.51354	6.47841	2.67147	2.42504	0.0153069	0.0475273
MIR4677	6.60096	6.47829	2.09035	3.09914	0.00194085	0.00931049
SCG3	6.46018	6.47824	2.78029	2.33006	0.0198028	0.0575907
GRHL2	6.30261	6.47706	3.13333	2.06715	0.03872	0.0952817
KRT14	6.30261	6.47706	3.13333	2.06715	0.03872	0.0952817
LINC01115	6.30261	6.47706	3.13333	2.06715	0.03872	0.0952817
MYADML	6.30261	6.47706	3.13333	2.06715	0.03872	0.0952817
OR10G3	6.30261	6.47706	3.13333	2.06715	0.03872	0.0952817
TSTD1	16.5692	6.47374	2.60199	2.488	0.0128465	0.0414261
CNGA4	5.76378	6.47311	3.13337	2.06586	0.0388416	0.0955197
KIAA1614	6.56067	6.4721	2.13177	3.03602	0.00239721	0.0110222
PCDH11X	5.45507	6.47149	2.20461	2.93543	0.00333087	0.0143586
KCTD8	5.84692	6.46914	1.90397	3.39771	0.000679533	0.00401624
SPAG11A	6.10475	6.46801	3.13343	2.0642	0.0389989	0.0957981
LOC101929549	6.26274	6.46691	3.13344	2.06384	0.0390329	0.0958681
LINC00184	5.96966	6.46566	2.72777	2.37031	0.0177732	0.0532683
ADAM20P1	5.73536	6.46391	2.62618	2.46134	0.0138421	0.043912
NAALADL2	5.77762	6.46368	2.12793	3.03754	0.00238516	0.0109784
KLHL6	6.24945	6.46338	3.13348	2.06269	0.0391424	0.0960828
WEE2	6.24619	6.46312	2.6333	2.45438	0.0141128	0.0445521
SFTPB	10.2441	6.46297	2.78612	2.3197	0.020357	0.0587213
LOC646029	5.74248	6.46219	3.08804	2.09265	0.0363801	0.0909974
LOC105373021	10.4726	6.46109	2.05013	3.15155	0.00162406	0.0080734
CUX2	10.2306	6.46058	2.78635	2.31866	0.0204136	0.0587979
SERPINI2	34.705	6.45966	1.8929	3.41257	0.000643542	0.00382955
C7orf77	5.90688	6.45935	3.13352	2.06137	0.0392674	0.0963217
CFAP44-AS1	5.80233	6.45806	1.76651	3.65583	0.000256355	0.00181335
TLR10	5.71075	6.45642	2.62545	2.45917	0.013926	0.0441058
XKR4	10.0086	6.4556	3.12718	2.06435	0.0389843	0.0957758
DLK2	5.8413	6.4516	1.68609	3.82637	0.000130045	0.00104625
FAM83H	73.9473	6.44968	1.05088	6.13743	8.38685e-10	4.06354e-08
FUT3	6.20533	6.44953	3.13363	2.05817	0.039574	0.096869
ST7-OT3	5.37433	6.44609	2.34831	2.74498	0.00605138	0.022962
RNF216-IT1	6.35002	6.44227	2.74405	2.34772	0.0188885	0.0557153
GADL1	6.17551	6.44189	3.13371	2.05567	0.0398139	0.0973466
PCDHGB3	5.35981	6.44152	2.09766	3.07081	0.00213478	0.0100439
CSMD1	56.6047	6.44036	1.72726	3.72865	0.000192507	0.00144579
LUZP2	6.17178	6.44002	3.13373	2.05506	0.0398728	0.0974768
VAV1	5.98922	6.43923	3.13374	2.05481	0.0398977	0.097524
TGM1	5.67283	6.43712	2.28922	2.81192	0.00492463	0.0195524
TMEM45B	6.15819	6.43608	3.13378	2.05378	0.0399971	0.097679
FGF14	9.81643	6.43482	3.04225	2.11515	0.0344171	0.0872033
HTR5A-AS1	6.14953	6.43323	3.13381	2.05285	0.0400871	0.0977795
LINC02113	6.14953	6.43323	3.13381	2.05285	0.0400871	0.0977795
MIR3921	6.14953	6.43323	3.13381	2.05285	0.0400871	0.0977795
PDZD3	6.14953	6.43323	3.13381	2.05285	0.0400871	0.0977795
RP1L1	6.14953	6.43323	3.13381	2.05285	0.0400871	0.0977795
RRS1-AS1	5.36481	6.43087	2.45605	2.61838	0.00883495	0.0308957
C20orf203	33.6749	6.42808	2.43742	2.63725	0.00835821	0.0296035
WNT8A	5.95166	6.42513	3.1339	2.05021	0.0403444	0.0982568
RBM44	5.5907	6.42294	2.80206	2.29222	0.0218928	0.0619293
MIR626	6.10965	6.42264	3.13392	2.04939	0.0404238	0.0983952
MEIKIN	6.10804	6.4214	3.13394	2.04899	0.0404633	0.0984637
NEDD9	25.3472	6.4163	1.41389	4.53806	5.67754e-06	7.75767e-05
KIF19	9.87963	6.41587	2.70639	2.37064	0.0177574	0.0532427
MIR219A1	6.08086	6.41423	3.13402	2.04665	0.0406926	0.0988006
MYOZ2	5.23037	6.41256	2.17572	2.94732	0.00320541	0.0139311
FAM186B	9.49923	6.41167	1.59685	4.01521	5.9393e-05	0.00055039
KCNC4	6.06736	6.41013	3.13406	2.04531	0.0408245	0.0990516
CMTM2	6.22839	6.40703	2.76191	2.31979	0.0203525	0.0587213
PTPRT	33.2348	6.40688	2.48187	2.58147	0.00983807	0.0336195
DPEP2	6.05224	6.40471	3.13412	2.04354	0.040999	0.0993227
GALR3	6.05224	6.40471	3.13412	2.04354	0.040999	0.0993227
CLEC18A	5.3003	6.40209	2.5741	2.48712	0.0128781	0.0414971
STX16-NPEPL1	6.16498	6.39729	2.82575	2.26393	0.0235786	0.0655782
PSD2	5.49051	6.39229	3.13427	2.03949	0.0414015	0.100033
GRM8	5.98375	6.39133	2.65014	2.41169	0.0158787	0.0488234
FAM53B-AS1	5.14652	6.39089	2.04562	3.12418	0.00178301	0.00872153
MUC20	38.679	6.38839	0.921536	6.93233	4.13974e-12	4.09129e-10
MIR4712	5.1752	6.38839	2.44193	2.61612	0.00889343	0.0310502
ADM5	28.4524	6.38817	1.40073	4.56061	5.10058e-06	7.0684e-05
CCL2	5.99644	6.38779	3.13432	2.03802	0.0415483	0.100221
CXCR3	5.99644	6.38779	3.13432	2.03802	0.0415483	0.100221
F13B	5.99644	6.38779	3.13432	2.03802	0.0415483	0.100221
RPL31P11	5.99644	6.38779	3.13432	2.03802	0.0415483	0.100221
SEC14L4	5.99644	6.38779	3.13432	2.03802	0.0415483	0.100221
C9orf153	8.90334	6.38715	1.84663	3.45882	0.000542545	0.00333818
KCNH5	16.4579	6.38386	2.64856	2.41032	0.0159387	0.0489645
CCNI2	24.7239	6.38382	2.52001	2.53326	0.0113008	0.0374484
ZNF628	59.3156	6.38255	1.05522	6.04853	1.46177e-09	6.58705e-08
SNORA62	5.06327	6.37856	2.01227	3.16983	0.00152527	0.00767001
MYH7B	5.03209	6.37582	1.89275	3.36854	0.000755668	0.00437553
NLRP6	5.95495	6.37553	3.13446	2.03401	0.0419503	0.100923
KCNQ2	5.95327	6.37523	3.13446	2.03392	0.0419601	0.100923
LOC101928937	9.89184	6.37101	2.3497	2.71142	0.00669967	0.0249431
CEACAM22P	5.93102	6.36793	3.13454	2.03153	0.0422008	0.10134
LINC01208	5.16113	6.36695	2.93383	2.17018	0.0299929	0.0789732
EMILIN2	5.50269	6.36618	1.7719	3.59286	0.000327069	0.00221191
HEATR9	5.51667	6.36463	1.834	3.47035	0.000519783	0.00323474
HSP90AB4P	84.509	6.36449	1.0961	5.80648	6.38006e-09	2.36116e-07
SALRNA2	5.78316	6.36288	2.28589	2.78355	0.00537675	0.0209599
MYCBPAP	5.91325	6.36249	3.13461	2.02976	0.0423812	0.101596
ZNF257	5.91325	6.36249	3.13461	2.02976	0.0423812	0.101596
GAS5-AS1	5.02208	6.36187	2.08141	3.05652	0.00223922	0.0104337
AATBC	5.92223	6.36186	2.58472	2.46134	0.0138421	0.043912
EPHB1	5.73134	6.36149	3.10377	2.0496	0.0404035	0.0983752
LOC101929340	6.1133	6.35956	2.24654	2.83082	0.00464293	0.0187034
MYB	5.89996	6.3588	3.13465	2.02855	0.042504	0.10182
PCDHB2	5.89996	6.3588	3.13465	2.02855	0.042504	0.10182
ASIC4	9.36457	6.35721	3.07646	2.06641	0.0387901	0.0954201
LINC01948	5.90897	6.3562	2.59181	2.45242	0.0141899	0.0447455
MIR5094	9.22655	6.35003	1.64165	3.86808	0.000109694	0.000911182
MYADML2	5.67846	6.34372	3.07994	2.05969	0.0394283	0.0965955
FLJ22763	5.85201	6.34363	3.13483	2.0236	0.0430113	0.102763
TRPV1	35.7084	6.34203	1.08174	5.8628	4.55137e-09	1.77902e-07
PEX5L	76.8604	6.34093	0.901395	7.03457	1.99877e-12	2.11992e-10
AP3B2	5.84335	6.34048	3.13486	2.02257	0.0431176	0.102763
C2orf54	5.84335	6.34048	3.13486	2.02257	0.0431176	0.102763
CA9	5.84335	6.34048	3.13486	2.02257	0.0431176	0.102763
CADM2	5.84335	6.34048	3.13486	2.02257	0.0431176	0.102763
CD84	5.84335	6.34048	3.13486	2.02257	0.0431176	0.102763
DEFB4A	5.84335	6.34048	3.13486	2.02257	0.0431176	0.102763
HS3ST6	5.84335	6.34048	3.13486	2.02257	0.0431176	0.102763
KL	5.84335	6.34048	3.13486	2.02257	0.0431176	0.102763
KRT9	5.84335	6.34048	3.13486	2.02257	0.0431176	0.102763
LINC01242	5.84335	6.34048	3.13486	2.02257	0.0431176	0.102763
LINC01989	5.84335	6.34048	3.13486	2.02257	0.0431176	0.102763
LOC101928002	5.84335	6.34048	3.13486	2.02257	0.0431176	0.102763
LOC105372977	5.84335	6.34048	3.13486	2.02257	0.0431176	0.102763
LOC728095	5.84335	6.34048	3.13486	2.02257	0.0431176	0.102763
MIR6505	5.84335	6.34048	3.13486	2.02257	0.0431176	0.102763
MYH14	5.84335	6.34048	3.13486	2.02257	0.0431176	0.102763
OR51E2	5.84335	6.34048	3.13486	2.02257	0.0431176	0.102763
SLC34A1	5.84335	6.34048	3.13486	2.02257	0.0431176	0.102763
UNC45B	5.84335	6.34048	3.13486	2.02257	0.0431176	0.102763
XYLT1	5.84335	6.34048	3.13486	2.02257	0.0431176	0.102763
TEX43	5.83006	6.33671	3.13491	2.02134	0.0432447	0.103012
GSN-AS1	71.3098	6.33514	1.11673	5.67293	1.40376e-08	4.71369e-07
DUXA	5.81596	6.33223	3.13496	2.01988	0.0433962	0.103246
SLC26A3	9.71491	6.33142	2.10675	3.0053	0.00265317	0.0119899
LINC01252	35.4877	6.32976	1.10831	5.71118	1.12194e-08	3.86434e-07
ADAMTS4	5.44762	6.32923	3.13499	2.0189	0.0434979	0.103417
PRB3	5.80186	6.32768	3.13501	2.01839	0.0435505	0.103486
MIR567	6.00718	6.32693	2.27212	2.7846	0.00535946	0.0209159
CLRN1	5.25119	6.32646	3.13503	2.01799	0.0435919	0.10357
TMEM114	5.24975	6.32405	3.13505	2.01721	0.043674	0.10369
MUC22	5.77793	6.31989	3.1351	2.01585	0.0438161	0.103876
PKP1	5.77793	6.31989	3.1351	2.01585	0.0438161	0.103876
RET	5.77793	6.31989	3.1351	2.01585	0.0438161	0.103876
PKLR	21.2452	6.31839	2.5105	2.51678	0.0118432	0.03889
LOC101929411	5.77114	6.31771	3.13513	2.01513	0.0438906	0.103996
PDE1B	5.76016	6.31417	3.13517	2.01398	0.0440116	0.104183
PRKCB	5.76016	6.31417	3.13517	2.01398	0.0440116	0.104183
PATE4	4.99758	6.31414	3.0967	2.03899	0.0414507	0.100124
PCDHGA9	21.5296	6.31389	1.36313	4.6319	3.62332e-06	5.28282e-05
P2RY12	5.24347	6.312	2.28332	2.76439	0.00570285	0.0219216
ITGAD	8.80827	6.31126	2.09363	3.0145	0.00257401	0.0116777
SLC35F1	14.6093	6.31074	1.80483	3.49659	0.000471242	0.00298499
PAH	5.74606	6.30959	3.13523	2.01248	0.0441689	0.104413
TBC1D3P2	5.74606	6.30959	3.13523	2.01248	0.0441689	0.104413
TCP10L	9.27541	6.30734	2.70327	2.33322	0.0196364	0.0572216
ACY3	21.9393	6.30648	1.52064	4.14725	3.36492e-05	0.000344291
LOC105372476	8.44829	6.30589	1.5339	4.11103	3.93904e-05	0.000392415
LOC100131257	9.39428	6.30508	2.2741	2.77256	0.00556173	0.0215267
IL2RA	5.5482	6.3047	3.13528	2.01089	0.0443375	0.104684
XIRP2	6.3104	6.30378	1.86566	3.37884	0.000727919	0.0042488
LOC100133920	5.82834	6.30262	1.80829	3.4854	0.000491395	0.00308791
CACNA1H	5.69779	6.30249	2.67073	2.35984	0.0182828	0.0543979
CLEC5A	5.52586	6.30135	3.13532	2.00979	0.0444531	0.104914
ACKR4	9.34894	6.30078	1.63058	3.86413	0.000111486	0.000924116
PRRT2	15.9595	6.30067	1.97115	3.19644	0.00139135	0.00714317
LOC101929057	5.74665	6.29892	1.90013	3.31499	0.000916449	0.00510757
BMP8B	5.17522	6.29526	2.81183	2.23885	0.0251656	0.0689558
ACTL8	5.69026	6.29113	3.13545	2.00645	0.0448078	0.105067
ADAM33	5.69026	6.29113	3.13545	2.00645	0.0448078	0.105067
AVPR2	5.69026	6.29113	3.13545	2.00645	0.0448078	0.105067
BATF	5.69026	6.29113	3.13545	2.00645	0.0448078	0.105067
C20orf166-AS1	5.69026	6.29113	3.13545	2.00645	0.0448078	0.105067
C2orf72	5.69026	6.29113	3.13545	2.00645	0.0448078	0.105067
CES1	5.69026	6.29113	3.13545	2.00645	0.0448078	0.105067
ERICH1-AS1	5.69026	6.29113	3.13545	2.00645	0.0448078	0.105067
FCGR1A	5.69026	6.29113	3.13545	2.00645	0.0448078	0.105067
FMO9P	5.69026	6.29113	3.13545	2.00645	0.0448078	0.105067
GLYAT	5.69026	6.29113	3.13545	2.00645	0.0448078	0.105067
HOXC11	5.69026	6.29113	3.13545	2.00645	0.0448078	0.105067
IL23R	5.69026	6.29113	3.13545	2.00645	0.0448078	0.105067
KCNK10	5.69026	6.29113	3.13545	2.00645	0.0448078	0.105067
KIR2DL3	5.69026	6.29113	3.13545	2.00645	0.0448078	0.105067
LINC00905	5.69026	6.29113	3.13545	2.00645	0.0448078	0.105067
LINC01142	5.69026	6.29113	3.13545	2.00645	0.0448078	0.105067
LINC01224	5.69026	6.29113	3.13545	2.00645	0.0448078	0.105067
LINC01344	5.69026	6.29113	3.13545	2.00645	0.0448078	0.105067
LINC01477	5.69026	6.29113	3.13545	2.00645	0.0448078	0.105067
LOC100505918	5.69026	6.29113	3.13545	2.00645	0.0448078	0.105067
LOC101929457	5.69026	6.29113	3.13545	2.00645	0.0448078	0.105067
LOC102724710	5.69026	6.29113	3.13545	2.00645	0.0448078	0.105067
LOC105371433	5.69026	6.29113	3.13545	2.00645	0.0448078	0.105067
LOC283177	5.69026	6.29113	3.13545	2.00645	0.0448078	0.105067
LOC286083	5.69026	6.29113	3.13545	2.00645	0.0448078	0.105067
MIR4760	5.69026	6.29113	3.13545	2.00645	0.0448078	0.105067
OR4N2	5.69026	6.29113	3.13545	2.00645	0.0448078	0.105067
PIK3R6	5.69026	6.29113	3.13545	2.00645	0.0448078	0.105067
PRAM1	5.69026	6.29113	3.13545	2.00645	0.0448078	0.105067
PSG2	5.69026	6.29113	3.13545	2.00645	0.0448078	0.105067
SPAM1	5.69026	6.29113	3.13545	2.00645	0.0448078	0.105067
SULT1E1	5.69026	6.29113	3.13545	2.00645	0.0448078	0.105067
TMEM266	5.69026	6.29113	3.13545	2.00645	0.0448078	0.105067
TMEM98	5.69026	6.29113	3.13545	2.00645	0.0448078	0.105067
VWC2	5.69026	6.29113	3.13545	2.00645	0.0448078	0.105067
ZNF626	5.69026	6.29113	3.13545	2.00645	0.0448078	0.105067
LOC101928404	5.69051	6.29	2.01518	3.12131	0.00180047	0.00878963
NUP210	5.18763	6.28909	2.24516	2.80118	0.00509157	0.0200777
C22orf34	5.4924	6.28691	3.1355	2.00507	0.0449552	0.105327
FYB	5.4924	6.28691	3.1355	2.00507	0.0449552	0.105327
C15orf39	14.1952	6.2869	1.51397	4.1526	3.28723e-05	0.000337334
SCHIP1	9.49843	6.28441	1.50192	4.18424	2.86119e-05	0.000302497
ABCA9	143.437	6.28281	1.85161	3.39317	0.000690899	0.00407373
CLYBL-AS2	5.27452	6.28052	3.07299	2.04379	0.0409747	0.099319
TAS1R3	5.45886	6.27948	3.13559	2.00265	0.0452149	0.105751
LOC100288254	5.71797	6.27535	1.85745	3.37847	0.000728902	0.00425168
LRRC9	9.28308	6.27383	1.93158	3.24802	0.0011621	0.00617775
MICALCL	5.2231	6.27378	1.75927	3.56612	0.000362309	0.00240626
PROX2	5.44617	6.27357	3.13566	2.00072	0.0454227	0.106165
STEAP3-AS1	5.63444	6.27284	2.62141	2.39292	0.0167147	0.0508635
LOC101928443	8.64951	6.27244	3.06916	2.0437	0.0409834	0.0993227
GPR141	5.34648	6.27158	2.6349	2.3802	0.0173033	0.0521627
KCNV2	5.1827	6.26712	1.76083	3.55918	0.000372021	0.00246137
TRIM54	5.22911	6.26263	3.13579	1.99714	0.0458097	0.106854
SLC9C1	27.0007	6.26114	1.05835	5.91593	3.30013e-09	1.36025e-07
COLEC12	8.70744	6.25799	3.08066	2.03138	0.0422168	0.101341
KLK3	5.21134	6.25705	3.13586	1.99532	0.0460079	0.107245
C16orf54	8.97465	6.25605	2.78512	2.24624	0.0246889	0.0679373
TMPRSS11A	5.03189	6.25603	2.66184	2.35027	0.01876	0.0554467
PLBD1	5.1847	6.25574	3.13588	1.99489	0.0460547	0.107311
OIT3	4.70529	6.2548	2.42077	2.58381	0.00977162	0.0334586
TSNAXIP1	20.6544	6.25391	1.19873	5.21712	1.81724e-07	4.17007e-06
CTBP1-AS	5.16072	6.25039	1.74741	3.57694	0.000347638	0.00232659
LRIT3	4.68745	6.24255	2.46763	2.52978	0.0114134	0.0377855
CAPN8	5.34198	6.24217	3.13604	1.99046	0.0465402	0.108152
LY6G6F	5.46501	6.24092	2.81303	2.21857	0.0265158	0.071781
LOC403312	5.25558	6.24031	2.61447	2.38683	0.0169942	0.0514978
OLAH	18.2237	6.23693	1.61921	3.85183	0.00011724	0.000962375
CDH5	5.14144	6.23457	3.13614	1.98798	0.0468143	0.108514
LINC00664	5.14144	6.23457	3.13614	1.98798	0.0468143	0.108514
PXMP4	8.68625	6.23364	3.12885	1.99231	0.046337	0.10781
CAPN3	8.59257	6.23231	2.18783	2.84863	0.00439086	0.0178863
DIO2	4.88283	6.22213	3.13629	1.98391	0.0472657	0.109342
LMOD1	5.69549	6.21901	2.27592	2.73253	0.00628505	0.023675
PCDH19	4.86534	6.21891	3.13633	1.98286	0.0473831	0.10954
LOC100287072	14.6593	6.21844	2.99163	2.07862	0.0376527	0.0932685
LINC00519	8.9292	6.21827	2.00451	3.10214	0.00192127	0.00926236
ANKRD20A8P	8.50982	6.21748	1.60498	3.87388	0.000107117	0.000892392
LINC01539	8.58598	6.21602	3.12899	1.98659	0.0469683	0.108813
SLC17A2	13.3522	6.21579	1.46517	4.24237	2.21176e-05	0.000246138
TENM1	7.9068	6.209	1.85648	3.3445	0.000824319	0.0046811
MMP28	5.38795	6.20736	2.73108	2.27286	0.0230349	0.0643156
CALR3	5.03416	6.20663	3.13649	1.97885	0.0478334	0.110347
FBN3	8.80201	6.20654	2.41069	2.57459	0.0100358	0.0341276
SEL1L2	14.2192	6.2039	2.32691	2.66616	0.00767241	0.0277279
CNTNAP2	26.9105	6.20385	2.52488	2.45708	0.0140071	0.0443303
SAMD10	5.04415	6.20322	3.13653	1.97773	0.0479589	0.110607
LOC107984640	4.8471	6.2027	3.13654	1.97756	0.0479783	0.110622
KLK10	19.5361	6.19611	2.81993	2.19726	0.0280021	0.0749107
RGL4	20.6829	6.19505	1.56025	3.97056	7.17048e-05	0.000639607
AURKAPS1	70.5781	6.19442	1.0269	6.03214	1.61805e-09	7.23507e-08
SLC22A24	5.01061	6.19238	3.13667	1.97419	0.0483605	0.111164
RAG1	4.49622	6.18715	2.45494	2.52029	0.011726	0.0386071
ALDH1A2	4.48919	6.18581	2.45676	2.51788	0.0118065	0.0387914
MAMDC4	33.1699	6.18581	1.15506	5.3554	8.53692e-08	2.15517e-06
CDH8	5.18622	6.18507	3.13676	1.9718	0.0486324	0.111605
LOC105375014	5.18622	6.18507	3.13676	1.9718	0.0486324	0.111605
NREP-AS1	4.79049	6.18393	3.13678	1.97143	0.0486749	0.111666
LMF1-AS1	4.80005	6.18355	2.63601	2.3458	0.0189865	0.055899
LOC105372419	4.48134	6.18215	2.21	2.79735	0.0051524	0.0202579
PRH2	13.1402	6.17856	2.30351	2.68224	0.00731315	0.0267687
EPB41L3	5.15731	6.17791	3.13686	1.96946	0.0489004	0.112139
LYPD1	5.32945	6.17548	2.68469	2.30026	0.0214336	0.0610204
LOC102724467	7.31051	6.17456	1.6444	3.75491	0.000173405	0.00132872
CD36	5.14865	6.17433	3.1369	1.96829	0.0490348	0.112376
LOC100506497	5.14617	6.17429	3.1369	1.96828	0.0490362	0.112376
ZNF252P-AS1	111.48	6.17396	2.96613	2.08149	0.0373892	0.0928006
MIR3142	4.46191	6.17386	2.14849	2.87358	0.00405852	0.0167921
MIR29A	9.25085	6.17056	1.6427	3.75634	0.000172415	0.00132172
SRRM2-AS1	5.03251	6.16904	2.70322	2.28211	0.0224829	0.0631615
SYT11	8.10545	6.16858	2.63658	2.33962	0.0193035	0.056545
HEXA-AS1	4.48497	6.16683	3.02075	2.04149	0.041202	0.0996699
MYOM1	38.3456	6.16347	1.86268	3.30893	0.000936542	0.00519293
F10-AS1	5.10468	6.16024	3.13708	1.96368	0.0495669	0.113383
MIR3941	4.75341	6.15574	2.18149	2.8218	0.00477544	0.0191215
RPS6KA2-IT1	4.42023	6.15486	2.28221	2.69688	0.00699917	0.0258479
MIR27B	8.37725	6.15458	1.97211	3.12081	0.00180355	0.00880217
CYTH4	5.11814	6.1529	2.30161	2.67331	0.00751075	0.027331
C9orf57	4.42184	6.14481	3.1009	1.98162	0.0475218	0.109788
MS4A2	7.96349	6.14348	2.70522	2.27097	0.0231487	0.0645787
PKD1L3	40.7184	6.12692	1.37877	4.44378	8.83936e-06	0.000112721
ASB15	5.06498	6.12396	2.28111	2.68464	0.0072609	0.0266167
ADAMTS14	7.89722	6.12359	3.112	1.96773	0.0490985	0.112489
DOK3	67.0188	6.11862	1.09165	5.60493	2.08336e-08	6.55684e-07
SGSM1	13.9375	6.11395	2.41583	2.53078	0.0113809	0.037685
SLC23A3	7.17123	6.11062	2.17017	2.81574	0.00486658	0.0193794
SLC12A1	13.3459	6.10701	2.28521	2.67241	0.00753085	0.0273755
DCN	4.58439	6.10659	2.69972	2.26193	0.0237015	0.0658043
LINC00618	5.20096	6.10396	1.91595	3.18586	0.00144325	0.00734675
SLC36A3	5.08743	6.10304	2.7933	2.18488	0.0288974	0.0767742
WFDC1	27.1974	6.10264	2.48092	2.45983	0.0139001	0.0440558
LOC101927780	447.968	6.10037	1.22451	4.98191	6.29604e-07	1.19581e-05
CXADRP3	4.2098	6.09451	2.59851	2.34539	0.0190073	0.0559413
LINC00672	4.19156	6.08739	2.53637	2.40004	0.0163934	0.050052
ZNF784	29.115	6.08491	1.39516	4.36145	1.29205e-05	0.000155762
MROH2A	4.93503	6.08174	2.30468	2.63886	0.00831845	0.0295288
LOC101929505	4.89899	6.07987	2.39104	2.54277	0.0109978	0.0366678
LINC02003	4.768	6.07693	2.75463	2.20607	0.0273788	0.0735486
ANKRD20A5P	36.9518	6.07276	1.12934	5.37727	7.56223e-08	1.96618e-06
ATP13A5	24.5103	6.06747	1.98117	3.06257	0.00219442	0.0102579
TMEM100	4.48232	6.06434	2.29374	2.64387	0.00819639	0.0291908
ABCA4	4.46058	6.06259	2.68461	2.25827	0.0239286	0.0663351
TLR7	16.5	6.05019	2.6245	2.30527	0.0211512	0.0605205
EPGN	34.6869	6.04586	0.90276	6.69709	2.1261e-11	1.65836e-09
LINC01847	7.28521	6.04331	2.6267	2.30072	0.0214074	0.0609648
PRR26	83.4019	6.04263	0.901586	6.70222	2.05278e-11	1.61858e-09
ADAMTS19	24.8749	6.04177	1.53893	3.92596	8.63847e-05	0.000749041
ZNF730	4.67337	6.03981	2.80142	2.15598	0.0310848	0.0811359
DACT3	4.3975	6.03955	2.71978	2.2206	0.0263781	0.0714675
PRDM6	19.0659	6.0395	1.34265	4.49818	6.85362e-06	9.12802e-05
SNORA36B	4.92746	6.03851	2.82548	2.13716	0.0325849	0.0840174
HORMAD1	4.35667	6.03638	2.79469	2.15994	0.030777	0.080562
ANKDD1B	12.8026	6.03276	1.53262	3.93623	8.27703e-05	0.000722019
CDRT1	7.13034	6.03045	1.56422	3.85525	0.000115612	0.000949912
C7orf69	4.05395	6.02989	2.67409	2.25493	0.0241378	0.0667599
LOC102724163	3.99992	6.02583	2.25618	2.67081	0.00756679	0.0274602
YPEL1	3.93201	6.0247	2.03931	2.95429	0.00313394	0.0136792
LOC105375713	4.00303	6.02453	2.63219	2.28879	0.0220913	0.0623995
LOC100192426	4.01415	6.02371	2.59592	2.32046	0.0203163	0.058672
SLC39A5	5.11659	6.01999	2.44327	2.46391	0.013743	0.0436933
TAGAP	4.00084	6.01942	2.55855	2.35267	0.0186394	0.0551572
C7orf66	11.1733	6.01345	2.03195	2.95944	0.00308194	0.0134963
SLC22A1	12.1222	6.01201	1.52976	3.93002	8.49377e-05	0.000738703
LOC441454	7.02106	6.01175	1.94287	3.09427	0.001973	0.00944107
ANP32A-IT1	67.1562	6.00967	1.07074	5.61261	1.99297e-08	6.38411e-07
PDGFRA	19.2602	6.00892	1.66724	3.60411	0.000313226	0.00213239
KCNAB3	4.3731	6.0084	2.2844	2.63019	0.00853372	0.0300964
ZPBP2	13.0004	6.00043	2.30771	2.60016	0.00931802	0.0322286
PRSS3	3.92016	5.987	2.62386	2.28175	0.022504	0.0631956
NR2F1-AS1	3.881	5.98485	2.6441	2.26347	0.0236064	0.0656347
GRIA1	20.4245	5.98186	2.87469	2.08087	0.0374457	0.0928085
PLEKHG6	4.58925	5.9792	2.71184	2.20485	0.027465	0.0737572
KLRB1	6.35656	5.97388	1.79481	3.32841	0.000873421	0.00490548
SYTL1	3.88416	5.96873	2.74011	2.17828	0.0293853	0.0777853
LOC101927588	4.18354	5.96364	2.75429	2.16522	0.0303712	0.079731
ITGB1BP2	3.82375	5.96274	2.61811	2.27749	0.0227568	0.063741
LOC101928491	16.9238	5.95916	1.31737	4.52354	6.0813e-06	8.21897e-05
CTD-2201I18.1	4.53805	5.95461	2.79294	2.13202	0.0330052	0.0846736
NPSR1	7.28775	5.95328	2.70413	2.20155	0.027697	0.0742198
PTCH2	48.1081	5.95276	1.10198	5.40189	6.59412e-08	1.77551e-06
KIR3DX1	7.38545	5.94997	2.87185	2.07182	0.0382819	0.0945039
LOC101927023	4.13375	5.94133	2.76647	2.14762	0.0317436	0.0823978
RNF212B	4.28784	5.94114	1.83882	3.23095	0.00123381	0.00648364
DLSTP1	3.79891	5.93979	2.78171	2.1353	0.0327367	0.0841593
LOC729652	4.64619	5.93226	2.36298	2.51051	0.0120558	0.0394244
MAPK13	36.2135	5.93224	1.13822	5.21187	1.86947e-07	4.2451e-06
SCARF1	4.83958	5.92558	2.81651	2.10387	0.0353895	0.0890444
PCDHGA8	6.22542	5.9228	2.15641	2.7466	0.00602161	0.022874
LOC101928943	3.62768	5.915	2.20335	2.68455	0.00726285	0.0266182
LST1	3.7241	5.91196	2.74232	2.15582	0.0310977	0.081154
C6orf10	4.15225	5.9076	2.22306	2.65742	0.00787423	0.0282668
AOC2	20.0482	5.90532	1.37624	4.29093	1.7793e-05	0.000205108
FGD2	11.4662	5.90461	2.13063	2.7713	0.00558333	0.0215909
CFP	6.01284	5.90352	1.71599	3.44031	0.000581044	0.00352887
SLC35F4	49.77	5.90012	1.39334	4.23451	2.29047e-05	0.000252827
ERG	4.44702	5.89965	2.7533	2.14276	0.0321326	0.0831375
SLC5A4	11.3579	5.89855	1.44517	4.08156	4.47338e-05	0.000433482
PRKXP1	35.6964	5.89244	0.971691	6.06411	1.32686e-09	6.05297e-08
LOC101927482	3.60748	5.88991	2.67806	2.19932	0.0278551	0.0745632
NOBOX	4.56585	5.88665	2.32811	2.52851	0.0114548	0.0378712
ENAM	4.03769	5.88625	2.88001	2.04383	0.0409703	0.099319
KCNMA1-AS1	6.02963	5.88061	2.10385	2.79516	0.00518737	0.0203816
CCDC154	3.60337	5.87883	2.63627	2.22998	0.0257486	0.0701681
WDR87	11.8364	5.87526	2.74355	2.14149	0.0322349	0.0833374
C2orf50	4.93353	5.87386	2.54321	2.30962	0.0209093	0.0598873
MYH11	51.7156	5.86863	1.16398	5.04185	4.61056e-07	9.13394e-06
MUC4	6.91328	5.86734	2.80666	2.0905	0.0365727	0.0913609
LINC00824	4.38049	5.86493	2.89146	2.02836	0.0425233	0.101852
F5	4.01251	5.8625	2.33257	2.51333	0.0119598	0.0391915
FLJ42351	10.5064	5.85968	1.50336	3.89773	9.70992e-05	0.000823473
TVP23A	5.8982	5.85354	1.82705	3.20382	0.0013562	0.00700822
RASA4CP	7.76424	5.85142	1.80867	3.23521	0.00121555	0.00641058
ANK3	6.28985	5.84735	2.0057	2.91537	0.00355272	0.0151349
UGT2B10	3.93346	5.84152	2.77589	2.10438	0.0353456	0.0889469
LOC340512	3.97433	5.83904	2.36087	2.47326	0.0133887	0.0428408
PSORS1C3	3.48827	5.83723	2.69015	2.16985	0.0300182	0.0790279
LOC101928417	14.2581	5.83544	1.42435	4.09693	4.1867e-05	0.000411664
LOC101927989	5.79937	5.83245	1.83136	3.18477	0.0014487	0.00736802
TFR2	11.1058	5.83237	2.22905	2.61653	0.00888293	0.0310198
COL24A1	29.928	5.83203	1.55251	3.75651	0.000172299	0.00132142
DCHS1	3.8931	5.83108	2.83922	2.05376	0.0399985	0.097679
CACNA1F	6.97094	5.82742	2.45429	2.37438	0.0175786	0.0528179
SNORA6	3.38892	5.82665	2.33162	2.49898	0.0124553	0.0404193
MYO1H	38.5963	5.81833	1.83402	3.17245	0.00151158	0.00762315
LOC101927770	9.69263	5.81285	2.30781	2.51877	0.0117765	0.038715
MAMDC2-AS1	5.64757	5.80932	1.8866	3.07926	0.00207517	0.0098326
TMEM150C	30.6036	5.8088	1.47599	3.93554	8.30113e-05	0.000723759
SNORA70B	5.60385	5.80845	1.72973	3.35801	0.000785053	0.00451151
DUSP5P1	57.26	5.80828	1.25473	4.62909	3.67273e-06	5.33696e-05
MST1L	3.85067	5.80666	2.6716	2.17347	0.0297447	0.0784384
TCAM1P	4.27416	5.79788	2.86675	2.02246	0.0431293	0.102766
CTB-113P19.1	19.6762	5.79678	1.18974	4.87231	1.10301e-06	1.91283e-05
UBXN7-AS1	3.90875	5.7943	2.28101	2.54024	0.0110777	0.0368989
ARHGAP26-IT1	3.36322	5.79195	2.78183	2.08207	0.0373364	0.0927093
MRAP	3.8242	5.79127	2.69895	2.14575	0.0318932	0.0826874
NLRP9	3.80951	5.78814	2.85093	2.03026	0.0423297	0.101542
STAC3	3.94769	5.78652	1.88022	3.07758	0.00208691	0.0098694
CYP4F2	21.9961	5.78614	2.31534	2.49905	0.0124528	0.0404187
LOC105372582	3.79468	5.78326	2.82516	2.04706	0.0406526	0.0987449
KLHL10	6.62275	5.78237	2.74896	2.10348	0.0354238	0.0890844
LOC286437	99.9862	5.77929	1.12767	5.12497	2.97585e-07	6.35115e-06
CLEC4C	4.26543	5.77701	2.8607	2.01944	0.0434415	0.103326
GNB3	5.93557	5.77184	2.27284	2.53949	0.0111015	0.0369568
MIR4459	7.10606	5.77168	1.74178	3.31368	0.000920783	0.00512843
PKDREJ	3.78341	5.7686	2.84301	2.02905	0.0424534	0.101755
FAT3	10.2248	5.76387	2.83729	2.03147	0.042207	0.10134
FAM71F1	4.25378	5.76278	2.7522	2.09388	0.0362705	0.0907493
ZBTB42	9.31439	5.76241	1.82172	3.16318	0.00156057	0.00782038
LOC100129027	3.27271	5.76018	2.70065	2.13289	0.0329338	0.0845411
PALM3	4.26746	5.75974	2.71176	2.12399	0.0336713	0.0858503
PLAC8L1	11.036	5.7584	2.26844	2.53848	0.0111334	0.0370419
ADH4	3.24635	5.75452	2.76402	2.08194	0.037348	0.092725
TRIM66	132.207	5.74805	0.901587	6.37547	1.82399e-10	1.06823e-08
FBXL19	105.356	5.74733	0.857178	6.70495	2.01477e-11	1.60022e-09
DACH2	3.72379	5.74458	2.77798	2.0679	0.0386497	0.0951965
RADIL	6.43624	5.74125	2.8482	2.01575	0.0438264	0.103886
SYT15	68.8806	5.73606	1.11508	5.14407	2.68847e-07	5.8019e-06
UGT2B4	51.6785	5.73557	2.5355	2.26211	0.0236909	0.0657958
TP53AIP1	29.1944	5.7351	1.81262	3.16398	0.00155625	0.00780099
DNAJB7	3.19905	5.7335	2.73543	2.09601	0.036081	0.0904442
LOC100130331	6.8817	5.73316	2.178	2.6323	0.00848089	0.0299709
UPP2	3.72122	5.73229	2.75111	2.08363	0.0371939	0.092573
DNMBP-AS1	5.46583	5.73218	2.14602	2.67108	0.0075608	0.0274481
FOXD4	3.17553	5.72794	2.69904	2.12222	0.0338196	0.0860647
ERAS	3.21562	5.72742	2.79002	2.05283	0.0400895	0.0977795
ADAMTS9-AS1	13.589	5.7261	2.24052	2.55571	0.0105973	0.0356123
GPR35	6.38529	5.72518	2.37291	2.41272	0.0158339	0.048746
ASAP1-IT1	83.7507	5.72514	1.17144	4.88726	1.02248e-06	1.78744e-05
CNGB1	6.60866	5.72362	2.45384	2.33251	0.0196737	0.0573014
ADAMTS20	6.0658	5.72203	2.46622	2.32017	0.0203319	0.0586879
BMP8A	9.52941	5.71934	1.57141	3.63963	0.000273027	0.00190651
KRT86	28.716	5.719	1.66915	3.42628	0.000611899	0.00368155
LRRC4C	3.72708	5.7186	2.36812	2.41483	0.0157426	0.0485164
EFCAB14-AS1	3.14046	5.71633	2.45366	2.32971	0.0198212	0.0576044
UPB1	3.66835	5.71045	2.85535	1.99991	0.0455095	0.106311
ACVRL1	3.71665	5.70994	2.26085	2.52557	0.0115509	0.0381608
TPI1P3	5.35576	5.70912	2.25795	2.52845	0.0114567	0.0378712
FAM157C	4.30664	5.70508	2.35638	2.42112	0.0154728	0.0479312
CASKIN1	4.17872	5.70451	2.78102	2.05123	0.0402447	0.0980828
MED4-AS1	3.14702	5.70443	2.74895	2.07514	0.0379739	0.0938904
LOC105378385	10.2347	5.70331	2.17255	2.62517	0.00866058	0.0303959
NCF1B	4.78724	5.70077	2.56933	2.21878	0.0265018	0.0717579
RYR2	115.377	5.69598	1.42351	4.00136	6.29784e-05	0.000576808
ADCY10	72.5847	5.69504	1.32927	4.28435	1.83275e-05	0.000210283
TRIM74	3.77805	5.69321	2.00939	2.8333	0.00460696	0.0185924
DDX53	5.30975	5.6903	2.2007	2.58568	0.00971874	0.0333296
LOC100289473	3.0885	5.68642	2.85757	1.98995	0.0465963	0.108225
TGM4	14.2186	5.68567	2.17988	2.60825	0.00910074	0.031628
ZBTB47	184.632	5.68469	0.717473	7.9232	2.31474e-15	4.47363e-13
MIR561	3.06031	5.68028	2.72801	2.08221	0.0373237	0.0926911
SH3GL1P1	32.8517	5.67957	1.30142	4.36413	1.27631e-05	0.000154275
ZNF540	4.15608	5.67826	2.72975	2.08014	0.0375124	0.0929479
MIR320E	3.07681	5.67702	2.38212	2.38318	0.0171638	0.0519303
LINC00189	9.5357	5.67402	2.28797	2.47994	0.0131406	0.0422257
SH3GL1P2	3.62392	5.66814	2.39555	2.36612	0.0179757	0.0536772
TDRD5	6.65908	5.668	2.20914	2.5657	0.0102968	0.0347898
PRG4	9.07652	5.66555	2.01292	2.8146	0.00488383	0.019433
DCT	10.7904	5.66098	1.81058	3.12661	0.00176835	0.00865713
IL12A-AS1	3.60026	5.65508	2.37446	2.38163	0.0172362	0.0520109
MYBPH	3.63761	5.65503	2.34697	2.40951	0.0159741	0.0490474
MIR606	2.98514	5.6461	2.30033	2.45447	0.0141091	0.0445521
PLET1	2.94111	5.63743	2.31606	2.43407	0.0149303	0.0465574
LOC101927429	6.03066	5.63711	2.48829	2.26546	0.0234845	0.0653479
CHODL	3.52339	5.63655	2.84139	1.98373	0.0472861	0.10937
TNFSF15	5.15457	5.63617	2.23219	2.52494	0.0115717	0.0382076
GPR68	2.94992	5.63301	2.83042	1.99017	0.0465723	0.108205
SHCBP1L	20.1919	5.63189	2.04987	2.74743	0.00600638	0.0228311
LOC101929431	36.7729	5.63107	1.26268	4.45962	8.21048e-06	0.000105553
OSBPL10-AS1	23.2053	5.62406	1.32645	4.23993	2.23589e-05	0.000248029
B3GNT7	9.94597	5.62364	1.98866	2.82785	0.00468615	0.0188421
METTL24	5.85365	5.62315	2.71684	2.06974	0.0384767	0.0948771
COL10A1	2.88246	5.61727	2.32422	2.41685	0.0156556	0.0483398
DPYS	9.34803	5.61726	1.7624	3.18728	0.00143619	0.00732367
PLSCR5	4.07446	5.61492	2.7706	2.02661	0.0427028	0.102226
SIDT1	19.1111	5.61326	1.64239	3.41774	0.000631434	0.00377909
LINC00311	8.47781	5.60705	1.67323	3.35103	0.000805124	0.00459761
LOC100507071	5.46745	5.6028	1.59735	3.50756	0.000452241	0.00288989
MIR590	3.46586	5.60207	2.79373	2.00523	0.0449383	0.105316
C1QL4	9.37132	5.60124	2.24054	2.49996	0.0124208	0.040345
BTBD9-AS1	22.0288	5.59335	1.4614	3.8274	0.000129504	0.00104335
LOC101929165	62.1247	5.59202	1.24375	4.4961	6.92113e-06	9.18978e-05
CLIP1-AS1	9.87906	5.58879	2.15659	2.59149	0.00955611	0.0329081
VTRNA1-1	2.82166	5.58855	2.17485	2.56962	0.010181	0.0345
ALG1L9P	38.671	5.58527	1.80212	3.09928	0.0019399	0.00931049
SNORA11B	3.49321	5.58475	2.38433	2.34227	0.0191669	0.0562811
LOC100506281	9.06826	5.58307	1.6335	3.41786	0.00063115	0.00377908
AOC3	4.92158	5.58306	2.26821	2.46144	0.0138382	0.043912
FER1L6-AS1	14.5694	5.58221	2.72526	2.04832	0.0405283	0.0985531
SNX29P2	2.82016	5.57868	2.27634	2.45072	0.014257	0.0448682
CPEB1-AS1	2.80605	5.57728	2.41417	2.31023	0.0208753	0.0598295
RPL13AP6	5.46818	5.57497	2.81526	1.98027	0.0476737	0.110051
MINOS1P1	124.993	5.57447	1.2103	4.60587	4.1074e-06	5.88017e-05
TEX14	34.0908	5.57168	1.45298	3.83466	0.000125739	0.0010201
ATP8B5P	68.3058	5.56895	1.35242	4.11778	3.82542e-05	0.00038263
NTN1	4.13902	5.56678	2.3069	2.4131	0.0158174	0.0487125
CFD	26.4851	5.56215	1.59754	3.4817	0.000498238	0.00312189
TMTC2	19.9942	5.55694	1.25387	4.43184	9.34313e-06	0.000118278
TMPRSS6	4.00299	5.55562	2.76193	2.0115	0.0442727	0.104559
LOC101241902	14.8226	5.55347	1.25213	4.43522	9.19782e-06	0.000116864
LOC101928865	2.75102	5.54949	2.25892	2.4567	0.0140221	0.0443454
RNF157-AS1	4.83092	5.54793	2.63228	2.10765	0.035061	0.0883971
MKNK1-AS1	3.42974	5.54418	2.1511	2.57737	0.00995559	0.0339411
LOC101927143	3.98847	5.54257	2.79991	1.97955	0.0477537	0.110207
MIR4317	2.7541	5.5366	2.77253	1.99695	0.0458308	0.106889
TRIM69	9.20631	5.53535	2.59021	2.13703	0.0325955	0.0840324
RHOD	20.5673	5.53485	2.79782	1.97827	0.0478978	0.110481
PDE6B	5.64841	5.53416	1.94572	2.84427	0.00445126	0.0180689
LOC101927787	3.97819	5.53176	2.73796	2.02039	0.0433427	0.103161
DNALI1	8.24389	5.52325	2.71939	2.03106	0.0422489	0.10139
CD209	5.51724	5.52254	2.80107	1.97158	0.0486576	0.111641
FAM95A	2.7097	5.52241	2.78305	1.9843	0.0472225	0.109256
SLC7A14	31.5438	5.51527	2.44505	2.25568	0.0240905	0.0666822
USP32P2	4.06233	5.51212	2.3474	2.34818	0.0188654	0.0556744
FFAR4	3.42316	5.51047	1.9802	2.78278	0.00538953	0.0209909
RFX3-AS1	70.4438	5.51016	1.1964	4.60562	4.11237e-06	5.88244e-05
PILRB	27.4653	5.50772	1.46	3.77241	0.000161679	0.00126109
CDRT4	2.65226	5.50006	2.75685	1.99505	0.0460373	0.107299
SLC4A3	32.6644	5.49528	1.78789	3.07362	0.0021148	0.00996608
FAP	5.29716	5.49519	2.45391	2.23936	0.0251326	0.0688871
C19orf35	13.035	5.49415	1.38321	3.97203	7.12632e-05	0.000636533
ANGPTL5	8.35162	5.48266	1.88043	2.91564	0.00354962	0.0151254
YJEFN3	49.9825	5.47787	1.11166	4.92764	8.32275e-07	1.50172e-05
ARGFXP2	15.0073	5.47218	1.64993	3.31662	0.000911148	0.00508128
PRICKLE2-AS3	16.4548	5.46269	1.21506	4.49581	6.93044e-06	9.19513e-05
LOC344967	5.73156	5.45969	2.17718	2.50769	0.0121524	0.0396808
MAST4	69.745	5.4575	1.16017	4.70407	2.55028e-06	3.95009e-05
LINC02097	3.98781	5.45671	2.39971	2.2739	0.0229718	0.0642089
GLI2	19.7173	5.45263	1.63683	3.33121	0.000864698	0.00487222
SRGAP2-AS1	16.5333	5.44436	1.27437	4.2722	1.93558e-05	0.000219762
GPR135	18.5691	5.44431	1.29007	4.22015	2.44137e-05	0.000265574
MIR3128	4.49114	5.44154	2.0846	2.61035	0.0090449	0.0314787
CACNA1G	5.1856	5.43977	2.3499	2.3149	0.0206186	0.0592403
C1orf168	4.4297	5.43972	2.30596	2.35898	0.0183252	0.0544778
SMIM5	5.16007	5.4381	2.37012	2.29444	0.0217652	0.0616385
TMOD4	11.9637	5.434	1.87908	2.89184	0.00382989	0.0160291
EIF3C	13.1575	5.43319	1.66321	3.26669	0.00108813	0.0058706
LYSMD1	67.0504	5.4312	0.992282	5.47345	4.41362e-08	1.25442e-06
CXADR	12.6616	5.42334	2.09472	2.58905	0.00962416	0.0330835
SNRK-AS1	7.03462	5.41492	1.64764	3.28647	0.00101452	0.00555446
SYCP1	25.4172	5.41027	2.46465	2.19515	0.028153	0.0752241
SLC9A4	8.6112	5.40404	1.99526	2.70845	0.00675993	0.0251351
SCRG1	7.27378	5.40352	2.14233	2.52226	0.0116603	0.0384202
LOC100131303	8.6614	5.40048	2.69232	2.00588	0.044869	0.105168
LOC101928424	11.8323	5.39896	1.81593	2.97311	0.00294794	0.0130408
HORMAD2-AS1	7.87319	5.39867	1.94845	2.77075	0.00559273	0.0216034
CPS1	4.72957	5.39608	2.11314	2.55358	0.0106621	0.0357679
SLIT1	5.05493	5.39374	2.37134	2.27455	0.0229327	0.06411
RNF138P1	4.18545	5.39371	1.81273	2.97546	0.00292546	0.0129645
MIR555	2.47056	5.39333	2.52841	2.13309	0.0329172	NA
LRRC17	4.99909	5.38928	2.41664	2.23007	0.0257427	0.0701681
BDKRB1	5.31596	5.38887	2.48925	2.16486	0.0303985	0.0797876
LOC101929595	7.25059	5.37918	1.6025	3.35675	0.000788653	0.00452807
LOC101927488	3.8865	5.3774	2.46408	2.18231	0.0290864	0.077135
GPD1	4.61202	5.37737	2.45916	2.18666	0.028767	0.0765239
LOC100130172	68.2409	5.37639	2.70651	1.98646	0.0469819	0.108828
KCNIP4-IT1	7.5768	5.36737	2.63105	2.04001	0.0413489	0.0999198
LTA	4.66764	5.36184	2.00221	2.67796	0.00740725	0.0270278
PTTG2	8.37041	5.36008	1.87627	2.85678	0.0042796	0.0175358
GOLGA8R	2.37166	5.3595	2.53183	2.11685	0.034273	NA
LINC00685	18.8404	5.35378	1.32419	4.04305	5.27611e-05	0.000499557
SNORD6	4.22022	5.35288	2.71751	1.96977	0.0488645	0.112071
AMPH	8.08172	5.35081	1.93095	2.77108	0.0055871	0.0215927
CCDC180	2.33971	5.34486	2.44112	2.18951	0.0285595	NA
LINC01251	3.09212	5.3408	2.52785	2.11279	0.034619	0.0875492
TBC1D7-LOC100130357	28.5579	5.33083	1.30225	4.09355	4.24814e-05	0.000417234
LOC102723703	6.78709	5.33049	2.0555	2.59329	0.00950639	0.0327759
MIR1278	2.30917	5.33039	2.4991	2.13293	0.0329308	NA
TSC22D1-AS1	7.25875	5.32992	1.92347	2.77099	0.00558864	0.0215927
EPPK1	11.2838	5.32433	2.29523	2.31973	0.0203552	0.0587213
C1orf226	45.1486	5.32271	1.15404	4.61225	3.98341e-06	5.7215e-05
CCDC151	29.378	5.31996	1.36805	3.8887	0.000100781	0.000848079
GPRC5D	16.807	5.30645	1.26546	4.1933	2.74924e-05	0.000293137
HEATR4	19.4356	5.2977	1.72684	3.06786	0.00215598	0.0101201
SERPINE3	7.50541	5.29685	1.81472	2.91883	0.00351345	0.014997
PCED1B-AS1	25.6007	5.29454	1.53492	3.4494	0.000561832	0.00343377
LOC100507373	27.5359	5.28483	1.52998	3.45418	0.000551975	0.00338184
SLC6A16	51.1792	5.28453	1.19219	4.43263	9.3092e-06	0.000118005
MTVR2	34.2211	5.28445	1.26608	4.17386	2.99478e-05	0.000313991
LOC100130992	3.99154	5.2806	2.40383	2.19675	0.0280384	0.0749845
ARHGAP20	3.04546	5.27457	2.1604	2.44148	0.0146272	0.0457995
TTN	38.4936	5.26967	0.963446	5.46961	4.51035e-08	1.27774e-06
PPFIA2	12.0002	5.26811	2.27066	2.32007	0.0203369	0.0586927
LOC101927472	2.97258	5.268	2.53252	2.08014	0.0375126	0.0929479
LOC100130705	100.506	5.2657	0.974644	5.40269	6.56477e-08	1.77035e-06
SLC25A30-AS1	3.06705	5.26223	2.06858	2.54389	0.0109627	0.0365717
ADRB1	18.9756	5.26049	1.11994	4.69713	2.63841e-06	4.04695e-05
LOC399715	2.99091	5.25909	2.45395	2.14311	0.0321046	0.0831359
SNORD31	7.95664	5.25726	1.66675	3.15419	0.00160946	0.00801918
TMEM169	4.47505	5.25698	1.66959	3.14866	0.00164021	0.00814517
LRRIQ4	19.2616	5.25692	2.20858	2.38023	0.0173019	0.0521627
LOC100129046	10.8263	5.25613	1.48598	3.53714	0.000404489	0.00262819
GIGYF1	344.939	5.25411	0.793211	6.62384	3.49985e-11	2.61272e-09
HVCN1	11.2795	5.25081	1.49803	3.50514	0.000456364	0.00290982
LOC102723557	3.77385	5.24768	2.43471	2.15536	0.0311336	0.0812123
LYG2	11.3442	5.24105	1.5749	3.32787	0.00087512	0.00491185
SLC46A2	4.26844	5.23988	2.51173	2.08616	0.0369638	0.0921128
LDHAL6A	13.4565	5.23919	1.28651	4.07241	4.65292e-05	0.000447637
ACVR1C	17.3787	5.23769	2.28138	2.29584	0.0216849	0.061539
ANKRD26P1	2.95087	5.23571	2.46618	2.123	0.0337539	0.085936
NR1I3	7.26825	5.234	1.76075	2.9726	0.00295293	0.0130596
FSTL4	3.88202	5.23377	2.46411	2.124	0.0336705	0.0858503
LOC101927550	22.4452	5.22879	1.36983	3.81711	0.000135026	0.00107934
ELFN2	27.3726	5.22185	1.26907	4.11469	3.87694e-05	0.000387338
ITGB2-AS1	4.67457	5.22158	2.41111	2.16564	0.0303391	0.0796676
GRIA4	9.69801	5.2181	1.39744	3.73405	0.000188426	0.00142017
RAPGEF5	37.4479	5.21806	0.903365	5.77625	7.6383e-09	2.75644e-07
LOC101927164	3.7287	5.21424	2.52069	2.06858	0.0385855	0.0950915
ALS2CR11	3.76913	5.21134	2.43895	2.13671	0.0326213	0.0840738
SLC25A34	30.3558	5.2113	1.26941	4.1053	4.03784e-05	0.000400651
DIO1	10.7236	5.21063	1.94017	2.68565	0.00723879	0.0265804
SSBP3-AS1	26.4919	5.20851	1.38293	3.76628	0.0001657	0.00128611
LAX1	25.8507	5.207	2.38829	2.18022	0.029241	0.0774743
PRRG2	9.33283	5.2054	1.97781	2.63191	0.00849075	0.029984
LOC221946	2.9279	5.20135	2.48173	2.09586	0.0360949	0.090453
METTL21EP	20.1152	5.19778	2.17886	2.38555	0.0170535	0.0516325
STK32A	136.412	5.18961	1.80161	2.88054	0.00396993	0.0164962
CLDN18	32.8256	5.18594	1.17052	4.43046	9.40316e-06	0.000118952
IPCEF1	4.11901	5.18428	2.6029	1.99173	0.0464005	0.107871
ULBP1	4.27534	5.18339	1.97152	2.62913	0.00856036	0.0301598
HELZ2	34.1346	5.17667	0.957074	5.40885	6.34321e-08	1.7186e-06
FRZB	3.63193	5.16944	2.36594	2.18494	0.028893	0.0767742
CNTNAP4	13.2553	5.16522	2.1326	2.42203	0.0154339	0.047845
ST6GALNAC2	18.383	5.16334	1.25918	4.10056	4.12152e-05	0.000407327
NRCAM	24.9746	5.16242	1.56351	3.30182	0.000960591	0.00530598
FAM229A	40.8642	5.16202	1.25992	4.09708	4.18388e-05	0.00041162
MZF1-AS1	47.1035	5.16182	1.15194	4.48096	7.43073e-06	9.74003e-05
WDR64	31.6732	5.15856	1.45251	3.55149	0.00038306	0.00252268
GRIK1	35.3967	5.15126	1.0178	5.06117	4.16692e-07	8.38881e-06
NLRC3	23.0334	5.14871	1.78838	2.87898	0.00398962	0.0165582
EDRF1-AS1	6.15484	5.14705	2.56203	2.00897	0.0445398	0.105067
LOC100505736	108.155	5.14126	1.02546	5.0136	5.34218e-07	1.03361e-05
MIR4284	34.5165	5.13516	1.48483	3.45841	0.000543377	0.00333995
CFAP73	1.98932	5.13487	2.55242	2.01176	0.044245	NA
LOC646214	11.1282	5.13403	2.37257	2.16391	0.0304709	0.0799535
AKR1C6P	6.44127	5.13226	1.6538	3.10331	0.00191366	0.00924104
PCSK1	38.8981	5.12977	1.21255	4.23056	2.33109e-05	0.000255817
ITPKB-IT1	4.83074	5.11791	1.82724	2.8009	0.00509608	0.0200864
P2RX7	6.40686	5.10113	1.6082	3.17195	0.00151418	0.00762749
GOLGA6A	16.9962	5.09817	2.53355	2.01227	0.0441916	0.104439
UNC5C	41.0303	5.09496	1.51174	3.37026	0.000750975	0.00435582
LOC100499194	3.46732	5.09363	2.4667	2.06496	0.0389268	0.0956591
SNORD142	3.42229	5.09035	2.34366	2.17197	0.0298579	0.0787012
CRLF1	7.17454	5.0879	2.20642	2.30596	0.0211131	0.0604214
LIPE	4.47177	5.0835	2.38039	2.13557	0.0327145	0.0841396
BBOX1	12.1342	5.08165	1.28481	3.95518	7.64763e-05	0.000675243
TNK1	12.2285	5.07543	2.09425	2.4235	0.0153716	0.0476773
HRASLS2	11.3322	5.07305	1.77158	2.86357	0.00418897	0.0172212
LINC02043	64.2759	5.07232	1.2726	3.98578	6.72584e-05	0.000609955
ATP6V1G2	50.8607	5.07188	1.86418	2.7207	0.00651434	0.0243783
LINC02044	15.622	5.07146	2.17335	2.33348	0.0196231	0.057202
LRRC4	25.7809	5.06317	1.1547	4.38484	1.16073e-05	0.000142482
LOC101927040	29.4522	5.06205	1.29783	3.9004	9.60324e-05	0.000817113
HNF1A	6.4617	5.05709	2.01511	2.50958	0.0120875	0.0395134
TXNDC12-AS1	5.59604	5.05199	1.86443	2.70968	0.00673489	0.0250629
MIR4777	2.72995	5.04895	2.51899	2.00436	0.0450318	0.105422
ANK1	29.7989	5.04656	1.85211	2.72477	0.00643465	0.0241216
ANKRD23	32.1555	5.04587	1.05317	4.79113	1.65847e-06	2.73675e-05
ATP5L2	6.04686	5.04368	2.05291	2.45684	0.0140164	0.0443454
MGC2889	6.59691	5.03478	1.67615	3.00379	0.00266643	0.0120249
SCARNA22	51.647	5.0332	1.00811	4.99273	5.95329e-07	1.13918e-05
MORC1	7.03279	5.03263	2.43	2.07104	0.0383551	0.0946042
LOC101928739	3.58055	5.03097	2.54562	1.97633	0.0481177	0.110811
SPDYE1	36.5286	5.02256	1.05832	4.74578	2.077e-06	3.33278e-05
DNAH17	212.871	5.01742	1.50573	3.33221	0.000861591	0.00485944
CCDC120	25.0282	4.9943	1.12974	4.42073	9.83663e-06	0.000123476
ARHGEF4	13.0184	4.99384	2.48947	2.00598	0.044858	0.105156
SH3TC1	23.3333	4.99164	1.09115	4.57465	4.77025e-06	6.68604e-05
PAPPA2	63.2048	4.98819	1.22919	4.05811	4.94724e-05	0.00047152
C6orf141	9.21012	4.98553	2.24865	2.21712	0.0266151	0.0718299
HSD17B13	20.9297	4.98166	1.76742	2.8186	0.00482332	0.0192512
LOC285847	4.43762	4.97438	2.18305	2.27864	0.0226886	0.0635706
RN7SL832P	33.1788	4.96971	1.1167	4.45036	8.57255e-06	0.000109721
MROH6	103.719	4.96207	1.28683	3.85604	0.000115239	0.000947492
ZNRF3-AS1	12.0355	4.9557	1.81238	2.73436	0.00625011	0.0235619
FBXW10	6.74346	4.95149	2.20153	2.24912	0.024505	0.0676036
SNX29P1	7.6804	4.94257	1.51168	3.26958	0.00107708	0.00582548
SNORD104	32.7318	4.94129	0.85258	5.79569	6.80391e-09	2.49678e-07
PODXL	25.9924	4.93753	0.987925	4.99788	5.79632e-07	1.11282e-05
ANXA13	34.4486	4.93744	2.47649	1.99373	0.0461819	0.10755
HULC	22.2978	4.92768	1.39021	3.54456	0.000393275	0.00257166
MIR6087	826.359	4.92632	1.08873	4.52483	6.0444e-06	8.17545e-05
RARB	17.2248	4.9243	1.50755	3.26643	0.00108914	0.0058706
TM4SF1-AS1	2.96882	4.92411	2.05557	2.3955	0.0165976	0.050569
CNTNAP5	8.77395	4.92366	2.42525	2.03017	0.0423392	0.101551
MIR4755	2.96973	4.92263	2.02225	2.43424	0.0149232	0.0465436
LOC100287792	6.21665	4.91892	2.08008	2.36477	0.0180411	0.053817
GPR82	29.4862	4.91118	1.3209	3.71805	0.00020077	0.00149303
ATP2C2	68.4601	4.90921	0.956105	5.13459	2.82757e-07	6.07946e-06
BEND3P3	10.4279	4.90715	1.50572	3.259	0.00111806	0.00598572
ONECUT2	40.9561	4.90296	1.2315	3.9813	6.85384e-05	0.000619302
ORMDL3	286.246	4.89708	1.39677	3.506	0.00045489	0.0029019
PRCAT47	14.2926	4.89607	2.04946	2.38896	0.0168964	0.0512727
LOC105373562	3.64993	4.89592	2.11099	2.31925	0.0203815	0.0587336
COL11A2	11.5536	4.89432	1.67664	2.91912	0.00351017	0.0149904
GOLGA8H	21.1939	4.88859	1.00135	4.88197	1.05029e-06	1.83053e-05
REC8	54.8616	4.88855	1.04102	4.69591	2.65418e-06	4.06438e-05
PKD1P6-NPIPP1	155.493	4.88294	0.700683	6.96883	3.19586e-12	3.28927e-10
RBP2	2.92195	4.87398	2.4092	2.02307	0.0430662	0.102763
PCF11-AS1	30.4325	4.87109	1.089	4.473	7.71288e-06	0.000100342
IGF2BP2-AS1	201.269	4.87084	0.917661	5.30789	1.10901e-07	2.69792e-06
CYP3A5	107.477	4.87008	1.2128	4.01555	5.93076e-05	0.000549892
TLCD2	31.3161	4.85947	1.04589	4.64627	3.37984e-06	4.98634e-05
LTB4R	94.7072	4.85788	1.33053	3.65109	0.000261132	0.00183817
LOC105378683	3.59353	4.85604	2.22354	2.18392	0.028968	0.0769257
CA14	46.9885	4.85334	1.53179	3.1684	0.00153279	0.00770335
CCDC144B	9.96877	4.85285	1.6227	2.9906	0.00278432	0.0124532
HTR7P1	17.0485	4.85226	1.11835	4.33878	1.43277e-05	0.000170113
DUSP16	149.967	4.84919	0.878942	5.51708	3.44687e-08	1.02487e-06
CACNA1S	34.5339	4.84751	2.26194	2.14308	0.0321068	0.0831359
ABRA	69.1931	4.84345	1.55283	3.1191	0.00181402	0.00884088
GCSAM	20.0278	4.84211	1.42093	3.40771	0.000655107	0.00389304
WNK4	36.6543	4.83932	1.24026	3.90186	9.54553e-05	0.000813498
ART3	20.0931	4.83925	2.06768	2.34042	0.0192621	0.0565052
QRICH2	63.2853	4.83594	1.25287	3.8599	0.000113435	0.000936443
ANKLE1	24.8563	4.83144	1.13785	4.24611	2.17516e-05	0.000243154
ANGPT2	44.9434	4.82438	0.898798	5.3676	7.97932e-08	2.04708e-06
TENM2	13.1317	4.82086	1.93673	2.48917	0.012804	0.0413427
SNORA20	2.79448	4.81189	2.43415	1.97683	0.0480612	0.110745
SPDYE8P	3.55735	4.80825	1.86467	2.5786	0.00992003	0.0338597
NPIPB6	12.9467	4.79963	1.36023	3.52854	0.000417852	0.00269989
FBXW4P1	4.76177	4.79376	2.29635	2.08755	0.0368383	0.0918925
SP5	4.74944	4.79299	1.94711	2.46159	0.0138321	0.043912
PRRT1	17.7445	4.79034	1.15833	4.13557	3.5408e-05	0.000360589
XKR8	9.12672	4.79019	2.04681	2.34032	0.0192673	0.0565052
FAM20A	12.9072	4.78521	1.8343	2.60874	0.00908752	0.0315947
RNF208	27.991	4.78407	1.35603	3.52799	0.000418729	0.00270355
LOC731157	9.90937	4.78384	1.69701	2.81897	0.00481775	0.0192375
NEUROD2	5.81337	4.77977	1.97356	2.4219	0.0154397	0.0478544
GAS6-AS1	35.2836	4.77522	1.25071	3.81802	0.000134528	0.00107585
CDH26	34.6533	4.77391	1.73733	2.74785	0.00599877	0.0228074
CCDC30	14.0379	4.77006	1.34302	3.55175	0.000382681	0.0025223
ZNF585B	32.5183	4.76458	1.45907	3.2655	0.00109273	0.0058856
FSIP2	21.7672	4.76398	1.2652	3.76539	0.000166286	0.00128894
FAM133CP	329.715	4.7543	0.777238	6.11692	9.54002e-10	4.53386e-08
NLRC4	28.3107	4.75106	1.40476	3.38212	0.000719297	0.00420412
LINC01607	4.62563	4.75061	2.20943	2.15016	0.0315428	0.0820481
CATSPER2	54.8332	4.75005	0.883666	5.37539	7.6417e-08	1.98388e-06
NAPRT	95.0863	4.74581	1.12567	4.216	2.48673e-05	0.000269832
ATP2A3	29.2856	4.74175	2.00024	2.37059	0.0177598	0.0532427
ITGA10	67.8375	4.73942	1.40838	3.36516	0.000764981	0.00441769
FLJ42627	92.1282	4.72875	0.843874	5.60362	2.09917e-08	6.57892e-07
ZGLP1	51.4364	4.71814	1.30502	3.61538	0.000299903	0.00205942
PAQR7	53.2834	4.71814	1.26267	3.73664	0.000186497	0.00140827
LARS2-AS1	16.6142	4.71118	1.49626	3.14863	0.00164037	0.00814517
DKFZp779M0652	3.3729	4.70862	1.85686	2.5358	0.0112191	0.0372627
LOC100506606	19.8771	4.70336	1.38553	3.39463	0.000687204	0.00405607
C1orf195	17.5556	4.69896	0.978345	4.80297	1.56333e-06	2.59223e-05
JCHAIN	28.3254	4.69239	1.94235	2.41583	0.0156994	0.0484263
MST1	18.1519	4.6853	1.05986	4.42068	9.83886e-06	0.000123476
LOC100132215	73.6403	4.68428	1.10138	4.25312	2.10815e-05	0.000236422
SETD1A	248.75	4.67803	0.807417	5.79382	6.88048e-09	2.51427e-07
LEF1-AS1	8.95343	4.67582	1.91266	2.44466	0.0144987	0.0454612
RORA	45.1108	4.67305	0.990838	4.71626	2.40217e-06	3.75411e-05
LRRTM2	58.2128	4.66988	1.20495	3.87559	0.000106367	0.000886939
PTOV1-AS2	34.4472	4.66866	1.1003	4.24307	2.20486e-05	0.000245528
LRRC19	42.242	4.66328	1.24105	3.75754	0.000171591	0.00131853
DIAPH3-AS2	7.44424	4.66226	1.97189	2.36436	0.0180612	0.0538677
PRKCA-AS1	30.9716	4.65688	0.989527	4.70617	2.52412e-06	3.91306e-05
FER1L5	22.2919	4.65611	1.24985	3.72532	0.000195064	0.00145868
CTAGE9	8.96702	4.6546	1.31758	3.53269	0.000411348	0.0026648
LOC102723809	7.77631	4.65442	1.63982	2.83837	0.00453442	0.018338
LOC102724919	7.13311	4.65019	1.76271	2.63809	0.00833756	0.0295604
LOC102724050	8.57447	4.64905	2.16909	2.14331	0.0320878	0.0831178
HIC2	46.5462	4.63881	0.814861	5.69276	1.25003e-08	4.21529e-07
FER1L4	137.988	4.63635	1.17267	3.95365	7.69665e-05	0.000678882
RRH	4.18751	4.62993	1.98348	2.33425	0.0195828	0.0571228
ZNF763	13.4381	4.62947	2.2951	2.01711	0.043684	0.10369
SOCS7	186.636	4.62927	0.602951	7.67769	1.61986e-14	2.53837e-12
TTLL13P	10.4668	4.62561	1.82386	2.53617	0.0112073	0.0372437
KMT2B	101.846	4.61737	0.69806	6.61457	3.7263e-11	2.74641e-09
BRSK2	9.68345	4.6092	1.97519	2.33355	0.0196191	0.0572
FZD8	7.19584	4.60698	1.51454	3.04184	0.00235136	0.0108544
CATIP-AS2	12.6502	4.60287	1.71438	2.68486	0.00725598	0.0266042
MIR10B	4.05994	4.60039	1.98501	2.31756	0.0204732	0.0589002
SNORA23	2.34584	4.59987	2.09518	2.19546	0.0281307	NA
GAB2	164.821	4.59737	1.18026	3.89521	9.81137e-05	0.00083095
COL25A1	27.8767	4.59079	1.94918	2.35524	0.0185108	0.0548837
CDH23	12.2346	4.58952	1.85507	2.47404	0.0133596	0.0427872
PCDHGA11	13.6163	4.58937	1.3474	3.40609	0.000659012	0.00391224
TGFA-IT1	9.08944	4.58442	1.42094	3.22633	0.00125388	0.00657123
LOC102723729	5.22018	4.58045	1.96067	2.33616	0.0194828	0.0568788
TNK2	193.294	4.57901	0.816481	5.60822	2.04413e-08	6.50073e-07
KCNQ1OT1	1430.61	4.57859	1.1014	4.15706	3.22374e-05	0.000332584
ANGPTL1	121.595	4.57259	0.815831	5.60483	2.08459e-08	6.55684e-07
LMTK3	12.8086	4.57158	1.55871	2.93292	0.00335791	0.0144501
LOC103611081	18.1781	4.57038	1.478	3.09227	0.00198632	0.00949177
C10orf67	3.11578	4.56923	2.22497	2.05361	0.040013	0.0976959
MALRD1	112.93	4.55876	1.41487	3.22204	0.0012728	0.00665838
LOC101928438	16.7176	4.55851	1.8446	2.47127	0.0134635	0.0429933
C1orf194	27.1144	4.55716	1.89631	2.40318	0.0162533	0.0497292
LOC101927211	18.8628	4.54675	1.20277	3.78022	0.000156687	0.00122766
LOC100130950	3.9073	4.53902	2.29955	1.97387	0.0483962	0.111232
HIST4H4	9.54683	4.53732	1.81364	2.50178	0.012357	0.0401827
BRICD5	35.8706	4.52989	1.23948	3.65467	0.000257517	0.00181936
LINC00202-1	24.1442	4.52521	1.56967	2.8829	0.00394026	0.0164043
SNORD98	2.21353	4.52391	2.2714	1.99168	0.0464057	NA
B3GALT2	52.9072	4.52216	0.959053	4.71524	2.41427e-06	3.76964e-05
KRT19	17.2701	4.52007	1.88409	2.39908	0.0164365	0.050142
IQCA1	19.1977	4.51985	1.93225	2.33917	0.0193269	0.0566
LINC01614	7.76781	4.51755	2.13854	2.11244	0.0346484	0.0876107
KIAA1656	17.8525	4.5172	1.24246	3.63569	0.000277234	0.0019312
PRNCR1	54.709	4.50686	0.91598	4.92026	8.6428e-07	1.55303e-05
SNORA1	8.54065	4.50285	1.43722	3.13304	0.00173006	0.00849837
LOC101928446	140.615	4.49623	1.71676	2.61902	0.00881836	0.0308687
SDK2	35.2791	4.49546	1.19434	3.76395	0.000167249	0.0012941
C19orf45	12.5998	4.4937	2.21504	2.02872	0.0424867	0.10182
PANX2	232.189	4.48699	0.883687	5.07758	3.82269e-07	7.82257e-06
STARD8	43.5822	4.48639	1.03812	4.32164	1.54877e-05	0.000182145
SCARNA4	8.55547	4.48452	1.86552	2.4039	0.0162213	0.0496485
LINC00862	5.50312	4.46889	1.79325	2.49206	0.0127003	0.041046
LOC101928682	4.42336	4.4672	2.05622	2.17253	0.0298157	0.0786017
EFCAB9	16.1225	4.46353	2.2035	2.02566	0.0427999	0.102374
MIR503HG	27.7315	4.46321	0.98841	4.51554	6.31551e-06	8.50248e-05
MUC1	134.15	4.4628	0.966913	4.61551	3.92125e-06	5.64621e-05
ACVR2B	62.75	4.4617	1.06164	4.20266	2.63796e-05	0.000283765
LOC646730	7.33953	4.45655	1.62524	2.74208	0.00610511	0.0231255
METTL7A	14.0228	4.45635	1.23401	3.61127	0.000304702	0.0020853
C1RL-AS1	85.0089	4.45619	1.02224	4.35925	1.30509e-05	0.00015699
PLXNB1	161.12	4.45196	0.880578	5.05572	4.28762e-07	8.59204e-06
CTRL	22.4274	4.45055	1.44717	3.07534	0.00210262	0.00991461
OR4F4	26.8526	4.44843	1.22273	3.6381	0.000274662	0.00191635
MAPKBP1	57.2918	4.43883	0.725286	6.12011	9.35108e-10	4.45624e-08
SNORA105C	16.0343	4.4369	1.72958	2.56531	0.0103084	0.0347898
ANKRD20A11P	27.1312	4.43667	1.63738	2.70961	0.00673617	0.0250629
PAPPA	35.7587	4.42997	1.26492	3.50218	0.000461462	0.00293372
CEACAM19	29.8283	4.4282	1.37783	3.2139	0.00130946	0.0068112
VTRNA1-2	14.9384	4.4278	1.17687	3.76234	0.000168331	0.00129958
GOLGA6L3	2.95485	4.42696	2.23929	1.97695	0.0480474	0.110738
SLC26A7	44.595	4.42275	1.59718	2.76909	0.00562127	0.0216839
AGPAT4-IT1	313.793	4.41742	0.877182	5.03592	4.75568e-07	9.3575e-06
AK8	21.6943	4.4073	1.58377	2.78279	0.00538934	0.0209909
AMH	53.3362	4.40335	1.03845	4.24033	2.23192e-05	0.000247747
LOC102724719	2.02089	4.40174	2.17451	2.02425	0.0429448	NA
TTC3P1	5.76149	4.39738	1.76774	2.48757	0.0128619	0.0414604
MIRLET7BHG	233.27	4.39614	0.920441	4.77612	1.78711e-06	2.91879e-05
LOC102724814	4.19093	4.39466	1.77376	2.47759	0.0132273	0.0424104
C18orf65	13.862	4.39435	1.5464	2.84167	0.00448777	0.0181916
PCSK4	11.015	4.38958	1.53786	2.85435	0.00431253	0.0176401
CACNG8	146.572	4.37982	0.932338	4.69767	2.63147e-06	4.04064e-05
SCARNA18B	14.1497	4.37886	1.48885	2.9411	0.00327046	0.0141333
LOC101929577	10.4818	4.36644	1.99138	2.19267	0.0283312	0.0755817
ZBTB20-AS4	3.30825	4.3664	2.15035	2.03056	0.0422999	0.101497
RPA4	26.1077	4.36335	1.2774	3.41581	0.000635932	0.00379595
WWC2-AS1	19.0614	4.36282	2.00548	2.17545	0.0295964	0.0781841
SGCZ	52.6178	4.36241	1.16337	3.74981	0.000176968	0.00135126
BMS1P22	17.5467	4.35301	1.50005	2.9019	0.00370905	0.0156509
SENP3	213.619	4.34601	0.410492	10.5873	3.41204e-26	5.9349e-23
REC114	5.55858	4.34278	1.76336	2.46278	0.0137863	0.0438069
NPAS3	27.3868	4.3383	1.21591	3.56795	0.000359783	0.0023904
LOC105371414	209.748	4.33611	0.751306	5.77143	7.86025e-09	2.82266e-07
LOC101927543	57.1096	4.32446	1.25669	3.44114	0.000579263	0.00352174
GOLGA2P5	42.0215	4.32427	1.25184	3.45432	0.000551689	0.00338184
B3GNT4	3.15682	4.32289	2.0196	2.14047	0.032317	0.0834753
AMIGO3	30.3721	4.31826	1.40374	3.07625	0.00209621	0.00989457
MIR133A1HG	22.8604	4.30837	1.02379	4.20827	2.57337e-05	0.000277503
ARMC4P1	8.04728	4.30798	1.9631	2.19447	0.0282014	0.0752817
COL7A1	2852.18	4.30563	0.548624	7.84805	4.22542e-15	7.49969e-13
SCUBE3	100.503	4.303	0.671506	6.40799	1.47454e-10	8.8138e-09
CP	625.867	4.29824	1.47044	2.9231	0.00346568	0.0148387
CPAMD8	31.6844	4.29157	1.5689	2.73541	0.00623024	0.0235022
LINC01032	23.6539	4.28744	1.37828	3.11071	0.00186637	0.00905287
TPTE2P1	33.8038	4.28186	1.41914	3.01722	0.00255103	0.0116037
PRDM15	115.951	4.28123	1.19557	3.58092	0.000342388	0.00229942
EVI2A	94.5538	4.2729	1.15388	3.70308	0.000213001	0.00156393
SNAI3	39.7891	4.27174	1.65233	2.58528	0.00972992	0.0333614
ZIC2	40.992	4.26539	0.801682	5.32055	1.03452e-07	2.53443e-06
MXRA5	8.83546	4.24217	2.10306	2.01714	0.043681	0.10369
LOC100506603	18.5327	4.2391	1.26978	3.33845	0.000842458	0.00476457
IGSF10	19.3303	4.23697	1.80472	2.34772	0.0188889	0.0557153
SPDYE5	48.7288	4.23006	0.855845	4.94256	7.71031e-07	1.41023e-05
NPTN-IT1	129.963	4.22322	0.851929	4.95725	7.14994e-07	1.32586e-05
ZNF32-AS2	27.058	4.22016	1.30727	3.22821	0.00124565	0.00653799
LOC101928696	21.6222	4.21697	1.57834	2.67177	0.00754532	0.0274052
CCDC114	12.8273	4.21243	2.09075	2.01479	0.0439265	0.104052
RGPD3	25.1913	4.20915	1.38324	3.04296	0.00234262	0.0108198
VTRNA1-3	9.85404	4.20429	1.13811	3.6941	0.000220669	0.00160969
SPEG	313.432	4.19604	0.799155	5.25059	1.51609e-07	3.55404e-06
KLF9	40.5063	4.19465	1.20049	3.49411	0.000475644	0.00300959
HFM1	11.9974	4.19433	2.03244	2.06369	0.0390467	0.0958885
KIAA1324L	5.1041	4.1908	1.78503	2.34775	0.0188871	0.0557153
LINC01002	5.66548	4.18682	1.62908	2.57005	0.0101684	0.0344774
LOC105378367	52.2559	4.1801	0.935118	4.47013	7.81737e-06	0.000101474
RDH5	8.05957	4.1795	1.53071	2.73042	0.0063253	0.0237937
FOXO4	40.6839	4.17872	1.41252	2.95834	0.003093	0.0135379
LOC101060498	45.1255	4.17871	1.81792	2.29862	0.0215264	0.0612148
ASAP1-IT2	130.979	4.17602	0.693558	6.02116	1.73176e-09	7.72366e-08
ICOSLG	6.88725	4.17466	1.91985	2.17447	0.02967	0.0783126
RPSAP9	10.1394	4.17142	1.13616	3.67151	0.000241125	0.00172333
CPEB3	26.7298	4.16904	0.915625	4.55322	5.28306e-06	7.27475e-05
PRELID3A	94.2925	4.166	0.619433	6.72551	1.7498e-11	1.40961e-09
HAS2	39.375	4.16447	1.13685	3.66317	0.000249115	0.00177078
RYR3	65.982	4.15673	1.25313	3.31709	0.000909617	0.00507763
LRRC37A4P	210.488	4.15532	0.726754	5.71765	1.08009e-08	3.74244e-07
LOC102723582	22.7464	4.15409	0.956207	4.34434	1.39695e-05	0.000166485
ANXA2P1	3.59229	4.14428	2.00114	2.07096	0.0383624	0.0946087
SNORA22	5.46613	4.14269	2.09003	1.98212	0.0474656	0.109702
USH2A	31.3323	4.14251	1.76035	2.35323	0.0186109	0.0550822
HSF4	85.4904	4.1405	0.959103	4.31705	1.58128e-05	0.000184962
VAC14-AS1	78.1806	4.14008	0.695578	5.95199	2.64897e-09	1.12381e-07
SLC24A5	7.47417	4.13257	2.06296	2.00323	0.0451528	0.105648
OBSCN	288.211	4.13239	0.76996	5.36702	8.0049e-08	2.05062e-06
TBC1D22A-AS1	26.6099	4.12844	1.36863	3.01647	0.00255732	0.0116141
NPIPA1	94.2517	4.12765	0.638319	6.46644	1.00339e-10	6.36971e-09
PCDHGB6	16.6774	4.12669	1.51069	2.73166	0.00630164	0.0237201
SYNGAP1	46.0928	4.12241	0.950823	4.33563	1.45346e-05	0.000172334
NPIPB15	254.402	4.11811	0.763711	5.39224	6.95854e-08	1.85072e-06
SMG1P7	101.477	4.11796	1.07183	3.84199	0.00012204	0.000995671
PLXNC1	96.9144	4.11464	1.30962	3.14185	0.00167881	0.0082911
USP44	13.3176	4.11183	1.50046	2.74038	0.00613683	0.0232153
EXTL3-AS1	8.92806	4.10627	1.29922	3.16056	0.00157468	0.00787746
SULT1A2	8.79024	4.10537	1.93741	2.119	0.0340907	0.0865907
CHRNA10	11.4598	4.10432	1.69314	2.42409	0.0153469	0.047626
LINC00174	48.1428	4.10279	1.02412	4.00618	6.17086e-05	0.000567314
LRP1B	34.9744	4.10126	1.54776	2.6498	0.00805397	0.0288193
GPR171	9.35294	4.09867	1.41874	2.88896	0.00386515	0.0161497
IRF2BPL	251.766	4.09529	0.823232	4.97465	6.53672e-07	1.23587e-05
CLDN15	70.4036	4.09283	1.0734	3.81295	0.000137319	0.00109365
LOC101927056	18.559	4.09264	1.26035	3.24722	0.00116538	0.00619141
LOC729603	105.443	4.08885	0.885263	4.6188	3.85968e-06	5.56677e-05
PHLDB3	21.3108	4.08817	1.51689	2.69509	0.00703687	0.0259505
NPIPB11	40.4243	4.08769	0.5953	6.8666	6.57494e-12	5.95648e-10
SLX4	147.318	4.08564	1.02555	3.98387	6.78025e-05	0.000613929
LINC01567	28.1236	4.08418	1.94424	2.10066	0.035671	0.0895455
LRRN3	10.2115	4.08408	1.99846	2.04361	0.0409917	0.0993227
LOC100506124	8.55303	4.08041	1.48723	2.74363	0.00607645	0.023037
TGFB3	74.0277	4.0769	1.25003	3.26145	0.00110843	0.00595062
SMG1P6	95.9527	4.07671	0.68934	5.91394	3.34023e-09	1.37028e-07
LOC105371824	2.63061	4.07373	2.0753	1.96296	0.0496506	0.11353
MYO5C	76.9235	4.07188	1.6483	2.47034	0.0134983	0.0430807
AXDND1	30.5727	4.07107	1.48716	2.73749	0.00619103	0.0233848
SOBP	17.7604	4.06948	1.6899	2.40812	0.0160351	0.0491912
ADGRE2	7.54505	4.06744	1.79771	2.26257	0.0236624	0.0657582
KIAA1161	113.952	4.05791	1.01837	3.98472	6.75594e-05	0.000612365
GLTSCR1	58.8692	4.05787	0.818072	4.96028	7.03905e-07	1.30889e-05
LTB	55.1505	4.0577	1.07608	3.77081	0.000162717	0.00126697
SNAP25-AS1	22.7427	4.05364	1.7629	2.29941	0.0214816	0.061104
RMRP	44.9911	4.04691	1.39854	2.89367	0.00380773	0.0159556
RUSC1-AS1	461.51	4.0391	0.526829	7.66682	1.76317e-14	2.71403e-12
MIR378J	7.95997	4.03224	1.90512	2.11653	0.0343	0.0869573
RP1	24.0287	4.03102	1.46749	2.74687	0.00601664	0.0228651
MRS2P2	89.9528	4.02586	1.26587	3.18032	0.00147113	0.00745814
MIR34AHG	87.1997	4.01995	1.14275	3.51777	0.000435191	0.00279635
LOC101928053	7.7542	4.01579	1.7185	2.3368	0.0194494	0.0568231
MELTF-AS1	29.4871	4.01464	1.48299	2.70712	0.00678689	0.0252192
CCDC168	21.5583	4.00972	1.22574	3.27126	0.0010707	0.00580171
GOLGA2P7	16.9681	4.00798	1.19193	3.36259	0.000772157	0.00445027
P2RY1	34.8463	4.00049	1.34808	2.96756	0.00300176	0.0132419
LOC100128288	23.5626	4.0004	1.53417	2.60754	0.00911966	0.0316811
LINC01004	307.121	3.99806	0.787172	5.07902	3.79395e-07	7.78171e-06
SLC7A5P2	41.457	3.99774	1.00618	3.97319	7.09156e-05	0.000634519
LOC100506730	33.4365	3.99301	1.06196	3.76003	0.000169894	0.00131007
MIR7641-2	12.8833	3.99185	1.1831	3.37406	0.000740671	0.00430589
LOC101928445	29.7442	3.9861	1.65908	2.4026	0.016279	0.0497991
TDRD6	51.4779	3.97991	1.06485	3.73754	0.00018583	0.00140597
MAP2K7	341.831	3.97571	0.625136	6.35976	2.02074e-10	1.16387e-08
ZNF407	130.499	3.97278	1.27841	3.1076	0.00188612	0.00913338
NEIL1	8.36203	3.97194	1.86084	2.13449	0.0328029	0.0842547
NRIP2	13.8083	3.96958	1.92176	2.0656	0.0388664	0.0955536
CIRBP-AS1	30.5075	3.96752	0.948002	4.18514	2.84996e-05	0.000302085
LOC101927854	6.76358	3.96543	1.53418	2.58472	0.0097458	0.0333961
LOC100506801	31.6805	3.96438	1.68323	2.35522	0.0185117	0.0548837
FBXL18	314.251	3.95503	0.608477	6.49989	8.03808e-11	5.25618e-09
RNU6-2	23.391	3.95302	0.949471	4.1634	3.1355e-05	0.00032557
LOC105372653	9.23879	3.94615	1.65684	2.38173	0.0172316	0.0520087
NAALAD2	13.9034	3.93821	1.2263	3.21145	0.00132066	0.00685721
CIB4	17.0425	3.92824	1.93917	2.02574	0.0427916	0.102374
NKX3-1	217.624	3.91653	0.775725	5.04886	4.44449e-07	8.86718e-06
SPTB	33.075	3.91111	1.64584	2.37636	0.0174845	0.0526081
MATN2	41.2456	3.90543	1.75159	2.22964	0.0257713	0.0701951
CTIF	92.6695	3.9026	0.803894	4.85462	1.20617e-06	2.07109e-05
LDB3	5.7366	3.90132	1.63373	2.38798	0.0169413	0.051359
ZNF713	50.2842	3.90099	1.48715	2.62313	0.00871261	0.0305354
LOC285626	8.93965	3.89886	1.7638	2.21049	0.0270714	0.0728352
ARHGAP32	98.0516	3.89339	0.727382	5.3526	8.66985e-08	2.18239e-06
CKMT2	29.1214	3.88877	1.19948	3.24205	0.00118674	0.00628565
MKRN2OS	8.67318	3.88785	1.72387	2.25531	0.0241139	0.0667258
KCNIP4	8.60891	3.88518	1.39553	2.78403	0.00536887	0.0209433
LINC01711	33.036	3.88343	1.39703	2.77977	0.00543972	0.0211485
NOTCH4	12.5336	3.87963	1.96576	1.9736	0.0484276	0.111281
BCL9L	470.753	3.87933	0.416635	9.3111	1.26517e-20	6.47245e-18
FAM95C	137.758	3.87864	0.638443	6.07516	1.23861e-09	5.69955e-08
SNORA92	7.50646	3.87861	1.63602	2.37076	0.0177515	0.0532427
SLC22A18AS	43.2437	3.87834	1.09128	3.55393	0.000379525	0.0025053
FAM184B	88.3711	3.87546	0.967489	4.00569	6.18378e-05	0.000568202
LOC101928942	35.1262	3.87313	1.12038	3.45697	0.000546277	0.00335639
ZNF154	69.0264	3.87293	1.15375	3.35682	0.000788453	0.00452807
SGIP1	39.4241	3.87069	1.55826	2.48399	0.012992	0.0418099
MMP25	8.01807	3.86947	1.72887	2.23815	0.0252112	0.0690696
CDR1	155.796	3.86864	0.616762	6.27251	3.55283e-10	1.93118e-08
LOC100130357	67.1349	3.86325	0.944422	4.0906	4.30265e-05	0.000421636
CCDC170	26.9444	3.8624	1.85412	2.08314	0.0372383	0.0926
LOC101928896	32.6188	3.86076	1.25477	3.07685	0.00209199	0.0098854
ABHD12B	4.45828	3.86008	1.60025	2.41217	0.0158579	0.0487852
[truncated: 5,622 more rows]
