# Supplementary material for: Single‐Cell Analysis Reveals that Vitamin C Inhibits Bone Metastasis of Renal Cancer via Cell Cycle Arrest and Microenvironment Remodeling
Source: Adv Sci (Weinh). 2025 May 28;12(30):e01011. doi: 10.1002/advs.202501011 (PMC12376498; doi:10.1002/advs.202501011)
Supplement: Supplementary file 3 — Supplemental Table 2 [file ADVS-12-e01011-s001.xlsx]

## Sheet: renca
Upstream Regulator	Expr Log Ratio	Molecule Type	Predicted Activation State	Activation z-score	Flags	p-value of overlap	Target Molecules in Dataset	Mechanistic Network
HIF1A		transcription regulator	Activated	5.208	bias	6.54e-26	ABCB1,ADM,ADORA2B,AGT,ALDOA,ALDOC,ALOX5AP,ANGPTL4,ANKRD37,APOE,AXL,BHLHE40,BNIP3,BNIP3L,Ccl2,CCN2,CCND1,CCR7,CDH1,CDKN1A,CITED2,CSF2,CXCL2,CXCL3,Cxcl3,CYB5A,CYP2S1,DDIT4,DNASE1,EDN1,EGLN1,EGLN3,ENO1,ENO2,EREG,ERO1A,FAM162A,FLT1,FN1,FUT7,GAPDH,GBE1,GCHFR,GPI,H2AC17,HILPDA,HK2,HMOX1,ID2,IGFBP2,IGFBP5,ITGB2,ITGB3,JMJD6,KDM4B,KIFC2,KRT18,KRT19,LDHA,LIFR,LOX,LOXL2,MAFF,mir-210,MMP13,MMP9,NDRG1,NFKBIA,…	434 (17)
KRAS		enzyme		1.799		2.32e-21	ABCG1,Acp5,ADCY3,AGT,ALDOA,ALDOC,AMPD3,AQP5,AXL,BNIP3,BSG,BZW2,CASP1,Ccl2,CCN2,CCND1,CCND3,CD74,CDH1,CDKN1A,CHI3L1,CLIC5,Cxcl3,DDIT3,DPY19L3,DUSP6,ENO1,ENO2,EREG,ERO1A,ETV4,F2RL1,FAH,FCGR2B,FN1,FOSB,FOSL1,GAPDH,GCNT3,GPM6B,GSN,GSTM1,H3C2,HK2,HMOX1,HSPG2,IER3,IGFBP2,ITGB2,ITGB3,KCNN4,LAMA3,LAMB3,LAMC2,LDHA,LIF,LOX,Ly6a (includes others),MAP2K1,MID1IP1,MMP10,MMP3,MMP9,MSLN,Muc1,MUC20,Muc4,MYLK,NCF4…	443 (19)
IL1B		cytokine	Activated	6.61		5.21e-21	ABCB11,ACP3,ADAM8,ADAMTS4,ADM,ADORA2B,AIF1,AMPD3,ANGPTL4,ANXA4,APOE,APOL6,BCL6,BGLAP,BMF,C1R,C3,Ccl2,CCL20,Ccl7,Ccl8,CCN2,CCND1,CCR7,CD14,CD74,CDH1,CDKN1A,CHI3L1,CSF2,CXCL16,CXCL2,CXCL3,Cyb5r3,CYP27B1,CYTIP,DDIT3,DDIT4,EDN1,EGLN1,EGLN3,ELF3,F2RL1,FCGR2B,FKBP5,FLT1,FN1,FOSB,FOSL1,FUT7,GCHFR,GYS1,HK2,HLA-A,HLA-E,HMOX1,HSD11B1,HSD17B2,HSPA1A/HSPA1B,HSPG2,ID2,IDH1,IER3,IER5L,IFI16,IGF2BP3,IGFBP5,IL18…	491 (15)
lipopolysaccharide		chemical drug	Activated	6.503	bias	6.82e-21	ABCB1,ABCB11,ABCG1,ACKR3,Acot1,ACSS2,ADM,ADORA2B,AGT,ALOX5AP,AMPD3,ANGPTL4,APLNR,APOBR,APOE,APOL6,Apol7e (includes others),AQP5,ARG2,AXL,BCL6,C1R,C3,CASP1,Casp12,CBFA2T3,Ccl2,CCL20,Ccl7,Ccl8,CCN2,CCND1,CCND3,CCNG2,CCR7,CD14,CD68,CD74,CDC42EP2,CDH1,CDKN1A,CHD7,CHI3L1,CITED2,COL4A2,COL9A3,COX7A1,CSF1R,CSF2,CXCL16,CXCL2,CXCL3,Cxcl3,CYB5A,CYP27B1,Cyp2b13/Cyp2b9,CYTIP,DDIT3,DDIT4,DHX58,DLG4,DOCK8,DUSP…	453 (14)
TGFB1	1.313	growth factor	Activated	3.633		9.55e-21	ABCG1,Acot1,ACP3,Acp5,ACVRL1,ADAMTS4,ADM,ADORA2B,ALDOA,ALOX5AP,ANGPTL4,APLNR,APOE,Apon,AXL,BCL6,BGLAP,BHLHE40,BIN1,BMF,BMP6,BMP7,BNIP3L,BSG,C1R,C1S,C3,CASP1,CBFA2T3,Ccl2,CCL20,Ccl7,Ccl8,CCN2,CCN5,CCND1,CCND3,CCNG2,CCR7,CD14,CD300A,CD34,CD68,CDH1,CDKN1A,CHI3L1,CHST11,CITED2,CLDN4,COL16A1,COL4A2,COL7A1,CPQ,CSF1R,CSF2,CXCL2,CXCL3,CYP27B1,DDIT4,DDX21,DES,DKC1,ECM1,EDN1,EGLN1,ELF3,ENO1,ENO2,EREG,ESRP1…	551 (18)
dexamethasone		chemical drug		1.524		3.96e-20	AACS,ABCB1,ACKR3,Acp5,ACSS2,ADM,AGRP,AGT,AKR1C3,ALAS1,ALDH1L1,ALDH4A1,ALOX5AP,AMPD3,ANGPTL4,APOE,APOL6,AQP5,ARG2,ARRB1,ATP2B4,BCL6,BGLAP,BHLHE40,BNIP3,BSG,BZW2,C3,C9orf72,CASP6,Cbr2,Ccl2,CCL20,Ccl7,CCN2,CCND1,CCND3,CCNG2,CD177,CD34,CD74,CDH1,CDKN1A,CHI3L1,Clca3a1/Clca3a2,CLEC11A,COL4A2,COL7A1,COX7A1,CRIP1,CSF1R,CSF2,CXCL2,CXCL3,CYB5A,CYP27B1,CYP2S1,DDIT3,DDIT4,DEPP1,DGAT2,EDN1,EGLN3,EIF1AX,ELOVL3…	532 (20)
IL4		cytokine	Activated	4.865	bias	4.52e-20	Acp5,ADAM8,ADORA2B,AGFG2,ALAS1,ALDOC,ALOX5AP,ANXA4,APOE,ARG2,BCL6,BHLHE40,BIN1,BNIP3,BNIP3L,C3,CAPG,CASP6,CCDC86,Ccl2,CCL20,Ccl7,CCND1,CCND3,CCR7,CD14,CD300A,CD74,CD79A,CD79B,CDKN1A,CITED2,CRIP1,CSF1R,CSF2,Ctla2a/Ctla2b,CXCL16,CXCL2,CXCL3,CYB5A,DDIT4,DGAT2,DHX58,EGLN1,EPHX1,F2RL1,F2RL2,FAM162A,FCGR2B,FKBP5,FLT1,FN1,FOSB,FUT7,GBE1,GPM6B,H2BC5,HCK,HILPDA,HK2,HSD11B1,HSPA1A/HSPA1B,IER3,IFI16,IL18RAP…	399 (17)
APP		other	Activated	2.778		1.78e-19	ABCG1,ADAMTS4,AIF1,ALDOA,ALDOC,Ank2,APOE,ARL11,ARRDC3,AXL,BIN1,BMF,BMP6,BSG,C1R,C1S,C3,CA12,Casp12,Ccl2,CCL20,Ccl7,CCN2,CCND1,CCNG2,CD68,CD74,CDH1,CDKN1A,CITED2,CSF1R,CSF2,Ctla2a/Ctla2b,CXCL2,CXCL3,DLG4,DNM1,DPY19L3,DYRK1B,ECE2,EDN1,ENO1,ENO2,F2RL1,FCGR2B,FN1,FOSB,GALK1,GAPDH,GNG2,GPI,GPM6B,Gsta4,H2AC7,H2BC5,HBA1/HBA2,HIVEP3,HK1,HLA-E,HMOX1,HSPA1A/HSPA1B,HSPD1,HSPG2,IFI16,IGFBP2,IGFBP5,IL27,IRF5,…	433 (19)
beta-estradiol		chemical - endogenous mammalian	Activated	3.538	bias	1.94e-19	ABCB1,ABCB11,ACKR3,Acot1,ACP3,ADAMTS4,ADCY3,ADM,AGT,AIF1,ALDH4A1,ALDOA,AMOTL1,ANXA4,APOE,AQP5,BCL6,BGLAP,BHLHE40,BIN1,BNIP3L,BSG,C3,CA12,CACNB4,CBFA2T3,Ccl2,CCL20,Ccl8,CCN2,CCN5,CCND1,CCND3,CCNG2,CD14,CD68,CD74,CDCA7,CDH1,CDK18,CDKN1A,CHI3L1,CITED2,CLDN4,CLIC5,CNP,COL4A4,COL7A1,COL9A3,CSF2,CXCL16,CXCL2,CXCL3,Cxcl3,CYB5A,CYTH4,DDIT3,DDIT4,DHCR7,DIAPH3,DLG2,DLG4,DUSP6,ECE2,EDN1,ELF3,ENO1,EREG,ETV4,…	507 (17)
TNF	1.382	cytokine	Activated	6.66		7.69e-19	AATK,ABCB11,ACKR3,Acp5,ADAM8,ADAMTS4,ADAMTS7,ADM,ADORA2B,AGFG2,AGT,ALOX5AP,AMPD3,ANGPTL4,APOE,AQP5,ARRDC3,ATP2B4,BCL6,BGLAP,BHLHE40,BMP6,C3,CA12,CASP1,Casp12,CASP6,CAVIN3,Ccl2,CCL20,Ccl7,CCN2,CCN5,CCND1,CCND3,CCR7,CD14,CDH1,CDKN1A,CHI3L1,CHRND,CHST11,CITED2,CLDN4,CLEC11A,CMBL,CNP,COL16A1,CSF1R,CSF2,CXCL16,CXCL2,CXCL3,Cxcl3,CYP27B1,CYTIP,DDIT3,DEPP1,DOCK8,DUSP2,DUSP6,EDN1,EGLN1,EGLN3,ELF3,EREG,F2R…	425 (15)
deferoxamine		chemical drug	Activated	4.923	bias	5.59e-18	ADGRG1,ADM,ALDOA,ANGPTL4,BHLHE40,BNIP3,CACNB4,CCL20,CCND1,CCND3,CCR7,CD14,CD300A,CDH1,CDKN1A,CITED2,DDIT3,ECM1,EGLN1,EGLN3,ENO1,FLT1,HK2,HMOX1,HSPA1A/HSPA1B,IFI16,IGFBP2,IGFBP5,ISG20,ITGB2,ITGB7,LAMA3,LDHA,LY75,MCEMP1,NDRG1,NOS2,PGK1,PIP5K1B,PKM,PLAT,PLD4,PRTN3,SERPINE1,SLC2A1,SPP1,SULF2,TGFB1,WT1	429 (19)
TP53		transcription regulator	Activated	3.234		6.92e-18	AATF,ABCB1,ACACB,ACSS2,ADAM8,ADORA2B,AHCY,AIRE,ALDH4A1,ALDOA,ALDOC,ANXA4,APOE,ARRB1,BGLAP,BHLHE40,BMF,BNIP3,CAMK2B,CASP1,CASP6,Ccl2,CCN2,CCN5,CCND1,CCND3,CCNG2,CDH1,CDKN1A,CDKN2D,CELSR1,CHEK2,CITED2,CMBL,COL14A1,COL4A2,COL7A1,COX7A1,CSF1R,CSF2,CXCL2,CXCL3,CYB5A,Cyb5r3,DDIT3,DDIT4,DHCR7,DNASE1,DNM1,DPEP1,DUSP2,DUSP6,ECM1,EDN1,ENO2,EPHX1,EPS8,FAT2,FKBP1B,FKBP5,FN1,FOSL1,FSTL3,GAPDH,GLB1,GLIPR1,GLRX…	467 (17)
tetradecanoylphorbol acetate		chemical drug	Activated	6.416	bias	2.21e-17	ABCB1,ADAM8,ADAMTS4,ADCY3,ADM,AGT,AIRE,ALAS1,ALOXE3,ANGPTL4,ATP2B4,AXL,BGLAP,BMP6,BMP7,BNIP3L,C3,CA11,CAPG,CASP1,CBS/CBSL,Ccl2,CCL20,Ccl7,CCN2,CCND1,CCND3,CCR7,CD14,CD68,CDH1,CDKN1A,CDKN2D,CSF1R,CSF2,CXCL2,CXCL3,Cxcl3,CYP27B1,CYTH4,DDIT3,DDIT4,DES,DNTT,DUSP2,DUSP6,ECM1,EEF1AKMT3,FKBP5,FLT1,FOSB,FOSL1,FSTL3,GAL3ST1,GPR35,GRK5,GSTA5,GSTM1,H4C14,HIVEP3,HSD11B1,HSD17B1,HSD17B2,HSPA2,ID2,IER3,IFI16,IG…	454 (18)
tretinoin		chemical - endogenous mammalian	Activated	5.9		5.5e-17	AATK,ABCG1,ACACB,Acp5,ACSS2,ADAM11,ADM,AGT,ALAS1,ALOXE3,ANGPTL4,APLNR,APOBR,APOE,ARHGAP29,ATOH8,BCL6,BGLAP,BHLHE40,BMP6,BNIP3,BNIP3L,C1S,C3,C9orf72,CASP1,CASP6,CAVIN3,CBS/CBSL,Ccl2,CCL20,CCN2,CCND1,CCND3,CD14,CD34,CD68,CD74,CDCA7,CDH1,CDKN1A,CDKN2D,CDYL2,CHI3L1,CITED2,Clca3a1/Clca3a2,CLEC11A,COL4A2,CPSF4L,CSF1R,CSF2,CXCL2,CYP2S1,CYP4F11,DDIT3,DDIT4,DES,DHX58,DLG4,EDN1,ELF3,EPHX1,EYA2,FLRT1,FLT1,F…	509 (18)
ADRB		group	Inhibited	-3.231		8.67e-17	AACS,ACAT2,ADAMTS4,ANGPTL4,AXL,BHLHE40,BNIP3,BNIP3L,CASP6,Ccl2,CCND1,CD68,CDKN1A,CXCL2,DDIT3,DDIT4,FGF21,GSTA5,HGH1,HMOX1,HSPD1,IDH1,LPIN1,LTBP1,MMP9,MVD,NCL,NFKBIA,NOD1,NOS2,NSDHL,NUDT18,PCYT2,PPARGC1A,SLCO4A1,TRAF1,TRIM54,YPEL3	370 (18)
IFNG		cytokine	Activated	5.242		2.61e-16	ABCB1,Acot1,ADGRG1,ADM,ADORA2B,AGT,AHCY,AIF1,ALDH1L1,ALOX5AP,ANGPTL4,APOL6,ARG2,BMF,BMP6,BST1,C1R,C3,CASP1,Casp12,CASP6,Ccl2,CCL20,Ccl7,Ccl8,CCN2,CCND1,CCND3,CD14,CD68,CD74,CDH1,CDKN1A,CELSR1,CHRND,CHST11,CLIC5,CSF1R,CSF2,CXCL16,CXCL2,CXCL3,Cxcl3,CYB5A,Cyb5r3,DDIT3,DEPP1,DLG4,EDN1,EGLN3,ENO1,ENTPD2,F2RL1,FAH,FCGR2B,FKBP5,FLT1,FN1,FOSB,GAL3ST1,GCHFR,GNG2,H2AC15,H2AC7,HCK,HK2,HLA-A,HLA-DOA,HLA-E,HM…	464 (13)
IKBKB		kinase	Activated	3.834	bias	1.27e-15	Acp5,AMPD3,C3,Ccl2,CCL20,CCN2,CCND1,CCR7,CDH1,CDKN1A,CSF1R,CSF2,CXCL16,CXCL2,CXCL3,DUSP6,EDN1,EGLN1,EREG,GRK5,Gstt1,HK2,HLA-A,HMOX1,IFI16,IGFBP2,ITGB3,KRT18,KRT8,LIFR,LTB,MMP13,MMP3,MMP9,Mt1,Mt2,MYO1D,NAGLU,NFKBIA,NOS2,OGN,PLAU,RCAN1,S100A4,SGK1,SLC16A2,Slfn2,SOD3,TGFB1,Tmsb4x (includes others),TNF,TNFRSF9,UACA,ZNF395	380 (14)
TGFBR2		kinase	Inhibited	-3.847	bias	1.52e-15	ADAM8,ADORA2B,ALOX5AP,ANGPTL4,BHLHE40,BMP6,CASP1,Ccl2,Ccl7,CCN2,CCND1,CCND3,CD14,CDH1,CDKN1A,CSF2,CXCL2,DDIT4,DGAT2,FKBP5,FN1,H2BC5,HILPDA,HK2,HSD11B1,ITPK1,KRT18,KRT19,KRT8,LDHA,Ly6a (includes others),METRNL,MMP10,MMP13,MMP3,MMP9,MXD1,NFKBIA,NOS2,OSTF1,PGK1,PGM1,PKM,PTGDS,PTGES,SELP,Serpinb9b,SERPINE1,SGTB,SLC2A1,SLC37A4,SORCS2,SPP1,TGFB1,TNF,TNFAIP8L1,Tnfsf9,TPI1,TXNIP,UPP1,WFDC2,WNT10A,ZAP70	440 (15)
PD98059		chemical - kinase inhibitor	Inhibited	-3.855	bias	3.55e-15	ACAT2,AGT,ALDOA,ALOX5AP,ARRB1,BCL6,BGLAP,BNIP3,C3,Ccl2,CCL20,CCN2,CCN5,CCND1,CD14,CD74,CDH1,CDKN1A,CSF2,CXCL2,CXCL3,DDIT3,DES,DUSP6,DYRK1B,EDN1,ENO1,ENO2,EREG,FAH,FAM3B,FKBP5,FN1,FOSB,FOSL1,GPI,HMOX1,IER3,IL27RA,ITGB2,ITGB3,KRT19,KRT8,LAD1,LAMA3,LDHA,LDHC,LIFR,MCF2L,MMP10,MMP13,MMP3,MMP9,MXD1,NFKBIA,NOP56,NOS1,NOS2,PC,PHLDA1,PLAT,PLAU,PPARD,PTGES,RECK,RETSAT,RPS2,S100A4,SELENBP1,SERPINE1,SLC2A1,S…	372 (15)
FOS		transcription regulator	Activated	2.595		4.31e-15	4930486L24Rik,ABCB1,Acp5,AGT,AKR1C3,ALAS1,ANXA4,BGLAP,C3,CCL20,Ccl7,Ccl8,CCN2,CCND1,CD14,CD68,CDH1,CHI3L1,COL16A1,CXCL16,CXCL3,DAP,EDN1,ELOVL3,ENO1,EPS8,EREG,FBLIM1,FETUB,FN1,FOSB,FOSL1,GSTA5,HBA1/HBA2,HK2,HMOX1,IFI16,IGFBP5,IL27,KCNN4,KRT8,LAMA3,LAMB3,LOX,LTBP1,LTBP2,MALAT1,MMP10,MMP13,MMP3,MMP9,MPZL2,MSLN,Mt2,MXD1,NSDHL,PCYT2,PHLDA1,PIP5K1B,PLAT,PLAU,PRDM1,PTGDS,RPS18,SELENBP1,SEMA3E,SEMA4D,SER…	361 (16)
IGF1		growth factor	Activated	3.064	bias	9.01e-15	ACSS2,ADM,ADORA2B,AXL,BGLAP,BHLHE40,BSG,Ccl2,Ccl7,Ccl8,CCN2,CCN5,CCND1,CCND3,CCNG2,CD74,CDH1,CDKN1A,CITED2,CLEC11A,CNP,COL14A1,COL16A1,CYP27B1,DDIT3,DDIT4,DUSP6,DYRK1B,EDN1,EIF1AX,FN1,FOSB,GAPDH,GHRH,HMOX1,HSD11B1,HTRA1,ID2,IER3,IGFBP2,IGFBP5,IL1R1,IL4R,LDHA,LEPR,LHFPL6,LOXL2,Ly6a (includes others),MAPT,MARS2,Mcpt8,MMP13,MMP3,MXI1,NFKBIA,NOS2,PDLIM2,PHLDA1,PKM,PKP2,PLAU,PSMB9,SERPINE1,SGK1,SLC12A…	554 (22)
STAT3		transcription regulator	Activated	3.431	bias	1.5e-14	ADM,AGRP,AGT,ANGPTL4,ARG2,BCL6,BMF,BNIP3L,BOC,CASP1,Ccl2,CCL20,Ccl8,CCN2,CCND1,CD74,CDH1,CDKN1A,CDKN2D,CHI3L1,CLIC5,CSF2,CXCL2,CXCL3,DDIT3,EDN1,FLT1,FN1,GLIPR1,H2AC18/H2AC19,HK2,HLA-A,HMOX1,ID2,IFI16,IGFBP5,IL1R1,IL4R,IRF5,ISG20,ITGB2,KCTD11,KLK3,KRT17,LAMB3,LBP,LDHA,LEPR,LIF,LOX,MAFB,MMP10,MMP13,MMP3,MMP9,Mt1,Muc1,MXI1,NDRG1,NOS2,NPM1,PDK1,PFKL,PGK1,PHLDA1,PIM2,PLAU,PPARGC1A,PRDM1,PSMB9,RBPJ,SEL…	383 (14)
IL5		cytokine	Activated	6.017	bias	1.84e-14	ALDOA,ALDOC,BCL6,BNIP3,BNIP3L,CCND3,CCR7,CD79A,CDKN1A,CITED2,CRIP1,CSF2,DDX21,DUSP6,EGLN1,EGLN3,ENO1,EPS8,ERO1A,FAM162A,FCGR2B,GALK1,HIGD1A,IER3,IL4R,ITGB7,LTB,METRNL,MMP9,NABP1,NDRG1,NDUFV3,NOS2,PDK1,PFKP,PGM1,PKM,PRDM1,PRDX4,S100A4,SCEL,SDF2L1,SGK1,SLC2A1,SLC39A8,STK39,TGFB1,TNF,TNFRSF9,TPI1,UPP1,VIM	425 (21)
TAZ		enzyme		1.93	bias	2.94e-14	ALDOC,ARHGAP29,AXL,CCN2,COX7A1,EDN1,EGLN1,F2RL1,FLT1,FN1,GBE1,GTF2E2,HMOX1,IDH1,IFI16,LCP1,LDHA,LOX,LOXL2,NAV3,NOS2,PGM1,PKM,SCG5,SERPINE1,SLC2A1,TGFB1,TPI1,UGDH,UPP1	243 (13)
TO-901317		chemical reagent		0.595		3.51e-14	ABCG1,Acot1,Acp5,ADAM11,ADM,ALAS1,APOE,ARG2,C3,CASP1,Casp12,Ccl2,CCND1,DHCR7,ELOVL3,ENO1,EPHX1,FMO5,GBE1,GPI,Gsta4,GSTA5,GSTM5,HK2,HMGCS2,HSD11B1,KNG1,LIFR,MID1IP1,MMP9,MPEG1,Mt1,Mt2,Naip1 (includes others),NFKBIA,NOS2,Orm1 (includes others),PFKL,PFKP,PTGDS,PTGER3,SERPINA3,SLC37A4,TGFB1,THRSP,TNF	470 (21)
D-glucose		chemical - endogenous mammalian	Activated	2.744		3.69e-14	ABCB1,ABCG1,AGRP,AGT,ALDOA,ALDOC,ATP2B4,C3,CASP1,Casp12,Ccl2,CCL20,CCN2,CCND1,CCND3,CDKN1A,CSF1R,CXCL2,DDIT3,DDIT4,DES,DIRAS2,EDN1,EFHD1,ELF3,ENO1,ERO1A,F7,FAM3B,FBP2,FGF21,FN1,FTO,GAPDH,GIPR,GPI,GSN,HK1,HK2,HMOX1,Hspa1b,HSPD1,IDH1,Ifi27l2a/Ifi27l2b,ITPR3,KLF10,LCP1,LDHA,MAFB,MID1IP1,MMP13,MMP9,Mt1,Mt2,NOS2,NPNT,Orm1 (includes others),PC,PDK1,PFKL,PFKP,PGAM1,PGK1,PGM1,PIM2,PKM,PLAU,PPARD,PPARGC1A…	453 (21)
EPAS1		transcription regulator	Activated	3.414	bias	3.99e-14	ADM,ALDOC,ANGPTL4,ARG2,AXL,BHLHE40,BNIP3,CA12,CCN2,CCN5,CCND1,CDKN1A,CITED2,CLK3,CXCL2,DDIT3,DGAT2,EDN1,EGLN3,ENO1,ENO2,FLT1,FMO5,FN1,GAL3ST1,GBE1,GCHFR,GLB1,HILPDA,IGFBP5,ITGB3,KDM4B,LDHA,LOX,LOXL2,MAFF,MMP13,NDRG1,PGF,SERPINE1,SLC16A4,SLC29A1,SLC2A1,TGFB1,TMPRSS6,TNFRSF9,TNFSF15	400 (20)
CD38		enzyme	Activated	5.047	bias	4.23e-14	ALDOA,ALDOC,BCL6,BNIP3,BNIP3L,CITED2,CRIP1,EGLN1,EGLN3,EPS8,ERO1A,FAM162A,FN1,GALK1,GBE1,HIGD1A,ITGB7,NABP1,NDRG1,NDUFV3,PDK1,PFKL,PFKP,PGM1,PKM,PPARGC1A,PRDM1,PRDX4,S100A4,SCEL,SDF2L1,SLC2A1,SLC39A8,STK39,TGFB1,TPI1,VIM	350 (12)
JUN		transcription regulator	Activated	3.695	bias	7.41e-14	ABCB1,ACAT2,ALAS1,APOE,AXL,BGLAP,C3,Ccl2,CCL20,Ccl7,Ccl8,CCN2,CCND1,CCND3,CD14,CD68,CDH1,CDKN1A,Clca3a1/Clca3a2,CSF1R,CSF2,CXCL16,CXCL3,CYGB,DUSP6,EDN1,EREG,FN1,FOSL1,GSTA5,HK1,HK2,HMOX1,ID2,IFI16,IGFBP2,IL27,LAMB3,LBP,LIF,LTBP1,MCF2L,MMP10,MMP13,MMP3,MMP9,MVD,MXI1,NFKBIA,NOS2,PADI3,PADI4,PDK1,PLAU,PTGDS,PTGES,PXDN,RGN,SERPINE1,SGK1,SPP1,SPRR1A,SULF2,TGFB1,Tmsb4x (includes others),TNF,TNFSF15,TNN…	416 (17)
Hif1		complex	Activated	3.513	bias	9.05e-14	ADM,ALDOA,BNIP3,BNIP3L,CCNG2,CDH1,CDKN1A,DDIT4,EDN1,ENO1,FN1,GPI,HMOX1,LDHA,LOXL2,LPIN1,mir-210,NOS2,PDK1,PFKL,PGK1,PKM,SERPINE1,SLC2A1,TNFRSF9	414 (17)
SP1		transcription regulator	Activated	3.636	bias	1.24e-13	ABCB1,ACVRL1,AFAP1L1,APOE,BAG2,BGLAP,BMP7,BNIP3L,CBS/CBSL,Ccl2,CCL20,CCN2,CCND1,CCND3,CCNG2,CD79B,CDH1,CDKN1A,CDKN2D,CHI3L1,CITED2,COL7A1,CXCL3,DIAPH3,DNM1,EREG,F7,FLT1,FN1,FOSL1,H4C14,HK2,HMOX1,HSD17B1,Hspa1b,IL4R,ITGB3,KLF1,KRT18,KRT19,LDHC,LIPA,LTB,MMP9,Mt1,MYLK,NDRG1,NFKBIA,NOS1,PADI1,PADI4,PDK1,PGK1,PKM,PLAU,PPARD,PRKAR2B,PTGS1,RECK,RECQL4,RRAS,SERPINE1,SGK1,SLC22A4,SLC2A1,SLC39A8,SPP1,SPTB,…	439 (19)
ERK		group	Activated	3.094	bias	1.45e-13	AGT,ARG2,AXL,BGLAP,BMF,Ccl2,Ccl7,CCN2,CCND1,CCND3,CDH1,CDKN1A,CLDN4,CSF2,CXCL2,EDN1,EREG,FN1,FOSL1,HMOX1,IER3,ITGB2,ITGB3,KLF10,KRT18,LIF,MAFB,MAFF,MAL,MMP13,MMP3,MMP9,MYLK,NDRG1,PLAU,PPARD,PRDM1,PTGES,RECK,RRS1,SERPINE1,SLC2A1,TNF,TUBA1A,UGCG,ZFP36L1	456 (17)
EGLN		group	Inhibited	-5.1	bias	2.76e-13	ADM,ALDOC,ANKRD37,BNIP3,Ccl2,CCN5,EGLN1,EGLN3,FSTL3,GAPDH,GPI,GRHPR,GYS1,H4C14,HK2,IKBIP,IMMP2L,LDHA,MMP13,Orm1 (includes others),PDK1,PFKL,PFKP,PGAM1,PGK1,PGM1,PPME1,PPP1R3E,SELENBP1,SERPINE1,STC1,TLCD3A,Tnfsf9,TPI1,UPK3B,WDR54	436 (18)
AHR		ligand-dependent nuclear receptor		1.698		3.48e-13	ACKR3,ADM,AIF1,ALDOA,ARG2,ATOH8,BZW2,Ccl2,CCL20,CCND1,CCND3,CCNG2,CCR7,CD14,CDH1,CDKN1A,CDKN2D,CHD7,CHI3L1,COL14A1,COL16A1,COL4A2,COL9A3,CXCL2,CYP2S1,DCLK3,DUSP6,EDN1,EGLN1,EGLN3,ENO1,FGF21,FMO2,FN1,FOSL1,GSTA5,GSTM5,HECTD2,HK2,HUNK,IL18RAP,IL1R1,LBP,LDHA,LTBP1,LTBP2,LYST,Mt1,Mt2,Nat8f5,NLRP3,NOS2,Pcp4l1,PLAT,SERPINA12,SERPINE1,SLC2A1,SPP1,TGFB1,TIPARP,TNF,TNFAIP8L1,UGCG,VIM,ZAP70	461 (17)
SP600125		chemical - kinase inhibitor	Inhibited	-2.495		4.85e-13	ABCB1,ABCB11,ACAT2,ADAMTS4,ADM,AKR1C3,APOE,BGLAP,Ccl2,CCL20,CCN2,CCND1,CDKN1A,CLDN4,COL4A2,COL7A1,CSF1R,CXCL16,CXCL2,CXCL3,CYGB,CYP27B1,DDIT3,DDIT4,EIF1AX,FN1,FOSB,FOXQ1,H2AC18/H2AC19,H2BC7,HMOX1,IL27,LAPTM5,MAFB,MMP13,MMP3,MMP9,MYH3,NFKBIA,NOS2,Oas1d (includes others),P4HA2,Pga5,PTGDS,PTGES,SELP,SERPINE1,SP110,SPP1,TGFB1,TNF,TNNT2	327 (16)
OSM		cytokine	Activated	3.387		5.34e-13	ABCG1,ADAMTS4,AKR1C3,AMPD3,ATP2B4,BHLHE40,C1R,C1S,Ccl2,CCL20,CCND1,CCNG2,CDA,CDH1,CDKN1A,CHI3L1,CLDN4,CSF2,CST6,CXCL2,CXCL3,Cxcl3,ECM1,FETUB,FMO5,FN1,FOSB,FOSL1,GHRH,GJB5,GRHPR,HK2,HLA-A,HMOX1,HSD11B1,HSPA2,ID2,IER3,IL4R,ISG20,KLF10,KRT17,KRT19,LBP,LIF,LIFR,MMP10,MMP13,MMP3,MMP9,MPP2,MPZL2,Mt2,MYH10,NOS2,PGF,PGK1,PLAU,PLLP,PRDM1,PSMB9,PTGES,SELP,SERPINA3,SERPINE1,SERPING1,SLPI,SPP1,TM4SF1,TM7SF2,…	447 (14)
methylprednisolone		chemical drug		-0.876		7.98e-13	AHCY,Akr1c12/Akr1c13,AKR1C3,ALAS1,ASPA,Ccl2,CCN2,CCND1,CD74,CD79B,CDH1,CDKN1A,CITED2,CNP,CXCL3,Cyb5r3,Cyp2b13/Cyp2b9,Cyp2c23,DDIT4,DUSP2,DUSP6,EPHX1,FAH,FBP2,FCGR2B,FN1,GCHFR,GNL3,GRHPR,HAL,HMOX1,HSD17B2,HSPA1A/HSPA1B,IDH1,IL1R1,KLF15,KRT19,LAD1,LAMA3,LIPA,LOX,Ly6a (includes others),MAFB,MAP3K1,MMP9,Mt1,NAT8,NCL,NDUFV3,NFKBIA,NME1,NPM1,NSDHL,PC,PCYT2,PDK1,PGAM1,PLAT,PLAU,PLLP,PNRC1,PRDM1,RGN,SCEL…	468 (16)
AGT	1.62	growth factor	Activated	4.081	bias	8.57e-13	ACAT2,ADAM8,ADAMTS4,ADM,ADORA2B,AGT,BHLHE40,BMP6,C3,CBS/CBSL,CCBE1,Ccl2,Ccl7,CCN2,CCN5,CCND1,CCND3,CCR7,CD14,CD68,CDKN1A,COL16A1,COL4A2,COX7A1,CPN1,CPZ,CREB5,CXCL2,CXCL3,Cyp2c23,ECM1,EDN1,EREG,ETV4,FCGR2B,FIBIN,FKBP5,FLT1,FN1,GDF6,GFOD1,GRK5,GSTA5,GSTM5,HGFAC,HMOX1,HSPA1A/HSPA1B,Hspa1b,HSPG2,IDH1,IFI16,IGFBP2,IGFBP5,IMMP2L,ITGB3,ITGB7,LEPR,LIF,LIPH,LOX,LOXL2,LTBP1,LTBP2,MAFB,MAPT,MMP13,MMP3,MMP9,…	473 (15)
KLF2		transcription regulator		-0.246		1.18e-12	ACKR3,ADM,APLNR,AQP5,Ccl2,Ccl7,CCN2,CCND3,CCR7,CDKN1A,CNP,CXCL2,CXCL3,ECM1,EDN1,F2RL1,FLT1,ITGB2,ITGB3,ITGB7,KCNN4,LBP,LEPR,MYH10,NDRG1,NFKBIA,PGF,PRDM1,PTGDS,RNASE2,SELPLG,Serpinb9b,SERPINE1,SLC2A1,TGFB1,TNF,UGDH,VWF	340 (19)
forskolin		chemical toxicant	Activated	3.844	bias	1.76e-12	ACP3,ADAMTS4,ADGRG1,ADM,ALDOA,ALDOC,AQP5,BGLAP,BHLHE40,BNIP3L,CACNA1I,CCN2,CCND1,CCND3,CD14,CD68,CDKN1A,CNP,CXCL2,CXCL3,CYP27B1,DDIT3,DDIT4,DHCR7,DUSP6,ECM1,EDN1,EGLN3,EREG,ETV4,FAH,FGF21,FKBP5,FN1,FOSB,FOSL1,GFRA1,GRK5,GSTM5,HILPDA,HK2,HMOX1,HSD11B1,HSD17B1,HSPA1A/HSPA1B,HSPA2,ID2,IER3,IGFBP5,ITPR3,JMJD6,KLK3,KRT18,MACROD1,MGAT3,MMP3,MMP9,Mt1,Mt2,NFKBIA,NOS2,OSTF1,P4HA2,PDE4A,PGK1,PLAT,PLAU,PPAR…	479 (16)
IL6		cytokine	Activated	4.98	bias	1.95e-12	ABCB11,Acp5,ACVRL1,ADAMTS13,ADAMTS4,ADM,ADORA2B,AGRP,AGT,ALAS1,APOE,BCL6,BMP6,C3,CASP1,Ccl2,CCL20,CCN2,CCND1,CCR7,CD14,CD68,CD74,CD79A,CDH1,CDKN1A,CDKN2D,CSF1R,CSF2,CXCL2,CXCL3,CYTIP,DUSP6,EGLN3,ENO2,EREG,ETV4,F12,FAH,FN1,FOSL1,GALE,GHRH,GLRX,Gsta4,HLA-A,HMOX1,ID2,IFI16,IGFBP5,IL1R1,IL4R,ITGB3,KLK3,KRT18,KRT8,LBP,LIF,LIFR,MACROD1,MAP2K1,MMP10,MMP13,MMP3,MMP9,Mt1,Mt2,NFKBIA,NOS2,NUCB2,Orm1 (includ…	431 (15)
salirasib		chemical drug	Inhibited	-3.877	bias	2.15e-12	ADM,ALDOC,BHLHE40,BNIP3,CITED2,ENO2,LDHA,LDHC,NCL,PGAM1,PGK1,PGM1,PKM,PLAT,PLAU,PLOD1,SERPINE1,SLC2A1,STC1,TPI1	421 (14)
progesterone		chemical - endogenous mammalian	Activated	4.076		2.25e-12	ABCB1,Acot1,ACP3,ADM,AKR1C3,AMPD3,APOE,BCL6,BHLHE40,BSG,C3,C9orf72,CA12,CCL20,Ccl8,CCN5,CCND1,CCND3,CD248,CDH1,CDKN1A,CITED2,CLDN4,DDIT3,ECE2,F2RL1,FKBP5,FLT1,FMO5,FN1,FOSL1,GABRD,Gstt1,HGFAC,HLA-A,HSD11B1,HSD17B2,HSPA2,HUNK,IGFBP2,IGFBP5,IL27,INMT,ISG20,ITGB3,KLF10,KLK3,LAMB3,LDHA,LEPR,LIF,LPIN1,LXN,MMP13,MMP3,MMP9,Muc1,MYO1D,NDRG1,NFKBIA,NOD1,NOS2,PDK1,PIM2,PIP5K1B,PKM,PLA2G7,PTGDS,PTGER3,PTGS1…	498 (18)
Immunoglobulin		complex		0.85		2.26e-12	ADM,AGT,AIF1,ALDOA,APLNR,BCL6,BMP7,BSG,CAPG,CASP1,CBS/CBSL,Ccl2,CCL20,CCND3,CCR7,CD14,CD68,CD74,CDH1,CSF1R,CSF2,CXCL16,CXCL2,CXCL3,CYP27B1,Cyp2b13/Cyp2b9,DDIT4,DLG4,DUSP6,DYSF,EGLN1,ENO1,ENO2,FAIM2,FBP2,FKBP5,FN1,FOSB,FTO,GBE1,GPI,GYS1,HAL,HCK,HK2,HLA-A,HLA-E,HMOX1,IER3,IL1R1,IL4R,IRF5,Ly6a (includes others),MAFF,MAPT,MMP13,MMP9,Mturn,NDUFV3,NFKBIA,NLRP3,NOD1,NOS1,NOS2,OTOG,PC,PDK1,PFKL,PGK1,PGM1…	441 (16)
Vegf		group	Activated	4.292	bias	2.4e-12	ABCB1,ACKR3,Acot1,ADGRG1,AGFG2,ALOX5AP,ANGPTL4,APLNR,BAG2,BMP7,CASP1,Ccl2,CDH1,CELSR1,CHI3L1,CRTAC1,CSF2,Ctla2a/Ctla2b,DDIT3,DKC1,DUSP6,EDN1,ELOVL3,FAIM2,FKBP5,FLT1,FN1,FOSB,FOSL1,GPR4,GRK5,HK2,HMGCS2,HMOX1,IL1R1,IL27RA,ISG20,ITPR3,KLF1,LY75,MALL,MGST2,MMP10,MMP13,MMP9,Mt2,NOP2,PADI1,PC,PGF,PHLDA1,PIM2,PLAU,PPARD,PPARGC1A,PTPRR,RCAN1,RECK,RGS9,SGK1,STC1,TCF23,TGFB1,TNF,TNFRSF9,TNFSF15,UGCG,VAV3,V…	385 (17)
HGF		growth factor	Activated	2.569	bias	2.61e-12	ACKR3,ADGRG1,ANGPTL4,BAG2,CASP1,Ccl2,CCN2,CCND1,CCNG2,CDH1,CDKN1A,CELSR1,CITED2,CSF2,CXCL2,DDIT3,DDX21,DES,DKC1,DUSP6,EDN1,ELF3,FAIM2,FKBP5,FLT1,FN1,FOSB,FOSL1,GPR4,GRK5,HK1,HK2,HMOX1,IL27RA,ISG20,ITPR3,KRT17,KRT18,KRT19,LAMC2,LDHA,LY75,MMP10,MMP13,MMP9,NOP2,NOS2,PGAM1,PGF,PGK1,PHLDA1,PIM2,PLAU,PLOD1,PNRC1,PPARD,PTGS1,PTPRR,SERPINE1,SGK1,SPP1,STAB1,STC1,TGFB1,TNF,TNFSF15,VIM,WT1	361 (15)
SB203580		chemical - kinase inhibitor	Inhibited	-4.961	bias	3.7e-12	4930486L24Rik,Acp5,ADAMTS4,AGT,AK7,ALOX5AP,BGLAP,C3,Ccl2,CCL20,Ccl7,CCN2,CCND1,CCNG2,CDH1,CDKN1A,CSF2,CXCL3,Cxcl3,DDIT3,ENO1,EREG,FGF21,FLT1,FN1,FOSB,FOXQ1,GLIPR1,GLRX,GPI,Gsta4,HK2,HMOX1,IER3,ISG20,ITGB3,KRT23,LIFR,MMP10,MMP13,MMP3,MMP9,MXD1,NFKBIA,NOS2,PALLD,PLAT,PLAU,PLB1,PPARD,PPARGC1A,PTGDS,PTGES,SELP,SERPINE1,SERPING1,SGK1,SLPI,SOD3,SPP1,TGFB1,TGM1,TNF,TNFSF15,TRAF1,VIM	398 (17)
COMMD1		transporter	Inhibited	-3.592	bias	4.31e-12	ALDOA,ATP7B,BNIP3,DDIT4,EGLN1,EGLN3,GRHPR,HK2,KRT19,LDHA,NFKBIA,PDK1,PFKP,PGK1	185 (7)
U0126		chemical - kinase inhibitor	Inhibited	-3.543	bias	4.79e-12	ABCB1,ABCB11,ACKR3,ADAMTS4,ADORA2B,AGT,ALDH1L1,ANGPTL4,APLNR,ARG2,BGLAP,BHLHE40,BMP6,C3,Ccl2,CCN2,CCN5,CCND1,CCND3,CCNG2,CDH1,CDK18,CDKN1A,CLDN4,CSF1R,CSF2,CXCL2,CXCL3,DDIT3,DES,DUSP6,DYRK1B,EDN1,EIF1AX,EREG,FAIM2,FKBP5,FN1,FOSB,FOSL1,GSN,Gsta4,HMOX1,IER3,KCNN4,KLF10,KLK3,LIF,LIFR,MMP13,MMP3,MMP9,NAV3,NOS1,NOS2,PHLDA1,PLAU,PPARD,PRELP,RAC2,RPS6KA1,SCG5,SERPINE1,SGK1,SLC25A20,SPP1,SPRR1A,STC1,TNF,…	440 (18)
IL10RA		transmembrane receptor		-1.399		4.81e-12	ABCB1,ABCG1,ACSS2,ARG2,BNIP3,BOC,C3,CBS/CBSL,CCR7,CD34,CDKN2D,Ces1g,COL14A1,CYP2S1,DDIT4,DPEP1,ECM1,EDN1,ERO1A,FN1,GSDMC,Gsta4,GSTM1,GSTM2,Gstm3,GSTM5,HGFAC,HLA-A,HMCN1,IFI16,ITGB7,KLK3,Ly6a (includes others),NOD1,NOS2,OGN,PARVG,PPARGC1A,PSMB9,REPS2,SELENBP1,SLC2A1,TGFB1,TGM3,TINAG,TNF,TNFSF15,TTLL6,UPP1,WFDC2	377 (15)
NFAT5		transcription regulator	Activated	3.604	bias	5.05e-12	Ccl2,CD74,CHEK2,CSF2,CXCL16,CXCL3,DDIT4,EDN1,EREG,HECW2,Hspa1b,HSPA2,IFI16,LIF,Ly6a (includes others),NFKBIA,NOS2,Oas1d (includes others),PFKP,PLAT,PTGES,PTGS1,S100A4,SGK1,SLC5A3,SLC6A12,SPP1,TNF,TRAF1,VWF	408 (19)
Ige		complex	Activated	4.085	bias	5.59e-12	ADAM8,ALAS1,ARRB1,BCL6,C3,Ccl2,Ccl7,CCND3,CD34,CD74,CDKN1A,CHST11,CSF2,CXCL16,CXCL2,CXCL3,DUSP2,DUSP6,EDN1,ENO2,FCGR2B,FLT1,FXYD6,GSN,Gstt1,HBA1/HBA2,HIVEP3,HMOX1,HSPD1,IER3,LIF,MAPKAPK3,MCF2L,MGST2,NABP1,NCF4,NFKBIA,PIM2,RILP,RPS6KA1,SLC6A19,SLCO4A1,SPP1,TGFB1,TMEM71,TNF,Tnfrsf22/Tnfrsf23,TNFRSF9,TPPP3,TRAF1,UGCG,VIM	423 (16)
STAT4		transcription regulator	Activated	5.674	bias	6.34e-12	ACVRL1,ALDOC,BSG,C3,CAPN5,Ctla2a/Ctla2b,CXCL2,CXCL3,DAP,ENO2,ENTPD4,ERO1A,GBE1,GTF2E2,H2AC18/H2AC19,HILPDA,Hspa1b,IER3,IL18RAP,ISG20,KRT18,LPIN1,MAP3K1,Mt1,NDRG1,P4HA2,PDK1,PGP,PKP2,PRDM1,RNF128,RNF130,S100A4,SCG5,SELENBP1,SELPLG,SERPINE1,SERTAD1,TLE6,TNF,TPD52	423 (15)
MAPT	1.176	other		-0.532		7.19e-12	ABCG1,AIF1,ALDOA,Ank2,ARL11,BSG,C1R,C1S,C3,CAPG,CCND1,CD74,CDKN1A,COL4A4,CXCL16,CXCL2,Cxcl3,DLG4,DPY19L3,ENO1,ENO2,EPHX1,FCGR2B,GALNT15,GAPDH,GNG2,GPM6B,GSTM5,H2AC7,H2BC5,H3C2,HBA1/HBA2,HK1,HLA-A,HMOX1,HSPA1A/HSPA1B,HSPA4L,HSPD1,IFI16,IGFBP2,ITGB2,LAMA3,LCP1,Lrrc74b,MAP1A,MAP1B,MAPT,MMP9,MPEG1,NME1,NMNAT2,NOS1,NOS2,PBXIP1,Pcp4l1,PGAM1,PGK1,PHF11,PKM,PLAU,SERPINE1,SNCB,STXBP1,SYN1,TGM1,TM4SF1,TNF,…	479 (17)
mifepristone		chemical drug		0.178		9.39e-12	ABCB1,ABCB11,Acot1,ADM,ALAS1,APOE,BMP7,C3,CASP1,Cbr2,Ccl2,CCN2,CCND1,CD14,CD74,CDKN1A,CHI3L1,CSF2,Ctla2a/Ctla2b,DDIT4,FCGR2B,FKBP5,GLB1,GSTM1,HSD11B1,HSPD1,IL4R,ITGB3,KLK3,LAMB3,LAMC2,LOX,Ly6a (includes others),MMP3,MMP9,Mt1,Muc1,NDRG1,NFKBIA,OGN,PADI2,PC,PLAT,PRKG2,PTGS1,SERPINE1,SERPING1,SLC2A1,SPP1,TGFB1,TNF	549 (23)
IL2		cytokine	Activated	3.676	bias	1.33e-11	ADAM8,ADCY3,BCL6,BHLHE40,C3,CAPG,CAPN5,CASP1,Ccl2,Ccl8,CCND1,CCND3,CCNG2,CCR7,CD74,CDH1,CDKN1A,CSF1R,CSF2,CXCL3,CYTH4,CYTIP,DAP,DDX21,DKC1,DUSP2,DUSP6,EDN1,ELMO3,GAPDH,GNL3,HCK,HK2,HSPA1A/HSPA1B,HSPD1,IER3,IL18RAP,IL1R1,IL27RA,IL4R,ISG20,ITGB7,KLF1,LAPTM5,LIF,LIFR,LTB,Ly6a (includes others),MAP2K1,MAPKAPK3,MMP9,NDRG1,NME1,NOP2,NOS2,PDE4A,PHLDA1,PIK3R3,PIM2,PRDM1,PTGIR,PTPN7,RNF128,S100A4,SELP,SEL…	404 (17)
dihydrotestosterone		chemical - endogenous mammalian		0.54	bias	1.46e-11	ABCG1,ACKR3,ACP3,Acp5,ADM,AGT,ALAS1,ALDOA,AMHR2,APOE,BMF,CASP1,CCN2,CCND1,CCND3,CD74,CDCA7,CDH1,CDKN1A,CHI3L1,CST6,CYP4A22,DLG4,EGLN1,ENO1,FKBP5,FN1,FOXQ1,GAPDH,GPI,GSN,HECTD2,HK2,HLA-A,HSPA1A/HSPA1B,ID2,IGFBP2,IGFBP5,KLK3,KRT19,LDHA,LOX,LTBP1,MAFF,MMP13,MMP3,MMP9,Mt1,MYLK,NDRG1,NFKBIA,NOS1,NOS2,PA2G4,PC,PHLDA1,PLAU,PRUNE2,RGN,SELENBP1,SGK1,Slc25a1,SLC2A1,SLC4A4,SNAI3,SOD3,SPP1,STXBP1,TLE5,Tmsb4x…	535 (19)
S100A8		other		0.644		1.47e-11	ABCG1,ADAMTS4,ARG2,BHLHE40,BMF,C1S,CASP1,Ccl2,CCL20,Ccl7,CCN5,CCND1,CXCL2,CXCL3,DDIT4,ENTPD2,FBLIM1,FOSL1,HMOX1,KLF15,LTBP1,MCF2L,MMP13,MMP3,MMP9,NFKBIA,NOS2,PHLDA1,PLAU,PTGES,ROBO2,SGK1,SLC6A12,TNF,TXNIP,WT1	429 (18)
ERBB2		kinase	Activated	3.115	bias	1.63e-11	ACSS2,ADAM8,ALAS1,ALDOC,ANGPTL4,BAG2,BHLHE40,BMP7,BNIP3,CAVIN3,CBFA2T3,CCL20,Ccl7,CCN2,CCN5,CCND1,CCND3,CD34,CDC42EP2,CDCA7,CDH1,CDKN1A,CHD7,CLDN4,CLEC11A,COL7A1,CRIP1,CSF1R,CSF2,CXCL3,DAP,DDIT3,DPEP1,DPY19L3,DUSP6,EDN1,ELF3,EREG,ETV4,FLT1,FN1,FSTL3,GBE1,GPM6B,HSPA1A/HSPA1B,HTRA1,ID2,IDH1,IGFBP5,IRX3,ITGB3,KCNN4,KLK3,LAMB3,LAMC2,LDHA,LTBP2,LXN,MAP1B,Mir1934,MMP10,MMP13,MMP3,MMP9,MSLN,MXI1,NDRG1,N…	407 (15)
CHUK		kinase	Activated	4.363	bias	1.78e-11	ACKR3,Acp5,AMPD3,C3,Ccl2,CCND1,CDKN1A,CSF2,CXCL2,CXCL3,DUSP6,EREG,Gstt1,HK2,HLA-A,HMOX1,IFI16,ITGB3,KLF10,LIFR,MMP10,MMP13,MMP3,MMP9,Mt1,Mt2,MXD1,NAGLU,NFKBIA,OGN,PLAU,RCAN1,SGK1,SLC16A2,Slfn2,SOD3,SPP1,TNF,ZNF395	369 (13)
PDGF BB		complex	Activated	4.784	bias	1.87e-11	ACAT2,ACKR3,ADM,ARG2,BHLHE40,BMP6,C3,Ccl2,CCL20,Ccl7,CCN2,CCND1,CCND3,CDKN1A,CSF1R,CSF2,CXCL2,DDIT3,DUSP6,EDN1,EREG,FLT1,FN1,FOSB,FOSL1,FXYD5,HLA-E,HMOX1,IER3,KLF10,LBP,LIF,MGST2,MMP3,MMP9,Mt1,Mt2,NOS1,NOS2,PHLDA1,PLAT,PLAU,PPARD,Pvr,SERPINA3,SERPINE1,SGK1,SLC29A1,TGFB1,UGDH,ZFP36L1	384 (16)
cycloheximide		chemical reagent		0.103		3.5e-11	ABCB1,ADM,ALDOA,AQP5,ATP2B4,CCL20,CCN2,CCND1,CCND3,CDKN1A,CDKN2D,CITED2,CSF2,CXCL2,CXCL3,DDIT4,EDN1,FN1,FOSB,GLB1,HMOX1,HSD11B1,IGFBP2,IGFBP5,IL4R,ISG20,ITGB3,KLK3,KSR2,LDHA,MMP13,Mt1,MXD1,NFKBIA,NOS2,NPM1,OGN,PGK1,PLAT,PLAU,PRDM1,PRKAR2B,PSCA,PTGDS,PTGS1,RCAN1,SELP,SERPINE1,SLC2A1,SPP1,TGFB1,TNF,Tpm4,TRAF1,UACA	442 (17)
CG		complex	Activated	4.82	bias	3.81e-11	ABCB1,ACP3,ADAMTS4,ADM,AKR1C3,ANGPTL4,APLNR,BHLHE40,BMP6,C1R,C1RL,C1S,CBFA2T3,CCDC86,Ccl2,CCL20,Ccl7,CCND1,CCND3,CD34,CDH1,CDKN1A,CEP170,CNNM1,CXCL3,DHCR7,DUSP6,EREG,F2RL1,FOSL1,HK2,HLA-A,HLA-E,HSD11B1,HSD17B2,IER3,IGFBP2,IL4R,ITGB3,LEPR,LIF,MMP10,MMP3,MMP9,Nat8f3 (includes others),NOS2,NUCB2,PHLDA1,PLAT,PLAU,PRKG2,PTGES,PTGS1,RNF130,SBSN,SEMA3E,SLC4A4,SPP1,SPRR1A,STC1,TM4SF1,TNF,UPP1	429 (16)
Tgf beta		group		0.694	bias	5.94e-11	Acp5,ANGPTL4,BGLAP,BHLHE40,CASP1,Ccl2,CCN2,CCND1,CCR7,CD79A,CDH1,CDKN1A,CHST11,COL4A2,COL7A1,CSF1R,CSF2,CXCL2,CXCL3,EDN1,FN1,FSTL3,HMOX1,HSPG2,IGFBP5,ITGB3,KLF10,LAMA3,LIF,LOX,Ly6a (includes others),MMP10,MMP13,MMP3,MMP9,MN1,MXD1,NOS2,PLAT,PLAU,PPARGC1A,SERPINE1,SGK1,SPP1,TGFB1,TNF,VIM	436 (17)
NFkB (complex)		complex	Activated	5.265	bias	8.94e-11	ABCB1,ABCG1,ACKR3,ADM,ADORA2B,AGT,APOE,AQP5,BAG2,C1R,C3,CASP1,Ccl2,CCL20,Ccl7,CCN2,CCND1,CCR7,CD74,CDH1,CDKN1A,CSF2,CXCL2,CXCL3,Cyb5r3,DDIT3,DUSP2,EDN1,ELF3,F2RL1,FN1,GRK5,HGFAC,HLA-A,HMOX1,IER3,IGFBP2,IL27,KRT17,KRT19,LIF,LTB,MMP13,MMP3,MMP9,MYLK,NCOA7,NFKBIA,NOS1,NOS2,NUAK2,PIM2,PLAU,PRDM1,PSMB9,PTGES,Pvr,RBPJ,RRAS,SELPLG,SERPINA3,SERPINE1,SLC22A4,SLC2A1,SLC37A4,SLPI,SOD3,SPIB,SPP1,TENT5A,TGFB1…	419 (12)
HTT		transcription regulator		1.824		1e-10	ACAT2,ADAMTS4,AGT,ALDOA,ALDOC,APOE,BCL6,BHLHE40,C1R,CA12,CAMK2B,CASP1,CAVIN3,CCN2,CCND1,CD74,CDKN1A,CITED2,CLK3,COL16A1,COL4A2,CORO2B,CSF1R,DDIT3,DHCR7,DLG4,DNM1,DUSP6,ENO2,FN1,FOSL1,Fxyd2,FXYD6,GABRD,GAPDH,GHRH,GPI,GRK5,GSN,GSTA5,HBA1/HBA2,Hspa1b,HSPD1,HUNK,IFI16,IGFBP5,KCNC3,KCTD17,LDHA,LMTK3,LOX,LTBP2,MMP10,MMP3,MPEG1,Mt1,NOS1,NOS2,OSBPL8,PC,PDK1,PPARD,PPARGC1A,PRELP,PSMB9,RGS9,RRS1,SERPINA3,S…	503 (20)
NR3C1		ligand-dependent nuclear receptor		0.129		1.03e-10	AATK,ADM,AGT,AIFM3,ALOX5AP,ANGPTL4,APOE,AQP5,ARRB1,BAG2,BCL6,BGLAP,BHLHE40,BIN1,BMF,BNIP3L,C1R,CASP6,Ccl2,CCND1,CDKN1A,CSF2,CXCL2,CXCL3,DDIT4,DGAT2,DPP7,EDN1,F2RL1,FGF21,FKBP5,FN1,GLIPR1,GLP2R,HMGCS2,HSD11B1,IDH1,IER3,IP6K3,ITGB2,JMJD6,KLK3,KRT17,LAD1,LIF,LOX,LPIN1,LTB,LYST,MAL,MMP13,MMP9,MPC2,Mt1,NAV3,NFKBIA,NLRP10,NLRP3,NOS2,PC,PIK3R3,PLAT,POGK,PRKAR1B,PTGR1,SERPINE1,SGK1,SIAH2,SPP1,STC1,STK39,…	484 (18)
prostaglandin E2		chemical - endogenous mammalian		1.287		1.53e-10	ABCG1,ADORA2B,ANGPTL4,CASP1,Casp12,CASP6,Ccl2,CCL20,CCN2,CCND1,CCR7,CD14,CDH1,CDKN1A,CXCL3,CYTIP,EREG,F2RL1,FLT1,FN1,FOSB,FOSL1,FSTL3,HMOX1,IER3,IGFBP5,IL1R1,IL27,LOX,MAFB,MMP13,MMP3,MMP9,MXI1,NFKBIA,NOS2,PDE4A,PGF,PLAU,PRDM1,PTGES,PTGS1,SPP1,ST3GAL1,TGFB1,THRSP,TNF,VIM	401 (14)
APOE	-1.334	transporter		-1.166	bias	1.57e-10	ADGRG1,APOE,C5AR2,CASP1,Ccl2,CCN2,CCND1,CD68,CXCL3,Cyb5r3,DDIT3,ECM1,EDN1,F2RL1,FCGR2B,FKBP5,HMOX1,HSD11B1,HSPA1A/HSPA1B,Hspa1b,HSPD1,HSPG2,LIMS2,LIPA,LTBP1,LTBP2,MAP3K1,MAPT,MMP3,MMP9,NMNAT2,NOS2,NPNT,P4HB,PC,PHLDA1,PLAU,PPARD,PPFIBP2,PTGES,RTN4R,SEMA6B,SERPINA3,SERPINE1,SPP1,TGFB1,TNF,TREM2,TXNIP	354 (15)
glucocorticoid		chemical drug		-1.146		1.58e-10	AGT,BGLAP,BMP6,CCN2,CCND3,CD74,CD79B,CDKN1A,CLEC11A,CRIP1,CSF1R,CSF2,CXCL2,CYP27B1,DDIT3,EDN1,FN1,GHRH,HLA-DOA,HMOX1,KLK3,KRT17,LPIN1,MMP13,MMP3,MMP9,Mt1,NFKBIA,NOD1,NOS1,NOS2,OGN,Orm1 (includes others),PFKL,PLAT,PPARGC1A,SERPINA3,SERPINE1,SGK1,SLPI,SPIB,SPP1,STC1,TGFB1,TNF,TXNIP	419 (15)
LY294002		chemical - kinase inhibitor	Inhibited	-4.721	bias	1.75e-10	ABCB1,ACKR3,ACSS2,ALOX5AP,APOE,BCL6,BHLHE40,BSG,Ccl2,CCN2,CCND1,CCND3,CD14,CD74,CDH1,CDKN1A,CDKN2D,CLDN4,CSF2,CXCL16,CXCL2,CXCL3,DDIT3,DLG2,DUSP6,EIF1AX,EREG,FGF21,FLT1,FN1,FOSB,FOSL1,Fxyd2,Gsta4,HK2,HMOX1,IER3,IGFBP2,IGFBP5,INPP4B,ISG20,ITGB3,KLF10,LAMB3,LAMC2,LIF,MMP13,MMP9,MXD1,NDRG1,NFKBIA,NOS2,PGK1,PHLDA1,PLAU,PPARD,PTPRU,Raet1d/Raet1e,SELP,SERPINE1,SGK1,SLA,SLC2A1,SPP1,TGFB1,TNF,VIM	472 (18)
NFKBIA	1.057	transcription regulator		1.987		1.93e-10	ACKR3,AMPD3,AXL,BNIP3,C3,Ccl2,CCL20,Ccl7,CCND1,CDH1,CDKN1A,CDKN2D,CHI3L1,CSF2,CXCL2,CXCL3,DDIT3,DUSP6,EREG,ERO1A,FN1,GRK5,GSTM5,Gstt1,HK2,HLA-A,HMOX1,IER3,IFI16,IRX3,KCNN4,KRT18,KRT8,LIF,LIFR,MMP13,MMP3,MMP9,Mt1,Mt2,NAGLU,NFKBIA,NOS2,OGN,PLAT,PLAU,PTGES,RCAN1,RPS18,RPS2,SCMH1,SGK1,SLC16A2,Slfn2,SOD3,TGFB1,Tmsb4x (includes others),TNF,TRAF1	325 (15)
fluticasone propionate		chemical drug		0.347		2.07e-10	ABCG1,ADM,ANGPTL4,C3,CCL20,CD74,CHI3L1,CSF2,CXCL2,CYP27B1,DDIT4,FKBP5,GSTM1,HLA-DOA,HSD11B1,HTRA1,ITGB7,MMP9,PHLDA1,PLAU,PPARGC1A,PTGS1,RCAN1,RNASE2,SERPINE1,SIGLEC10,SLA,SLC29A1,SLPI,SPP1,TBC1D16,TGFB1,VWF	443 (18)
S100A9		other		1.803		2.07e-10	ABCG1,ADAMTS4,BHLHE40,BMF,C1S,C3,CASP1,Ccl2,Ccl7,CCN5,CCND1,CXCL3,DDIT4,ENTPD2,FBLIM1,FOSL1,KLF15,LTBP1,MCF2L,MMP13,MMP3,MMP9,NOS2,PHLDA1,PLAU,PTGES,ROBO2,SGK1,SLC6A12,TNF,TNFRSF9,TXNIP,WT1	332 (15)
LDL		complex	Activated	2.727	bias	2.96e-10	ABCG1,APOE,ARG2,AXL,C3,CAMK2B,CASP1,CASP6,CBS/CBSL,Ccl2,CCL20,Ccl7,CCN2,CCND1,CCR7,CD68,CDKN1A,CSF2,CXCL2,CXCL3,DDIT3,DUSP2,FCGR2B,FOSB,HMOX1,IGFBP2,ITGB3,LAMB3,MMP3,MMP9,NLRP3,NME1,NOS2,PLAT,PLAU,RCAN1,SELP,SERPINE1,SIPA1,SLC2A1,TGFB1,TNF,TNFAIP8L2	430 (15)
PTEN		phosphatase		0.938		3.05e-10	ADM,Akr1c12/Akr1c13,AKR1C3,ALOX5AP,APOBR,C3,CA12,CAMK2B,Ccl2,Ccl8,CCND1,CCND3,CCR7,CDH1,CDKN1A,CDKN2D,CELSR1,CITED2,CST6,CXCL2,EDN1,FGF21,FLT1,FN1,GALK1,GAPDH,GNG2,GPM6B,GPR4,GYS1,HCN2,HGFAC,HSPA1A/HSPA1B,IGFBP2,IGFBP5,IL4R,INMT,ITPR3,KRT19,LAD1,LAMA3,MAL,MAN1C1,MAPKAPK3,MMP3,MMP9,Mturn,Muc1,MVD,Naip1 (includes others),NDRG1,NME1,NOD1,NOP2,NOS2,PA2G4,PFKL,PGK1,PGM1,PLAU,PLOD1,PPARGC1A,PSCA,PTGS1,…	435 (18)
CSF2	4.203	cytokine	Activated	4.95	bias	3.06e-10	ABCG1,ADAM8,ADORA2B,ALOX5AP,ARRB1,BSG,C3,CASP1,Ccl2,Ccl8,CCND1,CCND3,CCR7,CD14,CD74,CDH1,CDKN1A,CHST11,CSF1R,CSF2,CXCL2,CXCL3,Cxcl3,DDIT3,DUSP2,DUSP6,EDN1,F2RL1,F2RL2,FCGR2B,FLT1,FOSL1,GLB1,HILPDA,HK2,HMOX1,HSPD1,ID2,IER3,IL1R1,IRF5,ITGB3,KCTD11,KLF1,LCP1,LDHA,LTB,LY75,MMP9,NFKBIA,NLRP3,NOS2,NUAK2,PIM2,PLAU,RECQL4,SGK1,SLC2A1,Slfn2,SPP1,TGFB1,TNF,TNFRSF9,TNFSF15,TPI1,UPP1	448 (14)
MTOR		kinase		1.458		3.27e-10	AATF,ACACB,ADM,AVIL,BNIP3,CASP1,CCND1,CCND3,CCR7,CDH1,CDKN1A,CITED2,CNP,CSF1R,CXCL2,DDIT3,DDIT4,DLG4,ENO1,FN1,GSTM5,HBA1/HBA2,HK1,HK2,HMGCS2,HSD11B1,HSD17B2,IFI16,IL1R1,IL4R,KLK3,LDHA,MAPT,MICAL1,MMP9,NOS2,PDE4A,PFKP,PGP,PIM2,PKM,PPARD,PPARGC1A,PRKAR2B,RPS18,SLC2A1,TNF,TNFSF13,TXNIP,UGT2B17,ZAP70	503 (23)
Insulin		group	Activated	2.486		3.86e-10	ACOT12,AGRP,AGT,ALDOA,ANGPTL4,APLNR,APOE,ARG2,ARRB1,ARRDC3,ASB4,Ccl2,CCN2,CCND1,CCND3,CCNG2,CD34,CDKN1A,DDIT4,DGAT2,EDN1,ELOVL3,ERO1A,FGF21,FN1,FOSB,GHRH,HMOX1,HSD11B1,IDH1,IGFBP2,ITGB3,KLK3,LDHA,LEPR,LPIN1,MAPT,Mcpt8,mir-210,MMP13,MMP3,MMP9,NDUFV3,NFKBIA,NOS2,NUCB2,Orm1 (includes others),P4HB,PDK1,PGK1,PKM,PLB1,PPARD,PPARGC1A,RETSAT,SERPINE1,SGK1,SLC29A1,SLC2A1,SLC37A4,TGFB1,THRSP,TNF	458 (21)
cisplatin		chemical drug	Activated	4.705		4e-10	ABCB1,AGFG2,ANXA4,BNIP3L,CASP1,Casp12,CASP6,Ccl2,CCN2,CCND1,CCNG2,CD14,CD68,CDH1,CDKN1A,CHEK2,CLDN4,CLIP4,CMBL,CXCL3,DDIT3,DDIT4,DNAH5,DUSP6,EDN1,ELF3,FBLIM1,FLT1,FN1,FOSL1,FTO,FXYD5,GLS2,GSTM1,H4C14,HBA1/HBA2,HK1,HK2,HMOX1,HSPA4L,ID2,IER3,IL4R,KLK3,KRT19,LAMB3,LAMC2,LBP,LIPA,LPIN1,LXN,MEGF6,mir-210,Mt1,MUC20,NAV3,NEO1,NFKBIA,NOS2,NOXO1,NTN4,P4HA2,PDE4A,PFKL,PGM1,PLAT,PPARGC1A,PTGES,PTGR1,Pvr,RGN…	490 (17)
SREBF1		transcription regulator	Activated	4.007	bias	4.6e-10	AACS,ACACB,ACSS2,ADGRG1,ALDOA,ALDOC,BGLAP,BHLHE40,CD14,CDKN1A,CYB5A,CYP27B1,DEPP1,DHCR7,DPY19L3,ETHE1,FN1,GLB1,Gstt3,HK2,HMOX1,HSD17B1,HSPA1A/HSPA1B,IDH1,KLK3,LPIN1,MVD,NOS2,NSDHL,P4HA2,PDK1,PIK3R3,PTGDS,SERPINA3,SERPINE1,SLC22A4,STXBP1,TGFB1,THRSP,TM7SF2,TNF	402 (17)
PSME3		peptidase	Activated	3.162	bias	4.82e-10	ALDOA,ENO1,GAPDH,HK2,LDHA,PFKL,PGM1,PKM,SLC2A1,TPI1	348 (10)
KITLG		growth factor	Activated	3.775	bias	5.19e-10	AIF1,ALOX5AP,AXL,BZW2,CASP1,Ccl2,CCN2,CCND3,CD14,CD68,CDKN1A,CSF2,CXCL2,CXCL3,F2RL2,HCK,HMOX1,ID2,Ifi27l2a/Ifi27l2b,ITGB3,KLF1,LAPTM5,MAP2K1,MID1IP1,N4BP2L1,NFKBIA,NPM1,PKM,PRTN3,PTGER3,PTPRR,RNF128,SLC44A2,SLC4A1,Tmsb4x (includes others),TNF,TPH1,Tpm4,TXNIP,UGCG,VWF	347 (18)
TP73		transcription regulator		1.701		5.21e-10	4930486L24Rik,ABCB1,ADORA2B,ANGPTL4,AQP5,BHLHE40,BMP7,C1R,C3,CASP1,Ccl2,CCN5,CCND3,CCNG2,CDC42EP2,CDH1,CDKN1A,CLMN,CXCL2,CXCL3,DDIT3,DDIT4,ECM1,EDN1,EREG,FKBP1B,FLT1,FN1,GLS2,GRK5,HSPA1A/HSPA1B,ID2,IER3,IGFBP5,IL4R,IRF5,LCP1,LDHA,LTBP1,MMP13,MPZL2,MYOZ2,PDK1,PIK3R3,PLAU,PNRC1,PTGES,RNF144B,SERPINA3,SERPINE1,SERPING1,SPP1,TGFB1,TREM2,WNT10A	416 (19)
TXNIP	-1.051	other		-0.992		5.7e-10	Acot1,ALDOA,BCL6,CCND1,CDKN1A,DDIT4,DES,DHCR7,ENO1,FGF21,GAPDH,IDH1,LDHA,PGK1,PPARGC1A,THRSP,TPI1,TXNIP	454 (20)
ESR2		ligand-dependent nuclear receptor		1.228		6.13e-10	AGT,AK7,ANXA4,APOE,BIN1,C3,CA12,CBFA2T3,CBS/CBSL,CCL20,CCN2,CCN5,CCND1,CD34,CD79A,CDH1,CDKN1A,CLDN4,CLIC5,CNNM1,COL16A1,COL7A1,CSF2,CXCL16,CXCL2,CYTH4,DHCR7,EDN1,EREG,F2RL1,FN1,FOXQ1,GLB1,GLRX,GNL3,GSTA5,HSPA2,HSPD1,INPP4B,IP6K3,KAZALD1,KLK3,KRT17,KRT19,KRT8,LAMB3,LAPTM5,LOX,LTBP1,MATN3,MGAT3,MMP13,MMP3,MMP9,MSLN,MXD1,MYH3,Nat8f3 (includes others),NDRG1,NFKBIA,NOS2,PA2G4,PLAT,PLAU,PSMB9,PTGDS,SER…	477 (15)
PPARG		ligand-dependent nuclear receptor		-0.343		7.97e-10	ABCG1,AGT,ANGPTL4,APOE,BCL6,BGLAP,BIN1,C3,Ccl2,CCN2,CCND1,CCR7,CD68,CDH1,CDKN1A,CXCL2,CXCL3,Cxcl3,DGAT2,EDN1,EGLN1,EGLN3,ELOVL3,ENO2,EPHX1,ERO1A,FBP2,FGF21,FN1,FOSL1,GAPDH,GIPR,HK2,HMGCS2,HMOX1,IDH1,IGFBP5,KRT18,KRT19,LAMB3,MMP13,MMP3,MMP9,MVD,NDRG1,NOS2,PC,PPARD,PPARGC1A,PRDM1,PRKG2,PTGER3,PTGES,RNF144B,SERPINE1,SGK1,Slc25a1,SLC25A20,SLC2A1,SPP1,SPRR1A,TNF,VIM	400 (19)
BSCL2		other				8.36e-10	AATK,AKR1C3,Ccl2,Ccl7,CCND1,CD74,IER3,IGFBP5,LPIN1,MMP13,MMP3,NOS2,PC,PSMB9,PTGS1,SCG5,SLPI,THRSP,Vmn2r3	228 (9)
IL33		cytokine	Activated	3.641	bias	8.65e-10	ABCG1,ADORA2B,APOE,ARRB1,AXL,CASP1,Ccl2,Ccl7,CCND1,CHST11,CSF2,CXCL16,CXCL2,CXCL3,Cxcl3,DGAT2,DUSP2,ENO2,FBXL21P,FER1L6,FLT1,GCHFR,HBA1/HBA2,HCK,HMOX1,IRF5,LEPR,MCEMP1,MYLK,NABP1,NCF4,NFKBIA,NLRP3,NOS2,PIK3R5,PIM2,PLAT,RASSF4,SELPLG,TGFB1,TNF,TNFRSF9,TPH1,TRAF1	397 (16)
JUNB		transcription regulator		1.73	bias	9.48e-10	ACAT2,C3,CCL20,Ccl7,Ccl8,CCND1,CD68,COL7A1,CSF2,CXCL16,CXCL2,CXCL3,FN1,FOSL1,HK2,HMOX1,ID2,IFI16,ITGB3,LAMB3,MMP10,MMP13,MMP3,MMP9,MVD,PLAU,Raet1d/Raet1e,SERPINE1,SGK1,TNF	382 (17)
cadmium chloride		chemical toxicant	Activated	2.387	bias	1.08e-09	CCND1,CDH1,DDIT3,GAPDH,Gsta4,GSTA5,GSTM1,HK2,HMOX1,KLK3,LDHA,Mt1,Mt2,NOS2,Orm1 (includes others),PKM,PLAU,TGFB1,TNF,VIM	302 (19)
VHL		transcription regulator	Inhibited	-2.038		1.12e-09	ADGRG1,AIF1,BHLHE40,BNIP3,CA12,CCN2,CCND1,CDH1,CDKN1A,CLDN4,EGLN3,ENO2,FILIP1L,FN1,GAL3ST1,GBE1,HMOX1,HSD17B1,IER3,LOX,LOXL2,MXI1,RHOF,SLC2A1,TNF,TRAF1,VIM,ZFP36L1	461 (25)
Growth hormone		group		0.323	bias	1.15e-09	AGT,ANGPTL4,APOE,BCL6,BGLAP,BMP7,C3,CCND1,CDH1,CITED2,CXCL2,CYP27B1,DDIT3,DDT,FGF21,FKBP5,FN1,GSTM1,GSTM5,IER3,IGFBP2,IGFBP5,KLF10,LEPR,MMP9,NFKBIA,Pzp,S100A4,SGK1,SLC2A1,SPP1,STC1,TBC1D4,TGFB1,TNF,TUBA1A,TXNIP,UGDH,WNT9A	456 (19)
COL18A1		other	Inhibited	-2.328	bias	1.37e-09	CCND1,CD34,DDIT4,EDN1,EGLN1,F12,F2RL1,F7,FN1,HK2,ITGB2,ITGB3,KNG1,LDHA,MXI1,NOS2,PLAU,SELP,SERPINE1,TNF,TUBA1A,VWF	256 (17)
ARNT		transcription regulator	Activated	2.94	bias	1.44e-09	ADM,ALDOA,ALDOC,ANGPTL4,BHLHE40,BNIP3,CCR7,CITED2,CYP2S1,EDN1,ENO1,ERO1A,FGF21,FLT1,GAPDH,GPI,HK2,ID2,ITGB3,LDHA,LOXL2,PGK1,SERPINE1,SLC2A1,TPI1,VIM	430 (18)
IL15		cytokine	Activated	4.107	bias	1.72e-09	ALDOA,ALDOC,Ccl2,CCN2,CCND1,CCND3,CD74,CDH1,CDKN1A,CSF2,CXCL2,DDT,EDN1,EGLN1,ENO1,ENO2,GAPDH,GPI,H2AC18/H2AC19,HK1,HK2,HMCN1,HMOX1,IL18RAP,IL1R1,ITGB7,LDHA,LIF,MAP2K1,MAPKAPK3,MSLN,NFKBIA,NME1,NOS2,OGN,PA2G4,PAFAH1B3,PDK1,PFKL,PFKP,PGK1,PGM1,PIK3R3,PKM,PPARD,PPARGC1A,PRDM1,PRDX4,PSMB9,RAC2,RBPJ,SELPLG,TNF,TNFRSF9,TPI1,UPP1,ZFP36L1	464 (17)
TNFSF11		cytokine	Activated	4.099	bias	2.09e-09	Acp5,ADORA2B,AIF1,BSG,BST1,Ccl2,Ccl7,Ccl8,CCND1,CCND3,CD14,CDKN1A,CLEC11A,CSF1R,CXCL3,DMPK,FOSL1,GLRX,HCK,HMOX1,IER3,ITGB3,LDB2,MAFB,MAP2K1,MMP9,NFKBIA,NOS2,PA2G4,PRDM1,RCAN1,RRAS,SERPINE1,SLC2A1,Slfn2,SPIB,SPP1,TGFB1,TNF,Tnfsf9,TRAF1	427 (14)
CEBPB		transcription regulator	Activated	2.631	bias	2.09e-09	ABCB1,ADM,AGT,AKR1C3,ALOX5AP,APLNR,BGLAP,C3,Ccl2,CCND1,CD14,CD74,CDKN1A,CHEK2,CSF1R,CXCL16,CXCL2,CXCL3,CYB5A,CYP27B1,DDIT3,DGAT2,DHCR7,DIAPH3,ENTPD2,F7,FN1,H4C14,H4C6,HLA-A,HSD11B1,HSPD1,IER3,INMT,KLF10,KRT18,LBP,LEPR,MAPT,MMP10,MMP13,MMP3,NOP56,NOS2,Orm1 (includes others),PA2G4,PPARD,PPARGC1A,PRDM1,PRDX4,PRKAR2B,PRTN3,PTGES,PTGS1,RAC2,RCAN1,SBSN,SEMA3E,SERPINE1,SGK1,SIM2,SPP1,SPRR1A,SQOR,TGFB1,T…	419 (18)
TET2		enzyme	Activated	3.02		2.2e-09	ADAM8,ADORA2B,APOBR,ASPA,BHLHE40,Ccl2,Ccl7,CHST11,CPN1,CSF1R,CYP2S1,FN1,GRK5,H3C2,HAL,IFI16,IL1R1,ITGB2,LHFPL6,LXN,MAFF,MMP13,MMP27,Orm1 (includes others),SEC14L1,TGM1,Tnfrsf22/Tnfrsf23,TNNT2	231 (7)
RAF1		kinase	Activated	3.689	bias	2.3e-09	ACAT2,BCL6,CCN5,CCND1,CD74,CDKN1A,CSF2,CXCL3,DUSP2,DUSP6,IER3,IL1R1,ITGB3,LAD1,LAMA3,LDHA,LDHC,LIF,LIFR,MCF2L,MMP13,MMP3,MMP9,MXD1,NOP56,PC,PHLDA1,PLAT,PLAU,PRDM1,RPS2,SELENBP1,TNF,TRAF1,TXNIP,Usp17la (includes others)	272 (17)
EP300		transcription regulator		0.288	bias	2.8e-09	ACACB,AGT,AMHR2,AQP5,BCL6,BMF,CA12,CAMK2B,CAPG,CCND1,CCND3,CCNG2,CCR7,CDKN1A,CORO2B,CXCL3,EDN1,EYA2,FN1,GFRA1,GNG2,H2AW,H4C6,HMGCS2,HMOX1,HSD11B1,ID2,IL18RAP,IL1R1,ITGB2,ITGB7,KLK3,LAMA3,LAMC2,LDHA,MAPT,MCF2L,NDRG1,NFKBIA,NOS2,PIP5K1B,PLA2G7,PPARGC1A,PPFIBP2,RNASEL,RPS6KA1,SH3GL3,SLC6A19,STOM,TIPARP,TLE2,TLE6,TNF,TNFAIP8L2,TRAF1,TXNIP	466 (22)
PSEN1		peptidase		0.329		3.28e-09	ABCG1,ALDOA,Ank2,APOE,ARHGDIG,ARL11,AXL,BSG,C1R,C1S,C3,Casp12,CCND1,CD74,CXCL2,CYTIP,DLG4,DPY19L3,ENO1,ENO2,GAPDH,GNG2,GPM6B,H2AC7,H2BC5,HBA1/HBA2,HK1,HLA-E,HSD17B1,HSPD1,IRF5,KCNE1B,MAPT,MMP9,NME1,NOS1,NOS2,Pcp4l1,PGAM1,PGK1,PKM,RBPJ,SELPLG,SNCB,STAB1,STXBP1,SYN1,TGFB1,TIPARP,TNF,TPI1,TUBA1A	505 (23)
OGA		enzyme		-0.107		3.47e-09	ACSS2,ALDOC,ALOX5AP,APOE,ARHGAP29,C1RL,CASP1,CCBE1,Ccl2,CCL20,CCND1,CCNG2,CD14,CD68,CDCA7,CDH1,CDKN1A,CELSR1,CREB5,CSF1R,CXCL16,CYP4F11,CYP4V2,DHCR7,DPEP1,EPS8,FGF21,FN1,GALNT6,GFOD1,GSN,HIGD1A,HSD17B1,IGF2BP3,IGFBP5,IP6K3,ITGB7,LIF,MYO1H,NSDHL,PDK1,PLAU,PLCE1,PLD4,PRDX4,PRKAR1B,PRKG2,PTGDS,SFRP5,TGFB1,Tnfrsf22/Tnfrsf23,TUBA1A,VIM,VSIG1	465 (21)
poly rI:rC-RNA		biologic drug	Activated	4.839	bias	3.49e-09	Apol7e (includes others),ARHGAP40,AXL,BNIP3,C3,Casp12,Ccl2,CCL20,CCND3,CCR7,CD14,CD74,CDH1,CHD7,CNP,CSF2,CXCL2,CXCL3,CYP27B1,DHX58,DXBay18 (includes others),ELF3,EREG,FCGR2B,FN1,FOSL1,GPR84,H2-T24,H4C14,HLA-A,HLA-E,HSPD1,IFI16,IL27,IL4R,IMMP2L,IRF5,ISG20,KRT19,LIF,LTB,Ly6a (includes others),MARS2,MMP3,MMP9,Naip1 (includes others),NCOA7,NFKBIA,NLRP3,NOP2,NOP56,NOP58,NOS2,Oas1d (includes others),PH…	360 (13)
resiquimod		chemical drug	Activated	2.811	bias	4.13e-09	ADAM8,AIF1,ANXA4,BMP6,C3,Ccl2,CCL20,Ccl7,CCR7,CREB5,CSF1R,CSF2,CXCL2,CXCL3,CYP4F11,DDIT3,DHX58,ELF3,FCGR2B,GNG2,GPR84,HCK,IER3,IFI16,IL18RAP,IL27,ISG20,LIF,LYST,NFKBIA,NLRP3,NOS2,PKM,PLAT,PLAU,PRDM1,PTGIR,SPP1,TNF,TNFRSF9,TNFSF15,Tnfsf9	326 (13)
PTGER4		G-protein coupled receptor		0.633		4.75e-09	ADAMTS4,ARRDC3,Ccl2,CCL20,Ccl7,CCNG2,CCR7,CITED2,Ctla2a/Ctla2b,DYRK1B,EDN1,HIVEP3,IFI16,IL27,ISG20,MAFB,MAFF,MMP13,MMP9,MXI1,NOS2,PTGER3,RNASEL,RNF144B,SPP1,TBC1D4,TNF,YPEL3,ZFP36L1	434 (14)
INSIG1		other	Inhibited	-3.962	bias	4.89e-09	AACS,ABCG1,ACACB,ACSS2,ALOX5AP,APOE,Ccl8,CCR7,CD68,CXCL2,CXCL3,Cxcl3,DHCR7,HMGCS2,LIPA,LPIN1,PCYT2,PLA2G7,PTGES,PTGS1,SELPLG,TGFB1,TM7SF2	375 (14)
RELA		transcription regulator	Activated	5.202	bias	5.35e-09	ABCB1,AGT,ALOX5AP,APOE,BHLHE40,BNIP3L,C3,CBS/CBSL,Ccl2,CCL20,CCN2,CCND1,CCR7,CD14,CDH1,CDKN1A,CHI3L1,CITED2,CSF2,CXCL2,CXCL3,DDIT3,DOCK8,EDN1,EGLN1,ELF3,FN1,FOSB,GRK5,Gstm3,HMOX1,IER3,IGFBP2,IL27,INPP4B,ISG20,KLF10,KRT18,KRT8,LTB,LYST,MMP3,MMP9,NFKBIA,NOS2,PKM,PLAU,PRDM1,PSMB9,PTGDS,PTGES,SELP,TGFB1,TNF,Tnfrsf22/Tnfrsf23,TRAF1,VIM,WT1	429 (13)
ESR1		ligand-dependent nuclear receptor		0.063		5.42e-09	AATF,ABCB1,ABCB11,ACKR3,ADAMTS13,AGRP,AGT,ALOX5AP,ANXA4,APOE,ARRB1,ARRDC3,BCL6,BIN1,C3,CA12,CAMK2B,CASP6,CCL20,CCN5,CCND1,CCND3,CCNG2,CD74,CDC42EP2,CDH1,CDKN1A,CHEK2,CLDN4,COL16A1,COPE,CSF2,CXCL3,CYP4A22,DDIT4,DDX21,DHCR7,DIAPH3,DLG2,EDN1,EML1,ENO1,EREG,F12,F2RL1,FAM102A,FOSB,FOSL1,FXYD6,GLB1,GLRX,GSN,Gsta4,GSTA5,HBA1/HBA2,HLA-E,HMGCS2,HSPA2,HSPD1,HTRA1,IER3,IGFBP2,IGFBP5,INMT,IRF5,ISG20,KDM4B,KL…	442 (17)
LGALS3		other		-0.179		5.45e-09	ABCB1,Ccl2,CCND1,CDKN1A,CXCL2,CXCL3,DUSP6,FGF21,FLT1,FN1,GFRA1,IGFBP5,ITPR3,KRT18,KRT19,MAP2K1,NOS2,PPARGC1A,PRDM1,Slc25a1,SPP1,TGFB1,TNF,WNT9A	428 (19)
simvastatin		chemical drug		-0.959		6.38e-09	ABCG1,ADAMTS13,APOE,CCL20,CCN2,CCND1,CD14,CDH1,CDKN1A,CXCL2,CXCL3,Cyb5r3,EDN1,ETV4,HBA1/HBA2,HK1,HMOX1,IL27,ITGB2,Ly6a (includes others),MAPT,MMP3,MMP9,MYH10,NFKBIA,NOS2,PLAT,SELP,SERPINE1,SPP1,TIMM10,TNF,UNC13A,VIM,VWF	289 (13)
NEDD9		other		1.14		6.39e-09	ADM,ALOXE3,ANKRD37,BHLHE40,BNIP3,CDH1,Cyp2c23,DDIT4,ELF3,FHAD1,MMP9,PFKP,PGK1,SERPINE1,SLC2A1,STC1,TENT5A,TPPP3,TUBA1A,TXNIP,VIM	397 (18)
PRDM1	1.841	transcription regulator	Inhibited	-2.337		6.54e-09	ADAM8,ADGRG1,ANGPTL4,ARG2,BCL6,Ccl2,CCL20,CCR7,CD74,CD79A,CEP112,CHI3L1,CXCL2,CXCL3,CYP4V2,CYTH4,DDIT4,DXBay18 (includes others),ECM1,FOSL1,GBE1,GPR84,Gsta4,GSTA5,H2AC18/H2AC19,HAL,HCK,ID2,IL18RAP,MAFB,MALL,NLRP3,NOS2,PRDM1,SERPINA3,SLC6A12,SPIB,TNF,ZAP70	331 (19)
tunicamycin		chemical - endogenous non-mammalian		1.537	bias	6.75e-09	ABCB1,AVIL,AXL,Casp12,Ccl2,CCL20,CCND1,CCND3,CDH1,CDKN1A,CXCL2,CXCL3,DDIT3,DDIT4,DGAT2,ERO1A,FGF21,FN1,GNAT2,HCN2,HMOX1,HSD11B1,KLK3,LMF1,LPIN1,MMP3,MMP9,MVD,NDRG1,NFKBIA,P4HB,PADI4,PHLDA1,RRS1,S100A4,SDF2L1,SEC24D,SLC2A1,TNF,TXNIP	432 (21)
molybdenum disulfide		chemical reagent		-1.347	bias	7.02e-09	ADAMTS7,AKR1C3,BST1,CD248,COL16A1,COL4A2,DMPK,DUSP6,EFHD1,FN1,HMOX1,HSPB7,IGFBP5,ITPR3,LIMS2,LXN,MEGF6,MLPH,MYH10,PHLDA1,PPME1,PXDN,RCAN1,SCG5,SLC2A1,SPP1,TINAGL1
IL1A		cytokine	Activated	5.614	bias	7.84e-09	Acp5,ADAMTS4,ADORA2B,C3,Ccl2,CCL20,CDKN1A,CSF2,CXCL2,CXCL3,Cxcl3,F2RL1,FOSB,FOSL1,HMOX1,HSD11B1,HSPG2,IER3,IGFBP5,ITGB3,LDHA,LIF,LOX,MMP10,MMP13,MMP3,MMP9,NFKBIA,NOS2,PLAU,PTGES,SERPINA3,SERPINE1,SPP1,TGFB1,TNF,UGT2B17,VIM	336 (12)
GNAQ		enzyme		1.455	bias	8.24e-09	ABCB1,ADM,BNIP3,BNIP3L,Ccl2,Ccl7,CCN2,CCND1,CITED2,CXCL3,EDN1,F2RL1,FOSL1,GALE,HIGD1A,HK2,MAFF,PDK1,PHLDA1,PLAT,PRKG2,SELENBP1,SERPINE1,SGK1,SLCO4A1,TGM1,ZFP36L1	338 (17)
RAS		group		1.188	bias	8.38e-09	ARG2,BNIP3,CCN2,CCND1,CCND3,CDKN1A,CLDN4,CSF2,EDN1,FN1,FOSL1,HMOX1,LIF,MMP13,MMP9,NOS2,NPM1,PLAU,PPARD,PRDM1,PTGES,SERPINE1,TNF,Tnfrsf22/Tnfrsf23,UPP1,VIM	342 (17)
CSF1		cytokine	Activated	3.09	bias	9.09e-09	Acp5,APOE,AXL,Ccl2,Ccl7,CCND1,CCND3,CD68,CD74,CDKN1A,CSF1R,CXCL2,CXCL3,DHCR7,ENO1,F2RL1,F2RL2,FN1,GPI,HK2,HLA-A,IRF5,ITGB3,LDHA,MAFB,MMP9,MVD,NOS2,NSDHL,PFKL,PKM,PLAU,SLC29A1,SLC2A1,SPP1,STAB1,TGFB1,TNF,TPI1	408 (17)
CTNNB1		transcription regulator		1.608	bias	1e-08	ABCB1,ACAT2,AQP5,BGLAP,BHLHE40,BMF,BMP7,Ccl7,CCN2,CCND1,CD34,CDH1,CDKN1A,CDKN2D,CELSR1,CHEK2,COL4A2,CRIP1,CXCL2,CYB5A,DDIT3,DES,DGAT2,DIAPH3,DIXDC1,DPEP1,ECM1,EDN1,ELOVL3,ENO2,EREG,ETV4,EYA2,FN1,FOSL1,FOXQ1,FSTL3,GAPDH,HILPDA,HK2,HMGCS2,HSD17B2,HTRA1,ID2,IGFBP2,IGFBP5,IL1R1,ITGB2,ITGB7,KLK3,LAMC2,LGR6,LIF,LIPA,MAN2B1,MMP13,MMP3,MMP9,MPEG1,MPZL2,MYH3,MYLK,NAT8,NOS2,OGN,PDE1C,PGK1,PGM1,PIP5K1B,PKM,…	424 (18)
bucladesine		chemical toxicant	Activated	2.639	bias	1.06e-08	ADM,APOE,ATP7B,BGLAP,CCND1,CD14,CDH1,CDKN1A,CNP,CXCL3,DCLK3,DUSP6,EGLN3,ENO2,ETV4,FAH,FGF21,FN1,FOSL1,FSTL3,GALNT16,GLS2,HMOX1,HSD11B1,IGFBP5,ITGB2,LAMB3,LIF,LXN,MACROD1,MMP13,MMP9,Mt1,NOS2,PADI4,PLAU,PTGS1,Pvr,RGN,SERPINE1,SLC2A1,SLC41A2,STC1,STOM,TGFB1,TINAGL1,TNF,WNT10A	381 (17)
trans-hydroxytamoxifen		chemical drug		-1.689		1.09e-08	ADGRA2,ADM,ALDH4A1,APOE,CCN5,CHI3L1,CITED2,DDIT4,FMO5,FN1,GSTA5,H2AC18/H2AC19,IER3,IL1R1,LDHA,LOX,LOXL2,MAPT,NDRG1,P4HB,PDK1,PLAU,PLOD1,PTGER3,PXDN,RBPJ,SELENBP1,SIAH2,STC1,STXBP1,TM4SF1	330 (12)
S-nitroso-N-acetyl-DL-penicillamine		chemical reagent	Activated	2.033		1.09e-08	ADM,AQP5,BNIP3,CDKN1A,DDIT3,ETV4,HMOX1,HSPA1A/HSPA1B,NOS2,PPARD,PPARGC1A,PRDM1,SLC2A1,SPP1,SUMO2,TGFB1,TNF	414 (17)
F2		peptidase	Activated	4.138	bias	1.15e-08	ABCB11,ANGPTL4,BSG,CASP1,Ccl2,CCL20,CCN2,CCND1,CD68,CDKN1A,CXCL3,EDN1,EREG,F2RL1,F7,FLT1,FN1,FOSB,FOSL1,GABRD,HMOX1,IER3,IGFBP5,LOXL2,MMP10,MMP9,NCOA7,NFKBIA,NOS2,NUAK2,PLAT,RAC2,RCAN1,SELP,SERPINE1,TENT5A,TNF,TNNT2,TRAF1,VWF	438 (17)
pirinixic acid		chemical toxicant		1.191	bias	1.19e-08	ACACB,ACAT2,Acot1,Acot5,ACSS2,AKR1C3,ALAS1,ALDOC,ANGPTL4,APOE,BMP7,BNIP3,BSG,C3,Ccl2,CCND1,CCND3,CDKN1A,CXCL3,Cyp2c23,ELOVL3,FBP2,FGF21,GAPDH,GBE1,GRHPR,HILPDA,HLA-E,HMGCS2,HMOX1,Hspa1b,HSPD1,ID2,KLF10,KRT8,LAMB3,LIFR,MGST2,MMP13,MMP9,NFKBIA,NOS2,Orm1 (includes others),PFKL,PGM1,PHLDA1,PIK3R3,PPARGC1A,PPID,SERPINE1,SLC25A20,TKTL2,TNF,Uox,VEGFD	343 (19)
levodopa		chemical - endogenous mammalian		0.051		1.29e-08	AGFG2,AIF1,ARG2,AXL,CA12,CAPG,CCND1,CCNG2,CDC42EP2,CHST11,CLIP4,CORO2B,CRTAC1,Cyp2c23,CYTH4,DGAT2,DIXDC1,DLG2,DPP7,DUSP6,FAH,FAM114A1,FAM3A,FKBP5,FOSB,FOSL1,FXYD5,GAPDH,GLB1,GPR39,GSTM1,HLA-A,IER3,IGFBP2,IGFBP5,INSC,KDM4B,LAPTM5,LDB2,LTBP1,MAP3K1,MICAL1,Mturn,MXD1,NAGLU,NAPRT,NCF4,Nos1ap,PA2G4,PADI2,PCYT2,PFKP,PKP2,PLD4,PLEKHA2,PRKG2,RILP,ROBO2,SCG5,SEC14L1,SIAH2,SLC22A18,SLC2A1,SLC44A2,SNCB,SORC…	282 (7)
ACE2		peptidase		-0.419		1.53e-08	AGT,BNIP3,Ccl2,Ccl7,CCN2,CXCL2,CXCL3,FN1,MMP9,NOS1,PTGS1,SERPINE1,TNF	393 (18)
STAT5A		transcription regulator		-0.329		1.56e-08	ABCB1,ABCG1,AKR1C3,APOE,BCL6,C9orf152,CASP6,Ccl2,CCND1,CCND3,CD68,CDH1,CDKN1A,Ctla2a/Ctla2b,CYP27B1,Cyp2b13/Cyp2b9,EGLN3,FOSB,FOXQ1,GCHFR,GCNT3,H2AC18/H2AC19,ID2,KLF10,KLK3,KSR1,LAMB3,LTB,MUC20,PPFIBP2,PRDM1,SCG5,SELENBP1,SERPINA3,SLC2A1,TM4SF1,TNF,TNFRSF9,TNNC1,TRAF1,TXNIP	449 (17)
SMARCA4		transcription regulator	Activated	6.27	bias	1.74e-08	ABCB1,ADGRG1,AGT,ATP2B4,BEND5,BGLAP,BIN1,BNIP3L,BTG4,CASP1,CCN2,CCND1,CD74,CDH1,CDKN1A,CDKN2D,CHEK2,CNP,COL7A1,DES,DUSP6,DYSF,EREG,FBLIM1,FKBP5,FMO2,FN1,GAPDH,GCHFR,GJB5,GSTO1,GYS1,HLA-E,IER3,IFI16,IGFBP5,KLK3,KRT18,LAMA3,LAMC2,LOX,LOXL2,MAFF,MAP1B,MELTF,MN1,Mt1,MXD1,MYH3,MYLK,PDK1,PLAT,PSMB9,PTPN7,RAC2,RHBDL2,SCG5,SERPINE1,SERTAD1,SOD3,SPP1,ST3GAL1,TCIM,TNFRSF9,TNFSF13,TNNT2,TREM2,VIM,WNT9A,WT1	477 (23)
SP3		transcription regulator	Activated	3.33	bias	1.96e-08	ABCB1,AFAP1L1,BGLAP,BMF,CBS/CBSL,Ccl2,CCL20,CCND1,CDKN1A,CHI3L1,CITED2,COL7A1,DNM1,EREG,FLT1,FOSL1,HSD17B1,KLF1,MYLK,NOS1,PADI1,PADI4,PGK1,PKM,PLAU,PTGS1,RECK,RRAS,SERPINE1,SGK1,SLC39A8,TGM1,TNNC1,VIM	434 (22)
NFE2L2		transcription regulator	Activated	2.207	bias	2.01e-08	ABCB11,Acp5,AGT,ALAS1,ALDOA,BGLAP,BNIP3,CA11,Ccl2,CCL20,CCN2,CDH1,CDKN1A,Ces1g,COL4A2,CXCL2,CXCL3,CYP4A22,DDIT3,DHCR7,EPHX1,FKBP5,FN1,GBE1,Gsta4,GSTA5,GSTM1,Gstm3,GSTM5,GSTO1,Gstt1,HMOX1,IDH1,INMT,KIFC2,KLK3,MAFF,MMP10,MMP9,Mt1,NOS2,NUCB2,PPARGC1A,RGS11,RRS1,SERPINA3,SERPINE1,SLC16A2,SLC2A1,SOD3,TGFB1,THRSP,TNF,TPI1,UGDH,Uox	338 (16)
RPTOR		other		1.547	bias	2.27e-08	Acp5,CASP1,Ccl2,CCND1,CCND3,CCR7,CDH1,CSF1R,DHCR7,DUSP6,EGLN1,ENO1,GPI,HK2,IL1R1,LDHA,LY75,MVD,NLRP3,NOS2,NSDHL,PKM,SLC2A1,TNF,TPI1	500 (21)
mercuric chloride		chemical toxicant	Activated	2.072		2.28e-08	CDH1,CDKN1A,DDIT3,Gsta4,GSTA5,GSTM1,HMOX1,HSPA1A/HSPA1B,Mt1,Mt2,NOS2,Orm1 (includes others),SPP1	418 (15)
VCAN		other		-1.721		2.34e-08	ADM,ANGPTL4,APOE,C1R,C1S,C3,CASP1,Ccl2,CCL20,CD34,CDKN1A,CXCL2,CXCL3,FN1,GLB1,LBP,MAP1B,METRNL,MMP9,MSLN,MYH10,NFKBIA,OGN,PLAU,PRELP,RBPJ,SERPING1,TGFB1,TNF	315 (18)
IL17A		cytokine	Activated	4.636	bias	2.35e-08	C3,Ccl2,CCL20,Ccl7,Ccl8,CCN2,CCND1,CD14,CD68,CDH1,CSF2,CXCL2,CXCL3,Cxcl3,ELF3,EREG,FOSL1,IL27,KRT17,LIF,LOX,MAP3K1,METRNL,MMP13,MMP3,MMP9,NOS2,PGF,PLAU,PRDM1,SELP,SGK1,SLC2A1,TNF,TNFSF12,TNNC1,VEGFD,VIM,VWF	359 (15)
aspirin		chemical drug	Inhibited	-2.791	bias	2.39e-08	ABCG1,ACVRL1,ADM,AFAP1L1,APLNR,BMP6,Ccl2,CCND1,CDKN1A,CSF2,CYB5A,DDIT3,DLG4,F2RL1,FLT1,HILPDA,IER3,IGFBP2,LAMA3,LIFR,MMP13,MMP9,NOS2,PPARD,PTGER3,PTGS1,RECK,SELP,TGFB1,TNF	437 (17)
AR		ligand-dependent nuclear receptor	Activated	3.871	bias	3.01e-08	4930486L24Rik,ABCG1,ADM,AKR1C3,AMHR2,ATP13A4,BMF,C3,Ccl2,CCND1,CDH1,CDKN1A,DDIT4,DES,DHCR7,DMPK,EDN1,ENO2,EPHX1,ERO1A,FAM3A,FKBP5,GSN,GSTM1,HLA-A,HSPB7,IGFBP5,IL1R1,INPP4B,KDM4B,KLK3,LHFPL6,Ly6a (includes others),MMP9,MSI1,MYOZ2,NDRG1,Pcp4l1,PFKL,PLAT,PLAU,PLCE1,PSCA,PTGDS,PTGS1,RGN,RNF128,SCEL,SCN4A,SERPINA12,SERPINA3,SERPINE1,SGK1,SLC22A4,SLC39A8,SLC41A2,SLC45A3,SLC7A4,SNAI3,SOD3,SPP1,SULF2,Sul…	485 (19)
troglitazone		chemical drug		-0.938		3.03e-08	AATK,ABCG1,Acot1,AGT,ALAS1,ANGPTL4,C3,C9orf72,Ccl2,CCND1,CCND3,CD34,CDH1,CDKN1A,COX7A1,CSF2,CXCL3,DDIT3,DGAT2,EGLN3,ENO2,ERO1A,FGF21,FN1,FOSL1,GHRH,HBA1/HBA2,HMOX1,HUNK,IFI16,KLK3,LAMA3,MMP3,MMP9,NDRG1,NFKBIA,NOS2,PADI2,PC,PPARGC1A,PTGES,Scd3,SERPINE1,SLC2A1,SPP1,TGFB1,THRSP,TNF,WT1	427 (19)
NR4A1		ligand-dependent nuclear receptor	Inhibited	-2.022		3.16e-08	ADM,ALDOA,APOE,CCND1,Clca3a1/Clca3a2,COL16A1,CSF2,DDIT3,ENO1,ENO2,FBP2,FGF21,GBE1,GPI,GSTM5,GYS1,HK2,HMOX1,KRT18,KRT8,LPIN1,Ly6a (includes others),MMP13,MMP9,Mt1,NDUFV3,NFKBIA,NUCB2,PC,PDK1,PFKL,PGK1,PGM1,PRKAG3,PTGDS,RASSF4,RPS6KA1,SERPINE1,TNF,TNFRSF9	428 (18)
nitric oxide		chemical - endogenous mammalian	Activated	2.556		3.43e-08	BNIP3,Ccl7,CCN2,CCND1,CDKN1A,DDIT3,DUSP6,EDN1,FLT1,GSTM1,HMOX1,HSPG2,IER3,MMP13,MMP9,Mt1,Mt2,NDRG1,NOS2,PGF,PPARGC1A,PTGS1,SGK1,SLC16A4,SPP1,TNF,TNFSF13,WT1	377 (18)
rosiglitazone		chemical drug		1.004		4.08e-08	ABCG1,ACSS2,ADAM8,AGT,ANGPTL4,APOE,APOL6,C3,Ccl2,Ccl7,Ccl8,CCN2,CCN5,CCND1,CD68,CDH1,CDKN1A,COX7A1,DGAT2,EDN1,EGLN1,EGLN3,ELOVL3,FAM3A,FGF21,FN1,FOSL1,GAPDH,GIPR,HILPDA,HMGCS2,HMOX1,HSD11B1,IDH1,IGFBP2,IGFBP5,ITGB3,KLK3,KRT18,LAMB3,LDHA,LOX,LPIN1,MAN1C1,MMP9,Muc1,NDUFV3,NOS2,PC,PDK1,PPARGC1A,PTGES,SERPINE1,SGK1,SLC25A20,SLC2A1,TNF	398 (18)
TFRC		transporter	Inhibited	-3.3	bias	4.34e-08	ADGRG1,BNIP3,CD300A,CDKN1A,DDIT3,DDIT4,ERO1A,HK2,HMOX1,ID2,ITGB2,LDHA,LY75,MCEMP1,PIP5K1B,PLD4,PRTN3,SLC2A1,SPRR1A,SULF2	152 (5)
ERBB3		kinase		-0.336		4.45e-08	AXL,CCN2,CCND1,CCNG2,CDH1,CDKN1A,FN1,HBA1/HBA2,HMOX1,IGFBP5,ITGB2,LHFPL6,MMP3,MXI1,NDRG1,PIM2,PTGS1,RRAS,SERPINA3,SERPINE1,SGK1,SLPI,TNNT2	406 (21)
ROR1		kinase		1.196	bias	4.86e-08	AXL,CCN2,CDH1,ITGB2,KRT19,LHFPL6,MAP1B,NDRG1,SERPINE1,SGK1,TNNT2,VIM	273 (14)
cholecalciferol		chemical - endogenous mammalian	Activated	2.623	bias	5.01e-08	ABCB11,Acp5,ADGRG1,BGLAP,CD14,CD300A,CDA,CDH1,CYP27B1,EDN1,HK2,ITGB2,LY75,MCEMP1,PIP5K1B,PLD4,PPARGC1A,PRTN3,SERPINE1,SPP1,SULF2,TGFB1,TNF,TNNC1,WT1	430 (22)
FOXO3		transcription regulator		1.785		5.03e-08	Acot1,BCL6,BNIP3,BNIP3L,CCN2,CCND1,CCND3,CCNG2,CDH1,CDKN1A,COL4A2,DDIT3,DDIT4,DEPP1,ENO2,FN1,FOSB,GSTM5,HMGCS2,IER3,IL1R1,ITGB2,MMP13,MMP9,Mt1,Mt2,MXD1,MXI1,NDRG1,NFKBIA,NOS2,NPNT,NTN4,PLAU,PPARGC1A,PRDM1,PTGS1,SBSN,SERPINE1,SGK1,TCIM,TGFB1,TNF,TXNIP,VIM	470 (22)
Go 6976		chemical - kinase inhibitor	Inhibited	-2.824	bias	5.21e-08	BMP6,Ccl2,CCND1,CDKN1A,CXCL2,CXCL3,FAM3B,FLT1,FN1,HMOX1,MMP9,NFKBIA,NOS2,STC1,TNF,TNFRSF9,TRAF1	335 (12)
sirolimus		chemical drug		-1.93	bias	5.48e-08	ACACB,Acp5,ADM,ATP2B4,BGLAP,Ccl2,CCN2,CCND1,CCND3,CCR7,CD68,CDA,CDKN1A,DDIT3,DDIT4,DDT,DES,DLG4,DPP7,EIF1AX,ENO1,FN1,HK2,HLA-DOA,HMGCS2,HMOX1,HSPD1,ID2,IDH1,IGFBP5,IL27,IL4R,LDHA,LEPR,LPIN1,MAPT,mir-210,MMP13,MMP3,MMP9,Mt1,NCL,NLRP3,NOS2,NPM1,PFKP,PGK1,PGM1,PKM,PLAU,PPARD,PPARGC1A,RPS18,RPS2,S100A4,SERPINE1,SLC12A5,SLC2A1,TGFB1,TNF,TPI1,VEGFD,VIM	411 (16)
vancomycin		biologic drug	Activated	3.012		5.76e-08	BMP6,BMP7,C3,CCND1,CD14,CITED2,CLDN4,CSF2,CXCL2,ELF3,FBLIM1,FMO2,FXYD5,H2AC7,HMOX1,IER3,IGFBP5,LAMC2,LXN,NOS2,NPNT,PTGDS,Pvr,SLCO4A1,SOD3,SPP1,TCIM,TES,TREM2,UPP1,VIM	200 (7)
Akt		group	Activated	2.154		6.77e-08	ADCY3,ADM,BCL6,BHLHE40,BMF,Ccl2,CCN2,CCND1,CCND3,CCR7,CDH1,CDKN1A,CSF2,FKBP5,FN1,FOSL1,GPM6B,HK2,HMOX1,HSPG2,IER3,IGFBP2,IL1R1,IL27,LAMA3,LAMB3,LAMC2,mir-210,MMP9,MSI1,MSLN,NDRG1,NFKBIA,NOS1,NOS2,OSTF1,PPARD,PPARGC1A,PTGS1,SERPINE1,SGK1,SLC2A1,SPP1,ST3GAL1,TIPARP,TNF,TUSC3,WT1	466 (19)
Ca2+		chemical - endogenous mammalian	Activated	2.902	bias	7.13e-08	ABCB1,Ank2,AQP5,BGLAP,CCND1,CCND3,CDH1,CDKN1A,CYP27B1,DDIT3,DES,EDN1,ELF3,FN1,FOSL1,GRK5,ITPR3,KRT8,MMP9,MXD1,NDRG1,NFKBIA,NOS1,PADI1,PADI3,PPARGC1A,SBSN,SELP,SERPINE1,SGK1,SLC6A12,SPP1,STC1,TGFB1,TGM1,TNF,UGCG,VEGFD	386 (18)
Ap1		complex		1.98	bias	7.72e-08	BGLAP,CCN2,CCND1,CSF2,DDIT3,DUSP6,EDN1,F2RL1,FN1,FOSL1,GSTA5,HMOX1,KCNN4,KLK3,KRT18,MMP13,MMP3,MMP9,NDRG1,NOS2,PADI3,PADI4,PLAU,PRDM1,Pvr,S100A4,SERPINE1,TGFB1,TNF	399 (18)
norepinephrine		chemical - endogenous mammalian		1.109	bias	7.72e-08	ATP7B,Ccl2,CCN2,CSF1R,DCLK3,DES,EDN1,ELOVL3,FGF21,FN1,GRK5,HILPDA,HMOX1,IL27,LAMB3,MMP9,NFKBIA,NOS2,PADI4,PPARGC1A,PTGES,SERPINE1,SGK1,SLC2A1,TGFB1,THRSP,TINAGL1,TNF,WNT10A	415 (22)
DUSP1		phosphatase	Inhibited	-2.792		8.65e-08	AACS,Acp5,APOL6,Ccl2,CCL20,CCN5,CSF2,CXCL2,CXCL3,DUSP6,ELOVL3,FOSL1,IER3,ISG20,MXD1,NOS2,PLAT,PNRC1,PRDM1,RETSAT,SERPINA12,SERPINE1,TNF	318 (17)
ERK1/2		group	Activated	3.618	bias	8.71e-08	AKR1C3,ARRB1,C3,Ccl2,CCL20,CCN2,CCND1,CCR7,CDKN1A,CLEC11A,CSF2,CXCL3,DDIT3,EDN1,ENO1,FKBP5,FLT1,FN1,FOSB,FOSL1,GRK5,HK2,HLA-A,ITGB3,KRT17,LEPR,MAPT,mir-210,MMP13,MMP3,MMP9,NOS2,PKM,PLAU,PSMB9,PTGES,SBSN,SERPINE1,SGK1,SPP1,TNF	388 (14)
TLR7		transmembrane receptor	Activated	3.865	bias	9.22e-08	AGT,Ccl2,CCL20,Ccl7,CCND1,CCND3,CCR7,CD300A,CD79A,CDKN1A,Ces1a,CREB5,CXCL2,CXCL3,DXBay18 (includes others),ETV4,FOSL1,GNG2,GPR84,H4C14,IER3,IL1R1,IL27,ISG20,MLPH,NCF4,NFKBIA,PHF11,PLAT,PLAU,TAS1R2,TNF,ZAP70	290 (14)
E. coli B4 lipopolysaccharide		chemical toxicant	Activated	3.744	bias	9.33e-08	ABCB11,AMPD3,CASP6,Ccl2,CCL20,CCR7,Clca3a1/Clca3a2,CSF2,CXCL2,CXCL3,CYTH4,FBLIM1,FIBIN,FOSB,GLIPR1,HK2,HLA-A,HMOX1,Hrct1,IFI16,Ifitm6,IL1R1,IL27,LCP1,Ly6a (includes others),METTL1,NFKBIA,NLRP3,NOS2,PTGES,SLC6A12,Slfn2,Snhg5,ST3GAL1,STAB1,TNF,TRAM2,TRPM3,TXNIP	264 (14)
N-nitro-L-arginine methyl ester		chemical drug		-0.24		1.01e-07	ADM,AGT,Ccl2,CCN2,CD68,CXCL2,CXCL3,FN1,HMOX1,ITGB3,MAP1B,MMP9,NFKBIA,NOS1,NOS2,PPARD,PPARGC1A,SERPINE1,SLC2A1,TGFB1,TNF	414 (19)
ZBTB16		transcription regulator		-0.769		1.03e-07	BCL6,BGLAP,BMP7,Ccl2,Ccl7,CCND1,CD14,CD34,CD74,CDKN1A,CSF2,Ctla2a/Ctla2b,CYP4A22,EYA2,F2RL1,GALE,GALNT6,GBE1,HSD17B2,ID2,IL18RAP,IL4R,ITGB3,LDHC,Ly6a (includes others),MMP9,NOS2,PIK3R3,SELP,SLC2A1,SPP1,TNF,TNFAIP8L1	412 (24)
IKBKG		kinase	Activated	3.483	bias	1.06e-07	AMPD3,C3,Ccl2,Ccl8,CSF2,CXCL2,CXCL3,DUSP6,EREG,Gstt1,HK2,HLA-A,IFI16,LIFR,Mt1,Mt2,NAGLU,NFKBIA,OGN,RCAN1,SGK1,SLC16A2,Slfn2,SOD3,TNF	376 (13)
prexasertib		chemical drug	Activated	3.154	bias	1.06e-07	ADM,BCL6,C3,CDKN1A,DDIT3,HMOX1,IER3,INHBE,MMP9,NFKBIA,PHLDA1,SERPINE1,SGK1,TNF,TNFRSF9,TRAF1,TXNIP	324 (13)
EGFR		kinase		1.489	bias	1.08e-07	BCL6,BZW2,CCN2,CCND1,CCNG2,CDH1,CDKN1A,CHI3L1,CSF2,DDIT3,DPY19L3,EREG,ETV4,F2RL1,F7,FOSL1,GPM6B,HK2,IER3,IGF2BP3,IGFBP5,KCNN4,KLK3,KRT17,LAMA3,LAMB3,LAMC2,LGR6,MMP13,MMP3,MMP9,MXI1,NCL,NFKBIA,NOS2,PA2G4,PDK1,PKM,PLAT,PLAU,PTGES,PTGS1,RRAS,SDF2L1,SEMA4D,SERPINA3,SERPINE1,SLC2A1,SLCO4A1,SLPI,TIMM10,TNF,TUBB4A,TUSC3,TXNIP,VIM,WNT10A	494 (19)
TSC2		other		-1.389	bias	1.14e-07	ACSS2,CASP1,Ccl2,CCND1,CCND3,CD68,CDKN1A,CRIP1,CST6,DDIT3,DPP7,EGLN1,ERO1A,GSN,HK2,HMGCS2,HMOX1,IGFBP5,IL1R1,METRN,Mt1,NSDHL,PLAU,PRELP,RASSF4,SLC2A1,THRSP	415 (17)
PDLIM2	1.923	other		-1.243		1.14e-07	BST1,CCL20,CCND1,CDH1,CITED2,CSF2,F2RL1,F2RL2,FXYD6,GNG2,GSTM1,GSTM2,MPZL2,PDLIM2,PHLDA1,PRUNE2,RASGEF1A,RNF128,TXNIP,YPEL3	328 (15)
PI3K (complex)		complex	Activated	2.937	bias	1.19e-07	ALOX5AP,Ccl2,CCN2,CCND1,CCND3,CCNG2,CD79B,CDH1,CDKN1A,DDIT3,DDIT4,FN1,FOSL1,FUT7,GSTA5,GSTM5,HK1,HK2,HMOX1,IGFBP2,ITGB2,LTBP2,MMP10,MMP13,MMP9,NCL,NFKBIA,NME1,NOS2,OSTF1,PLB1,PRDM1,PRKAR2B,SERPINE1,SGK1,SPP1,TNF,TXNIP,UGCG,WT1	423 (21)
GW3965		chemical reagent		-1.574		1.19e-07	ABCG1,ADCY3,APOE,ARG2,Ccl2,Ccl7,CHEK2,CYTIP,DGAT2,GNG2,IER3,MID1IP1,MMP9,MVD,NFKBIA,NOS2,PCYT2,PRKAR2B,PRKG2,PTGER3,SYN1,THRSP,TNF	502 (23)
butyric acid		chemical - endogenous mammalian		1.258		1.34e-07	ABCB1,ADGRG1,ATP2B4,ATP7B,CBS/CBSL,CCL20,CCND1,CD14,CD79B,CDH1,CDKN1A,COL4A2,CSF2,DNM1,FGF21,GSN,HBA1/HBA2,HK1,HSD17B1,HSPG2,IFI16,IL1R1,ITGB7,ITPR3,KLK3,MMP9,MXD1,MYH3,NCL,NFKBIA,NME1,NOS2,NPM1,PDK1,PFKL,PLAT,PLAU,PLCB2,PRDM1,PTGDS,PTGS1,PTPN7,SERPINE1,SGK1,SIPA1,SLC2A1,SPP1,TGFB1,TGM1,THSD7A,TNF,WT1,ZFP36L1	473 (23)
genistein		chemical drug		0.631		1.36e-07	ACP3,ADM,AKR1C3,ALAS1,ANGPTL4,C3,Ccl2,CCN2,CCND1,CD68,CD74,CDKN1A,CHEK2,CITED2,CXCL2,CXCL3,EREG,FCGR2B,FXYD5,GAL3ST1,GHRH,GLB1,GSTA5,HLA-A,HMOX1,HSPA1A/HSPA1B,ID2,ITGB2,KLK3,LAPTM5,LBP,LIPA,MAN2B1,MAP3K1,MMP13,MMP3,MMP9,Mt1,NAGLU,NOS2,PLA2G7,PLAT,SERPINE1,SIGLEC10,SLC4A4,SPP1,TGFB1,TNF,TPD52	508 (19)
thapsigargin		chemical toxicant	Activated	2.198	bias	1.38e-07	ABCB1,BCL6,CAPN5,Casp12,Ccl2,CCL20,CCND1,CCNG2,CDKN1A,CLDN4,CXCL2,CXCL3,DDIT3,DDIT4,EDN1,FGF21,FN1,HMGCS2,HMOX1,HSPA1A/HSPA1B,IL1R1,ITGB2,LIFR,LPIN1,MMP9,NFKBIA,NOS2,RCAN1,RETSAT,SGK1,THRSP,TNF	394 (16)
cigarette smoke		chemical toxicant	Activated	3.386	bias	1.43e-07	ADM,C3,Ccl2,CCN2,CCND1,CDKN1A,COL4A2,CSF2,CXCL2,CXCL3,DDIT3,DDIT4,FN1,FOSL1,GSTA5,GSTM5,Gstt1,HMOX1,MAFF,MAP3K1,MMP3,MMP9,Muc1,NFKBIA,NOS2,Oas1d (includes others),PGF,PTGES,SERPINA3,SERPINE1,SLC2A1,SOD3,TGFB1,Tmsb4x (includes others),TNF,TREM2,UGDH	284 (15)
GNA15		enzyme				1.44e-07	ACKR3,ADM,C3,Ccl2,CCL20,CXCL2,CXCL3,DDIT3,FOSL1,FXYD5,HLA-E,HMOX1,LBP,MGST2,Mt1,PLAT,Pvr,SELENBP1,SERPINA3,SLC29A1,UGDH,ZFP36L1	347 (14)
estrogen receptor		group		-0.535		1.45e-07	ABCG1,AXL,BMP7,C3,CA12,CAPG,CCN2,CCND1,CD68,CDH1,CLDN4,CNNM1,COL4A2,COL7A1,EDN1,EREG,F12,FN1,GSTA5,HSPA1A/HSPA1B,IGF2BP3,KLF10,KRT18,KRT19,KRT8,LAMC2,LOXL2,MAP1B,MAPT,MMP13,MMP24,MMP9,PLAU,SERPINE1,TGFB1,VIM	381 (17)
CREBBP		transcription regulator	Activated	2.792	bias	1.48e-07	AGT,ALAS1,AMHR2,BCL6,BMP7,CAMK2B,CAPG,CCND1,CCND3,CCR7,CDH1,CDKN1A,CORO2B,EYA2,FOSB,FUT7,GFRA1,GHRH,GNG2,H2AW,HMGCS2,HSD11B1,IL18RAP,ITGB7,KLK3,MCF2L,MMP9,NDRG1,NFKBIA,NOS2,PIP5K1B,PPARGC1A,PPFIBP2,PSMB9,RNASEL,RPS6KA1,SELP,SERPINA3,SH3GL3,SLC6A19,STOM,THRSP,TIPARP,TLE2,TLE6,TNF,TNFAIP8L2,TRAF1	384 (21)
APC		enzyme		0.851		1.48e-07	AMHR2,CCND1,CDH1,CDKN1A,CLDN4,CXCL2,CXCL3,EDN1,EREG,ESRP1,HK2,ID2,IGFBP5,ITGB3,LAMA3,LCT,mir-210,MMP10,MMP3,MMP9,MXD1,NOS2,PPARD,PTGS1,SGK1,SPP1,TNF	419 (17)
SU6656		chemical toxicant		-1.897	bias	1.54e-07	ADM,Ccl2,Ccl7,CCN2,CCND1,DDIT3,IER3,KRT8,Mt1,Mt2,PHLDA1,ZFP36L1	387 (18)
IRAK3		kinase		0.006		1.55e-07	Ccl2,CCN2,CXCL2,CXCL3,GPR84,IRF5,NFKBIA,NOS2,TGFB1,TNF,VIM	277 (12)
SFTPA1		transporter		-1.757		1.63e-07	ANGPTL4,ANKRD35,Ccl2,CCN2,CXCL2,CXCL3,ECM1,FOSB,GSTO2,HBA1/HBA2,LOX,MAP1B,NOS2,PHLDA1,SERPINE1,ST3GAL1,TGFB1,TNF	387 (15)
TP63		transcription regulator	Activated	3.672	bias	1.64e-07	ABCB1,ADM,AXL,BHLHE40,BMP7,CCN2,CCND1,CCND3,CDH1,CDK18,CDKN1A,CITED2,CYGB,DDIT4,DUSP6,ECM1,FGF21,FLRT1,FN1,FOSL1,GAPDH,GCNT3,GLS2,HK2,HTRA1,IER3,IGFBP2,IRF5,KLK3,LAMB3,MAFF,MLPH,MMP10,MMP13,MPZL2,Muc4,P4HB,PIK3R3,PKP2,PLAU,PTPRU,RAC2,S100A4,SERPINE1,SLC41A2,TGFB1,TINAGL1,TNFSF15,TNS4,TRAF1,TRIM29,Usp17la (includes others),VIL1,VIM,WFDC2	449 (21)
EGR1		transcription regulator	Activated	2.917	bias	1.75e-07	ABCB1,ALOX5AP,CASP6,Ccl2,Ccl7,Ccl8,CCND1,CDH1,CDKN1A,CDKN2D,CXCL2,CXCL3,DLG4,EREG,FLT1,FN1,FOSL1,HMOX1,MMP9,MXD1,NDRG1,PLAU,PTGES,SERPINE1,SGK1,SLC12A5,SPP1,SYN1,TGFB1,TNF	386 (19)
cholesterol		chemical - endogenous mammalian		1.73		1.79e-07	ABCB11,ABCG1,Acot1,ACSS2,ADAM11,AGT,APOE,BSG,CASP1,Ccl2,Ccl7,CD14,CD68,CXCL2,CXCL3,DDIT3,DES,DHCR7,EPHX1,FCGR2B,FLT1,FN1,GSTA5,LAPTM5,LEPR,MAPT,MPEG1,NSDHL,Orm1 (includes others),PCYT2,PPARGC1A,TGFB1,TM7SF2,TNF	284 (17)
TAC1		other	Activated	2.817	bias	1.85e-07	CASP1,Ccl2,CLEC11A,CSF2,CXCL3,FOSB,HMOX1,LDB2,MAFB,MAPT,NOS1,NOS2,PDE1C,PLAT,SELP,SERPINE1,TGFB1,TNF,TNFSF15	288 (14)
GATA4		transcription regulator		-0.186		1.95e-07	CA12,CCBE1,Ccl8,CCN2,CXCL2,DES,EDN1,EPHX1,GPI,HK1,HSPB7,IFI16,IGFBP5,INMT,KLK3,KRT17,LCT,LDHA,LTBP2,MMP27,OGN,Orm1 (includes others),PFKP,PGAM1,PRDM1,PTGDS,PTGS1,S100A4,SERPINA3,SPP1,SPRR1A,Sprr1b,TNNC1,TNNT2,VIM,YPEL3	232 (10)
MAPK1		kinase		-0.067		2.03e-07	ANGPTL4,APOE,APOL6,ARG2,BGLAP,C1S,CCN2,CCND1,CDH1,CDKN1A,COL7A1,DDT,DUSP2,EGLN3,FAM20A,FAT2,FN1,FOSB,GFOD1,GNG2,Gstt3,HBA1/HBA2,HLA-E,HMOX1,HSD17B2,IFI16,IGF2BP3,ISG20,ITGB3,KRT17,LAD1,LIF,LOX,MMP13,MMP9,NOS2,PHF11,PLAU,PSMB9,SERPINE1,SP110,SPP1,STC1,TNF,TNFRSF9,UBE2L6,VIM	395 (16)
NR1H4		ligand-dependent nuclear receptor	Inhibited	-2.24		2.18e-07	ABCB11,ABCG1,ADAMTS4,APOE,C3,Ccl2,Ces1g,COL14A1,CXCL3,Cyp2b13/Cyp2b9,EDN1,FN1,Gsta4,GSTA5,GSTM1,Gstm3,GSTM5,KNG1,LDHA,MMP3,NOS2,Orm1 (includes others),PGAM1,PGM1,PPARGC1A,PTGS1,SOD3,SPP1,TGFB1,TNF,TNFSF13,TPI1,TXNIP	385 (17)
ETS1		transcription regulator	Activated	3.285	bias	2.18e-07	ABCB1,CASP1,Ccl2,CCN2,CCND1,CD14,CD79A,CD79B,CDKN1A,CITED2,CSF1R,CSF2,DNTT,FLT1,FN1,HMOX1,HSPA1A/HSPA1B,ID2,IGF2BP3,ITGB2,ITGB3,KRT8,LTB,MMP13,MMP3,MMP9,PLAU,PRDM1,Serpinb9b,SERPINE1,SPP1,TNF,ZAP70	394 (19)
INS		other		-0.717		2.19e-07	ADM,AGT,CBS/CBSL,Ccl2,CCN2,CCND1,CDH1,CDKN1A,CITED2,DDIT3,EDN1,F7,FOSB,FOSL1,IER3,IGFBP2,IGFBP5,NOS1,PPARGC1A,PTGS1,SELP,Slc25a1,SLC2A1,TGFB1,Tmsb4x (includes others),TNF,UGCG	464 (20)
GSR		enzyme	Inhibited	-2.331	bias	2.2e-07	Ces1g,Gsta4,GSTA5,GSTM1,Gstm3,GSTM5,HMOX1,LPIN1,MOCOS,PTGR1,SLC2A1,UGDH
IL13		cytokine	Activated	2.406	bias	2.33e-07	ACKR3,Acp5,ADAM8,ADORA2B,ALOX5AP,ARG2,BZW2,C3,CASP1,CASP6,Ccl2,CCL20,Ccl7,Ccl8,CCN2,CD14,CHI3L1,Clca3a1/Clca3a2,CXCL2,CXCL3,FAM162A,FCGR2B,GSN,HK1,HMOX1,HSD11B1,HTRA1,IL1R1,LIPA,LTBP1,MMP10,MMP13,MMP3,MMP9,MN1,NOS2,PDLIM2,PFKP,PHLDA1,PLAU,PPARGC1A,PTGES,SELP,SERPINE1,SLA,SLPI,SPP1,SPRR1A,STXBP1,TGFB1,TNF	373 (17)
WNT5A		cytokine		-1.401		2.37e-07	BMP6,CCND1,CD14,CDH1,CXCL2,EREG,FLT1,FN1,ID2,ITGB7,LAMA3,LAMB3,LCP1,Ly6a (includes others),MMP10,MMP13,NOS2,PGF,SIAH2,SPP1,STC1,TGFB1,TNF,VIM	453 (17)
paclitaxel		chemical drug		1.252		2.43e-07	ABCB1,ACKR3,ADORA2B,ALDH1L1,APLNR,BHLHE40,CCN2,CCND1,CCNG2,CDA,CDK18,CDKN1A,CNP,CSF2,CXCL2,DDIT3,DUSP6,EREG,FOSL1,GPR132,HLA-A,IER3,KCNN4,KLK3,LCP1,MAP3K1,MMP9,NAV3,NFKBIA,PHLDA1,PLAU,PRELP,RAC2,RPS6KA1,SCG5,SLC25A20,STC1,TNF,TRAF1,UGCG	399 (16)
cytokine		group	Activated	2.367	bias	2.5e-07	ADAMTS4,BMF,CCND1,CCR7,CSF2,CXCL3,DDIT3,EDN1,HMOX1,IGFBP2,LIF,Ly6a (includes others),MMP13,MMP3,MMP9,NOS1,NOS2,PLAT,PLAU,S100A4,SELP,SERPINE1,SGK1,SLC2A1,UPP1,VWF	366 (15)
Mek		group		0.889		2.58e-07	ADCY3,APOE,AXL,BMF,Ccl2,CCN2,CCND1,CCND3,CDCA7,CDH1,CDKN1A,CSF1R,DDX21,DPY19L3,DUSP6,EREG,ETV4,FOSL1,GNL3,GPM6B,ID2,IER3,ITGB3,LAMA3,LAMB3,LAMC2,MAFF,MMP13,MMP9,MSLN,NOP58,OSBPL8,PHLDA1,POLR3G,PPARGC1A,Pvr,RETSAT,SEMA4D,SERPINE1,SLC2A1,SLCO4A1,TNF,VIM	387 (19)
FGF2		growth factor	Activated	2.698	bias	2.63e-07	ADM,ANGPTL4,BCL6,BGLAP,Ccl2,CCL20,CCND1,CCND3,CD34,CDH1,CDKN1A,CNP,CXCL2,CYGB,DDIT3,DES,DUSP6,EGLN3,ENO1,EREG,ETV4,FAH,FLT1,FN1,FOSL1,HK2,ID2,IGFBP2,IGFBP5,LOX,MACROD1,MAPT,MMP13,MMP3,MMP9,NOS2,PGF,PGK1,PLAT,PLAU,Pvr,S100A4,SERPINE1,SLC2A1,SLC41A2,SPP1,ST3GAL1,STOM,TGFB1,Tmsb4x (includes others),TNF,UGT2B17,VIM,VWF,WT1	437 (18)
bleomycin		biologic drug	Activated	3.775	bias	2.77e-07	ACKR3,C3,CAMK2B,Ccl2,Ccl8,CCN2,CD68,CDKN1A,CXCL2,FN1,FOSL1,IL27,IL4R,KLF15,LOX,LTBP1,LTBP2,MMP9,NOS2,PLAT,PPARGC1A,S100A4,SERPINE1,SPP1,STOM,TGFB1,TINAGL1,TNF,TNNC1,VWF	460 (17)
STAT6		transcription regulator		1.261		2.77e-07	Acot1,Acp5,ADAM11,AGFG2,APOE,BCL6,CASP6,CCDC86,Ccl2,CCL20,CCR7,CD79B,CDKN1A,Clca3a1/Clca3a2,CRIP1,CXCL2,CXCL3,DHX58,EPHX1,FGF21,FKBP5,GPM6B,HCK,HMGCS2,IFI16,IL4R,ISG20,ITGB7,ITPK1,KSR1,LIF,LIFR,LTB,Ly6a (includes others),LY75,MMP13,MMP9,MPEG1,NFKBIA,PIM2,PPARGC1A,RASSF4,SELENBP1,SELP,SERPINE1,STK39,TES,TGFB1,TNF,VIM	450 (17)
TERT		enzyme		-0.255		2.82e-07	AFAP1L1,BNIP3,CCN2,CCND1,CDKN1A,DUSP6,EREG,F2RL2,GLB1,GSN,HTRA1,IFI16,KLK3,KRT19,MMP10,MMP3,MMP9,NFKBIA,NOP58,PRXL2A,PSCA,PTGS1,SPP1,TNF,VIM	403 (19)
TGFA		growth factor	Activated	3.376	bias	2.97e-07	CASP1,CCL20,CCN2,CCND1,CDKN1A,CSF2,CXCL2,EREG,HSD17B1,LAMC2,MMP13,MMP9,PLAT,PTGS1,SERPINE1,SLPI,TGFB1,VIM	420 (19)
fingolimod		chemical drug	Inhibited	-2.014	bias	2.97e-07	AXL,Ccl2,CCL20,Ccl7,CCN2,CCND3,CCR7,CDH1,CDKN1A,CSF2,CXCL2,FN1,FOSB,FOSL1,NOS2,SERPINE1,TGFB1,TNF	389 (18)
SERPINE1	3.899	other	Inhibited	-2.043		3.18e-07	Acot1,BCL6,CXCL2,DLG4,DNASE1,FLT1,FN1,FXYD6,HBA1/HBA2,IER3,ITGB3,NOS2,PHLDA1,PI16,PLAU,TGFB1	432 (19)
TWIST1		transcription regulator		-0.515		3.19e-07	AXL,BGLAP,C3,Ccl2,CDH1,CDKN1A,CELSR1,CHI3L1,CLDN4,DNM1,FIBIN,FN1,FOSL1,FREM2,GSN,IGFBP5,ITGB3,KCNN4,MRC2,PTPRU,PXDN,S100A4,SLC29A1,SPP1,TGFB1,TNF,VIM	414 (21)
wortmannin		chemical - kinase inhibitor		-1.459	bias	3.21e-07	AGT,ARRB1,BGLAP,Ccl2,CCN2,CCND1,CCND3,CD14,CDH1,CDKN1A,CDKN2D,CSF2,CXCL16,DDIT3,DLG2,EIF1AX,FAM3B,FN1,HMOX1,MMP9,NFKBIA,NOS2,PLAU,PPARD,RETSAT,SELP,SERPINE1,SLC6A12,TNF,TPI1,VIM	293 (16)
mir-140		microRNA				3.26e-07	BNIP3,CDH1,LOX,LOXL2,PDK1,PGK1,TNF,VIM
HRAS		enzyme		1.07		3.51e-07	ADM,AFAP1L1,BMP7,BNIP3,CAPG,Cbr2,Ccl2,CCN2,CCND1,CCND3,CDH1,CDK18,CDKN1A,CDKN2D,CHST11,CSF2,DDIT3,DIXDC1,DUSP6,EPHX1,ETV4,F2RL2,FN1,FOSB,FOSL1,FSTL3,FUT7,GSN,HMOX1,HTRA1,ID2,IGFBP5,IRX3,KRT18,KRT19,LXN,MMP13,MMP3,MMP9,MYH10,NFKBIA,NOP58,NOS2,NPM1,P4HB,PAFAH1B3,PGF,PLAU,PLOD1,PRXL2A,PSMB9,PTGS1,Pvr,PWWP3B,RECK,S100A4,SELPLG,SERPINA3,SERPINE1,SIM2,SPP1,SYN1,TGFB1,TINAGL1,Tmsb4x (includes others),TN…	462 (20)
N-acetyl-L-cysteine		chemical drug	Inhibited	-2.492	bias	3.61e-07	ABCB1,Acp5,ADM,ADORA2B,BNIP3,BSG,C3,CASP1,Ccl2,CCL20,CCN2,CCND1,CDH1,CDKN1A,CXCL3,DDIT3,DUSP6,EDN1,FAM3B,GLB1,GNL3,HMOX1,MMP9,NFKBIA,NLRP3,NOS2,PLAU,PPARGC1A,SELP,SERPINE1,SPP1,TGFB1,TNF,TXNIP	397 (16)
IgG		complex		-1.56		3.64e-07	ADGRG1,ADM,APOE,C3,Ccl2,Ccl7,CDKN1A,CLDN4,CSF2,DDIT3,DHCR7,ECSCR,EDN1,EGLN3,FCGR2B,FLT1,FN1,FOSB,HLA-E,KNG1,KRT18,Ly6a (includes others),MAFB,MMP9,PPARGC1A,SERPINE1,STAB1,TGFB1,TMEM130,TNF,TNFSF15,TRIM29,UGCG	463 (17)
NR1H3		ligand-dependent nuclear receptor		-0.76		3.64e-07	ABCG1,APOE,ARG2,Ccl2,Ccl7,Ccl8,CCR7,CD68,CDKN1A,CHEK2,CXCL16,CXCL2,CYTIP,GPR132,Gsta4,GSTA5,GSTM5,HK1,HSD11B1,ITGB3,MID1IP1,MMP9,Mt1,Mt2,NFKBIA,NOD1,NOS2,PLAU,PPARGC1A,SLC16A2,SYN1,TNF,TNFRSF9	458 (19)
EGF		growth factor	Activated	4.385	bias	3.74e-07	ANGPTL4,CASP1,Ccl2,CCL20,CCN2,CCND1,CCND3,CD34,CDH1,CDKN1A,COL4A2,CSF1R,CXCL2,DDIT3,DES,DUSP6,EDN1,ELF3,EREG,FLT1,FN1,FOSB,FOSL1,GAL3ST1,Gsta4,HMOX1,HSD17B1,ID2,IDH1,IER3,IGFBP2,IGFBP5,IL1R1,ITGB3,KCTD11,KLF10,KLK3,KRT19,LAMB3,LDHA,MMP10,MMP13,MMP3,MMP9,NCL,NOS2,PGF,PLAT,PLAU,PPARD,PTGES,PTGS1,Raet1d/Raet1e,RPS6KA1,S100A4,SERPINA3,SERPINE1,SPP1,ST3GAL1,TGFB1,TGM1,TNFRSF9,UGT2B17,VIL1,VIM,WT1	462 (19)
SAV1		other		-0.478	bias	3.74e-07	CCN2,CCND1,CDKN1A,CSF2,CXCL2,FN1,SPP1,TNF,VIM	315 (7)
atorvastatin		chemical drug		0.319		3.97e-07	ABCB1,ABCG1,APOE,ARRB1,BMP6,CCBE1,Ccl2,CCN2,DHCR7,EDN1,ELF3,FLT1,FOSB,HBA1/HBA2,HMOX1,IER3,ITGB2,MMP3,MMP9,MVD,NOS1,NOS2,NSDHL,PLAT,SELP,SERPINE1,SOD3,SPP1,TCIM,TGFB1,TM7SF2	319 (13)
methotrexate		chemical drug		1.58		3.98e-07	ACACB,ACSS2,ALDOA,ANXA4,BNIP3L,C1R,C3,CCND1,CDH1,CDKN1A,CLEC11A,CSF1R,DGAT2,ENTPD2,GAPDH,GPI,GSN,GSTA5,HBA1/HBA2,HMGCS2,HMOX1,HSD11B1,IGFBP5,LBP,LPIN1,Mt1,NOS2,OSTF1,PPARD,SERPING1,SPP1,TGFB1,TNF,ZFP36L1	482 (23)
KMT2D		transcription regulator		1.585	bias	4.31e-07	Acot1,ADGRG1,BAG2,CDCA7,CDYL2,CRIP1,DUSP2,FAH,FBXL21P,FOXQ1,GALK1,IMMP2L,KRT17,KRT23,LAMB3,LTK,METRNL,MFSD9,MMP9,MYOM3,NUDT14,PTGR1,RANGRF,SPRR1A,TGM1,TMEM53,TNNC1,TNNT2,Tpm4,VSIG8	163 (5)
HBEGF		growth factor		1.086	bias	4.56e-07	ALDOA,ANGPTL4,ANKRD37,BHLHE40,CCND1,CDH1,CSF1R,EREG,HK2,LDHA,MMP9,NOS2,PKM	404 (19)
IGF2		growth factor		-0.316		4.6e-07	CASP6,Ccl2,CCN2,CCND1,CCNG2,CDKN1A,CORO2B,DDIT3,DHCR7,EREG,FN1,IDH1,IER3,IGFBP2,IGFBP5,Mcpt8,MMP10,MMP3,MXI1,NDRG1,NFKBIA,NOS2,OGN,PHLDA1,SERPINE1,SPP1,SURF6	446 (21)
ZEB1		transcription regulator		0.27		4.61e-07	CCN2,CCNG2,CD74,CDH1,EDN1,ESRP1,FN1,KRT18,KRT19,LAMC2,LOX,LOXL2,MAP1B,MMP9,MPZL2,PLAU,RBM47,SERPINE1,VIM	432 (18)
Sos		group				4.81e-07	AKR1C3,CHI3L1,COL16A1,DAP,ELOVL3,EPS8,FBLIM1,FETUB,HBA1/HBA2,HMOX1,IGFBP5,KCNN4,LAMA3,MMP10,MMP3,MPZL2,Mt2,MXD1,NSDHL,PHLDA1,PIP5K1B,PLAU,SEMA3E,SEMA4D,SLPI,TGFB1,TIPARP,TPD52,Tpm4,UGCG	395 (17)
MYC		transcription regulator		0.515		4.82e-07	ABCG1,ACOT12,ADM,AHCY,ALDOA,ANXA4,AXL,BCL6,BIN1,BZW2,CASP1,CCND1,CCND3,CCNG2,CDCA7,CDH1,CDKN1A,CNP,COL14A1,COL4A2,CRIP1,CSF1R,CST6,DDIT3,DDIT4,DDX21,DKC1,DNTT,DUSP2,DUSP6,ECM1,EDN1,EGLN1,ENO1,FKBP5,FN1,FOSL1,GAPDH,GLS2,GPI,H4C14,HK2,HLA-A,HLA-E,HMOX1,Hspa1b,HSPD1,ID2,IDH1,IER3,IFI16,IMPA2,IRX3,ISG20,KLF10,KRT17,LAMB3,LDHA,LOX,LXN,Ly6a (includes others),MMP9,Mt1,Mt2,MXI1,NCL,NDRG1,NFKBIA,NME1,NOP5…	489 (16)
PTGES	2.892	enzyme		1.639	bias	4.82e-07	Ccl2,CCN2,CDH1,CDKN1A,CXCL3,FLT1,MMP9,NOP2,NOS1,NOS2,PTGES,SERPINE1,TNF,TRAF1,VIM	391 (18)
indomethacin		chemical drug	Activated	2.376		4.83e-07	ADAM8,ARG2,BSG,Ccl2,CCND1,CD14,CD34,CDH1,CDKN1A,CLDN4,ELF3,FBLIM1,FLT1,FXYD5,HMOX1,IER3,IL1R1,KRT8,LAMC2,LOXL2,LXN,NOS1,NOS2,P4HB,PPARD,PSMB9,PTGES,PTGS1,Pvr,SPP1,TES,TNF,UPP1,VIM	428 (17)
SCAP		other	Activated	2.578	bias	5.25e-07	AACS,ACACB,ACSS2,ALDOC,CSF1R,CYB5A,DDIT3,DHCR7,Gstt3,HMGCS2,HSD17B1,Mt2,MVD,NSDHL,PDK1,SPRR1A,THRSP,TM7SF2	375 (14)
sodium chloride		chemical - endogenous mammalian	Activated	2.584	bias	5.25e-07	APLNR,Ccl2,CCN2,CXCL2,DDIT4,EDN1,FN1,HMOX1,NOS1,NOS2,PNPLA6,PTGES,SLC5A3,SLC6A12,SPP1,TGFB1,TNF,VWF	351 (19)
cyclosporin A		biologic drug		0.655		5.35e-07	ACP3,ADORA2B,AGT,ALAS1,APOE,CASP1,CCN2,CCND1,CCR7,CD14,CD68,CDH1,CDKN1A,CLDN4,COL4A2,DDIT4,EDN1,ELF3,FBLIM1,FKBP5,FLT1,FN1,FOSB,FREM2,FXYD5,HMOX1,HSPD1,IER3,ITGB7,LAMA3,LAMC2,LXN,LYPD3,MMP3,MMP9,MYH10,NFKBIA,NME1,NOS1,NOS2,PA2G4,PKM,RCAN1,SERPINE1,SIAH2,SPP1,TAF1A,TGFB1,TNF,UPP1,VIM	428 (13)
NOTCH1		transcription regulator		0.074		5.47e-07	BCL6,BGLAP,CCN2,CCND1,CCND3,CD14,CD68,CDCA7,CDH1,CDKN1A,CSF1R,DES,ENO2,FCGR2B,FLT1,FOSB,FOSL1,HBA1/HBA2,HMOX1,ID2,IFI16,IGFBP2,KRT8,LOX,Ly6a (includes others),Mcpt8,MMP10,MMP3,MYLK,NCF4,NOS2,PTGDS,SERPINE1,SPP1,TGFB1,TNF	468 (19)
trinitrobenzenesulfonic acid		chemical reagent	Activated	3.86	bias	5.48e-07	ABCB11,ADAM8,BST1,Ccl2,Ccl7,CD68,CXCL2,CXCL3,mir-210,MMP10,MMP13,MMP3,MMP9,NCF4,NOS2,PTGDS,PTGS1,TGFB1,TNF	369 (17)
P38 MAPK		group	Activated	4.14	bias	5.57e-07	AQP5,ARG2,BNIP3,BNIP3L,Ccl2,CCN2,CCND1,CCNG2,CCR7,CDKN1A,CSF2,CXCL2,CXCL3,DDIT3,DES,EDN1,FGF21,FN1,HMOX1,HTRA1,IER3,IGFBP5,ITGB2,ITGB3,KLF15,LAMA3,MAL,MMP13,MMP3,MMP9,MYH3,NOS2,PLA2G7,PLAU,PPARGC1A,PRDM1,RCAN1,SEPTIN4,SERPINE1,SGK1,SLC6A12,SPP1,TGFB1,TNF,TNNC1	375 (18)
ETV6-RUNX1		fusion gene/product	Inhibited	-5.176	bias	5.66e-07	ABCG1,ADM,ALOX5AP,Ccl8,CD79A,CDC42EP2,CDKN2D,DDIT4,DNTT,FTSJ3,H4C14,H4C6,ID2,IER3,IFI16,IRF5,IRX3,ISG20,ITGB2,LTB,MAP2K1,MMP9,MN1,MYLK,PSMB9,RAC2,RPS6KA1,RRAS,S100A4,SIPA1,SPIB,SPP1,STXBP1,TGFB1,TNF,TNFAIP8L2,TNFSF13,TRIM7,UBE2L6,WT1
taurine		chemical - endogenous mammalian		-0.308		5.92e-07	ABCB11,AGT,AXL,Ccl2,DLG4,FN1,MMP9,NOS2,PPARGC1A,SYN1,TNF,VIM	367 (21)
AGN194204		chemical drug	Activated	2.005	bias	6.04e-07	ABCG1,ACAT2,Acot1,ANGPTL4,BNIP3L,BZW2,CCN5,CCNG2,CDKN1A,CSF2,CYB5A,DHCR7,DOCK8,ELOVL3,F2RL1,FGF21,GAPDH,HK2,Hrct1,HTRA3,IL4R,ITGB2,ITGB7,LIFR,MMP9,NSDHL,PALM3,PHLDA1,PPARGC1A,PTGR1,SLCO4A1,SPP1	428 (20)
Pam3-Cys-Ser-Lys4		chemical reagent	Activated	3.627	bias	6.06e-07	Ccl2,CCR7,CD14,CSF1R,CSF2,CXCL2,CXCL3,FCGR2B,HLA-A,IER3,IL27,ITGB7,LTB,MMP3,MMP9,NFKBIA,NLRP3,NOS2,PTGES,Pvr,SELP,SLC2A1,TNF,TNFSF15,Tnfsf9,TRAF1	305 (11)
PI3K (family)		group		1.616	bias	6.19e-07	ABCG1,ADM,CCND3,CCNG2,CDH1,DDIT3,DDIT4,EGLN1,EGLN3,HK1,HMOX1,MMP3,MMP9,NOS2,PKM,PTGS1,SERPINE1,SIAH2,SLC2A1,TNF,TXNIP	474 (21)
SNW1		transcription regulator				6.29e-07	BGLAP,CCND1,CDKN1A,MMP9,PLAU,SERPINE1	304 (11)
FOSL1	3.299	transcription regulator		0.723		6.3e-07	ADM,AXL,Ccl2,Ccl7,Ccl8,CCND1,EDN1,FOSB,FOSL1,MAP1B,MMP10,MMP13,MMP3,MMP9,PLAU,PRDM1,SERPINE1,TNF	373 (19)
SIRT1		transcription regulator	Inhibited	-3.228		6.63e-07	ABCB1,ABCG1,AGT,ANXA4,BNIP3,CA12,Ccl2,CCND1,CCND3,CCNG2,CD74,CD79B,CDH1,CDKN1A,CRYBG2,DDIT3,DHX58,ERO1A,FGF21,FN1,GSTM1,HCK,HIVEP3,HK2,HLA-A,HMOX1,IL27,LAPTM5,LTBP2,MAPT,MMP13,MMP3,MMP9,NOS2,NPNT,PC,PPARGC1A,PRSS27,PSMB9,Scd3,SERPINE1,SFRP5,SLC29A1,Slfn2,SOD3,SP110,TNF,VEGFD,ZNF296	321 (18)
PSMB11		peptidase	Inhibited	-3.033	bias	6.68e-07	Ccl2,Ccl7,Ccl8,CCND1,CCR7,CLDN4,CREB5,CXCL3,FLT1,HMOX1,HSPA1A/HSPA1B,Hspa1b,ITGB7,LIFR,LY75,MMP3,NTN4,PIK3R5,PLCB2,Pvr,ROBO2,TRAF1
SMAD3		transcription regulator		1.245	bias	6.8e-07	BGLAP,BMP6,C3,Ccl2,CCL20,CCN2,CCND1,CCNG2,CD79A,CDH1,CDKN1A,COL7A1,CXCL3,DDIT3,DES,EDN1,EREG,F12,FN1,FSTL3,HMOX1,ID2,KLK3,Ly6a (includes others),MMP13,MMP9,MXD1,NOS2,Orm1 (includes others),PC,PPARD,PPARGC1A,SERPINE1,SPP1,TGFB1,TNF,VIM	479 (20)
E. coli serotype 0127B8 lipopolysaccharide		chemical - endogenous non-mammalian	Activated	3.843		6.95e-07	Acot1,ALDH1L1,CASP6,Ccl2,Ccl7,Ccl8,CCN2,CD14,CHST11,CXCL16,CXCL2,DDIT3,F2RL1,GNG2,HMOX1,IRF5,ITPK1,LAMC2,LIF,LIFR,LOX,MAP2K1,MMP3,NFKBIA,NOS2,PTGES,SOD3,TNF	410 (13)
platelet activating factor		chemical - endogenous mammalian		1.916	bias	7.16e-07	CDH1,CDKN1A,FN1,ITGB2,MMP9,NFKBIA,PLA2G7,PLAU,PRTN3,SELP,SELPLG,SERPINE1,TNF,VIM	303 (12)
TLR4		transmembrane receptor	Activated	3.466	bias	7.3e-07	ACP3,ADM,C3,Ccl2,CCL20,Ccl7,Ccl8,CCR7,CD14,CDH1,CITED2,CSF2,CXCL2,CXCL3,CYP27B1,DDIT3,DUSP2,EDN1,EREG,FCGR2B,HMOX1,HTRA1,IFI16,IL27,ISG20,LYST,METTL1,MMP9,NFKBIA,NLRP3,NOS1,NOS2,PLAT,PRDM1,PTGES,SELP,SLA,SLC6A12,SPP1,ST3GAL1,TGFB1,TNF,TNFAIP8L2,TRAF1,TREM2,UGCG	382 (11)
MAP2K1/2		group		1.558	bias	8.5e-07	ARG2,C3,Ccl2,CCN2,CCND1,CDH1,CHI3L1,CXCL3,DDIT3,FOSL1,HK2,HMOX1,MMP9,NOS2,PHLDA1,TNF,VIM	392 (17)
semaxinib		chemical drug		1.984	bias	9.16e-07	ACKR3,AIF1,ALDOA,Ccl2,CCL20,CCR7,CHI3L1,CXCL2,CXCL3,EDN1,EREG,HMOX1,IL18RAP,IL1R1,MMP9,NFKBIA,NLRP3,SEMA6B,SERPINE1,SLPI,TGFB1,VWF,ZAP70	468 (21)
PKM	1.741	kinase		1.782	bias	9.22e-07	ABCG1,ALDOA,CCND1,CDH1,ENO1,ENO2,FBP2,GAPDH,HK2,LDHA,MMP9,PC,PDK1,PKM,PPARGC1A,SLC2A1	437 (20)
GLIS2		transcription regulator		-1.238	bias	9.96e-07	C3,Ccl2,CCN2,CCND1,CXCL3,IL27,LTBP2,SERPINE1,TGFB1,TNFSF13,VIM	390 (17)
tributyltin		chemical reagent		0.277		1.02e-06	ABCG1,ANGPTL4,CCN2,CCN5,DGAT2,DOCK8,ELOVL3,F2RL1,FGF21,FN1,GSTM2,Hrct1,HTRA3,IDH1,ITGB3,ITGB7,LDHA,NDUFV3,PALM3,PDK1,SLCO4A1,SOD3	228 (10)
IRF4		transcription regulator	Inhibited	-2.125		1.08e-06	Acp5,BCL6,BNIP3,Ccl2,CCL20,CD68,CLK3,CSF2,CXCL3,DDIT3,DOCK8,FLT1,IL18RAP,IL1R1,INPP4B,IRF5,ISG20,LYST,PHF11,PIM2,PRDM1,SLC2A1,SPIB,SPP1,TNF,TNFRSF9,TRAF1,ZFP36L1	417 (16)
ADA		enzyme	Inhibited	-2.771	bias	1.1e-06	ADORA2B,Ccl2,CXCL2,CXCL3,MMP9,PLAT,SERPINE1,SPP1,TGFB1,TNF	301 (16)
desoxycorticosterone		chemical - endogenous mammalian		1.61	bias	1.12e-06	Ccl2,CCN2,CXCL2,NOS2,SERPINE1,SPP1,TGFB1,TNF	407 (18)
LEP		growth factor		1.937	bias	1.12e-06	ABCB11,ADAM8,AGRP,ANGPTL4,ASB4,BGLAP,CASP1,CASP6,Ccl2,CCND1,CD14,CD68,CDH1,CDKN1A,CSF2,CYB5A,CYP27B1,DUSP6,EDN1,FBP2,FGF21,FLT1,FMO5,FTO,GAPDH,GHRH,Gstm3,IDH1,IGFBP2,IL1R1,LEPR,LIF,LIFR,LIPA,MMP13,MMP3,MSI1,NLRP3,NOS1,NOS2,PLAT,PPARGC1A,PRKAB2,QRFP,SELP,SERPINE1,SLC13A2,SPP1,SYN1,TGFB1,THRSP,TNF,VIM	439 (22)
17-alpha-ethinylestradiol		chemical drug		-0.758		1.15e-06	ABCB1,ABCB11,APOE,ARRDC3,C3,Ccl2,CCR7,CD68,CD74,CDH1,CDKN1A,CSF1R,CXCL3,Gsta4,IFI16,KRT19,LIFR,LPIN1,MMP9,NME1,PRTN3,PTGDS,SGK1,SPSB2,TNF	481 (15)
gefitinib		chemical drug		0.076		1.16e-06	BMF,C3,Ccl2,CCND1,CDH1,CDKN2D,CHEK2,CXCL2,ETV4,FLT1,FMO2,FOSL1,GCNT3,HMOX1,IGFBP5,KRT19,LIFR,MAFF,MMP3,MMP9,Muc1,OIT3,PCDH12,SLPI,TRAF1,VEGFD,VIM	341 (15)
NR3C2		ligand-dependent nuclear receptor		1.89		1.18e-06	AGT,APOE,BGLAP,Ccl2,CCN2,DDIT4,DES,EDN1,FKBP1B,FKBP5,FN1,Gsta4,LYST,MMP10,NOS2,PGF,PLAT,PRDX4,PTGDS,SERPINA3,SERPINE1,SGK1,TGFB1,TNF	444 (21)
SPP1	2.926	cytokine	Activated	2.641	bias	1.2e-06	Acp5,Ccl2,CCL20,CCND1,CDH1,CDKN1A,CXCL2,CXCL3,DHCR7,FN1,HMOX1,ITGB3,KRT18,LIF,LOX,MMP13,MMP9,NOS2,PLAU,PLOD1,S100A4,SEMA6C,SERPINE1,SPP1,TGFB1,TM7SF2,TNF,VIM	422 (16)
JUND		transcription regulator		0.115	bias	1.23e-06	AGT,ALAS1,BGLAP,C3,Ccl7,Ccl8,CCND1,CXCL16,FOSL1,HMOX1,MMP13,MMP3,MMP9,NOS2,PLAU,SPP1,TNF	382 (17)
aldosterone		chemical - endogenous mammalian	Activated	2.799	bias	1.24e-06	ADM,AGT,BGLAP,Ccl2,CCN2,CD68,Ctla2a/Ctla2b,EDN1,FKBP1B,FKBP5,FLT1,FN1,LOX,NFKBIA,NOS2,PGF,PPARGC1A,PSCA,PTGDS,PTGS1,SERPINE1,SGK1,SPP1,TBC1D4,TGFB1,TNF	436 (18)
PGR		ligand-dependent nuclear receptor	Activated	3.78	bias	1.25e-06	AKR1C3,BCL6,CA12,CCN5,CCND1,CCND3,CDKN1A,DDX21,EDN1,EIF1AX,F2RL1,FKBP5,FN1,HBA1/HBA2,HSD17B1,HSPA2,IER3,IFI16,IGFBP5,IL1R1,KRT18,NDRG1,NFKBIA,P4HA2,PFKP,PIM2,PIP5K1B,PLAU,PRKG2,PTGES,SGK1,SLC39A8,ST3GAL1,STC1,TIPARP,TM4SF1,TNF,UGCG	540 (21)
HNF1A		transcription regulator	Activated	3.257	bias	1.35e-06	ACAT2,AGT,Akr1c12/Akr1c13,AKR1C3,ANXA4,BCL6,C1S,CBS/CBSL,CCND1,CLIC5,CPN1,CPQ,CYB5A,CYP4V2,DUSP6,ELF3,EML6,FBP2,FUT7,GBE1,GCNT3,GPR39,GRHPR,H4C14,HAL,HGFAC,HSD11B1,HSD17B2,KNG1,LBP,LCT,LIPA,MELTF,MID1IP1,Muc4,NOD1,PDK1,PFKL,PFKP,PGK1,PKD1L2,SERPINE1,SERPING1,SLC37A4,SLPI,TBC1D8B,TPI1,UGT2B10,UGT2B17,UGT2B7,VIL1,WDR12,YPEL3	490 (16)
pioglitazone		chemical drug		-0.983		1.36e-06	ABCG1,ANGPTL4,APOE,Ccl2,CCN2,CCND1,CDKN1A,CITED2,FBP2,FGF21,FN1,FOSL1,HMOX1,KLK3,KRT19,LEPR,LPIN1,MMP9,NOS2,PC,PFKL,PPARD,PPARGC1A,PTGS1,SERPINA12,SERPINE1,SLC2A1,TGFB1,TNF	402 (21)
HIPK2		kinase		1.822		1.37e-06	ALOX5AP,AVIL,CDKN1A,DIAPH3,GSTM5,HBA1/HBA2,HMOX1,KLF1,MMP10,PPARGC1A,RAC2,SH2D6,SLC4A1,SPTB,UPK3B,VIM	396 (19)
indican		chemical - endogenous mammalian		0.456		1.38e-06	AGT,BNIP3,CDH1,CDKN1A,CITED2,EGLN3,HILPDA,HMOX1,SELP,SLC2A1,TGFB1	388 (16)
Salmonella enterica serotype abortus equi lipopolysaccharide		chemical toxicant	Activated	3.947	bias	1.39e-06	ACKR3,ADORA2B,Ccl2,CCL20,CCR7,CSF2,CXCL2,CXCL3,DUSP2,EDN1,EREG,FLT1,FOSL1,HECW2,ID2,MAFF,MMP10,NLRP3,PHLDA1,PIM2,PLAU,SIAH2,TNF,TNFSF15,TPD52,TRAF1	353 (17)
KDM3A		transcription regulator		1.431	bias	1.44e-06	ADM,CCN2,CCND1,EDN1,FSTL3,GNG2,HMOX1,KLK3,LOXL2,MMP9,SERPINE1,SLC45A3	202 (7)
LGALS1		other		-0.49	bias	1.66e-06	ADAMTS4,Ccl2,CDKN1A,CLCNKB,CXCL16,CXCL2,DHCR7,FLT1,FN1,GALNT16,MMP10,MMP13,MMP3,MMP9,SERPINE1,TNF	284 (15)
Brd4		kinase	Activated	2.35	bias	1.66e-06	C1R,CDH1,COL4A2,Cxcl3,H2-T24,HBA1/HBA2,LOX,LOXL2,PLAT,PLAU,SLC4A1,SPTA1,Tmsb4x (includes others),TNFSF15,WFDC2,ZNF296	300 (8)
SMAD4		transcription regulator	Activated	2.501	bias	1.69e-06	ANGPTL4,BGLAP,BMP7,Ccl2,CCL20,CCN2,CCND1,CCNG2,CD79A,CDH1,CDKN1A,CITED2,COL7A1,CXCL2,CXCL3,EDN1,EREG,FN1,FSTL3,FUT7,HMCN1,HMOX1,ID2,IER3,ITGB7,KLF15,MMP13,NFKBIA,PLAU,SELPLG,SERPINE1,SERTAD1,SGK1,TGFB1,TNF,VIM	409 (20)
BSG	2.536	transporter	Activated	2.526	bias	1.72e-06	BSG,CCL20,CCND1,CDH1,CXCL3,MMP3,MMP9,PLAU,SELP,SERPINE1,TGFB1,TNF,VIM	388 (19)
KDM1A		enzyme	Inhibited	-2.233		1.74e-06	ADM,AGT,C3,CAPG,CD74,CDA,CDH1,CDKN1A,COL4A4,CXCL16,Cxcl3,ENTPD4,EPHX1,FCGR2B,GALNT15,GLT8D2,HLA-A,HMOX1,HSD11B1,ID2,IFI16,IGFBP2,IL27RA,ITGB2,KLK3,KRT18,KRT8,LAMA3,LCP1,Lrrc74b,MPC2,MPEG1,NCL,PBXIP1,PHF11,PRKG2,PTGR1,RCOR2,SERPINE1,SFRP5,TGM1,TM4SF1,VIM	512 (24)
SMARCA5		transcription regulator	Inhibited	-2.626	bias	1.76e-06	ALOX5AP,ATP2B4,BCL6,BST1,CASP1,CDH1,CDKN1A,CELSR1,CHD7,CRIP1,FKBP5,GFRA1,Gm4737,HLA-A,KBTBD11,Ly6a (includes others),MPZL2,PADI4,PHLDA1,Ptms,SPIB,THEMIS
IKBKE		kinase	Activated	2.148	bias	1.78e-06	ALDOC,Ccl2,CCND1,CXCL2,HLA-A,IFI16,LDHA,MMP13,MMP3,MMP9,NFKBIA,NOS2,PFKL,PGK1,PGM1,SLC2A1,TNF,TPI1	312 (12)
H89		chemical - kinase inhibitor	Inhibited	-3.015	bias	1.85e-06	AQP5,BGLAP,BMP6,Ccl2,CCND1,CD14,CDKN1A,CYP27B1,EREG,FAM3B,FGF21,HMOX1,IGFBP5,ITPR3,MMP13,MMP9,NFKBIA,NOS1,NOS2,PLAU,PPARD,PPARGC1A,SERPINE1,TNF,TPH1	405 (22)
RXRA		ligand-dependent nuclear receptor		-0.877		1.87e-06	ABCB1,ABCB11,ABCG1,ACACB,Acot1,AHCY,APOE,ARG2,BGLAP,C3,CCL20,Ccl8,CCND1,CCND3,CDKN1A,CLMN,CYP27B1,ECM1,EPHX1,FGF21,HCK,HMGCS2,HMOX1,IER3,KNG1,MID1IP1,NME1,PC,PPARD,PTGDS,RNASE2,S100A4,SEMA4D,SLC16A2,SPP1,TGFB1,THRSP,TNF	398 (22)
pituitary adenylate cyclase-activating polypeptide		biologic drug				1.9e-06	ADM,CCND1,CCND3,DUSP6,EGLN3,ETV4,FAH,FOSL1,MACROD1,Pvr,SLC41A2,STOM	218 (7)
POSTN		other	Activated	2.276	bias	1.9e-06	ADAMTS4,BGLAP,Ccl2,CDH1,FN1,LOX,LOXL2,MMP13,MMP9,SPP1,TGFB1,VIM	395 (20)
E. coli B5 lipopolysaccharide		chemical - endogenous non-mammalian	Activated	3.923	bias	1.91e-06	ACKR3,ADORA2B,BCL6,BHLHE40,Ccl2,CCL20,Ccl7,CCND1,CCR7,CDKN1A,CSF2,CXCL2,CXCL3,Cxcl3,HLA-A,HMOX1,HSD11B1,IL18RAP,IL1R1,IL27,ISG20,LIF,MMP13,NFKBIA,NOS2,PHLDA1,PPARGC1A,PRDM1,SELENBP1,SERPINE1,SPP1,SUMO2,TGFB1,TNF	433 (13)
raloxifene		chemical drug		0.194		1.95e-06	ACVRL1,ALDH4A1,BGLAP,CCN5,CCND1,CDKN1A,DDIT4,FMO5,H2AC18/H2AC19,HMOX1,HSPA1A/HSPA1B,IER3,IL1R1,ITGB3,MMP13,MMP3,NDRG1,PTGER3,PXDN,SELENBP1,SERPINE1,SIAH2,SPP1,STC1,TM4SF1,TNF	444 (19)
ITGB1		transmembrane receptor		0.937		2e-06	APOE,CDH1,CDKN1A,COL4A4,COL7A1,FN1,GDF6,HSPG2,ITGB3,ITGB7,LOX,MMP24,MMP9,NOS2,OTOG,PLAU,RAC2,SERPINE1,TGFB1,TNF,TNFSF12,VIM,WNT9A	372 (19)
palmitic acid		chemical - endogenous mammalian		1.837		2.01e-06	ALDOA,BGLAP,Casp12,Ccl2,CCN2,CD68,CDKN1A,CXCL2,CXCL3,DDIT3,DGAT2,EGLN3,F2RL1,FGF21,FN1,GAPDH,HK2,HMOX1,MAFB,Mt1,Mt2,MVD,NCF4,NFKBIA,NOS2,Orm1 (includes others),PPARD,PPARGC1A,SERPINE1,TGFB1,TNF,TXNIP,ZDHHC12	435 (20)
4-hydroxytamoxifen		chemical drug		1.724	bias	2.01e-06	ABCB1,BHLHE40,C3,CCN2,CCND1,CDCA7,CDH1,CDKN1A,CLDN4,COL16A1,DDIT3,DDIT4,DDX21,EDN1,FOSB,GLRX,GSTA5,IER3,KRT19,MAP2K1,NFKBIA,PPARGC1A,SGK1,SLC2A1,SLC39A8,TM4SF1,TNF	469 (19)
bexarotene		chemical drug		1.194	bias	2.04e-06	AKR1C3,APOE,AXL,BMP6,BMP7,Ccl2,CCND1,DDIT4,DEPP1,GPM6B,Gsta4,KLF10,KRT17,LOXL2,MAFF,MALAT1,MMP9,MPC2,NOS1,NOS2,PLAT,PNRC1,RTN4R,SELENOM,SIAH2,SLC17A7,TGFB1,TM4SF1	352 (16)
enalapril		biologic drug		-1.115		2.1e-06	AGT,Ccl2,Ccl7,CCN2,CCN5,CITED2,CLDN4,FBLIM1,FN1,HMOX1,IER3,LOX,LTBP2,S100A4,SERPINE1,SPP1,TGFB1	433 (19)
STAT5B		transcription regulator		-0.336		2.17e-06	ABCB1,Acot1,AKR1C3,Aox3,BCL6,BMF,CASP6,CCDC141,CCND1,CCND3,CD248,CDH1,CDKN1A,COX7A1,Cyp2b13/Cyp2b9,CYP4A22,DDIT3,DGAT2,ELOVL3,FMO2,Gsta4,Gstt3,KRT19,KSR1,LAMA3,LMAN1L,LTB,MPC2,NAT8,Pcp4l1,PPME1,SUSD4,THRSP,TNF,TNNC1,TRAF1	441 (16)
MYOD1		transcription regulator	Activated	2.476	bias	2.19e-06	ACACB,AGT,ALDOA,BCL6,BIN1,CCND3,CDKN1A,CHRND,CYP2S1,DES,DYSF,ETV4,FOSL1,GYS1,HSPA4L,ID2,IFI16,IGFBP5,LIF,MAFB,MAP2K1,MYH3,PPARGC1A,PRKAR2B,RAC2,RECK,RRAS,SCN4A,SEPTIN4,SLC2A1,TGFB1,TNNC1,TNNT2	392 (20)
advanced glycation end-products		chemical - endogenous mammalian		1.235	bias	2.2e-06	ABCG1,BSG,CCN2,CDKN1A,FN1,MMP13,MMP9,NOS2,PTGES,SERPINE1,SPP1,TGFB1,TNF	288 (16)
isobutylmethylxanthine		chemical toxicant		0.632	bias	2.22e-06	AGT,ANGPTL4,BGLAP,Ccl2,CCN2,CCND1,CD14,CD34,CDKN1A,DGAT2,ELOVL3,FN1,GAPDH,IDH1,ITGB2,ITGB3,LDHA,MMP13,MMP3,Mt1,Mt2,NDUFV3,NOS2,PDK1,PLAT,PPARD,PPARGC1A,SERPINE1,SGK1,TGFB1	414 (18)
DMD		other		1.929		2.22e-06	CAMK2B,CAMTA1,CASQ1,CDKN1A,CLIP4,DES,GABRD,IMPA2,IP6K3,KCNA7,KRT18,KY,LIF,LPIN1,MALL,MPEG1,MYLK2,NOS1,PADI2,PKM,PPARGC1A,PSTPIP2,SPTB,SUSD4,SYNC,TBC1D4,TMEM108,Tmsb4x (includes others),TPI1,VIM	334 (7)
ANGPT2		growth factor	Activated	3.112	bias	2.22e-06	AGT,C1R,Ccl2,CD68,CDKN1A,DDIT3,DNASE1,EDN1,FN1,HMOX1,HSPA1A/HSPA1B,HSPA2,HSPD1,JMJD6,LEPR,MAP2K1,MMP9,NME1,P4HB,PHLDA1,PLAU,PTGES,RCAN1,SERPINE1,SERPING1,SOD3,TGFB1,TNF,TXNIP,VIM	348 (14)
L-triiodothyronine		chemical - endogenous mammalian	Activated	4.259		2.27e-06	AATK,ADM,AGRP,AGT,AKR1C3,BGLAP,BMF,BNIP3L,C1S,CASP6,Cbr2,CCN2,CCND1,CDKN1A,CPSF4L,CYP27B1,DNTT,DXBay18 (includes others),EDN1,ELOVL3,ENO2,FGF21,GLS2,H2AC18/H2AC19,H3C8,HBA1/HBA2,HCN2,HSD11B1,ID2,ITGB3,KRT17,LCT,MMP9,MVD,MYOM3,NME1,NOS2,NUDT18,PGK1,PHOSPHO1,PPARGC1A,PTGDS,RGN,RGS9,RNASE2,SERPINA12,SERPINE1,SLC12A5,SLC2A1,SLC43A2,Sult5a1,TBC1D30,TGFB1,THRSP,TNF,TTBK1	440 (20)
emodin		chemical drug		-0.552	bias	2.28e-06	ABCB1,Ccl2,CDH1,CDKN1A,CLDN4,CSF1R,CXCL3,FN1,HLA-DOA,IRF5,MMP9,NOS2,TNF,VIM	428 (21)
heme		chemical - endogenous mammalian		-0.542	bias	2.28e-06	ALAS1,Ccl2,CD14,CSF2,CXCL2,CXCL3,FGF21,HMOX1,LIF,NOS2,PRDM1,SELP,TGFB1,TNF	385 (16)
PRKCI		kinase		0.14	bias	2.28e-06	CCND1,CLDN4,CXCL2,CXCL3,ELF3,HK1,HK2,HMOX1,MMP10,SLC2A1	459 (19)
actinomycin D		biologic drug	Inhibited	-2.825	bias	2.29e-06	ABCG1,ADM,AGT,AQP5,CASP1,CCN2,CCND1,CDKN1A,CLEC11A,EGLN3,FN1,GAPDH,GPI,GSTM5,HK1,HMOX1,ID2,IGFBP5,ITPR3,MMP3,Mt1,NOS2,NPM1,PLAU,SERPINE1,SLC17A7,SLC2A1,SPP1,TGFB1,TNF,TNFRSF9,TRAF1	393 (16)
KLF11		transcription regulator		0.243		2.29e-06	ADAMTS13,AGT,APOL6,BMP7,CCN2,CHRND,EDN1,ELOVL3,INHBE,ITGB3,LOX,LTBP1,MMP13,MMP3,MMP9,PLAT,PLAU,PPARGC1A,SERPINE1,SLC25A20,TGFB1,TNF	278 (12)
IKZF1		transcription regulator	Inhibited	-2.303	bias	2.39e-06	AXL,BCL6,CCND3,CD34,CD68,CD79B,CDKN1A,CITED2,CRACDL,CXCL2,DEPP1,DNM1,DNTT,FN1,GHRH,HK2,IFI16,KLF1,LHFPL6,MAN1C1,PFKL,PGAM1,RASSF4,SELENOM,SLC2A1,SLPI,SULF2,TNF,TNFAIP8L2,TNNT2,TXNIP,UACA,VWF	473 (22)
Il3		cytokine		1.458		2.42e-06	AATK,BHLHE40,CCND3,CD14,CD68,CDKN1A,CSF1R,CSF2,KSR1,Ly6a (includes others),MMP13,MMP3,PIM2,PRTN3,SPP1,Usp17la (includes others)	465 (20)
TXNRD1		enzyme	Inhibited	-2.354	bias	2.48e-06	Ces1g,Gsta4,GSTA5,GSTM1,Gstm3,GSTM5,HMOX1,LPIN1,MOCOS,PTGR1,SLC2A1,UGDH	336 (7)
ELF3	1.458	transcription regulator		0.825	bias	2.56e-06	ANGPTL4,CCL20,CSF2,ELF3,FN1,KLK3,KRT8,MMP10,MMP13,MMP3,NOS2	278 (13)
ethanol		chemical - endogenous mammalian		1.441		2.61e-06	ABCG1,ACKR3,ADM,CAPN5,Ccl2,Ccl7,CCN2,CCND1,CD14,CDKN1A,CXCL3,Cyp2b13/Cyp2b9,CYP4A22,DDIT3,DNTT,DUSP6,EDN1,ELOVL3,EPHX1,FOSB,GABRD,GAPDH,GHRH,Gsta4,GSTA5,Gstm3,H3C2,HLA-A,HMOX1,IL1R1,LPIN1,LRRC75A,MAP1B,MMP13,MMP3,MMP9,NOS2,NSDHL,Pde4d,PLAT,PPARGC1A,SERPINE1,SGK1,TENT5A,TGFB1,TNF,TNNT2,TUBA1A	399 (17)
Sb202190		chemical - kinase inhibitor	Inhibited	-2.315	bias	2.61e-06	ABCB1,ANGPTL4,Ccl2,CCN2,CCND1,CCND3,CDKN1A,CSF2,FN1,HMOX1,IL27,MMP13,MMP9,NOS2,PHLDA1,PPARGC1A,RETSAT,SERPINE1,SGK1,TGM1,TNF,VIM	475 (21)
SRF		transcription regulator		1.285	bias	2.63e-06	CCN2,CD177,CDKN1A,DES,EYA2,FILIP1L,FLT1,FOSB,FOSL1,FOXQ1,GLIPR1,GPATCH4,GSN,GSTM5,HMOX1,HSPG2,LAMA3,LEPR,MALAT1,MCF2L,Mcpt8,MGST2,MINDY2,MMP9,MYLK,NCOA7,NPM1,OSCP1,Pcp4l1,PGM1,PRTN3,PTGR1,SELP,SLC2A1,SLPI,TMEM40,TNNC1,TNNT2,Tpm4,VEGFD,WT1	270 (14)
gentamicin		chemical drug		-0.605		2.83e-06	2610528A11Rik,BMP6,BMP7,CBS/CBSL,Ccl2,CCND1,CITED2,CPQ,DDIT3,DNASE1,DPEP1,FXYD5,GNL3,GSTM5,H2AC7,HMOX1,HSPA1A/HSPA1B,IDH1,IGFBP5,KTI12,MAPKAPK3,NCL,NME1,NOP58,NOS2,NPM1,NPNT,PC,PLLP,PTGDS,Pvr,Pzp,SLC6A19,SLCO4A1,SPP1,TCIM,TGFB1,TNF,TREM2,TTC36,ZFP36L1	376 (19)
epigallocatechin-gallate		chemical drug		-1.483		2.86e-06	AXL,CASP1,CASP6,Ccl7,CCN2,CCND1,CDH1,CDKN1A,CSF2,CXCL3,EDN1,FN1,FOSB,FOSL1,HMOX1,IL1R1,ITGB3,KLK3,MMP13,MMP3,MMP9,NFKBIA,NOS1,NOS2,PLAU,SEMA4D,SERPINE1,TGFB1,TNF,TRAF1,VIM	357 (15)
TAF4		transcription regulator		-0.45	bias	2.89e-06	BCL6,CCN2,CCND1,CDH1,ID2,MAFF,MMP13,MMP3,MXD1,PPARGC1A,SPP1,SPRR1A,TGFB1,TGM1,TGM3,VAV3,VEGFD,WNT9A
hyaluronic acid		chemical - endogenous mammalian		1.918	bias	2.9e-06	ABCB1,ACKR3,Ccl2,CCR7,CSF1R,CXCL2,CXCL3,FN1,IRF5,MMP13,MMP3,MMP9,NFKBIA,NOS2,PLAU,PTGES,SERPINE1,SPP1,TGFB1,TNF	259 (15)
3M-002		chemical reagent		0.924		2.97e-06	AGT,C19orf67,CCL20,CCND1,CD300A,CD79A,Ces1a,CRB2,CXCL3,DXBay18 (includes others),ETV4,FOSL1,GPR84,H4C14,MLPH,NCF4,PHF11,TAS1R2,TNF,TNFSF15,TXNIP	311 (15)
dimethylnitrosamine		chemical toxicant	Activated	2.306	bias	3.22e-06	CDH1,CDKN1A,DES,HMOX1,IGFBP5,MMP9,Mt1,Mt2,NOS2,TGFB1,TNF,VIM	350 (16)
EIF4E		translation regulator	Activated	3.292	bias	3.34e-06	ARL11,BNIP3,CAPG,Ccl2,CCND1,CDKN1A,CSF1R,CXCL16,DLG4,EREG,FN1,Fndc1,FOSL1,FREM2,HLA-A,HMOX1,IFI16,Ifi27l2a/Ifi27l2b,MMP3,MMP9,NFKBIA,NOS2,PA2G4,PGF,REPS2,SELPLG,SERTAD1,TNF,UPP1	418 (19)
TWIST2		transcription regulator		0.928		3.43e-06	BIN1,CCND1,CDH1,CDKN1A,CDKN2D,DUSP6,FN1,MMP9,TGFB1,TNF,VIM	424 (16)
RUNX1		transcription regulator		1.349		3.69e-06	ADGRG1,BGLAP,CCND1,CCND3,CD34,CD79A,CDKN1A,CHI3L1,CSF1R,CSF2,DDIT3,FUT7,GNL3,GPATCH4,HBA1/HBA2,ID2,ITGB2,ITGB3,Ly6a (includes others),MMP13,Mt1,MYH10,NOP2,PIM2,SERPINE1,SLC22A4,SLC4A1,SPP1,SPTA1,SPTB,UBE2L6,UGCG,UPP1	494 (24)
arsenite		chemical toxicant		0.802	bias	3.83e-06	ABCB1,CCND1,CDH1,CDKN1A,CXCL3,DDIT3,EREG,FGF21,GSTM5,HMOX1,HSPA1A/HSPA1B,Hspa1b,HSPA4L,IER3,MAFF,Mt2,SERPINE1,TGFB1,UGDH,VEGFD	417 (18)
VEGFA		growth factor	Activated	2.271	bias	4.09e-06	ALAS1,ARG2,Ccl2,CCN2,CCND1,CD34,CD68,CDKN1A,CITED2,CSF2,CXCL2,EDN1,ETV4,FLT1,FN1,FOSB,HK1,HMOX1,HSD17B1,IGFBP5,ITGB3,MMP10,MMP13,MMP9,MYLK,NME1,NOS2,PLAT,PLAU,PPARGC1A,PTGS1,RCAN1,SERPINE1,STC1,TGFB1,TNF,TNFRSF9	252 (16)
fulvestrant		chemical drug		0.782		4.12e-06	AXL,BGLAP,C3,CA12,Ccl2,CCN5,CCND1,CD74,CDH1,CDKN1A,Cxcl3,DDIT4,FLT1,GSTA5,ID2,IER3,IGFBP5,ITGB3,KLF10,KLK3,LEPR,MMP9,NME1,NOS1,NOS2,PPME1,PTGER3,PTGES,RECQL4,RNF126,SELP,SIAH2,STC1,TGFB1,TNF	475 (23)
VitaminD3-VDR-RXR		complex	Activated	2.913	bias	4.14e-06	BGLAP,CD14,CDKN1A,CSF2,CST6,CYP27B1,HSD17B2,IGFBP5,MXD1,PPARD,SPP1,WT1
MYB		transcription regulator		-0.515		4.15e-06	ADM,BHLHE40,BMF,C3,CAMK2B,CASP6,Ccl2,CCND1,CCND3,CD14,CD34,CDH1,CXCL16,CXCL2,DNTT,FN1,GSTM1,IGFBP5,LIF,METTL7B,MMP3,PRTN3,Slfn2,SPP1,TNFRSF9,VIM	359 (15)
IL3		cytokine		1.533	bias	4.16e-06	ALOX5AP,ARHGAP29,BNIP3L,CCND1,CCND3,CD14,CDKN1A,CITED2,CLEC11A,CSF1R,CSF2,DDIT3,EIF1AX,FCGR2B,HBA1/HBA2,HK1,HK2,HLA-A,HSPA2,ITGB3,ITGB7,KLF1,LIF,LY75,MAN2B1,MMP13,MMP3,Mt1,NCL,PFKL,PIM2,PLA2G7,PLCB2,RBPJ,SERPINA3,SLC2A1,TNF,TNFRSF9,TPD52,YPEL3	391 (16)
TNFSF12	1.014	cytokine	Activated	3		4.24e-06	ADAM8,BST1,Ccl2,Ccl7,CCND1,CD68,CSF2,CXCL2,CXCL3,KLF15,MMP10,MMP13,MMP3,MMP9,NCF4,NFKBIA,NOS1,PPARGC1A,TNF	326 (17)
LINC01139		other		1.633	bias	4.29e-06	ALDOA,ANGPTL4,ANKRD37,BHLHE40,LDHA,PKM	182 (7)
Interferon alpha		group	Activated	3.924	bias	4.31e-06	AXL,BCL6,C3,CASP1,CCND1,CCND3,CCR7,CDH1,CDKN1A,CDKN2D,CELSR1,COX7A1,CSF2,CXCL2,CXCL3,DDIT4,DHX58,DUSP6,FCGR2B,HLA-A,HSPA1A/HSPA1B,IFI16,IL18RAP,IL1R1,IL27,IL4R,IRF5,ISG20,LIF,MMP3,NABP1,NFKBIA,NOS2,NPM1,PARVG,PHF11,PIM2,PLAT,PSMB9,PTGES,RNASEL,SEPTIN4,Slfn2,SP110,TGFB1,TGM1,TNF,TTC28,UBE2L6	395 (14)
WT1	3.346	transcription regulator		0.557		4.37e-06	AHCY,AMHR2,CBS/CBSL,CCN2,CCND1,CDH1,CDKN1A,CSF1R,CSF2,CXCL3,ENO2,EPS8,EREG,FOSB,GSN,HCFC1R1,HSPG2,IL27,MMP13,MMP3,MMP9,MSLN,NDRG1,NME1,PHLDA1,RBPJ,Serpinb9b,SERPINE1,TGFB1,TM4SF1,TMA16,TNFSF13,WT1	399 (15)
FN1	-2.748	enzyme		1.864	bias	4.44e-06	AHCY,APOE,BNIP3L,CCN2,CCND1,CD79A,CDH1,CDKN1A,CSF2,CXCL2,CXCL3,FN1,HK1,IGF2BP3,IL1R1,ITGB3,MMP13,MMP3,MMP9,NFKBIA,NOS2,PLAU,RECK,SERPINE1,SLC2A1,SPP1,TGFB1,TNF,VIM	361 (18)
collagenase		group	Activated	2.538	bias	4.44e-06	ADM,Ccl2,Ccl7,CXCL2,CXCL3,FOSL1,IER3,IL1R1,SELP,TNF	288 (10)
deferasirox		chemical drug	Activated	2.53	bias	4.44e-06	ADGRG1,CD300A,ITGB2,LY75,MCEMP1,PIP5K1B,PLD4,PRTN3,SULF2,TNF
EPO		cytokine		0.486	bias	4.45e-06	APOBR,ATOH8,BCL6,BNIP3L,BZW2,CCND3,CCNG2,CDKN1A,DDIT3,DES,EDN1,FOSB,HBA1/HBA2,ID2,Ifi27l2a/Ifi27l2b,KLF1,LAPTM5,LCP1,MID1IP1,N4BP2L1,NFKBIA,NPM1,PBXIP1,PDLIM2,PLCB2,RNF128,SELP,SLC44A2,SLC4A1,SPP1,TNF,TPH1,TPI1,TXNIP,UGCG,VWF	439 (20)
FOXO1		transcription regulator	Activated	2.561	bias	4.56e-06	AGRP,AGT,ALAS1,ANGPTL4,BCL6,BGLAP,BNIP3,CASP6,CCL20,CCN2,CCND1,CCNG2,CCR7,CD79B,CDKN1A,CITED2,COL4A2,DDIT4,EDN1,EFHD1,FGF21,FN1,FOSB,GPI,GRHPR,HAL,HMOX1,HSPD1,IER3,IL1R1,IRF5,ITGB2,KLK3,MMP3,MMP9,MVD,MXI1,PPARGC1A,PRDM1,PTGS1,SERPINE1,SGK1,Slc25a1,SLC25A20,TGFB1,TNF,TNFRSF9,TNNC1,TRAF1,TXNIP	411 (16)
GATA3		transcription regulator	Inhibited	-2.716		4.64e-06	ADM,ANGPTL4,BMF,CCND1,CDH1,CDKN1A,CSF1R,CST6,ELOVL3,FN1,HSD17B1,IL18RAP,KRT17,LOX,LTB,PPARD,PTGS1,RCAN1,SELPLG,SLC2A1,SLPI,SP110,SPIB,SPRR1A,Sprr1b,Sprr2g,TGFB1,TGM1,TNF,TNFRSF9,Usp17la (includes others),VIM	417 (20)
IL7		cytokine	Activated	3.274	bias	4.66e-06	Ccl2,CCND3,CDKN1A,CSF2,CXCL2,CXCL3,DNTT,FN1,IL18RAP,IL1R1,ITGB7,LIF,LTB,Ly6a (includes others),MAPKAPK3,MMP13,MMP9,PIM2,SELPLG,SLC2A1,TNF,TNFRSF9,UPP1	414 (18)
PLAU	1.387	peptidase		1.527	bias	4.74e-06	ABCG1,Ccl2,CCND1,CXCL3,FLT1,FN1,IGFBP2,MMP9,PHLDA1,PLAU,SERPINE1,SLC2A1,SLPI,TNF,VIM	406 (21)
doxorubicin		chemical drug	Activated	3.339		4.87e-06	ABCB1,ADM,ADORA2B,BHLHE40,BNIP3L,CASP1,Ccl2,CCN2,CCND1,CD14,CDKN1A,CHEK2,CLDN4,CXCL2,DDIT3,DES,EDN1,ELF3,GLB1,GLIPR1,GPR132,HMOX1,ID2,IER3,IRF5,KRT18,KRT8,LAMC2,LXN,NDRG1,NFKBIA,NOS2,P4HB,PIK3R3,PTGDS,Pvr,RAC2,SPP1,TES,TGFB1,TNF,TNFSF13,UACA,UGCG,UPP1,VIM,WNT9A,WT1	406 (17)
KLF6		transcription regulator		1.993		4.91e-06	AGT,BCL6,Ccl2,CDH1,CDKN1A,CHI3L1,CXCL2,MMP9,MSLN,NFKBIA,NOS2,PLAU,PRDM1,TGFB1,TNF,VAV3	390 (16)
NAB2		transcription regulator		-1.912	bias	5.01e-06	ALOX5AP,CDKN1A,FLT1,FN1,ID2,MMP3,PLAU,TGFB1	250 (9)
NRG1		growth factor	Activated	2.081	bias	5.21e-06	AXL,BIN1,BNIP3,CCN2,CCND1,CCND3,CDH1,CDKN1A,CHRND,DDIT3,DUSP6,EDN1,ELF3,FN1,FOSB,GPI,HK2,HMOX1,IER3,ITGB2,ITGB3,KLK3,LHFPL6,LIFR,MMP9,NDRG1,NRG3,PLAU,PRKG2,SERPINE1,SGK1,SLC2A1,TNNT2,VIM	337 (19)
LRP6		transmembrane receptor		-0.045		5.29e-06	CCND1,CD68,HK2,KRT18,LEPR,MMP13,MMP3,MMP9,PPARGC1A,TGFB1,TNF,VIM	372 (17)
SPHK1		kinase		0.74		5.29e-06	Ccl2,CCN2,CCND1,CDKN1A,DDIT3,FN1,PTGES,SELP,SERPINE1,SLC2A1,TNF,TRAF1	246 (15)
8-bromo-cAMP		chemical reagent	Activated	3.261	bias	5.33e-06	ADCY3,ADM,ARG2,BGLAP,BMP7,Ccl2,CCN2,CCND1,CCNG2,CD68,CDKN1A,CLEC11A,COL4A4,DIAPH3,FN1,FOSL1,GLB1,GSN,HSD17B1,ID2,IL4R,INHBE,ITGB3,ITPR3,KRT8,LAMB3,LEPR,LIF,LIFR,LIPA,LOX,LTBP1,MMP9,MYH10,MYLK,NAGLU,NFKBIA,NOS1,NOS2,P4HA2,PDE4A,PLAT,PPARD,PPARGC1A,RAC2,SERPINE1,SGK1,SHC2,SLC2A1,SPP1,TGFB1,TNF	508 (23)
CDK9		kinase		1.756	bias	5.47e-06	ALAS1,ANKRD37,BGLAP,CDKN1A,CXCL2,DDIT3,H2BC5,MMP9,NCL,NFKBIA,PPARGC1A,Tmsb4x (includes others),VIM	398 (17)
calcitriol		chemical drug		1.548		5.61e-06	ABCB1,ACAT2,Acp5,AFAP1L2,ALDH4A1,ATP2B4,BGLAP,BMP7,C3,CA11,Ccl2,CCL20,Ccl8,CCND1,CCND3,CD14,CDH1,CDKN1A,CLMN,COL4A2,CSF1R,CSF2,CXCL16,CXCL2,CXCL3,CYP27B1,EDN1,ELOVL3,F2RL1,FN1,GAPDH,GLRX,GRK5,HK2,HSD17B2,HSPB7,HSPD1,ID2,IDH1,IER3,IGFBP5,ITGB7,KRT23,KSR2,LDHA,LTBP1,Ly6a (includes others),MAL,NFKBIA,NOS2,PADI1,PADI2,PADI3,PC,PDLIM2,PPARD,PTPRR,SPP1,SQOR,TGFB1,TNF,TXNIP	464 (22)
MAPK8		kinase		1.167		5.66e-06	ABCB1,ABCB11,AGRP,APOE,Ccl2,CCN2,CCND1,CDH1,CDKN1A,CXCL16,DDIT3,DUSP6,FGF21,FOSL1,GSTM1,HMOX1,LIF,MMP13,MMP3,MMP9,NOS2,PLAU,PPARD,PPARGC1A,PTGES,TNF	325 (17)
ETS2		transcription regulator	Activated	2.59	bias	5.69e-06	CD34,CD79A,CDKN1A,CSF1R,DUSP6,FLT1,HMOX1,KRT18,MMP13,MMP3,MMP9,NOS2,PLAU,SPP1,TNF	453 (25)
AKT1		kinase	Activated	2.808	bias	6.06e-06	ABCB1,ACAT2,Ccl8,CCND1,CCND3,CD74,CDH1,CDKN1A,CXCL2,DHCR7,DIAPH3,DLG4,ENO1,FN1,FOSB,FXYD5,GSTA5,GSTM5,Gstt1,HMOX1,HUNK,IGFBP5,KLF15,LIPA,MMP9,MYH10,NOS2,PHLDA1,PKM,PPARGC1A,PTGS1,SERPINE1,SLC2A1,SPP1,TNF,VIM	537 (22)
NCF1		enzyme		1.728	bias	6.07e-06	ALOX5AP,Ccl2,CD14,CDKN1A,EDN1,FN1,HMOX1,SERPINE1,TGFB1,TNF	359 (19)
ALOX15		enzyme		-0.637	bias	6.07e-06	ABCG1,Ccl2,CXCL2,FN1,FOSL1,HMOX1,Muc1,NOS2,PPARD,TNF	267 (16)
RORC		ligand-dependent nuclear receptor		1.964	bias	6.11e-06	ACACB,Aox3,CCL20,CSF2,CXCL2,CXCL3,Cyp2b13/Cyp2b9,ELOVL3,GSTA5,GSTM2,Gstt3,IL1R1,Mt1,Mt2,NAT8,Nat8f5,NLRP3,NSDHL,SELENBP1,SLC13A2,SLC41A2,SULF2,Sult5a1,TNF	355 (10)
RUNX3		transcription regulator		1.274	bias	6.43e-06	BGLAP,CCN2,CCND1,CCR7,CD79A,CDKN1A,COL4A4,CSF1R,GRK5,LIFR,LOX,MMP9,PXDN,RHOBTB1,SPP1,TGFB1,TNF,UGCG,VIM,VWF,WT1	360 (21)
Jnk		group		1.295	bias	6.43e-06	AGRP,AGT,BMF,Ccl2,CCN2,CCND1,CCR7,CDH1,CXCL3,DDIT3,EDN1,F12,F2RL1,FN1,FOSB,HMOX1,ITGB7,MMP13,MMP3,MMP9,MRC2,NOS2,PLAT,PLAU,PPARD,PTGES,SERPINE1,TGFB1,TNF	319 (15)
SOD1		enzyme		-0.692	bias	6.6e-06	ADORA2B,ALDOC,APOE,BGLAP,C5AR2,CACNB4,CASP1,Casp12,CCND1,CD14,CSF1R,DCXR,DLG4,GABRD,GSTA5,GSTM1,GSTM5,HCN2,HIVEP3,HMOX1,MMP9,Mt1,Mt2,NDUFV3,NOS1,NOS2,PTGR1,SCG5,SPP1,TGFB1,Tmsb4x (includes others),TNF,TUBB4A	489 (20)
KDM8		enzyme	Activated	2.74	bias	6.81e-06	Acp5,ALDOA,ENO1,ENO2,FBP2,GAPDH,HK2,IDH1,KLK3,LDHA,PC,PDK1,PKM,SLC2A1,UGT2B17	329 (11)
TRAF3IP2		enzyme	Activated	3.383	bias	6.81e-06	AGT,Ccl2,Ccl7,CCN2,CSF2,CXCL16,CXCL2,CXCL3,MMP10,MMP3,MMP9,NOS2,SELP,TGFB1,TNF	283 (14)
thioacetamide		chemical toxicant	Activated	3.8	bias	7.69e-06	AACS,AKR1C3,ANXA4,ARG2,BHLHE40,CCN2,CD14,CHRND,CLDN4,CPQ,CYGB,ELF3,EPHX1,FXYD6,HK1,HSD17B1,IER3,LAMC2,LOX,LTBP1,LXN,MMP13,PKM,PRELP,Pvr,SPP1,SPRR1A,TES,TGFB1,TNF,UGT2B17,UPP1	485 (19)
NEUROG1		transcription regulator		-1.387		7.71e-06	C1S,C3,F2RL2,FN1,H4C6,ITGB3,LCP1,MMP9,NEO1,P4HA2,PXDN,S100A4,SQOR,TMEFF2
PGF	4.011	growth factor		1.891	bias	7.76e-06	ALOX5AP,ANGPTL4,CASP1,CCL20,EDN1,EREG,FLT1,FOSB,MMP9,SERPINE1,TNF	378 (21)
HSPA9		other		0.588	bias	7.76e-06	CDH1,CDKN1A,CLMN,FN1,KRT18,KRT8,MMP10,MMP13,MMP3,MMP9,VIM	406 (22)
TNFSF14		cytokine	Activated	2.353	bias	8.18e-06	ADAM8,Ccl2,CCL20,CDH1,CSF2,CXCL3,F2RL1,MMP9,TGFB1,TNF	355 (16)
PLAT	2.114	peptidase		1.522	bias	8.18e-06	CCND1,DDIT3,FN1,MMP3,MMP9,NOS2,PLAT,SERPINE1,TGFB1,TNF	359 (18)
PRKAA		group		-1.075		8.45e-06	Ccl2,CCN2,CDH1,CDKN1A,DUSP2,FKBP5,HSD11B1,KLK3,NOS2,PPARGC1A,TNF,VIM	435 (18)
IL11RA		transmembrane receptor	Activated	2.425	bias	8.45e-06	Ccl2,CCL20,Ccl7,Ccl8,CXCL3,IL4R,MMP10,MMP3,MMP9,Muc1,SELP,TGFB1	422 (14)
dexpramipexole		chemical drug	Inhibited	-2	bias	8.5e-06	HK1,HK2,LDHA,PKM
SENP2		peptidase	Inhibited	-2.2	bias	8.78e-06	HK2,LDHA,PDK1,PGK1,SLC2A1	336 (7)
LIMA1		other				9.01e-06	CDH1,ID2,KRT18,KRT8,MMP27,VIM	182 (7)
EGLN1	2.19	enzyme		-1.25		9.31e-06	ADM,Ccl2,CCL20,EDN1,EGLN3,MMP13,MMP3,PDK1,PFKL,PGK1,SLC2A1,TGFB1,TNF,TPI1	384 (21)
metribolone		chemical reagent	Activated	4.265	bias	9.45e-06	ACP3,ACSS2,ALDOA,ALDOC,CAPN5,CCND1,CDKN1A,ENO1,ERO1A,FKBP5,GALE,GAPDH,GPI,GRHPR,HK1,HK2,HMGCS2,IGFBP5,INPP4B,ISG20,KLK3,KRT18,LDHA,LIFR,MPC2,NDRG1,NDUFV3,NOS2,NSDHL,PFKL,PFKP,PGAM1,PGK1,PKM,PLOD1,RETSAT,SLC37A4,STK39,TIMM10,TM4SF1,TNF,TP53INP2,TPD52,TPI1,TXNIP,UGDH,WIPI1	397 (14)
F2R		G-protein coupled receptor		1.075	bias	9.49e-06	Ccl2,CCN2,CCND1,CDH1,CXCL3,FLT1,FN1,HMOX1,KRT19,KRT8,LAMB3,MMP9,PLAT,PLAU,S100A4,SELP,VIM,VWF	438 (17)
NR1H2		ligand-dependent nuclear receptor		-1.445		9.49e-06	ABCG1,AGT,APOE,C3,Ccl2,Ccl7,CCR7,CDH1,CXCL16,CXCL2,HK1,HSD11B1,MMP9,NFKBIA,NOS2,SLC16A2,TNF,TNFRSF9	333 (19)
CLDN7		other		-0.94		9.58e-06	AGT,APOE,C1S,C3,CA12,CCL20,CCN2,CD68,CLIP4,FOSL1,FOXQ1,H2AC18/H2AC19,ITPR3,MMP9,NCOA7,SCEL,SLC66A3,TINAGL1,UBE2L6,WIPI1	214 (7)
ADAM12		peptidase		-0.897		9.64e-06	BGLAP,Ccl2,Ccl7,Ccl8,CCN2,COL4A2,CSF2,IGFBP5,LAMB3,MMP3,OGN,Serpinb9f (includes others),SERPINE1,SFRP5,VWF	346 (18)
SLC40A1		transporter	Inhibited	-2.371	bias	9.86e-06	ANKRD37,BNIP3,NDUFA4L2,PDK1,PGK1,TGFB1,TNF	282 (7)
ABCB4		transporter	Inhibited	-2.1	bias	1e-05	Ccl2,CCL20,CCN2,DES,ELF3,FN1,MMP13,SERPINE1,SPP1,TGFB1,VIM	348 (11)
AGTR1		G-protein coupled receptor		1.36		1e-05	AGT,CCND1,EDN1,FN1,GSTA5,GSTM5,HMOX1,SERPINE1,SGK1,TGFB1,TXNIP	365 (21)
benzo(a)pyrene		chemical toxicant	Activated	3.224	bias	1.01e-05	ABCB1,CDKN1A,CYB5A,ELF3,EPHX1,EREG,Gsta4,GSTA5,GSTM1,HK2,HMOX1,HSPA1A/HSPA1B,Hspa1b,HSPA4L,IER3,LCP1,LDB2,MAFF,MAP2K1,Mt2,SELENBP1,SELP,SERPINE1,SOD3,Sprr1b,TGFB1,VEGFD,WT1,YPEL3	413 (18)
PRKAG3	-1.859	other				1.04e-05	ACKR3,ALAS1,ANGPTL4,Cbr2,DNASE1,EID1,FXYD6,GBE1,GLRX,H2AC18/H2AC19,IGFBP5,IRX3,MID1IP1,NEO1,NEU2,NOS1,PPARGC1A,RNF128,SLC2A1,SLC44A2,Snhg5,THRSP,TMCC2,TPPP3
PRKAA2		kinase		-1.401	bias	1.04e-05	ALAS1,CCND3,CDH1,CDKN1A,DDIT3,FN1,GIPR,Gsta4,HIGD1A,IL1R1,LDHA,Ly6a (includes others),MMP9,MYLK,NFKBIA,NOS1,P4HB,PPARGC1A,TNF,VIM,ZFP36L1	444 (21)
dextran sulfate		chemical drug	Activated	3.536	bias	1.05e-05	ADAM8,ADORA2B,AGT,C3,Ccl2,Ccl8,CCN2,CCND1,CD14,CD177,CD74,CSF2,CXCL2,CXCL3,EFNA2,GSTM5,HMOX1,KCTD11,KNG1,LCP1,MMP13,MMP3,MMP9,MYLK,NOS2,PGF,Pvr,RECQL4,SELP,SERPINE1,SLC2A1,Slfn2,TNF,VEGFD	399 (15)
LRP1		transmembrane receptor		-1.379		1.06e-05	C1R,C1S,Ccl2,CD14,CD68,CDH1,DDIT3,MMP9,MRC2,NOS2,SERPING1,TNF	305 (17)
eplerenone		chemical drug		-1.585	bias	1.09e-05	Ccl2,CCN2,CD68,EDN1,FN1,MMP9,SERPINE1,SPP1,TGFB1,TNF	410 (18)
STAT1		transcription regulator	Activated	3.58	bias	1.11e-05	AGT,APOE,APOL6,AXL,BCL6,C1R,C1S,C3,CASP1,CASP6,CBFA2T3,Ccl2,CCL20,Ccl8,CCND1,CCND3,CCR7,CD14,CDKN1A,CLIC5,CSF2,CXCL2,CXCL3,EDN1,EGLN3,FCGR2B,HLA-E,HTRA1,IFI16,IL1R1,IRF5,Ly6a (includes others),MMP9,NOS2,PSMB9,SERPINA3,SERPING1,Slfn2,SP110,SPRR1A,TNF	427 (15)
diphenyleneiodonium		chemical reagent	Inhibited	-2.507	bias	1.12e-05	AGT,ALOX5AP,Ccl2,CLDN4,CXCL2,CXCL3,DDIT3,DUSP2,FN1,HMOX1,MMP13,MMP9,SERPINE1,TGFB1	390 (15)
NFKB1		transcription regulator	Activated	3.101	bias	1.12e-05	ABCB1,APOE,BHLHE40,Ccl2,CCL20,CCN2,CCND1,CDKN1A,CHI3L1,CSF2,CXCL2,CXCL3,ELF3,FN1,FOSB,GFRA1,GRK5,HMOX1,IER3,IFI16,LAMB3,LTB,MMP10,MMP13,MMP3,MMP9,NFKBIA,NOS2,PLAU,SELP,TGFB1,TNF,TNFSF15,TRAF1,WT1	419 (13)
camptothecin		chemical drug		1.205		1.14e-05	ABCB1,ALDOA,ANXA4,APOE,BNIP3L,CAMK2B,CASP1,CCL20,CCND1,CDC42EP2,CDKN1A,CHST11,CSF2,CXCL2,CXCL3,DUSP6,EDN1,F2RL1,FCGR2B,FLT1,FOSB,GAPDH,GLIPR1,GPI,GRK5,H3C2,HLA-A,HLA-E,IFI16,IMPA2,JMJD6,LPIN1,LY75,MAFF,MMP9,Mt1,NCL,NFKBIA,NOS2,OSTF1,PPFIBP2,PRKAR2B,PSMB9,PTGES,RECQL4,SELP,SERPINE1,SIAH2,SIPA1,SLPI,SPP1,TGFB1,TGM3,TNF,TRAF1,UGCG,VAV3,WT1,ZFP36L1	384 (16)
THRB		ligand-dependent nuclear receptor		-1.607		1.14e-05	Acp5,AMPD3,CASP1,Ccl2,CCND1,CCND3,CDKN2D,COX7A1,CSF2,CXCL2,CXCL3,CYP27B1,F12,FGF21,FOSL1,GSN,H3C2,IGFBP2,MMP13,MMP9,NME1,PTGDS,RNF183,SERPINE1,SPP1,Sprr2g,Sult5a1,TGFB1,THRSP,TLE2,TNF,Tnfrsf26,TOGARAM2,VSTM5	387 (20)
SFTPD		other		-1.242		1.15e-05	Ccl2,CD14,CXCL2,CXCL3,MMP3,MMP9,TGFB1,TNF	326 (14)
MAP3K5		kinase		0.427	bias	1.15e-05	Ccl2,Ccl7,CCN2,CCND1,CDKN1A,HMOX1,TGFB1,TGM1	281 (17)
Hdac		group		0.389		1.15e-05	BCL6,CCND1,CCNG2,CDKN1A,CSF1R,DDIT3,EDN1,FOSL1,HTRA1,IRX3,KLF10,MGAT5B,MXD1,NPNT,OSR1,PGF,PIK3R5,PPARGC1A,ROBO2,SIM2,SPP1,TNF,TXNIP,WT1	451 (24)
curcumin		chemical drug	Inhibited	-2.343		1.2e-05	ABCB1,ABCG1,ADAMTS4,APOE,AXL,Ccl2,CCN2,CCND1,CCND3,CDH1,CDKN1A,CLDN4,CSF2,CXCL3,DDIT3,DLG4,EDN1,F7,FGF21,FOSB,FOSL1,HMOX1,HSPA1A/HSPA1B,IGFBP5,MAPT,MMP13,MMP3,MMP9,NEO1,NFKBIA,NOS2,PGF,PLAU,PPARGC1A,PTGES,SERPINE1,SIM2,SLC37A4,SYN1,TNF,TRAF1,VIM	387 (16)
okadaic acid		chemical toxicant		0.004		1.2e-05	BCL6,BGLAP,BNIP3,CCN2,CCND1,CCND3,CCNG2,CXCL2,FOSB,MAPT,MMP3,MMP9,NDRG1,NOS2,SPP1,THRSP,TNF	416 (22)
CD3		complex	Activated	2.736	bias	1.21e-05	ACP3,ALAS1,ALKBH1,BCL6,C1R,CASP6,CCL20,CCND1,CCND3,CD74,COX7A1,CSF2,DDT,DUSP2,FUT7,GAPDH,GYS1,H2AC18/H2AC19,HIVEP3,HMCN1,HSPA1A/HSPA1B,IGFBP5,IL1R1,IL27RA,IL4R,ITGB7,KCNN4,LCP1,LTBP1,Ly6a (includes others),MSLN,NCL,NFKBIA,NME1,NOS1,NOS2,NPM1,OGN,P4HB,PA2G4,PAFAH1B3,PCYT2,PDE4A,PGAM1,PRDX4,PTPN7,RAC2,RBPJ,RNF128,SEC14L1,SELPLG,SLC5A3,SLPI,STOM,TAF1A,TGFB1,TNF,TNFRSF9,TRAF1,UBE2L6,ZFP36L1	452 (17)
LDLR		transporter		0.915		1.23e-05	ABCG1,APOE,Ccl2,Ccl7,Ccl8,CCND1,CD68,CDKN1A,CYTIP,DDIT3,GAPDH,GPI,GPR132,HK2,HSPG2,IER3,ITGB3,MID1IP1,MMP9,MVD,NOD1,PCYT2,PFKL,PLAU,PPARGC1A,PSMB9,SLC2A1,SPP1,SYN1,TNF	360 (19)
cardiotoxin		chemical - other	Activated	2.324	bias	1.24e-05	ANGPTL4,CASP1,Ccl2,Ccl7,CCND1,CCND3,CSF1R,EFNA2,FGF21,GSN,Ifitm6,IL1R1,IL4R,ITGB2,ITGB7,LIF,LTBP1,METRNL,MMP10,MMP13,MMP3,NOS2,NPM1,OSTF1,PGAM1,SERPINE1,SPP1,TGFB1,TNF,TNNC1,TPD52
ADIPOQ		other		0.409		1.24e-05	ACACB,Apon,CASP6,Ccl2,CCL20,CCN2,CCND1,CDKN1A,CXCL2,CXCL3,Cyp2c23,CYP4A22,FGF21,FN1,HMGCS2,HMOX1,IL4R,LEPR,MMP13,MMP3,MMP9,NCF4,NFKBIA,NOS2,PPARD,PPARGC1A,SIGLEC10,TGFB1,TNF,TRAF1,WNT9A	313 (18)
NOS2	3.924	enzyme		1.415		1.24e-05	BNIP3,Ccl2,Ccl7,CD14,CDKN1A,CHI3L1,COX7A1,CXCL2,CXCL3,DLG4,EDN1,HMOX1,MMP9,NFKBIA,NOS2,Orm1 (includes others),PC,PPARGC1A,PTGS1,SERPINA3,Slfn2,STXBP1,TGFB1,TNF,TNNC1,TNNT2	362 (15)
1810019D21Rik		other		-1.387		1.25e-05	ABCB1,APOL6,CDKN1A,COL9A3,EDN1,ITGB2,Mcpt8,MMP9,PADI1,PLA2G7,PLAU,RTN4R,SQOR
Nr1h		group		-1.217		1.27e-05	ABCG1,ACACB,AGT,APOE,ARG2,BMP6,C3,Ccl2,CCR7,CSF2,EDN1,FLT1,HCK,HLA-DOA,LTB,NLRP3,NOS2,PPARGC1A,PTGES,RGN,SELP,SP110,TNF	370 (16)
CCN1		other	Activated	2.147	bias	1.3e-05	C3,Ccl2,Ccl7,CCND1,CDKN1A,CXCL2,CXCL3,FN1,ITGB3,MMP3,MMP9,NOS2,PLAU,SERPINE1,TGFB1,TNF	264 (15)
EDN1	-1.811	cytokine	Activated	2.225	bias	1.32e-05	ANXA4,BAG2,CCN2,CCND1,CCR7,CDH1,COL7A1,EDN1,EREG,FN1,FOSB,FOSL1,HCN2,ITGB3,LEPR,MAP2K1,MMP13,MMP3,MMP9,NPM1,PLAU,PLOD1,PTGS1,SERPINE1,SLC2A1,VIM,VWF	400 (18)
trovafloxacin		chemical drug	Activated	3.208		1.34e-05	BHLHE40,CDKN1A,CSF2,CXCL2,CXCL3,Cxcl3,HLA-A,HMOX1,ISG20,MMP13,NFKBIA,PHLDA1,SERPINE1,SUMO2	337 (13)
cerivastatin		chemical drug		0.126		1.35e-05	CCN2,CDKN1A,CNP,FN1,HMOX1,ITGB2,MAL,MMP9,NOS2,PLAT,PLAU,PTGDS,SERPINE1,TGFB1,TNF	308 (15)
resveratrol		chemical drug		-0.829		1.36e-05	AIF1,BGLAP,BSG,Ccl2,CCND1,CD14,CD68,CDH1,CDKN1A,CSF1R,CXCL2,CXCL3,DDIT3,EDN1,EGLN1,FGF21,FN1,FOSL1,GLB1,HMOX1,KLK3,MALAT1,MAP2K1,MMP13,MMP3,MMP9,NFKBIA,NOS2,PLAU,PPARGC1A,SELP,SERPINE1,SPP1,TGFB1,TGM1,TNF	458 (18)
PRKCD		kinase	Activated	3.745	bias	1.37e-05	ALOXE3,BNIP3,Ccl2,CCL20,CCND1,CD68,CDKN1A,CSF2,CXCL16,DDIT3,DUSP6,FOSL1,ITPR3,LAMB3,LIF,LYST,MMP13,MMP9,MSI1,NFKBIA,NOS2,RCAN1,SERPINE1,TNF,TRAF1,UGCG	380 (17)
lovastatin		chemical drug		1.28		1.38e-05	ACAT2,APOE,CCN2,CCND1,CCND3,CDKN1A,DDIT3,DHCR7,ENO2,HBA1/HBA2,HMOX1,LIF,MAL,MVD,NOS2,PIK3R3,PLAT,PPARD,SERPINE1,TGFB1,TNF,VWF	396 (18)
C5		cytokine		1.916	bias	1.38e-05	BCL6,C5AR2,Ccl2,CCND1,CSF2,CXCL2,CXCL3,FCGR2B,FLT1,FN1,IL27,ITGB2,MMP3,MMP9,NFKBIA,PLAT,PRTN3,SERPINE1,TGFB1,TNF	327 (16)
Ifnar		group	Activated	2.496	bias	1.39e-05	AXL,C3,CASP1,Ccl2,Ccl7,CD74,DDIT3,HLA-A,HLA-E,IFI16,ISG20,MMP9,NLRP3,PSMB9,SPP1,TNF,UBE2L6	336 (14)
EHF		transcription regulator		0.183		1.39e-05	ANGPTL4,CCBE1,CCL20,CSF2,EREG,GLB1,HMOX1,KLK3,MMP3,PLAT,PPARD,RBPJ,SCEL,SERPINA3,SERPINE1,TGFB1,ZFP36L1	319 (11)
CD40LG		cytokine	Activated	3.883	bias	1.55e-05	AXL,BCL6,BNIP3,CASP1,CCL20,CCN2,CCND3,CCNG2,CCR7,CDKN1A,CXCL2,CYTIP,DUSP2,FCGR2B,FLT1,FOSB,HK2,HSPA1A/HSPA1B,ID2,IL27,IL4R,ITGB2,ITGB7,LTB,MMP10,NFKBIA,NOS2,PLAU,PRDM1,PSMB9,PTPN7,SELP,SELPLG,SEMA4D,SERPINE1,SLC29A1,TM7SF2,TNF,TRAF1,TREM2,ZAP70,ZFP36L1,ZNRD2	444 (17)
oleic acid		chemical - endogenous mammalian	Inhibited	-2.602		1.56e-05	ANGPTL4,ANKRD23,APOE,Ccl2,CD68,DDIT3,DGAT2,EDN1,FGF21,GAPDH,HK2,HMOX1,Mt1,Mt2,NFKBIA,NOS2,PPARGC1A,SERPINE1,THRSP,TNF	369 (22)
Ins1		other		1.089		1.56e-05	Acot1,AGT,ALAS1,ANGPTL4,CCND1,CCND3,CDKN1A,CYB5A,DDIT3,DGAT2,EDN1,FBP2,GAPDH,HK2,IGFBP2,IGFBP5,LDHA,LIFR,MAPT,MELTF,MMP13,MMP3,Mt1,NOS1,NOS2,PLAT,PPARD,RETSAT,RGN,SERPINA12,SERPINE1,SLC2A1,SLC37A4,THRSP,TNF,VIM	462 (19)
SNAI1		transcription regulator		-1.657		1.57e-05	AXL,BGLAP,CCN2,CCND1,CCND3,CDH1,CDKN1A,CLDN4,ESRP1,FN1,FOSL1,GSN,KRT17,KRT18,KRT8,LIF,MMP9,MSI1,PFKP,SERPINE1,SLC29A1,TGFB1,VIM	449 (19)
MAPK7		kinase	Activated	2.314	bias	1.59e-05	AACS,ACSS2,ALDOC,CCND1,CXCL2,CXCL3,DHCR7,EDN1,HMOX1,MVD,NSDHL,PLAT,TM7SF2,TNF,VIM	410 (20)
Collagen type I (complex)		complex		1.456	bias	1.6e-05	APOE,CCND1,CDH1,CSF2,FN1,MMP10,MMP13,MMP3,MMP9,PLAU,RECK,TGFB1,TNF,VIM	285 (17)
CHD1		enzyme	Activated	2.646	bias	1.6e-05	CCL20,CSF2,CXCL2,CXCL3,IER3,LIF,TNF
RUNX1-RUNX1T1		fusion gene/product				1.6e-05	ARG2,ASPA,Ccl7,CDKN1A,CHST11,CPN1,CYP2S1,DUSP6,GRK5,H3C2,ID2,IL1R1,LHFPL6,LXN,MMP27,PADI3,SEC14L1
ATP		chemical - endogenous mammalian	Activated	2.237	bias	1.62e-05	CASP1,Ccl2,CCND1,CCR7,CD14,CDH1,CXCL2,CXCL3,DLG4,HK1,IL27,MMP13,MMP3,NLRP3,NOS1,NOS2,SERPINE1,TNF,TXNIP	332 (17)
CBX5		transcription regulator	Inhibited	-2.692	bias	1.62e-05	ABCB1,AKR1C3,C9orf152,CD68,CDKN1A,FOXQ1,GCHFR,GCNT3,H2AC18/H2AC19,KLK3,LAMB3,LTB,MUC20,PPFIBP2,SCG5,SELENBP1,SERPINA3,TM4SF1,TXNIP
TNC		other		1.744	bias	1.62e-05	ADAMTS4,CASP1,Ccl2,CCL20,CDKN1A,CXCL3,EREG,HTRA1,ID2,MSI1,TNF	408 (17)
SQSTM1		transcription regulator		1.489		1.63e-05	Ccl7,CITED2,CXCL2,EDN1,EGLN3,GSTM5,HMOX1,NFKBIA,NOS2,PLAT,TNF,UGDH	285 (13)
carrageenan		chemical drug	Activated	2.799	bias	1.63e-05	Ccl2,CXCL2,CXCL3,F2RL1,FOSB,FOSL1,NFKBIA,NOS2,PTGES,SELP,TNF,WNT9A	289 (12)
1-((2-chlorophenyl)diphenylmethyl)-1H-pyrazole		chemical reagent	Inhibited	-2.219	bias	1.72e-05	Acp5,CCL20,MMP9,NOS2,TNF,VIM	450 (21)
trientine		chemical drug		-0.505	bias	1.72e-05	FN1,IGFBP2,IGFBP5,SERPINE1,SOD3,TGFB1
ERBB4		kinase		-0.152		1.75e-05	CCN5,CCND1,CDH1,CDKN1A,DDIT3,HBA1/HBA2,HMOX1,IGFBP5,MXI1,PGK1,PIM2,SERPINA3,SLC2A1,SLPI,Tmsb4x (includes others),VEGFD	420 (19)
CEBPA		transcription regulator		1.996		1.78e-05	ABCB1,AGT,AKR1C3,ALOX5AP,APLNR,AQP5,ARG2,BIN1,C3,CCL20,CCND1,CD14,CDH1,CDKN1A,CHI3L1,CSF1R,DDX21,DGAT2,DHCR7,EPHX1,FLT1,FTO,GAPDH,GLIPR1,GLRX,GPR84,HMOX1,HSD11B1,ID2,IER3,KRT17,LEPR,Ly6a (includes others),MMP13,Orm1 (includes others),PPARD,PPARGC1A,PRDM1,PRTN3,PTGS1,SBSN,SEMA3E,SERPINE1,SPP1,SPRR1A,Sprr1b,ZNF296	481 (19)
MAPK14		kinase	Activated	2.633	bias	1.81e-05	ALOX5AP,BGLAP,Ccl2,Ccl7,CCND1,CCR7,CDH1,DUSP6,EREG,FLT1,FN1,HMOX1,IL27,MAPT,MMP13,MMP3,MMP9,NOS2,PLAU,PPARGC1A,PTGES,SGK1,Slfn2,SPP1,TGFB1,TNF	364 (18)
NR1I2		ligand-dependent nuclear receptor	Activated	2.523		1.81e-05	ABCB1,AHCY,ALAS1,Ccl2,CDKN1A,CSF2,CXCL2,CXCL3,Cyb5r3,Cyp2c23,CYP4V2,DHCR7,FMO5,Gsta4,GSTA5,GSTM1,Gstm3,GSTM5,HMGCS2,HSD17B1,IL27,LTBP1,NAT8,TNF,TNFSF13,Uox	500 (18)
bee venom		chemical - endogenous non-mammalian	Activated	2.273		1.84e-05	Ccl2,Ccl7,CYTIP,DDIT3,FOSB,GPR35,GPR84,H2-Q5,HSPA4L,NFKBIA,NLRP3,NOS2,RCAN1,Slfn2,TNF,Tnfsf9,TRAF1	351 (13)
MMP9	4.86	peptidase		1.867		1.86e-05	Acp5,Ccl2,CCND1,CD68,CDH1,CDKN1A,CXCL2,DDIT3,MMP13,MMP3,MMP9,TGFB1,TNF,TNFSF12,VIM	395 (18)
ATG7		enzyme		0.867		1.86e-05	ACACB,BMF,Ccl2,CCN2,FGF21,GSTM5,HK1,HK2,NFKBIA,PFKL,RCAN1,S100A4,SLC2A1,TGFB1,TNF	438 (22)
lipoxin A4		chemical - endogenous mammalian		-1.434		1.87e-05	Ccl2,CCND1,CDKN1A,FN1,HMOX1,IRF5,NOS2,SERPINE1,TGFB1,TNF	335 (19)
XDH		enzyme		-0.333		1.87e-05	ABCG1,Ccl2,CCN2,CXCL3,PLAU,SERPINE1,SLC2A1,SPP1,TNF,VIM	280 (14)
BRD4		kinase		0.878	bias	1.91e-05	ADAT2,ANKRD37,BHLHE40,CCND1,CXCL2,CXCL3,DDIT3,FN1,HMOX1,ID2,LOX,LOXL2,MAL,MAP3K1,NME1,PIM2,PLAT,PLAU,POLR3G,PRDM1,RRS1,SPP1	448 (20)
halofuginone		chemical drug		-1.195	bias	1.91e-05	AACS,ANXA4,BHLHE40,CCN2,CHRND,CPQ,CYGB,EPHX1,FXYD6,HK1,HSD17B1,LOX,LTBP1,MMP13,MMP3,MMP9,PKM,PRELP,SLC39A8,SPP1,TGFB1,TNF	416 (18)
selumetinib		chemical drug		-0.308		1.95e-05	CCND1,CDKN1A,DDX21,FOSB,FOSL1,LAMB3,PPARGC1A,SLC2A1,TREM2	407 (19)
ADAMTS18		peptidase		1.492	bias	1.95e-05	CCN2,CLDN4,COL9A3,FBLIM1,ITGB7,LAMA3,LAMB3,LAMC2,LTBP2
decitabine		chemical drug	Activated	3.624		1.96e-05	ABCB1,ANGPTL4,APOE,BIN1,BMP6,BNIP3,Ccl2,CCN2,CCND1,CCND3,CCNG2,CCR7,CD79B,CDA,CDCA7,CDH1,CDKN1A,CDKN2D,CHI3L1,COL7A1,CRTAC1,CXCL3,FILIP1L,FN1,GFRA1,GLB1,GLRX,GPAT2,GSN,HK2,HLA-E,HMGCS2,HSPA1A/HSPA1B,HTRA3,IFI16,IGF2BP3,IGFBP2,KRT18,KRT8,LAMA3,LEPR,LOX,LTBP1,LXN,MAFB,METRN,MMP13,MMP3,MMP9,MOK,MSI1,NDRG1,NFKBIA,NME1,NOS2,NPNT,PDLIM2,PKP2,PLCE1,PXDN,RECK,SGK1,SIAH2,SPP1,STXBP1,TMEFF2,TNF,TNFRSF9,TPD…	441 (19)
TMPRSS2-ERG		fusion gene/product		1.243		1.98e-05	ADORA2B,B3GNT3,CDH1,DDIT3,DDIT4,DYSF,EREG,KRT23,LAMA3,LOXL2,LTB,LTBP2,MEGF6,MMP9,MSLN,PHLDA1,PLAT,RNF144B,TNNC1,VIM	363 (12)
PPARD	1.418	ligand-dependent nuclear receptor		0.631		1.98e-05	ACACB,ANGPTL4,APOE,Ccl2,CCL20,CCND1,CD68,CXCL2,CXCL3,ENO1,FLT1,FN1,GSTA5,HMGCS2,IGFBP2,INHBE,LDHA,MMP9,MPEG1,NOS2,NUDT18,Pcp4l1,PDK1,PKM,PLAT,PPARD,PPARGC1A,PRKAG3,SLC25A20,Snhg5,TNF,ZBED5	433 (21)
CCN5	1.539	growth factor		-1.035		2e-05	BGLAP,CCN2,CCND1,CDH1,FN1,KRT18,KRT8,LAMB3,LAMC2,SERPINE1,TGFB1,VIM	404 (19)
ADM	3.198	other		-0.91		2e-05	ADM,AGT,Ccl2,CXCL2,EDN1,FN1,NOS1,NOS2,PGK1,SPP1,TGFB1,TNF	316 (18)
LCN2		transporter		1.371		2.03e-05	CAPG,Ccl2,CCL20,Ccl7,Ccl8,CDH1,CXCL2,CXCL3,HMOX1,NOS2,PPARGC1A,SPP1,TGFB1,TINAGL1,TNF,VIM	383 (18)
TGFBR1		kinase		-0.835	bias	2.03e-05	BHLHE40,CCN2,CCND1,CCR7,CDH1,CDKN1A,EDN1,FGF21,FN1,HMOX1,LTBP1,MMP13,OSR1,SERPINE1,VIM,WNT9A	276 (15)
IL1		group	Activated	4.378	bias	2.06e-05	ADAMTS4,APOE,BHLHE40,C3,CASP1,Ccl2,CCL20,CCR7,CD34,CDKN1A,CHI3L1,CSF1R,CSF2,CXCL2,CXCL3,EDN1,ELF3,FN1,HMOX1,HSD11B1,IL1R1,IL4R,ITGB2,LIF,LOX,MMP10,MMP13,MMP3,MMP9,NOS2,PPARGC1A,PTGS1,SELP,SERPINE1,SLC2A1,TGFB1,TNF,UGCG,UGT2B17	468 (15)
TEAD4		transcription regulator		0.968	bias	2.11e-05	ADM,CCN2,CCND1,CCND3,CD34,CDKN1A,DES,DGAT2,EDN1,FIBIN,FILIP1L,FLT1,IGFBP5,RCAN1,RHOBTB1,TNNC1,TNNT2	158 (7)
NR1I3		ligand-dependent nuclear receptor	Activated	3.78	bias	2.12e-05	ABCB1,ALAS1,CDKN1A,Cyp2b13/Cyp2b9,EPHX1,Gsta4,GSTA5,GSTM1,Gstm3,GSTM5,Gstt1,HK1,IL1R1,MAFF,Mt1,SLC29A1,THRSP,UGT2B17
DYSF	1.404	other				2.18e-05	Ccl7,Ccl8,CD68,CD74,Ctla2a/Ctla2b,FCGR2B,FN1,HLA-A,HSPA1A/HSPA1B,IFI16,ITGB3,LCP1,MPEG1,S100A4,SERPINA3
PPARA		ligand-dependent nuclear receptor		-0.686		2.18e-05	ABCB11,ACAT2,Acot1,Acot5,ACSS2,AHCY,ANGPTL4,APOE,C1R,C1S,C3,Ccl2,CCND1,CDKN1A,DHCR7,DLG4,EDN1,ELOVL3,ETHE1,FGF21,Gsta4,Gstt1,HILPDA,HLA-E,HMGCS2,HMOX1,IGFBP2,IGFBP5,KRT23,KRT8,LAMB3,LIFR,MMP9,MVD,NFKBIA,NOS2,NSDHL,Orm1 (includes others),PC,PHLDA1,PLA2G7,PPARD,PPARGC1A,PTGR1,RETSAT,SELENBP1,SLC25A20,TNF	287 (17)
SIN3A		transcription regulator		0	bias	2.2e-05	Acp5,BCL6,CCNG2,CDH1,DDIT3,KLF10,KLK3,MMP9,MXI1,NCL,SERPINE1,TMEM71,TXNIP	303 (12)
BAY 61-3606		chemical - kinase inhibitor	Inhibited	-2.186	bias	2.24e-05	AIF1,CSF2,CXCL2,MAPT,NOS2	426 (18)
rabeprazole		chemical drug	Inhibited	-2.224	bias	2.24e-05	Ccl2,CXCL3,Cxcl3,FLT1,TNF
MRTFA		transcription regulator		-0.544		2.25e-05	CCN2,CCN5,CD177,CDC42EP2,COX7A1,DIAPH3,EDN1,ELOVL3,EYA2,FIBIN,GSTM5,HLA-A,Mcpt8,MGST2,MMP9,MYH10,MYLK,OSCP1,PRTN3,RHOBTB1,SELP,SERPINE1,SGK1,SLPI,Tpm4	287 (14)
ciglitazone		chemical drug		0.813		2.31e-05	ABCG1,AGT,APOE,Ccl2,CCND1,CD34,CDKN1A,DES,FLT1,FN1,GSN,IGFBP2,KLK3,MMP9,MXD1,NFKBIA,NOS2,SERPINE1,TGM1,TNF,WT1	301 (14)
FSH		complex		0.957		2.35e-05	4930486L24Rik,ACP3,ADGRG1,ADM,AXL,BNIP3L,CCN2,CCND1,CLEC11A,DHCR7,EREG,FILIP1L,FKBP5,FOSB,FOSL1,GRK5,HK2,HSD11B1,HSD17B1,ISG20,JMJD6,KLF10,KRT18,LOX,LYPD3,MAP2K1,MMP9,MN1,NEO1,NRG3,P4HA2,PGK1,PKM,PLAT,PTGS1,REXO5,SERPINE1,SGK1,SLC2A1,Tpm4,TUBA1A,UPP1,WT1	500 (20)
TGFB1I1		transcription regulator		1.236	bias	2.41e-05	CDKN1A,FN1,KLK3,KRT18,KRT19,LTBP1,LTBP2,SERPINE1	429 (21)
MAP3K1	1.405	kinase	Activated	2.933	bias	2.45e-05	CCND1,CSF2,Ctla2a/Ctla2b,HMOX1,MMP13,MMP3,PLAU,PPARD,SERPINE1,TGFB1,TNF,TPH1	313 (15)
NOX4		enzyme		1.864	bias	2.45e-05	AGT,BMF,Ccl2,CDH1,CDKN1A,DES,FN1,GSTA5,HMOX1,SERPINE1,SLC2A1,VIM	450 (20)
MAPK9		kinase		1.011		2.55e-05	ABCB11,Ccl2,Ccl7,CCN2,CDKN1A,EDN1,FGF21,FOSL1,Fxyd2,GAPDH,GSTM1,IFI16,IGFBP2,ISG20,LIF,MMP3,MMP9,NCL,NOS2,PLAT,PTGES,SELPLG,SOD3,TNF	343 (15)
ACKR3	2.896	G-protein coupled receptor		0.418	bias	2.62e-05	ADM,AKR1C3,AXL,CCND1,CCND3,CDKN1A,RRAS,TNNC1,VWF	332 (19)
IDR-1002		chemical reagent		-1.569	bias	2.62e-05	Ccl2,CCL20,Ccl7,CXCL2,CXCL3,Cxcl3,NLRP3,PTGIR,TNF
TEAD1		transcription regulator		0.464	bias	2.65e-05	ADM,CCN2,CCND1,CCND3,CDKN1A,DES,EDN1,FIBIN,FILIP1L,IGFBP5,MSLN,RHOBTB1,TNNC1,TNNT2	403 (19)
silibinin		chemical drug		-0.637	bias	2.65e-05	CCN2,CCND1,CDH1,CDKN1A,FLT1,FN1,KLK3,KRT18,MMP3,MMP9,NFKBIA,NOS2,PLAU,VIM	385 (17)
PPARGC1A	-1.087	transcription regulator		-1.41		2.67e-05	ABCB11,ACACB,ADGRG1,AGT,ALAS1,BNIP3,C3,Ccl7,CCN2,CD68,CDKN1A,CPN1,EDN1,EGLN1,FAM20A,FGF21,FIBIN,GFRA1,HK2,HMGCS2,HMOX1,IGFBP5,IGLON5,IL4R,LDHA,LIFR,LIPA,LPIN1,MAL,MSI1,NSDHL,OGN,PGAM1,PLA2G7,PPARGC1A,SERPINA3,SLC25A20,STC1,TNF,VEGFD	400 (21)
CD44		other		1.648	bias	2.67e-05	ABCB1,ACKR3,ADAM8,Ccl2,Ccl7,CCND1,CCR7,CDH1,CDKN1A,CSF2,Cyb5r3,DDIT3,ECM1,FKBP5,FN1,LIMS2,LTBP1,LTBP2,Ly6a (includes others),MMP13,MMP3,MMP9,NPNT,PLAU,SPP1,TNF,VIM	268 (16)
IFNB1		cytokine		1.288	bias	2.73e-05	Acp5,AIRE,APOL6,Apol7e (includes others),AXL,BHLHE40,CASP1,Ccl2,CD14,CDKN1A,CSF2,Ctla2a/Ctla2b,CXCL2,CXCL3,DHX58,GLP2R,HLA-A,IFI16,Ifi27l2a/Ifi27l2b,IL1R1,IL27,ISG20,ITGB3,MGST2,MMP9,NOD1,NOS2,Oas1d (includes others),OGN,PKP2,PRDM1,RNASEL,SPP1,TNF	277 (15)
eicosapentenoic acid		chemical drug		-1.225		2.77e-05	ANGPTL4,APOE,CSF1R,DDIT3,HMOX1,IL1R1,IMPA2,MMP10,MMP13,MMP9,PTGES,SERPINE1,SLC25A20,SLC2A1,TGFB1,THRSP,TNF	297 (18)
TREM1		transmembrane receptor	Activated	3.14	bias	2.83e-05	ACKR3,ADORA2B,Ccl2,CCL20,CCR7,CD14,CSF2,CXCL2,CXCL3,EDN1,FOSL1,GIPR,HECW2,IL1R1,LIF,MAFF,MMP10,NFKBIA,PHLDA1,PIM2,RCAN1,SCG5,SLCO4A1,SPP1,TNF,TNFSF15	344 (14)
CDK19		kinase	Inhibited	-3.3	bias	2.96e-05	ALDOC,CDH1,CDKN1A,CXCL2,DCXR,DDIT4,DHCR7,EPHX1,HMOX1,HSPA4L,LIF,MVD,MXD1,NOL8,STOM,TGFB1,TXNIP,UPP1,ZFP36L1	268 (7)
staurosporine		chemical - kinase inhibitor		0.139		2.96e-05	ABCB1,BGLAP,CCND1,CDKN1A,FOSL1,HMOX1,IGFBP5,ITGB2,ITGB3,KLF10,MMP13,MMP9,NOS2,PLAT,PLAU,PRDM1,RCAN1,SERPINA3,SERPINE1	425 (20)
carbonyl cyanide m-chlorophenyl hydrazone		chemical toxicant	Activated	2.137	bias	2.98e-05	AGT,ALOX5AP,BMP6,CCL20,DDIT4,HK2,LAMB3,PHLDA1,SELP,SERPINE1,TGFB1,ZFP36L1	360 (17)
3-methylcholanthrene		chemical toxicant	Activated	2.484	bias	2.98e-05	ABCB1,ADM,BGLAP,CCND1,GSTA5,GSTM1,GSTM5,Mt1,Mt2,Orm1 (includes others),PTGES,TNF	282 (15)
MED16		transcription regulator		0.454	bias	3.05e-05	ANGPTL4,CCN2,CDH1,MMP13,MMP9,VIM	341 (14)
MZF1		transcription regulator		0.562		3.05e-05	AXL,CD34,NOS1,PADI1,SOD3,TGFB1
CREB1		transcription regulator		1.726		3.05e-05	ADM,ALAS1,ALOXE3,APOE,ARFGEF3,ATP2B4,BHLHE40,BNIP3,CAMKV,CAPN5,CCND1,CCND3,CD68,CD79A,CDA,CDKN1A,CXCL2,ECM1,EDN1,FAM3B,FLT1,FN1,FOSB,FUT7,GFRA1,HLA-A,HMOX1,HSD11B1,IER3,MMP13,MVD,MYH10,NARF,NEO1,NOS1,NOS2,OSTF1,PDE1C,PLAT,PPARGC1A,PTPRR,Pvr,SERTAD1,SGK1,SIAH2,STC1,TENT5A,TIPARP,TMEFF2,TNF,TP53INP2,Tpm4,UPP1,Usp17la (includes others),VIM	466 (22)
SERPINE2		other		-1.961	bias	3.1e-05	Ccl2,CCL20,Ccl8,CD34,CSF2,CXCL3,ITGB2,LTB,MMP9,TNF	377 (17)
ZFP36		transcription regulator	Inhibited	-2.781	bias	3.12e-05	CDKN1A,CSF2,CXCL2,CXCL3,FGF21,FOSL1,IER3,MXD1,NFKBIA,PLAU,PNRC1,PRDM1,SPP1,TMCC2,TNF,TRAF1	362 (14)
GPS2		transcription regulator		-1.621	bias	3.15e-05	BIN1,Ccl2,CCL20,CCND1,CD14,CDKN1A,IDH1,KLF1,NFKBIA,NOS2,RNF144B,SGK1,TNF	373 (17)
gentamicin C		chemical drug	Activated	3.592	bias	3.15e-05	CD14,CLDN4,ELF3,FBLIM1,FXYD5,IER3,LAMC2,LXN,Pvr,SPP1,TES,UPP1,VIM
rotenone		chemical toxicant		-0.415		3.15e-05	AGT,BSG,CCND1,CXCL2,DDIT3,FGF21,HMOX1,MAPT,MMP9,NOS2,PDK1,TNF,TXNIP	344 (15)
Sn50 peptide		chemical toxicant	Inhibited	-2.417	bias	3.15e-05	APOE,Casp12,Ccl2,CCN2,CXCL2,CYP27B1,HMOX1,MMP9,NOS2,PTGDS,SERPINE1,STC1,TNF	404 (15)
CEBPD		transcription regulator	Activated	2.671	bias	3.15e-05	AGT,ALOX5AP,C3,Ccl2,CCL20,CCND1,CD14,CDKN1A,CSF1R,CXCL3,DDIT3,IGFBP5,MMP13,MMP3,NOS2,PRTN3,TNF	466 (20)
nitrofurantoin		chemical drug		0.74		3.16e-05	ABCB11,APOE,C3,CASP6,CCND1,CXCL3,DDIT3,FETUB,GSTA5,GSTM1,HMGCS2,HMOX1,IER3,KRT19,LBP,LOX,MAP2K1,Mt1,NFKBIA,PLAT,SELENBP1,SPP1,TUBA1A
obeticholic acid		chemical drug		-1.047		3.17e-05	ABCB1,ABCB11,Ccl2,CCN2,CD68,CDH1,CXCL2,CXCL3,FN1,TGFB1,TNF	257 (15)
CSF3		cytokine	Activated	2.513		3.38e-05	CAPG,Ccl2,CCND3,CCR7,CD14,CD177,CD34,CXCL2,CXCL3,DES,DUSP6,EDN1,HMOX1,HSPD1,ITGB2,LBP,LTB,Ly6a (includes others),MMP9,PLCB2,PRTN3,TGFB1,TNF,YPEL3	269 (17)
zinc		chemical drug		1.109		3.43e-05	CCND1,ENO1,FETUB,HMOX1,LIPA,MAP2K1,Mt1,NFKBIA,NPM1,PDE1C,PDE4A,SELENBP1,SLC30A2,SLC39A4,TNF	439 (21)
bisindolylmaleimide I		chemical - kinase inhibitor	Inhibited	-3.372	bias	3.5e-05	AGT,BGLAP,CCN2,CDKN1A,FN1,HMOX1,KLK3,MMP10,MMP13,MMP9,Mt1,NFKBIA,PTGDS,RCAN1,SERPINE1,TNF,TNNT2,TRAF1	393 (16)
GATA2		transcription regulator	Activated	2.051		3.53e-05	ADGRG1,Ccl2,Ccl7,CCND1,CD177,CD34,CDKN1A,CHI3L1,CSF1R,CXCL2,Cxcl3,CYP4F11,EDN1,F2RL2,FUT7,GFRA1,HBA1/HBA2,HMOX1,HSD17B1,IL4R,KLF1,KLK3,Ly6a (includes others),LYPD6B,MAFB,MCEMP1,Mcpt8,Pcp4l1,Pga5,PLB1,PRTN3,RCAN1,RNASE2,SELP,Serpinb9f (includes others),SLC22A4,SLC4A1,TMEM40,TNF,TPH1,UACA,UBXN10,UGT2B7	442 (15)
ACOX1		enzyme		0		3.55e-05	Akr1c12/Akr1c13,CDKN1A,COL4A2,DDIT3,ELOVL3,FAH,GSDMC,HAL,HSD11B1,IGFBP2,KRT23,KRT8,Orm1 (includes others),PHLDA1,RGN,SELENBP1,SGK1,SLC37A4,SLC4A4,UGCG,Uox	220 (7)
SOD2		enzyme		-0.807		3.59e-05	ACP3,ANKRD29,ASB4,CDKN1A,DDIT3,GSN,HMOX1,ID2,INHBE,KNG1,MMP13,MMP3,MMP9,SERPINE1,SHISA4,TGFB1,TNF	399 (19)
sunitinib		chemical drug		-0.894	bias	3.74e-05	CCN2,CCND3,CDKN1A,COL4A2,COL7A1,CXCL3,ECM1,FN1,ITGB2,ITGB3,LAMA3,LAMB3,MMP9	378 (17)
lomustine		chemical drug	Activated	3.606	bias	3.74e-05	CD14,CLDN4,ELF3,FBLIM1,FXYD5,IER3,LAMC2,LXN,Pvr,SPP1,TES,UPP1,VIM
MNT		transcription regulator		0	bias	3.76e-05	BCL6,CCNG2,DDIT3,KLF10,NCL,TNF,TXNIP
PROC		peptidase	Inhibited	-2.673		3.92e-05	AGT,Ccl2,CXCL2,CXCL3,DDX21,HK1,MMP9,MOK,NOS2,SERPINE1,TNF	375 (19)
HNRNPK		other		0.497		3.92e-05	AGT,AIRE,CCN2,CDKN1A,KNG1,LPIN1,MMP10,MMP3,PDLIM2,PRELP,Tmsb4x (includes others)	341 (11)
NfkB1-RelA		complex	Activated	2.648	bias	3.93e-05	ADAMTS4,CCL20,CCND1,CSF2,CXCL3,MMP13,MMP3,MMP9,NOS2,TNF	230 (4)
PLAUR		transmembrane receptor		1.557	bias	3.93e-05	Ccl2,CCND1,CDH1,CXCL3,FOSL1,MMP3,MMP9,PLAU,TNF,VIM	324 (17)
CCR2		G-protein coupled receptor		0.524	bias	3.95e-05	Ccl2,Ccl7,Ccl8,COL14A1,COL4A2,CSF2,CXCL2,CXCL3,FN1,HSPG2,MMP13,MMP9,OGN,PLOD1,PRELP,SLPI,TGFB1,TNF	478 (19)
PP2/AG1879 tyrosine kinase inhibitor		chemical - kinase inhibitor		-1.297	bias	3.97e-05	AGT,CCN2,CDH1,CDKN1A,CXCL16,EDN1,FN1,HMOX1,KLK3,MAPT,MMP13,PLAU,SERPINE1,SPP1,VIM	453 (18)
MAX		transcription regulator		1.117		4.1e-05	BCL6,CCNG2,CDKN1A,DDIT3,DKC1,DUSP2,EDN1,HK2,ID2,KLF10,NCL,NPM1,PDK1,SLC2A1,TNNT2,TXNIP	218 (4)
PRKCA		kinase		1.468	bias	4.19e-05	BNIP3L,CCN2,CCND1,CDKN1A,CHRND,CSF2,CXCL2,CXCL3,FN1,HSPA1A/HSPA1B,ID2,IGF2BP3,MMP3,MMP9,NFKBIA,NOS2,SELP,SERPINE1,TNF	403 (17)
LIPE		enzyme		-0.378		4.19e-05	ACSS2,AGRP,BCL6,CD74,CITED2,DMPK,EDN1,FBP2,FKBP5,GAPDH,HSPA1A/HSPA1B,ID2,INMT,MAPT,MYH3,PC,PPARGC1A,THRSP,TNF	307 (16)
hexachlorobenzene		chemical toxicant	Activated	3.464	bias	4.34e-05	CD14,ELF3,FBLIM1,FXYD5,IER3,LAMC2,LXN,MMP9,SPP1,TES,UPP1,VIM	276 (10)
PKD1		ion channel		0.129		4.35e-05	Acp5,ADAM22,ADCY3,AXL,BGLAP,Ccl2,CCN2,CDKN1A,CXCL16,CXCL2,DDIT3,DPEP1,F2RL2,FOSB,IDH1,KLK3,KNG1,KRT18,LOX,LTBP1,MCUB,SLC13A2,SLC16A4,SLC4A1,TBC1D4,VWF	461 (21)
FLI1		transcription regulator		-0.304	bias	4.43e-05	ADGRG1,AIRE,Ccl2,CCN2,CCND1,CCND3,CSF1R,DDX21,DNTT,ID2,LDHA,LOX,NPM1	221 (7)
C5AR1		G-protein coupled receptor	Activated	2.569	bias	4.43e-05	C3,C5AR2,Ccl2,CXCL2,CXCL3,FCGR2B,IL27,LTBP1,LTBP2,MMP9,SELP,SERPINE1,TNF	351 (14)
triamterene		chemical drug	Activated	3.569	bias	4.43e-05	CD14,CLDN4,ELF3,FBLIM1,FXYD5,IER3,LAMC2,LXN,Pvr,SPP1,TES,UPP1,VIM
POR		enzyme	Inhibited	-2.354		4.45e-05	ACAT2,Acot1,CD74,DHCR7,ELOVL3,EREG,ETHE1,GSTA5,GSTM1,Gstm3,GSTM5,Gstt3,HLA-A,HMOX1,Mt1,MVD,Naip1 (includes others),NSDHL,PLA2G7,RETSAT,SERPINA3,TM7SF2,TMEM229B,UGDH	315 (9)
mir-135		microRNA		-1.601	bias	4.54e-05	ALOX5AP,CASP1,Ccl7,Ccl8,CDH1,EDN1,IL1R1,MMP13,SPP1
IL17RA		transmembrane receptor		1.794	bias	4.54e-05	Ccl2,CCL20,CXCL2,CXCL3,MMP13,MMP3,MMP9,SELP,TNF	374 (15)
cobalt chloride		chemical reagent	Activated	3.805	bias	4.58e-05	ADM,ADORA2B,ALDOA,BHLHE40,BNIP3,CCR7,CDKN1A,DDIT4,FLT1,HMOX1,NDRG1,PGK1,PKM,SLC2A1,WT1	443 (19)
mycophenolic acid		chemical drug		1.87	bias	4.58e-05	ADM,CCL20,CCN2,CCND3,CDKN1A,CXCL3,EDN1,FN1,GNL3,ID2,KRT17,KRT19,MMP13,SERPINE1,UGCG	429 (23)
GW501516		chemical drug		-0.547	bias	4.62e-05	Acot1,ANGPTL4,CCND1,CDKN1A,Ctla2a/Ctla2b,FLT1,IGFBP2,IGFBP5,KRT19,LAMB3,LPIN1,Orm1 (includes others),PLAT,PPARD,PPARGC1A,SLPI,Sprr2g	452 (20)
arachidonic acid		chemical - endogenous mammalian		1.244		4.62e-05	ABCG1,DDIT3,EDN1,FOSL1,HMOX1,ITGB3,MMP13,NFKBIA,PLAU,PTGES,PTGS1,SELP,SPP1,THRSP,TNF,TNFRSF9,VIM	256 (13)
PRKAA1		kinase	Inhibited	-2.165	bias	4.63e-05	ACKR3,CCND3,CDKN1A,DDIT3,EGLN3,FKBP5,FN1,Gsta4,HIGD1A,ID2,IL1R1,LDHA,Ly6a (includes others),MMP9,MYLK,NFKBIA,NOS2,PPARGC1A,PTPRR,THRSP,TNF,TNFSF15,ZFP36L1	422 (23)
TAF4B		transcription regulator		1	bias	4.64e-05	CCN2,FN1,IER3,MMP13,MMP3,NFKBIA,SPP1,TGFB1
immethridine		chemical reagent	Inhibited	-2.828	bias	4.64e-05	C3,Ccl2,Ccl7,CD14,CXCL3,IFI16,SERPINA3,SPP1
FGF1		growth factor		-0.218		4.68e-05	APOE,Ccl2,CCN2,CCN5,CCND1,CD68,CDH1,CDKN1A,DUSP6,EDN1,Fndc1,GSTM1,GSTM5,HMOX1,LTB,SPP1,TGFB1,TNF,UGT2B17	436 (22)
SRC		kinase	Activated	2.225	bias	4.68e-05	ABCB11,ABCG1,CCND1,CDH1,CDKN1A,CSF2,ENO1,FN1,FOSL1,KLK3,KRT18,MMP9,PGK1,PLAT,PLAU,RETSAT,SLC2A1,SPP1,VIM	396 (21)
SCARB1		transporter		0.784		4.8e-05	ABCG1,APOE,CD68,CXCL2,DDIT4,NLRP3,NOS2,SELP,SIAH2,SPP1,TNF	260 (13)
ITGA5		transmembrane receptor		1.741	bias	4.8e-05	APOE,CCND1,CDKN1A,IGFBP2,MMP9,NOS2,PLAU,RAC2,SELP,TNF,WNT9A	352 (21)
2-bromoethylamine		chemical reagent	Activated	3.283	bias	4.8e-05	CD14,CLDN4,ELF3,FBLIM1,FXYD5,IER3,LAMC2,LXN,SPP1,UPP1,VIM
JMF3086		chemical reagent		-1.342	bias	4.81e-05	Ccl2,CCND1,CXCL2,CXCL3,TNF	424 (15)
conjugated linoleic acid		chemical drug		-1.287		4.95e-05	Acp5,ANGPTL4,CBS/CBSL,FCGR2B,ITGB2,MMP9,PPARGC1A,Slc25a1,TNF,VEGFD	424 (17)
lysophosphatidylcholine		chemical - other	Activated	2.915	bias	4.99e-05	Ccl2,CD74,CSF2,DHCR7,GPR132,MVD,NOS2,NSDHL,PLAU,SERPINE1,TM7SF2,TNF,TNFRSF9,TNFSF15	358 (16)
AGER		transmembrane receptor		0.938		4.99e-05	Ccl2,CCND1,CDKN1A,CXCL2,CXCL3,FLT1,FN1,IL4R,MMP3,MMP9,SERPINE1,TGFB1,TNF,TXNIP	387 (15)
MEF2D		transcription regulator		0.774	bias	4.99e-05	CCN2,CCND1,CCND3,CDH1,FN1,FOSB,Gsta4,GSTA5,HMOX1,PPARGC1A,SOD3,TGFB1,TNNC1,VIM	404 (18)
FH		enzyme				5.09e-05	AATF,CDKN1A,HMOX1,LDHA,LTBP2,UGT2B10
LIF	1.209	cytokine		1.065		5.18e-05	BGLAP,BMP7,C16orf89,Ccl2,CCND1,CD34,CDH1,CDKN1A,CSF1R,CXCL2,ELF3,EREG,FN1,GHRH,HK2,IFI16,KLF10,KNG1,LBP,LIFR,MMP13,SERPINA3,SPP1,SPRR1A,TNF,VWF,WT1	437 (21)
MAPKAPK2		kinase	Activated	2.85	bias	5.21e-05	Ccl2,Ccl7,CITED2,CXCL2,CXCL3,DDIT3,MMP9,NFKBIA,PLAT,PLAU,SLA,TNF	288 (14)
NR0B2		ligand-dependent nuclear receptor	Inhibited	-2.478	bias	5.23e-05	ABCB11,AGT,Ccl2,CCN2,CDKN1A,Cyp2b13/Cyp2b9,GSTA5,GSTM1,Gstm3,GSTM5,LPIN1,NOS2,P4HB,PIK3R5,PPARGC1A,SERPINE1,SPP1,TGFB1,TNF	431 (21)
PIK3R1		kinase		0.75	bias	5.28e-05	CCND1,DDIT3,HMOX1,LDHA,MMP9,NOS2,PDK1,PKM,PLAU,SELP,SERPINE1,SLC2A1,TGFB1,TNF,TXNIP	453 (20)
PLCG1		enzyme		-1.382		5.52e-05	ALDOC,CCND1,CCND3,ENO2,LDHA,SERPINE1,SLC2A1	417 (21)
LY6E		other		-0.57		5.52e-05	CCN2,CD14,CD34,NFKBIA,PSCA,SERPINE1,TNF	223 (7)
TGFB2		growth factor		-0.403		5.62e-05	ANGPTL4,BGLAP,BHLHE40,CCN2,CD248,Ctla2a/Ctla2b,DES,EDN1,FN1,HMOX1,HSPG2,MMP9,NOS2,OSR1,SERPINE1,SPP1,TGFB1,WNT9A	392 (17)
dinoprost		chemical - endogenous mammalian		0.262		5.79e-05	ADM,ANXA4,CCND1,EDN1,GSTM1,HMGCS2,HSPA1A/HSPA1B,ID2,LIPA,MMP9,PTGS1,SPP1,TGFB1,THRSP	434 (18)
FGFR4		kinase		0.128	bias	5.88e-05	ACACB,CCND1,CDH1,CDKN1A,DGAT2,MMP13,PLAU,SERPINE1,TGFB1	386 (16)
ADORA2A		G-protein coupled receptor		-0.101		5.93e-05	ALDOC,CAMKV,Ccl2,CSF1R,CXCL2,DGAT2,GAPDH,GPI,HBA1/HBA2,HMOX1,KIF5A,MMP9,NFKBIA,NOS2,P4HB,PGAM1,PPARGC1A,TGFB1,TNF,TUBB4A	285 (18)
ascorbic acid		chemical - endogenous mammalian		-0.062		6.06e-05	BGLAP,BMF,CDKN1A,DDIT3,IGFBP2,IGFBP5,ITGB3,MMP13,NDRG1,SERPINE1,SLC2A1,SPP1,TGFB1,TNF,ZAP70	419 (20)
Ifn gamma		complex		1.696	bias	6.08e-05	AGT,BGLAP,CASP1,Ccl2,CDKN1A,CHI3L1,CXCL16,EDN1,FLT1,IGFBP5,LIF,Ly6a (includes others),MMP9,NOS2,TNF,TNFRSF9	433 (15)
DIO3		enzyme		-0.032		6.11e-05	ALOX5AP,ATP13A4,CTTNBP2,FOXQ1,FXYD6,GLS2,GSTA5,HLA-A,HSD17B1,ITGB2,KY,LAPTM5,MMP9,MYOZ2,PTGDS,PTPRR,SLC13A2,SLC16A4,Slc25a1,SLC52A3,STC1,TBC1D30,Tmsb4x (includes others)
PCGEM1		other	Activated	2.625	bias	6.18e-05	ALDOA,ENO1,GAPDH,GPI,HK2,IDH1,LDHA,PGK1,PKM,SLC2A1	300 (7)
mir-22		microRNA	Inhibited	-2.234	bias	6.18e-05	ARRB1,BMP6,BMP7,CCND3,CDH1,CDKN1A,FOSL1,HK2,MALAT1,TNF	352 (16)
ADORA2B	1.301	G-protein coupled receptor		0.788		6.18e-05	Ccl2,CCND1,CXCL2,CXCL3,MMP9,NOS2,SERPINE1,SPP1,TGFB1,TNF	375 (17)
SAHM1		chemical reagent	Inhibited	-3.162	bias	6.18e-05	ANKRD37,BHLHE40,BNIP3,CD300A,DDIT4,HK2,PDK1,RHOBTB1,SUSD4,TBC1D4
CD300LF		other	Activated	2.121	bias	6.29e-05	ACSS2,APOBR,GPI,HK1,IDH1,MMP9,MPC2,SLC2A1
CAV1		transmembrane receptor		1.78		6.5e-05	ACVRL1,ADAMTS4,CCND1,CD14,CDH1,CDKN1A,CSF1R,FN1,HK2,HMOX1,KRT18,KRT19,KRT8,NOS2,NPM1,SCG5,SERPINE1,SPRR1A,TNF,VIM,WFDC2	381 (18)
MECP2		transcription regulator		0.895		6.51e-05	ABCB1,APOE,CAMK2B,CAPG,CDH1,CYB5A,DOCK8,FKBP5,GSTO1,HBA1/HBA2,Mt1,NAV3,S100A4,SGK1,SLC12A5,SLC17A7,SYN1,SYN3,VIM	419 (19)
NTRK2		kinase		1.947	bias	6.72e-05	ABCB1,CASP1,CCND1,CDH1,CDKN1A,Muc1,NOS2,SERPINE1,SERTAD1,SLC12A5,SPP1,SYN1,TNF,VIM	450 (19)
allopurinol		chemical drug	Activated	3.5		6.91e-05	CD14,CLDN4,ELF3,FBLIM1,FXYD5,HMOX1,IER3,LAMC2,LXN,Pvr,SLC2A1,SPP1,TES,TXNIP,UPP1,VIM	445 (19)
paraquat		chemical toxicant		1.785	bias	7.05e-05	ADAM22,AGT,BNIP3,CCN2,EDN1,FN1,Gsta4,HMOX1,LAMC2,LIFR,MMP3,MMP9,Mt1,Mt2,PLCE1,SOD3,TGFB1,TRPM3	307 (18)
Pkc(s)		group	Activated	2.467	bias	7.11e-05	ADM,ARG2,CCN2,CCND3,CDKN1A,DDIT3,DES,EDN1,FN1,FOSL1,HMOX1,ID2,KRT8,LIPA,MMP13,MMP9,NOS1,NOS2,P4HB,PHLDA1,PSCA,SERPINE1,SPP1,STC1,TGFB1,TGM1,TNF	398 (21)
fenamic acid		chemical reagent	Activated	3.571	bias	7.21e-05	CD14,CLDN4,ELF3,FBLIM1,FXYD5,IER3,LAMC2,LXN,Pvr,SPP1,TES,UPP1,VIM
DNMT3A		enzyme		-0.01		7.31e-05	ATP2B4,CASP6,CD79A,CD79B,CDH1,CSF1R,ERO1A,IGFBP5,IRF5,ITPR3,Mt1,MYH7B,PDE1A,PDE1C,PLA2G7,PLD4,PRKAR2B,PTGS1,RECQL4,SPP1,TGFB1,TNNC1,TNNT2	296 (13)
GPER1		G-protein coupled receptor		1.227	bias	7.4e-05	BHLHE40,CCN2,CCND1,CDKN1A,DDIT3,DDIT4,EDN1,FOSB,MYH10,NFKBIA,NOP58,TNF	465 (21)
carbon tetrachloride		chemical toxicant	Activated	2.612	bias	7.68e-05	APOE,Ccl2,CCN2,CDKN1A,Ces1g,Cyp2b13/Cyp2b9,DDIT3,DES,FGF21,FN1,Gsta4,GSTA5,GSTM1,HMOX1,HSPD1,IGFBP5,INHBE,MMP13,MMP9,Mt1,Mt2,NOS2,PPARD,RGN,SPP1,TGFB1,TNF	407 (19)
SREBF2		transcription regulator	Activated	3.658	bias	7.76e-05	AACS,ACSS2,ALDOC,CDKN1A,CYB5A,DHCR7,HSD17B1,IDH1,LIPA,MVD,NLRP3,NSDHL,THRSP,TM7SF2	445 (21)
TCR		complex		1.814	bias	7.83e-05	ADM,ALDOA,APOE,BIN1,BSG,CCND1,CCND3,CCR7,CDH1,CSF2,CYTIP,DHX58,DKC1,ENO1,HSPD1,IL4R,ISG20,ITGB7,LIPA,NFKBIA,NME1,NOP58,P4HB,PA2G4,PGAM1,PGK1,PIK3R3,PRDM1,RNF128,RPS2,RRS1,SERPINA3,SIAH2,SLC2A1,SPP1,TGFB1,TNF,TPI1,ZAP70	440 (19)
SIN3B		transcription regulator				7.89e-05	BCL6,CCNG2,DDIT3,KLF10,LDHA,NCL,TXNIP	300 (7)
tranilast		chemical drug		-0.564	bias	7.89e-05	CDH1,CDKN1A,CSF2,NOS2,TGFB1,TNF,TXNIP	427 (16)
HDAC1		transcription regulator		-0.293		8.22e-05	ABCB1,Acp5,AMPD3,BCL6,BMF,CCND1,CD34,CDH1,CDKN1A,CSF1R,FLT1,FN1,KLK3,LGR6,MMP9,Mt1,Mt2,NCL,NFKBIA,NOS2,PLAU,PPARGC1A,RECK,RECQL4,SERPINE1,SGK1,SLC12A5,SPP1,Tcam1,THEMIS,TNF,TPD52	467 (22)
FAS		transmembrane receptor		0.598		8.29e-05	CAMK2B,Ccl2,CCL20,CCN2,CDC42EP2,CDKN1A,COL4A2,CXCL2,CXCL3,F2RL1,FAIM2,FCGR2B,FLT1,FOSB,GLIPR1,GRK5,IER3,IMPA2,JMJD6,LTB,LY75,MMP13,MMP9,NFKBIA,NOS2,NUAK2,PLAU,PPFIBP2,SELP,SELPLG,SERPINE1,SIAH2,SIPA1,SLPI,SPP1,TGFB1,TGM3,TNF,UGCG	255 (12)
TNFRSF1A		transmembrane receptor		1.837		8.37e-05	AQP5,Ccl2,CCL20,CCN2,CD68,CDKN1A,CSF2,CXCL2,CXCL3,FLT1,IER3,LBP,MMP13,MMP9,NOS2,PLAU,SELP,SERPINE1,TGFB1,TMCC2,TNF,TRAF1	379 (14)
deoxycorticosterone acetate/potassium chloride/sodium chloride		chemical reagent	Activated	2.178		8.39e-05	AGT,Ccl2,CXCL2,KNG1,NOS1,PTGS1,SPP1,TNF	350 (18)
TRADD		other	Activated	2.138	bias	8.39e-05	CSF2,CXCL2,CXCL3,KLK3,MMP9,NFKBIA,TNF,TRAF1	244 (13)
SFN		other		1.4	bias	8.39e-05	BCL6,CDH1,FKBP5,IL1R1,KRT18,KRT8,SGK1,VIM	498 (18)
MSTN		growth factor		-0.738		8.42e-05	Acp5,BGLAP,BMP7,CDKN1A,DES,FN1,IGFBP5,KLF10,PPARGC1A,SLC2A1,SPP1,TGFB1,VIM	490 (22)
SCD		enzyme		0.511		8.42e-05	ACACB,ANGPTL4,Ccl2,CXCL3,DDIT3,FGF21,NOS2,PPARD,PPARGC1A,Scd3,SLC2A1,TNF,TNFRSF9	390 (22)
laquinimod		chemical drug	Activated	3.647	bias	8.44e-05	ACP3,Aox3,Apol7e (includes others),CDH1,CNGA3,Ctla2a/Ctla2b,Cxcl3,FKBP5,LAD1,MMP13,MMP27,MPZL2,PGF,RUSC2,THRSP,TIPARP,TPH1
FOXO4		transcription regulator		1.363		8.44e-05	BCL6,BNIP3,CCN2,CCND1,CCNG2,CDKN1A,COL4A2,IER3,IL1R1,ITGB2,MMP9,PTGS1,SERPINE1,SGK1,SLC2A1,TGFB1,TXNIP	376 (16)
MAP3K8		kinase		1.526		8.68e-05	ACP3,APOE,Apol7e (includes others),ARRDC3,Ccl2,CCL20,CLIC5,CSF2,CXCL2,CXCL3,DUSP6,IER3,LAD1,MMP3,MMP9,PLAT,RHOF,SLA,SLCO4A1,TNF,TXNIP	336 (14)
WWTR1		transcription regulator		-0.942		8.76e-05	ANGPTL4,BGLAP,CCN2,CDKN1A,CXCL2,CXCL3,FN1,ID2,ITGB2,LAMA3,SERPINE1,SPP1	313 (19)
AG490		chemical - kinase inhibitor	Inhibited	-2.638	bias	8.86e-05	AGT,AKR1C3,BMP7,Ccl2,CCN2,CCND3,CD68,CDKN1A,CXCL2,EDN1,FTO,MMP9,MYH10,NOS2,SPP1,TNF	421 (22)
heparin		chemical - endogenous mammalian		0.346		8.94e-05	ALAS1,APOE,BGLAP,CCND1,FLT1,FN1,IL1R1,MMP9,NOS2,PLAT,SELP,SLC2A1,TNF,VIM	319 (18)
IRAK4		kinase		1.768	bias	8.94e-05	Ccl2,CCL20,CXCL16,CXCL2,CXCL3,EDN1,FOSB,IRF5,LIF,NFKBIA,NLRP3,NOS2,PHLDA1,TNF	337 (13)
TBX5		transcription regulator		1.097	bias	8.94e-05	CCBE1,CCL20,Ccl8,CXCL2,DES,HSPB7,IFI16,IRX4,MMP27,PTGS1,S100A4,TNNC1,TNNT2,VIM	347 (12)
PARP		group		-0.119		9.18e-05	APOE,CDH1,CDKN1A,NOS2,VIM
PTGS1	1.287	enzyme		1.969		9.45e-05	Ccl2,EDN1,MMP9,NOS2,PTGER3,PTGES,PTGS1,STC1,TNF,TNFRSF9	376 (19)
docosahexaenoic acid		chemical drug	Inhibited	-2.439		9.51e-05	ACSS2,APOE,Ccl2,CCN2,CDKN1A,DDIT3,HK2,HMOX1,LDHA,LOX,LOXL2,MAPT,MMP13,MMP9,NOS2,PLAT,PRKG2,PTGES,PTGS1,SERPINE1,SLC2A1,TGFB1,TNF	285 (15)
8-bromoguanosine 3',5'-cyclic monophosphate		chemical - kinase inhibitor	Activated	2.952		9.57e-05	CDKN1A,EDN1,HLCS,HMOX1,MMP9,NOS2,SLC12A5,SOD3,TGFB1	391 (21)
mir-223		microRNA		0.407		9.8e-05	ABCB1,AMPD3,BST1,CCND1,CD34,CYB5A,Gstm3,GSTM5,ID2,IFI16,Ifitm6,Ly6a (includes others),MMP13,MMP27,Mt2,MYO1D,NLRP3,PADI4,PRTN3,SLC29A1
ELK1		transcription regulator	Activated	2.104	bias	9.8e-05	CCL20,CDKN1A,FOSB,FOSL1,mir-210,MMP13,MMP9,MYLK,PSMB9,SLC2A1,SPP1,TIPARP,TNF	416 (23)
POU2F1		transcription regulator				9.81e-05	BCL6,CCND1,CD79A,CD79B,CSF1R,DDIT4,GSTM1,GSTM5,Gstt1,IDH1,KLK3,NOS2,PTGDS,PTGES,SERPING1,SPP1,TNNC1,VWF	214 (8)
HNF1B		transcription regulator		0.205		9.81e-05	ANXA4,BHLHE40,CDH1,CITED2,CPN1,EPS8,FBLIM1,FN1,HGFAC,MAFB,MMP10,MPZL2,PLAU,PSTPIP2,S100A4,SLC29A1,UGT2B17,UPP1	403 (9)
phosphate		chemical - endogenous mammalian		0.775		0.0001	AXL,BGLAP,Cyb5r3,DUSP6,ECM1,ETV4,FOSL1,H3C8,HK2,LDHA,NPM1,OGN,SDF2L1,SPP1,STC1,TGFB1	177 (7)
streptozocin		chemical drug		0.712		0.000102	ABCB1,ABCB11,BGLAP,CBS/CBSL,Ccl2,CCN2,CCND3,CD68,FN1,GHRH,HMOX1,HSPD1,HSPG2,MAFB,MMP9,NOS1,NOS2,PPARD,PPARGC1A,SERPINE1,Slc25a1,SLC25A20,SLC2A1,SLC6A12,SOD3,SPP1,TGFB1,TNF,TXNIP,VIM	475 (21)
salicylic acid		chemical drug	Inhibited	-2.43	bias	0.000103	CCN2,CSF2,DDIT3,FGF21,FKBP5,MMP9,NOS2,PTGS1,SELP,TGFB1,TNF	344 (17)
promegestone		chemical drug		1.687	bias	0.000103	BCL6,CCN2,CCND1,CDKN1A,ENO2,FKBP5,HSD17B2,IER3,IL1R1,LAMC2,NFKBIA,PIM2,SGK1,TIPARP,TXNIP	436 (20)
IFNAR1		transmembrane receptor	Activated	3.135	bias	0.000105	Apol7e (includes others),AXL,CCL20,CLIC5,CXCL2,CXCL3,Cxcl3,DUSP6,F7,HLA-A,IFI16,IL27,LIF,Ly6a (includes others),NOS2,PLA2G7,PLAT,RNASE2,SEPTIN4,SERPINE1,TNF	315 (13)
sulforafan		chemical drug		1.331		0.000108	ABCB1,Akr1c12/Akr1c13,ATG9B,CCND1,CDKN1A,EPHX1,GBE1,GSTA5,GSTM1,Gstm3,GSTM5,HMOX1,KRT17,MMP9,Mt1,NFKBIA,NOS2,PTGES,TNF,VIM	359 (14)
15-deoxy-delta-12,14 -PGJ 2		chemical - endogenous mammalian		-0.686		0.000109	ADAMTS4,BGLAP,Ccl2,CCN2,CCND1,CDKN1A,CSF2,CXCL2,DDIT3,DES,FLT1,FN1,GSN,HMOX1,HTRA3,KLK3,MMP13,MMP3,MMP9,MXD1,NFKBIA,NOS2,PLAU,PTGES,SERPINE1,SPP1,TNF,WT1	330 (18)
MEF2C		transcription regulator		0.961	bias	0.00011	BGLAP,CCBE1,Ccl2,Ccl8,CDKN1A,CXCL2,DES,FOSB,HSPB7,MMP10,MMP13,MMP27,MYOZ2,PPARGC1A,PTGS1,S100A4,TNNC1,TNNT2,VIM	288 (12)
Tnf receptor		group		0.335	bias	0.00011	C3,CCL20,CCN2,MMP9,NOS2,SERPINE1,TGFB1	354 (15)
zinc sulfate		chemical drug		0.021		0.00011	C3,HMOX1,Hspa1b,MAPT,Mt1,NOS2,TNF	369 (20)
Zn2+		chemical - endogenous mammalian	Activated	2.582	bias	0.00011	MMP13,MMP3,MMP9,Mt1,Mt2,NOS2,SLC39A8	289 (19)
ASXL2		other	Activated	2.828	bias	0.00011	ENO2,FAM162A,HK2,HSD11B1,KLF15,LRP2BP,PGK1,SERPINE1	207 (7)
GNA14		enzyme				0.000114	ABCB1,ADM,BNIP3,CXCL3,GALE,HK2,LIF,PDK1,PHLDA1,PLAT,SELENBP1,SGK1,ZFP36L1	318 (7)
2-deoxyglucose		chemical drug		0.462		0.000114	ABCB1,AGRP,BMF,Ccl2,CCND1,CDKN1A,CSF1R,DDIT3,DDIT4,MMP13,SPP1,TNF,TXNIP	415 (21)
thymoquinone		chemical drug		0.314		0.000116	CASP1,CD14,CDKN1A,HMOX1,MMP13,MMP3,MMP9,PDE1A,PKM,TNF	386 (17)
CTBP1		enzyme		-0.751	bias	0.000116	ACKR3,BMP7,CCNG2,CDH1,CDKN1A,CSF1R,FKBP5,KRT8,TNF,TNFRSF9	45 (4)
Ro31-8220		chemical - kinase inhibitor		-1.954	bias	0.000116	CDKN1A,DDIT3,FN1,FSTL3,HMOX1,KLK3,Mt1,NOS2,SERPINE1,TRAF1	365 (15)
LINC00842		other		-0.152	bias	0.000117	CDH1,FN1,SERPINE1,VIM	264 (15)
glycitein		chemical drug	Inhibited	-2	bias	0.000117	MMP3,MMP9,NOS2,TNF	416 (16)
NSD3		enzyme		0	bias	0.000117	CCND1,CDH1,PIM2,VIM
CSRP3		other		-1.982	bias	0.000117	DES,KRT18,KRT8,TXNIP
FGF13		growth factor	Activated	2	bias	0.000117	CDKN1A,MMP13,MMP3,MMP9	342 (13)
STK38		kinase		1.268	bias	0.000117	CCL20,CXCL2,CXCL3,TNF	305 (15)
COG112 peptide		chemical reagent		-1.977	bias	0.000117	CXCL2,CXCL3,NOS2,TNF	203 (7)
quinapril		chemical drug		-1.131	bias	0.000117	ADM,Ccl2,CCN2,NOS2	351 (10)
PTHLH		other		0.072	bias	0.000118	ADAMTS7,BGLAP,Ccl2,CCND1,CDKN1A,CDKN2D,ECM1,FN1,HSPA1A/HSPA1B,MMP13,MMP9,PLAU,SERPINE1,TGM1	391 (21)
Bay 11-7082		chemical - kinase inhibitor	Inhibited	-2.886	bias	0.000118	CAVIN3,Ccl2,CCND1,CHI3L1,CITED2,CSF2,CXCL2,CXCL3,FLT1,HMOX1,MMP9,NOS2,S100A4,TNF	346 (15)
IL10		cytokine		0.137		0.00012	ABCB1,ADM,ALOX5AP,ARG2,BMP6,Ccl2,CCL20,Ccl7,Ccl8,CCND3,CCR7,CD14,CD68,CD74,CDKN1A,CDKN2D,CSF1R,CSF2,CXCL16,CXCL2,CXCL3,DEPP1,FCGR2B,FKBP5,HCK,HMOX1,IL1R1,IL27,IL4R,ITGB7,LIF,LIPA,LTB,LY75,MMP3,MMP9,Muc4,NOS2,PRDM1,PSMB9,SELPLG,SPP1,TGFB1,TINAGL1,TNF	447 (14)
MRTFB		transcription regulator		-0.464	bias	0.00012	ADM,CCN2,CD177,DIAPH3,EDN1,EYA2,FIBIN,FILIP1L,GSTM5,HLA-A,IGFBP5,Mcpt8,MGST2,MYH10,OSCP1,PRTN3,RHOBTB1,SELP,SERPINE1,SGK1,SLPI,Tpm4	136 (5)
GNB2		enzyme				0.00012	CDKN1A,CXCL3,CYTIP,FOSB,IER3,MAFB,MXI1,PLAU,PRDM1	191 (7)
quercetin		chemical drug		-1.682		0.000121	ACP3,BHLHE40,C3,Casp12,Ccl2,CRIP1,EDN1,EGLN1,FOSB,HMGCS2,HMOX1,IER3,KLF10,KLK3,KRT17,KRT18,KRT8,LEPR,MAFB,MMP13,MMP9,MRGPRF,NOS2,PLAU,PPARGC1A,TNF,Tnfsf9	365 (13)
Histone h3		group				0.000121	ABCB1,ABCB11,ACKR3,ADGRA2,AQP5,BGLAP,Ccl2,CCND1,CDH1,CDKN1A,CSF1R,DDIT3,DNTT,DUSP2,FKBP5,FLT1,GAPDH,HBA1/HBA2,HIVEP3,ID2,Ifi27l2a/Ifi27l2b,IGFBP2,KLK3,LRRC55,mir-210,MMP9,Mt1,NDUFV3,NFKBIA,NOS2,PADI3,PALLD,PPARGC1A,PRDM1,PRDM8,PTGES,PTGR1,RCAN1,SGK1,SLC12A5,SPP1,SPTA1,STOM,TGFB1,Tpm4,UPP1	441 (17)
MMP1		peptidase	Activated	3.258	bias	0.000123	CDKN1A,FN1,MAP2K1,MMP9,NFKBIA,PLAU,PTGES,S100A4,SERPINE1,TGFB1,TNF	254 (18)
DETA-NONOate		chemical reagent	Activated	3.168		0.000123	CCND1,CDKN1A,CXCL3,HMOX1,LOXL2,MMP9,NOS2,SERPINE1,SOD3,TNF,TXNIP	384 (20)
HIF1AN		enzyme	Inhibited	-2.398	bias	0.000123	ADM,ANKRD37,EGLN3,HK2,LDHA,SLC2A1	322 (13)
HIRA		transcription regulator	Activated	2.449		0.000123	Ccl2,CXCL2,EREG,FLT1,KLF1,PGF
H1-2		other		0		0.000123	CCND1,DDIT3,GAPDH,HSPA1A/HSPA1B,IER3,LTB	333 (7)
let-7a-5p (and other miRNAs w/seed GAGGUAG)		mature microRNA		-1.849	bias	0.000124	ADGRG1,BSG,CAPG,CASP1,CCND1,COL4A2,DUSP12,DUSP23,EDN1,FN1,GYS1,HBA1/HBA2,HMOX1,IGF2BP3,ITGB3,KRT19,LOXL2,MARS2,MMP9,PRDM1,PXDN,S100A4,TNF,VIM	331 (10)
RNA polymerase II		complex				0.000128	Acp5,ALAS1,ANGPTL4,BGLAP,CA12,CD14,CDH1,CDKN1A,CHEK2,CSDC2,CXCL2,DDIT3,ENO1,FLT1,FOSL1,GAPDH,H4C14,HSPA1A/HSPA1B,KSR2,MAL,MAP2K1,MMP9,NFKBIA,NOS2,PSMB9,SPP1,SPTA1,TGFB1,Tmsb4x (includes others),TNF,TNNT2	430 (16)
NUPR1		transcription regulator	Activated	3.04		0.000128	ADAM22,ADGRG1,ADM,ALDOC,ALOXE3,BNIP3,CD68,CDK15,CITED2,CREB5,CXCL3,DDIT3,DIPK2A,EGLN1,ENO2,EREG,FAM114A1,FAM162A,H2AC14,H2AC17,H3C2,HILPDA,HIVEP3,HK2,HSPA2,IGF2BP3,ITPR3,LIF,MMP10,MXD1,MYH10,NDRG1,P4HA2,PDK1,PHLDA1,PODNL1,PPFIBP2,PRELID2,RUSC2,SERPINE1,SHPK,SLC25A20,SLC2A1,SLC39A8,TNFAIP8L1,UPP1,ZFP36L1,ZNF296
BDNF		growth factor	Activated	2.842	bias	0.00013	Ank2,BHLHE40,BMP7,CASQ1,CDKN1A,CELF4,CYGB,DUSP6,FOSB,HSPA2,HSPA4L,KIF5A,KLF10,MACROD1,MALAT1,MAP1B,MAPT,MVD,MYH3,NOS1,NOS2,PDE1A,PRKAR1B,SEMA3E,SLC12A5,SLC17A7,SPP1,STXBP1,SYN1,TIPARP,Tmsb4x (includes others),TPH1,TUBA1A,TXNIP,VIM	436 (22)
MET		kinase		-0.111	bias	0.000134	BMF,CAMK2B,Ccl7,CCND1,CDH1,CDKN1A,CITED2,EDN1,FN1,HMOX1,Hspa1b,LAMA3,MAL,MMP13,PPARGC1A,SLA,SPP1,TGFB1,VIM	379 (16)
alitretinoin		chemical drug		-0.19	bias	0.000138	ABCB11,ABCG1,ACACB,ADAMTS4,CASP1,Casp12,CCL20,CCND1,CCND3,CD14,CDKN1A,CYP4F11,FN1,HSD17B1,MMP9,Naip1 (includes others),PLAU,PPARGC1A,SPP1,TGFB1,VIM	463 (22)
STK11		kinase		1.224		0.000138	AHCY,ALDOA,AVIL,Ccl2,CCND1,CDH1,CDKN1A,Cxcl3,CYP4V2,ENO1,EREG,ETV4,FN1,FOSL1,GAPDH,GPI,HILPDA,IGFBP5,LDHA,LTB,LYPD3,MMP9,NOD1,NOS2,PGK1,PGM1,PKM,SERPINE1,SLC16A4,SPP1,TPI1,VAV3	454 (23)
NFIB		transcription regulator				0.000141	ACSBG1,AQP5,BMP6,CDK18,CREB5,GFRA1,KRT8,LDHC,LOX,SLC16A14
N-acetylsphingosine		chemical reagent		1.664		0.000141	BNIP3,Ccl2,CDKN1A,CXCL2,GSTM5,HSD11B1,NOS2,SERPINE1,TNF,UGCG	309 (19)
LLGL2		other	Activated	2.121	bias	0.000143	AXL,CCN2,ITGB2,LHFPL6,NDRG1,SERPINE1,SGK1,TNNT2
RPSA		translation regulator		-1.48	bias	0.000143	Ccl7,CSF2,CXCL3,DUSP2,IL1R1,NOS2,TNF,TRAF1	413 (14)
USP7		peptidase	Activated	2.621	bias	0.000143	ACKR3,BMF,CDKN1A,FKBP5,ITGB7,KLK3,TNF,TNNT2	474 (18)
COP1		enzyme		-1.51	bias	0.000143	APOE,C3,CDKN1A,CXCL3,ETV4,IFI16,MMP3,PPARGC1A	399 (16)
bardoxolone methyl		chemical drug		-1.196	bias	0.000143	Ccl2,CCND1,HMOX1,MMP9,NOS2,THRSP,TNF,TRAF1	369 (18)
Notch		group		-0.697		0.000144	ADM,AGT,CAPG,CCND3,CDCA7,CDH1,CDKN1A,CRIP1,FCGR2B,GFRA1,ID2,IDH1,KBTBD11,MYLK,PLAU,PLD4,PRTN3,TGM1,TMEM121,TNF	424 (22)
RET		kinase	Activated	2.909	bias	0.000144	ANXA4,Ccl2,CCL20,CCND1,CSF2,DES,DUSP6,GFRA1,HSPA1A/HSPA1B,HSPD1,KLK3,LOX,MMP10,MMP3,MMP9,NOS1,PLAU,STC1,TNF,TNNT2	381 (17)
ARNT2		transcription regulator	Activated	3.414	bias	0.000145	ABCG1,ANGPTL4,APOE,BST1,Cyct,DNASE1,H2-Q5,HGFAC,HLA-A,IFI16,ITGB3,KLK3,LAMB3,LCP1,LDB2,LIFR,PADI3,PGK1,SELENBP1,SLC2A1,SPRR1A,TNF,TNFRSF9,Tnfsf9,ZFP36L1
torin1		chemical reagent	Inhibited	-2.647	bias	0.000145	ACACB,ACSS2,ALDOA,ALDOC,CCND1,CCND3,CDH1,DDIT3,ENO1,GAPDH,GPI,HK1,HK2,LDHA,PFKL,PFKP,PGAM1,PGK1,PKM,RPS18,RPS2,TPI1,VIM	488 (21)
HDL		complex		-0.419		0.000147	ABCG1,Ccl2,DDIT3,EGLN1,EGLN3,ITGB2,ITGB3,PPARGC1A,SELP,SIAH2,TNF	259 (18)
carboplatin		chemical drug	Activated	2.53	bias	0.000147	ABCB1,CLDN4,ELF3,FXYD5,IER3,LAMC2,LXN,Pvr,SPP1,UPP1,VIM
iron		chemical - endogenous mammalian		0.041		0.000147	BMP6,CCND1,CCND3,CDKN1A,DDIT3,HMOX1,Mt1,NDRG1,SLC39A8,TMPRSS6,TNF	382 (20)
hydrogen peroxide		chemical - endogenous mammalian	Activated	3.363	bias	0.000147	ABCB1,ACAT2,AGT,Ank2,BGLAP,BSG,CASP1,Ccl2,CCN2,CCND1,CCND3,CD68,CDH1,CDKN1A,CXCL3,DDIT3,DDIT4,DHCR7,DUSP2,EDN1,EID1,F2RL1,FN1,FOSL1,GLRX,GLS2,Gsta4,GSTA5,HMGCS2,HMOX1,Hspa1b,ITGB3,MMP10,MMP13,MMP3,MMP9,NOS1,NOS2,PGF,PPARGC1A,PSTPIP2,SERPINE1,SGK1,SPP1,STC1,TNF,TXNIP,UACA,VIM	431 (19)
diethylnitrosamine		chemical toxicant		-1.164		0.000148	CCND1,CDKN1A,ELOVL3,GSTA5,HMOX1,Hspa1b,IGFBP2,KRT8,Mt1,Mt2,NOS2,PHLDA1,PPARGC1A,SELENBP1,SLC37A4,TGFB1,TNF	470 (22)
filgrastim		biologic drug		-1.443		0.000149	ARRB1,ATP2B4,CCND3,CD177,CD74,CSF1R,ENO1,FKBP5,GAPDH,GLIPR1,GPR84,HILPDA,IL18RAP,IL1R1,IL4R,ITGB7,ITPK1,LAMB3,LDHA,LY75,MAFF,MELTF,MMP9,MPEG1,NLRP3,NMNAT2,NOD1,PIM2,PLB1,PLD4,PRKAR2B,RNASE2,S100A4,SERPING1,SGK1,SLC45A3,SPP1,SULF2,TLE5,TNFSF12,VIM,ZFP36L1,ZNF395
losartan potassium		chemical drug		-1.526	bias	0.000149	AGT,BMP7,Ccl2,CCN2,CXCL3,Cxcl3,EDN1,FN1,GRK5,MAPT,MMP9,NOS1,NOS2,PPARGC1A,SERPINE1,SPP1,TGFB1,TNF	413 (19)
FGFR3		kinase		0		0.00015	CCND1,CDH1,CDKN1A,CDKN2D,DUSP6,HK2,LTB,MMP9,SPP1	395 (18)
LEF1		transcription regulator		0.874	bias	0.000151	BGLAP,CCND1,CDH1,CDKN1A,ECM1,ENO2,EPHX1,FN1,ID2,MMP13,MXD1,Naip1 (includes others),NCOA7,NTN4,PHLDA1,PRDM1,SGK1,SH3GL3,SPP1,VIM,ZC3H12D	495 (24)
sulindac sulfide		chemical drug		-0.903		0.000152	CCN2,CCND1,CDKN1A,DDIT3,KRT19,LDHA,MYOZ2,PGAM1,PLAU,PPARD,PTGES,RRS1,STC1	253 (15)
TRAF2		enzyme		0.384		0.000154	ADM,ANXA4,CSF2,CXCL3,IL27,KSR1,MMP9,MPEG1,Muc1,NDRG1,NOS2,PPARGC1A,PPFIBP2,TNF	376 (17)
FBXO32		enzyme	Inhibited	-2.256		0.000154	ADSS1,CCL20,CSF2,CXCL2,CXCL3,Cxcl3,HSPB7,IL1R1,KRT19,LBP,MAPT,MMP3,PTGER3,PTGES
MTF1		transcription regulator	Activated	2.227	bias	0.000161	MMP13,MMP3,MMP9,Mt1,PGF
RLIM		enzyme		0.447	bias	0.000161	CCN2,CDKN1A,FN1,SERPINE1,VIM	199 (11)
C6		other		1.498	bias	0.000161	Ccl2,CXCL2,CXCL3,SELP,TNF	140 (7)
5-N-ethylcarboxamido adenosine		chemical reagent		1.622		0.000165	ACKR3,ADM,ADORA2B,ARG2,BHLHE40,Ccl2,CCL20,CCN2,HK2,HMOX1,NOS2,SERPINE1,ST3GAL1,TGFB1,TNF,TXNIP,VIM	414 (17)
calcimycin		chemical reagent		1.83	bias	0.000165	CD14,CSF2,DDIT3,DDIT4,FN1,FOSB,FOSL1,HSD17B1,MMP13,NOS2,RCAN1,SDF2L1,SERPINE1,SLC2A1,SYN1,THRSP,TNF	366 (21)
SB-431542		chemical reagent		0.61		0.000165	BMP6,Ccl2,Ccl7,CCN2,CCND1,CD14,CDH1,DHCR7,ECSCR,FN1,ID2,KRT18,MAFB,MVD,NSDHL,SERPINE1,SPP1,TGFB1	308 (18)
ursodeoxycholic acid		chemical - endogenous mammalian		0.718		0.000166	ABCB1,ABCB11,Ccl2,CCL20,CCN2,DDIT3,ELF3,NOS2,SPP1,TGFB1,TNF,UGT2B17	344 (17)
cadmium		chemical toxicant		1.866	bias	0.000175	C3,CCND1,CDKN1A,CYB5A,EPHX1,HMOX1,LOX,Mt1,Mt2,PLAU,RETSAT,SGK1,SLC39A8	421 (20)
CDH1	2.417	other		-1.075		0.000175	BMP7,CCND1,CDH1,FN1,FOSL1,ITGB3,KRT18,KRT19,MMP3,MMP9,S100A4,TGFB1,TNF,VIM	452 (19)
mir-21		microRNA	Inhibited	-2.953	bias	0.000176	AIF1,C1R,Casp12,Ccl2,CDH1,CDKN1A,CXCL2,Cxcl3,DHX58,FN1,IFI16,LEPR,LTB,MMP9,NLRP3,NME1,NOS2,Orm1 (includes others),PGAM1,PLAT,RECK,Slfn2,SLPI,SOD3,TGFB1,TGM1,TNF,TNFRSF9,TRAF1,TREM2,UBE2L6	320 (16)
NBEAL2		other		-0.816	bias	0.000182	Ccl7,CXCL16,CXCL2,CXCL3,SELP,VWF	392 (10)
THY1		other		1.127	bias	0.000182	AXL,CDH1,MMP10,MMP13,TGFB1,VIM	371 (16)
C5		other		1.387	bias	0.000182	C5AR2,Ccl2,CXCL2,CXCL3,ITGB2,TNF	409 (14)
phenyl-N-tert-butylnitrone		chemical reagent		-0.59	bias	0.000182	FN1,HMOX1,HSPA1A/HSPA1B,NOS2,TGFB1,TNF	356 (19)
SLC22A5		transporter	Activated	2.121	bias	0.000184	ACVRL1,BMP6,CDKN1A,ITGB7,LTBP1,PLAU,TGFB1,TNF
STS		enzyme		0		0.000184	Ccl2,CD68,HSPA1A/HSPA1B,IGFBP2,Mt1,MYLK,NOS2,TNF	379 (16)
KRT17	3.018	other	Activated	2.828	bias	0.000184	AIRE,CXCL2,CXCL3,MMP13,MMP3,MMP9,SPP1,TNF	78 (3)
crocidolite asbestos		chemical toxicant		1.989	bias	0.000184	Ccl2,CCND1,CXCL2,FOSL1,LIF,MMP13,NOS2,SPP1	320 (13)
MEOX2		transcription regulator		-0.913	bias	0.000186	CCL20,CDKN1A,CDKN2D,CXCL2,CXCL3,EDN1,ITGB3,MMP10,TRAF1	321 (12)
GNB1		enzyme				0.000186	CDKN1A,CXCL3,CYTIP,FOSB,IER3,MAFB,MXI1,PLAU,PRDM1	377 (18)
parthenolide		chemical drug	Inhibited	-2.085	bias	0.000186	CASP1,Ccl2,CXCL2,CXCL3,DDIT3,HMOX1,LIF,MMP9,TNF	357 (14)
SPI1		transcription regulator	Activated	2.271	bias	0.000188	Acp5,BCL6,CCND1,CCR7,CD14,CD68,CD79A,CD79B,CDKN1A,CHI3L1,CSF1R,DDX21,DUSP6,FCGR2B,FUT7,GPR84,ID2,IL27,ISG20,ITGB2,KLK3,LTB,NCF4,NOS2,PRDM1,PRDX4,PRTN3,PSMB9,SP110,SPP1,TNF,VIM	433 (18)
daidzein		chemical drug		0.62		0.000191	ABCG1,AIF1,AKR1C3,APOE,CCND1,FCGR2B,FOSB,FXYD5,HLA-A,HMOX1,ID2,ITGB2,LAPTM5,SIGLEC10,TPD52	432 (19)
infliximab		biologic drug		-1.212	bias	0.000193	Ccl2,CCL20,CYP27B1,DDIT4,EDN1,FCGR2B,NFKBIA,PTGES,TGM3,TNF,TNFRSF9,TRAF1	408 (22)
tetrachlorodibenzodioxin		chemical toxicant	Activated	3.095		0.000203	ABCB1,ADM,AIF1,ATOH8,CASP1,CCN2,CCND1,CDH1,CDKN1A,CDKN2D,CHD7,CYP2S1,DCLK3,DUSP6,EDN1,FMO2,GABRD,GLRX,GPI,GRHPR,GSTA5,HMOX1,HSPA1A/HSPA1B,HSPA2,HUNK,IDH1,ITGB7,KRT19,LYST,MMP13,Nat8f5,NCF4,NME1,NOS2,Pcp4l1,PRDM1,PRKAR2B,S100A4,SERPINE1,SLC2A1,TGM1,TIPARP,TNF,TNFAIP8L1,UGDH	397 (19)
TINCR		other		0.644		0.000204	ALOXE3,AXL,DDIT3,ELOVL3,MMP9,PADI1,PDK1
MLX		transcription regulator		0.64	bias	0.000204	Ccl2,Ccl7,FGF21,MID1IP1,THRSP,TNFSF13,TXNIP
COL4A3		other				0.000204	CCN2,COL4A2,COL4A4,FN1,ITGB3,MMP9,TGFB1	344 (15)
USP19		peptidase		0.828		0.000204	BNIP3,Ccl2,DDIT3,DDIT4,FKBP5,KLF15,TNF	431 (20)
BRD7		transcription regulator		1.097	bias	0.000204	CDH1,CDKN1A,FN1,KRT8,NDRG1,SERPINE1,VIM	453 (20)
paroxetine		chemical drug		0.956		0.000204	ADM,ANKRD37,BNIP3,ID2,NOS2,PDK1,TNF
ABCA1		transporter		-1.852		0.000205	ABCG1,APOE,Ccl2,CXCL3,DGAT2,MMP9,NOS2,SELP,SLC2A1,TNF	349 (23)
herbimycin		chemical - kinase inhibitor		-1.394	bias	0.000205	CCN2,CCND1,CCND3,CDH1,MMP13,MMP9,NOS2,PLAU,SERPINE1,TNF	280 (16)
SERPINF1		other		-0.149		0.000205	CCN2,CCND1,CD34,ENO2,LOXL2,NFKBIA,NOS2,PPARGC1A,SELP,TGFB1,VIM	437 (22)
sphingosine-1-phosphate		chemical - endogenous mammalian		0.168	bias	0.000215	Ccl2,CCN2,CCND1,CDH1,CXCL2,FN1,HSD11B1,IL27,MMP9,NOS2,SERPINE1,TGFB1,TNF,VIM,VWF	279 (16)
glutamine		chemical - endogenous mammalian		0.137		0.000224	BSG,CCND1,CDKN1A,DDIT3,FGF21,FN1,HK1,HSPA1A/HSPA1B,IDH1,IGFBP2,NFKBIA,PPARGC1A,TNF,TUBB4A,VIM,WT1	417 (21)
Mapk		group	Activated	2.919	bias	0.000224	ABCB1,CCND1,CDKN1A,CLDN4,DLG4,HMOX1,ITGB7,MMP10,MMP13,MMP3,MMP9,NOS1,NOS2,PPARD,SPP1,TNF	233 (14)
MYF6		transcription regulator		1.786	bias	0.000224	ACACB,ANGPTL4,Ccl2,CCND3,CDKN1A,FGF21,GSN,LIF,METRNL,MMP10,RECK,SCN4A,SERPINE1,SPP1,TGFB1,TNF	159 (7)
pimagedine		chemical drug		-1.051		0.000229	CASP1,CASP6,CCN2,HMOX1,NOS1,NOS2,SERPINE1,TGFB1,TNF	294 (18)
pristane		chemical toxicant		1.941	bias	0.000229	Ccl2,CCL20,FN1,IFI16,IRF5,Ly6a (includes others),TGFB1,TNF,VIM	327 (15)
grape seed extract		chemical drug				0.000234	CCND1,CDKN1A,ENO1,ENO2,HSPD1,NOS2,PLAU,VIM	283 (7)
TRPM2		ion channel		0.678		0.000234	BNIP3,CXCL3,ENO2,LDHA,NDUFA4L2,NOS2,SLC2A1,TNF	447 (21)
ITGAV		transmembrane receptor	Activated	2.133	bias	0.000234	CDH1,CDKN1A,FN1,ITGB3,MMP9,PLAU,SERPINE1,TGFB1	334 (18)
NOSTRIN		transcription regulator	Inhibited	-2.078	bias	0.000234	Ccl2,FLT1,FN1,ITGB3,MMP9,PGF,PLAU,SELP	346 (16)
CD28		transmembrane receptor	Activated	2.096	bias	0.000239	ALKBH1,BHLHE40,BIN1,CASP6,CCND1,CCND3,CSF2,CXCL2,GAPDH,GLS2,GYS1,H2AC18/H2AC19,HIVEP3,HK2,HSPA1A/HSPA1B,IGFBP5,IL1R1,IL27,IL27RA,ITGB7,LCP1,LDHA,LTBP1,MSLN,NCL,NFKBIA,NOS1,PDE4A,PGAM1,PRDM1,PRDX4,RNF128,SLC5A3,STOM,TAF1A,TNF	438 (19)
estrogen		chemical drug		1.178	bias	0.00024	AGT,APOE,AXL,CCN2,CCND1,CDKN1A,COL14A1,COL4A2,DLG4,DNTT,DPEP1,F7,FLT1,FN1,GALK1,HIVEP3,IGFBP2,IGFBP5,IL27,LIF,MVD,NDUFV3,NME1,NOS1,PLAT,PRDM15,PTGDS,SERPINA3,SPP1,Tmsb4x (includes others),TNF	456 (19)
HDAC3		transcription regulator		-0.162		0.000241	ACACB,CCND1,CD34,CDH1,CDKN1A,CXCL2,HMOX1,KLK3,MMP9,NFKBIA,PRDM1,SERPINE1,SPP1,TNF,VIM	422 (16)
erlotinib		chemical drug	Activated	2.891	bias	0.000241	AXL,CCL20,CD14,CSF2,CXCL3,FN1,LIF,MMP10,MMP13,MMP3,NFKBIA,PLAU,SERPINE1,Tmsb4x (includes others),TNF	406 (16)
mir-30		microRNA		-1.615	bias	0.000245	Ccl2,CCN2,CDKN1A,CHD7,ITGB3,PRDM1,SERPINE1,STK39,TNF,VIM	447 (16)
TGFB3		growth factor	Activated	2.588	bias	0.00025	BHLHE40,CCN2,CDH1,CDKN1A,F2RL1,FN1,FOSB,HTRA1,ITGB3,LTBP2,MMP10,MMP3,MMP9,PALLD,PPARGC1A,SERPINE1,TGFB1	424 (19)
CDKN2A		transcription regulator		1.12		0.000254	C3,CAPG,Ccl2,Ccl7,Ccl8,CCN2,CCND1,CCND3,CCR7,CDKN1A,CDKN2D,CITED2,DES,EPS8,FN1,GLB1,GNL3,HUNK,IGF2BP3,IGFBP5,ITGB3,KLK3,MMP3,MMP9,NPM1,P4HA2,PSMB9,RECQL4,SERPINE1,SERTAD1,TNF,VIM	423 (19)
calphostin C		chemical - kinase inhibitor	Inhibited	-2.401	bias	0.000258	ABCB1,AGT,CCND1,CDKN1A,CSF2,MMP13,MMP9,NOS2,P4HB,PLAU,SLC2A1,TNF	350 (17)
8-(4-chlorophenylthio)-guanosine-3', 5'-cyclic monophosphate		chemical reagent		-0.557		0.000261	Ccl2,Ccl7,CDKN1A,NOS2,PPARGC1A,TNF	376 (18)
C-21		chemical drug		-1.715	bias	0.000261	Ccl2,CCN2,MMP9,SPP1,TGFB1,TNF	236 (10)
sertraline		chemical drug		1.709	bias	0.000261	DDIT3,DDIT4,NOS2,PDE4A,TNF,TPH1	261 (17)
C1orf61		other		0	bias	0.000261	CCND1,CCND3,CDH1,VIM
iguratimod		chemical drug		-1.987	bias	0.000261	Ccl2,CXCL2,CXCL3,TNF	377 (17)
GPRC5A		G-protein coupled receptor		0.762	bias	0.000261	Ccl2,CSF2,PTGES,TNF	196 (7)
CBR3-AS1		other		-0.069	bias	0.000261	CCND1,CDH1,TGFB1,VIM
CCL18		cytokine		1.729	bias	0.000261	MMP9,S100A4,TGFB1,TNF	180 (7)
TNFRSF14		transmembrane receptor	Activated	2	bias	0.000261	F2RL1,MMP13,MMP9,TNF	296 (15)
thenoyltrifluoroacetone		chemical reagent	Inhibited	-2	bias	0.000261	AGT,PDK1,SERPINE1,TGFB1	375 (13)
CIC		transcription regulator		-1.446	bias	0.000263	CCND1,ETV4,FOSL1,MAFF,MMP24	151 (7)
IL1R2		transmembrane receptor	Inhibited	-2.17	bias	0.000263	CCL20,CSF2,CXCL2,CXCL3,TNF	234 (15)
HNRNPAB		enzyme				0.000263	CDH1,HTRA1,S100A4,SPP1,VIM	184 (7)
D-sphingosine		chemical - endogenous mammalian	Activated	2.236	bias	0.000263	Ccl2,CXCL2,IL4R,SERPINE1,TNF	248 (16)
SOX6		transcription regulator		1.151		0.00027	BMP6,CCND1,CDKN1A,HSPG2,MYH7B,NPM1,TNNC1	281 (7)
LRPAP1		other		-0.216		0.00027	Ccl2,CDH1,DDIT3,PTGES,SERPINA3,SERPINE1,TNF	263 (15)
HEXIM1		transcription regulator		-0.246	bias	0.00027	CCND1,CDKN1A,LOXL2,MMP13,SLC2A1,Tmsb4x (includes others),VIM	421 (22)
piceatannol		chemical - endogenous non-mammalian		0.059		0.00027	BCL6,CCND1,EGLN1,HMOX1,MMP9,NOS2,TNF	364 (17)
ceruletide		biologic drug		0.898	bias	0.00027	CXCL2,CXCL3,DDIT3,HMOX1,SELP,TNF,TPD52	383 (16)
NR5A2		ligand-dependent nuclear receptor		1	bias	0.00027	ABCB11,C3,Ccl7,Ccl8,CCND1,CDKN1A,CXCL16,GLS2,Hspa1b,HTRA1,KLK3,KRT18,MMP3,MMP9,Mt1,PTGDS,TGFB1,TNF	308 (14)
lysophosphatidic acid		chemical - other		1.7	bias	0.000271	BCL6,Ccl2,CCN2,CCND1,CD14,CXCL2,CXCL3,EDN1,FKBP5,LIF,MMP9,PLAU,SERPINE1,TNF,VIM	385 (16)
RGS2		enzyme		-1.807	bias	0.000271	ADM,ANXA4,FBLIM1,GAPDH,GCHFR,HSD11B1,OSTF1,PDLIM2,PLAT,RCAN1,SDF2L1,SLC2A1,SLCO4A1,SPP1,UGCG	159 (5)
CD36		transmembrane receptor	Activated	2.421	bias	0.000271	ADAMTS4,AXL,Ccl2,CCL20,CSF2,CXCL3,LIF,MMP10,MMP13,MMP3,NLRP3,PLAU,PPARGC1A,SERPINE1,TNF	456 (17)
TFAP2A		transcription regulator		0.147		0.000276	APOE,CCN5,CDH1,CDKN1A,COL7A1,CSF2,CXCL2,EREG,FREM2,LIPA,Ly6a (includes others),MMP9,NOS1,PLAU,PPARD,SERPINE1,TNF	395 (21)
puromycin aminonucleoside		chemical reagent	Activated	3	bias	0.000277	CD14,CLDN4,CLIC5,ELF3,FBLIM1,FXYD5,HSPD1,IER3,LAMC2,LXN,Pvr,SOD3,SPP1,TES,UPP1,VIM	198 (7)
plerixafor		chemical drug		-1.572	bias	0.000279	CCN2,CDA,EDN1,Ly6a (includes others),MMP13,MMP3,MMP9,PGK1,TGFB1	417 (19)
RETN		other		1.287	bias	0.000281	AGRP,Ccl2,CCN2,CXCL3,EDN1,HMOX1,PLAT,SELP,SERPINE1,SPP1,TNF	386 (16)
metformin		chemical drug		-0.299		0.000282	ABCB1,ABCG1,ALDOA,CCN2,CCND1,CCND3,CCR7,DDIT3,DDIT4,EGLN1,FGF21,FN1,HBA1/HBA2,HMOX1,IL1R1,MMP9,NFKBIA,PIM2,PKM,PPARGC1A,SERPINE1,SLC2A1,TGFB1,TNF,VWF	405 (16)
NCOA3		transcription regulator		0.693	bias	0.000288	CCN2,CCND1,CDKN1A,DDIT3,HK2,HMOX1,LDHA,MMP9,Muc1,NFKBIA,PGK1,PPARD,SLC2A1,Syna	406 (17)
NOS3		enzyme		1.139		0.000291	Ccl2,CCN2,CXCL3,FN1,MMP13,NOS2,SLC2A1,SOD3,TGFB1,TNF	367 (14)
SB 216763		chemical - kinase inhibitor		0.552	bias	0.000291	BHLHE40,CCN2,CCND1,DLG2,FOSB,MYLK,NOS2,PLAU,PRDM1,TNF	385 (15)
JAK2		kinase		1.96	bias	0.000294	AKR1C3,BMP7,CASP1,Ccl2,CCND1,CD79A,CDH1,CDKN1A,CEP112,CSF2,DCXR,FCGR2B,FN1,NOS2,PSMB9,SELP,SEMA6B,SPTB,TNF,Usp17la (includes others)	277 (15)
N(G)-monomethyl-D-arginine		chemical - endogenous mammalian		0.18		0.000294	CSF2,CXCL3,HMOX1,ITGB2,MMP9,NOS2,SELP,TNF	323 (14)
JQ1		chemical reagent	Inhibited	-3.749	bias	0.000297	Acp5,AMPD3,Ccl2,CCND1,CXCL3,DDIT3,DHCR7,H3C2,MVD,PRDM1,RBPJ,RNF183,SPP1,Sprr2g,TNF,Tnfrsf26,TOGARAM2,VSTM5	414 (18)
Raf		group		0.588		0.000298	BGLAP,CCND1,CDKN1A,DUSP6,EDN1,FOSL1,ID2,IER3,IFI16,KRT18,MAFF,PPARGC1A	419 (21)
MAP3K7		kinase	Activated	2.923	bias	0.000298	Ccl2,CCL20,Ccl7,CCR7,CD14,CXCL2,HMOX1,MMP13,MMP3,RNASEL,SERPINE1,SLPI,TNF	259 (14)
rottlerin		chemical - kinase inhibitor	Inhibited	-2.591	bias	0.000298	Ccl2,CCND1,CCND3,CDKN1A,CLDN4,CXCL3,DDIT3,FKBP5,HMOX1,MMP13,MMP9,NOS2,TNF	342 (17)
GATA1		transcription regulator		1.74		0.000306	ALOX5AP,BMP6,BZW2,CBFA2T3,CCND1,CCND3,CDKN2D,Clca3a1/Clca3a2,DNTT,FOSB,HBA1/HBA2,ITGB3,KLF1,LEPR,MGST2,NCL,NCOA7,NOP2,PBXIP1,PIM2,PRDM8,PSTPIP2,RANGRF,RNASE2,SELP,SLC4A1,SPTA1,SPTB,TRIM29,Usp17la (includes others),VWF	309 (11)
pyrrolidine dithiocarbamate		chemical reagent	Inhibited	-2.608	bias	0.000308	BMF,Ccl2,CCN2,CXCL2,CXCL3,FAM3B,HMOX1,MMP13,MMP9,NFKBIA,NOS2,PGK1,SELP,SERPINE1,SLC2A1,TNF	397 (19)
AICAR		chemical - endogenous mammalian		0.396		0.000324	ABCG1,AGRP,CCND1,CDKN1A,CSF2,FN1,HK2,HSD11B1,MMP9,PPARD,PPARGC1A,SERPINE1,TGFB1,TNF	402 (16)
spironolactone		chemical drug	Inhibited	-2.231		0.000324	Ccl2,CCN2,CCR7,CDKN1A,CYP27B1,DES,EDN1,FKBP5,FN1,LOX,PGF,TGFB1,TNF,WT1	316 (17)
ATN1		transcription regulator				0.000326	BCL6,BHLHE40,DLG4,ENO2,Fxyd2,GABRD,GRK5,GSN,H2AC18/H2AC19,H2AC7,IFI16,IGFBP5,KCNC3,LTBP2,SPP1,THRSP,TM4SF1,Tmsb4x (includes others)
IL1R1	-1.047	transmembrane receptor		1.437	bias	0.000328	Ccl2,Ccl7,CXCL2,CXCL3,LBP,LIFR,MMP9,NOS2,TGFB1,TNF,TRAF1	361 (13)
IDH1	1.037	enzyme		1.387		0.000328	ABCG1,APOE,CDH1,DDIT3,FBP2,FN1,GLS2,PGK1,SLC2A1,TNF,VIM	422 (20)
BNIP3L	2.008	other		1.961		0.000328	Ccl2,CCND3,CD79B,GAPDH,GSN,HK2,ITPR3,LTB,NFKBIA,PKM,TGFB1	350 (12)
PAX5		transcription regulator		-0.6		0.000328	CCND1,CD79A,CSF1R,FN1,HK2,PFKL,PGAM1,PRDM1,SLC2A1,TXNIP,VIM	347 (10)
phenylbutazone		chemical drug	Activated	3.283	bias	0.000328	CCND1,CLDN4,FBLIM1,FXYD5,IER3,LAMC2,LXN,Pvr,SPP1,UPP1,VIM	196 (7)
TCF3		transcription regulator		1.342		0.000333	AATF,ACACB,AGRP,ATOH8,BCL6,CASP6,CBFA2T3,CCND3,CD79A,CD79B,CDH1,CDKN1A,CSF1R,DNTT,HSD11B1,ID2,IFI16,IL18RAP,ITGB7,KCNN4,LDHA,Ly6a (includes others),MAL,MFSD13A,PAFAH1B3,PFKP,PGK1,PRDM1,PRDX4,PTGS1,PTPRU,RASA4,RASSF4,SCN4A,SDF2L1,SEC24D,SLC66A3,SNAI3,SPIB,TNF	369 (19)
GW9662		chemical reagent		-0.452		0.000338	ANGPTL4,CCN2,CD14,CDKN1A,CNP,EGLN1,EGLN3,FN1,GIPR,MID1IP1,NOS2,PPARGC1A,PTGES,TGFB1,TNF	403 (19)
phenacetin		chemical drug	Activated	2.985	bias	0.000338	CLDN4,ELF3,FBLIM1,IER3,LAMC2,SPP1,TES,UPP1,VIM
ciprofibrate		chemical drug		-0.505		0.00034	ABCB1,ABCB11,Akr1c12/Akr1c13,BSG,COL4A2,ELOVL3,FAH,HAL,HSD11B1,IGFBP2,KRT8,NFKBIA,Orm1 (includes others),PHLDA1,RGN,SELENBP1,SLC37A4,SLC4A4,VEGFD	222 (8)
bromobenzene		chemical toxicant		1.321		0.000342	CDKN1A,Cyp2b13/Cyp2b9,DDIT3,GAPDH,Gsta4,GSTA5,GSTM1,Gstt1,HMOX1,Mt1,Mt2,TUBA1A
PDX1		transcription regulator	Activated	2.165		0.000344	Ccl2,CCND1,CXCL2,Cyb5r3,DUSP6,ERO1A,HK1,ID2,IDH1,IER3,KLF10,KRT18,KRT8,LXN,MAPT,Mt1,PC,PTGER3,RHOBTB1,Slc25a1,SLC2A1,SPP1,TXNIP	399 (20)
IGF1R		transmembrane receptor		1.836	bias	0.000344	ALDOA,BGLAP,CAPG,CAVIN3,CD300A,CD68,CDH1,CDKN1A,COL4A2,Cyct,DDIT3,DES,EDN1,GHRH,HTRA1,ID2,IGFBP2,IGFBP5,KRT19,Mcpt8,NME1,PDLIM2,PKM,PLAT,PLAU,S100A4,SLC16A2,SLC25A20,SPP1,TGFB1,TNF	431 (21)
ITGB2	1.249	transmembrane receptor		-1.238		0.000345	Ccl2,CRIP1,CSF2,CXCL2,CXCL3,FN1,MMP9,RAC2,TGFB1,TNF	357 (16)
valsartan		chemical drug	Inhibited	-2.073	bias	0.000345	AGT,Ccl2,DLG4,EDN1,FN1,NOS2,SERPINE1,SPP1,TGFB1,TNF	459 (21)
TCF7L2		transcription regulator	Activated	2.315	bias	0.000347	AATK,ADAMTS4,ADGRG1,AMHR2,ASPA,BIN1,CCN2,CCN5,CCND1,CDKN1A,CNP,CREB5,EDN1,FBP2,FGF21,FN1,G2E3,GSN,HMGCS2,HSPA2,ID2,IDH1,IGFBP2,KDM4B,LAMC2,MAL,MMP13,NOS2,PLAT,PLAU,PPARD,PPARGC1A,RHBDL2,SEMA4D,SGK1,SH3GL3,SPP1,STK39,VIM	428 (19)
SUPT16H		transcription regulator				0.000352	CDKN1A,HSPA1A/HSPA1B,ID2,KRT8,LOXL2,PLAU,POLR3G
CNR2		G-protein coupled receptor		1.352		0.000352	Ccl2,CCN2,CCND1,FN1,GRK5,TGFB1,TNF	293 (18)
BAG1		other		1	bias	0.000352	CCND1,CDKN1A,FKBP5,Hspa1b,KLK3,MAPT,PLAU	417 (20)
calyculin A		chemical toxicant		-0.816		0.000352	BGLAP,CCND1,CDKN1A,NOS2,SELP,TNF,VWF	349 (19)
linolenic acid		chemical - endogenous mammalian		-1.03		0.000352	EDN1,LEPR,NFKBIA,SELP,SERPINE1,THRSP,TNF	337 (12)
MUC4		other		-0.21	bias	0.000364	CCND1,CDH1,CDKN1A,KRT18,MMP9,VIM	433 (23)
helenalin		chemical - endogenous non-mammalian		-1.755	bias	0.000364	CCL20,CXCL3,HMOX1,MMP9,NFKBIA,PRDM1	237 (12)
phorbol esters		chemical - other	Activated	2.6	bias	0.000364	DUSP2,HK2,IL1R1,LIF,MMP10,MMP3,MMP9,PLAT,PLAU,PSCA,PTGDS,TGFB1,TGM1,TNF	404 (16)
MDK		growth factor	Activated	2.813	bias	0.000367	Ccl2,CXCL16,CXCL3,FOSL1,LIF,PLAT,TGFB1,TNF	377 (17)
SELP	1.965	transmembrane receptor		1.463	bias	0.000367	BST1,CDKN1A,CSF2,CXCL2,HCK,IL4R,SELP,TNF	461 (15)
bardoxolone		chemical drug		0.677		0.000367	CCND1,CDKN1A,DDIT3,EPHX1,HMOX1,MMP13,NFKBIA,UGDH	469 (23)
CDKN1A	2.56	kinase		0.104	bias	0.000369	CCN2,CCND1,CCND3,CDKN1A,COL4A2,CSF2,CXCL2,CXCL3,FAT2,FN1,GLB1,GSTO1,HSPA1A/HSPA1B,IL1R1,ITGB3,KRT18,LOXL2,MMP3,MMP9,NFKBIA,NPM1,SERPINE1,TGM1,TNF,TNFSF13,TUBB4A,TUBG2,VIM,ZBED5	435 (21)
NGF		growth factor	Activated	2.42	bias	0.000382	ADM,CCND1,CCR7,CDH1,CDKN1A,DLG4,DUSP6,EGLN3,ETV4,FAH,FOSL1,HMOX1,KCTD11,KLK3,LIFR,MACROD1,MMP10,MMP3,MMP9,NOS1,Pvr,SLC41A2,STOM,TGFB1,TNF,WT1	447 (21)
estradiol benzoate		chemical drug		-0.161		0.000384	ACACB,AGRP,C3,Ccl2,CCN5,CDH1,DLG4,LEPR,PLAT,PLAU,PPARD,STK39,TGFB1	456 (16)
PRL		cytokine		1.038	bias	0.00039	AKR1C3,BCL6,CCL20,CCND1,CCND3,CDH1,CDKN1A,DES,DHX58,ECM1,ENO1,FN1,GSTM1,HSPD1,ID2,IER3,IGFBP5,KRT19,NOS2,P4HB,PC,PLAT,SERPINA3,SP110,SPP1,TGFB1,Tmsb4x (includes others),TNF,TPH1,VIM	482 (21)
ID1		transcription regulator		0.628		0.000391	CCN2,CCND1,CDKN1A,FN1,IFI16,Ly6a (includes others),MMP13,MMP9,PPARGC1A,TMPRSS6,TNF,VIM	370 (19)
MAP2K3		kinase		1.4	bias	0.000391	ARG2,CDKN1A,DDIT3,MMP13,MMP3,MMP9,NOS2,PLAU,PPARGC1A,SERPINE1,SGK1,TNF	257 (15)
MAP2K1	1.067	kinase	Activated	2.089	bias	0.000398	ABCB1,ACSBG1,ADGRG1,ALDH1L1,APOE,CCN2,CCND1,CDKN1A,CSF2,CXCL3,DUSP6,ENO1,ENO2,FOSL1,ITGB3,MMP13,MMP3,MMP9,NFKBIA,NOS1,NOS2,TNF,TREM2	279 (16)
inosine		chemical - endogenous mammalian	Activated	2.191	bias	0.000407	AIF1,C1S,C3,CD68,LCP1,Mt1,SERPING1,TNF,TUBA1A,VIM
ZBTB20		transcription regulator		1.704		0.000407	ACSS2,Cyp2b13/Cyp2b9,GSTM5,IGFBP2,LEPR,NFKBIA,PPARGC1A,TNF,UGDH,UGT2B17	247 (7)
TEAD3		transcription regulator		0.378	bias	0.000407	ADM,CCN2,DES,EDN1,FIBIN,FILIP1L,IGFBP5,RHOBTB1,TNNC1,TNNT2
LEPR	4.363	transmembrane receptor		-0.103		0.000407	ABCG1,ADAM8,AGRP,ANGPTL4,APOE,Ccl2,CD68,EDN1,FN1,ID2,LEPR,LIF,MMP13,MMP3,NOS2,PC,PPARD,PPARGC1A,QRFP,SERPINE1,TGFB1,TNF	413 (17)
GSK3B		kinase	Activated	2.248		0.000408	Ccl2,Ccl7,CCND1,CDKN1A,CSF2,DDIT3,FTO,MMP9,NOS2,SELP,SERPINE1,SPP1,SYN1,TNF,TNNC1,TRAF1,TUBB4A	316 (16)
iron dextran		chemical drug	Activated	2.213	bias	0.000409	BMP6,Ccl2,NFKBIA,TGFB1,TNF	140 (5)
mir-373		microRNA		0.609	bias	0.000409	ANGPTL4,CDH1,CSDC2,RECK,SERPINE1	209 (3)
Cyp2c70		enzyme		-1.342		0.000409	ABCB1,Ccl2,PPARGC1A,TGFB1,TNF
SPINT2		other		-1.172	bias	0.000409	CLK3,CXCL2,LDB2,PLAU,TGFB1
astressin 2B		biologic drug		-0.343		0.000409	Ccl2,CXCL2,DLG4,SLC2A1,SYN1
androgen		chemical drug		-0.428		0.000411	AKR1C3,BMP6,CA12,CCND1,CCND3,COL4A2,ENO2,FOSL1,GSN,IGFBP2,IGFBP5,KLK3,MMP9,Mt1,NFKBIA,PSCA,TLE5,UGT2B17,VAV3,VIL1,WT1	452 (18)
IL12 (complex)		complex	Activated	2.671	bias	0.000415	CASP1,Ccl2,CCL20,CCR7,CDH1,CSF2,Ctla2a/Ctla2b,CYTIP,FUT7,IL18RAP,IL27,ISG20,ITGB2,LTB,Ly6a (includes others),MMP9,NOS2,PLAU,PRDM1,SELP,SELPLG,TGFB1,TNF,TNFRSF9	395 (15)
SNCA		enzyme	Activated	3.116		0.000418	AGT,AIF1,BGLAP,CA12,CAMKV,CCBE1,Ccl2,CD68,CD74,DDIT3,DNM1,EFHB,EPS8,GSN,Hspa1b,KCNA7,MAP1B,METRNL,MMP3,MMP9,NLRP3,NOS2,PSMB9,RASA4,SERPINE1,SLC17A7,SLC37A4,SYN1,SYN3,TMEFF2,TNF,TPI1,VWA5B1	440 (22)
RORA		ligand-dependent nuclear receptor		-0.253	bias	0.000428	ACACB,Aox3,APOE,Ccl2,Ccl8,Cyp2b13/Cyp2b9,ELOVL3,GSTA5,GSTM2,Gstt3,Mt1,Mt2,NAT8,Nat8f5,NFKBIA,NSDHL,PPARGC1A,SELENBP1,SLC13A2,SLC41A2,SULF2,Sult5a1,TNF	269 (9)
IFN alpha/beta		group	Activated	2.112	bias	0.000434	AXL,CCR7,CXCL16,H2-Q5,HLA-A,IFI16,Ifi27l2a/Ifi27l2b,IL27,Ly6a (includes others),MMP10,NOS2,SLPI,TNFSF13	288 (14)
MYCN		transcription regulator		0.074		0.000439	ABCB1,ALDOA,CCN2,CCND1,CCNG2,CDKN1A,CITED2,DUSP2,FN1,GAPDH,HK2,HLA-A,HSPD1,ID2,KLK3,LDHA,MRC2,MXI1,NCL,NDRG1,NME1,NPM1,PA2G4,PDK1,RPS2,RUSC2,SERPINE1,SLC2A1,TPI1,VIM	473 (22)
carbon monoxide		chemical - endogenous mammalian		0.514		0.00044	CD14,CDKN1A,CSF2,DDIT3,FN1,HMOX1,NOS2,SELP,SERPINE1,TGFB1,TNF	437 (20)
gemcitabine		chemical drug		1.367	bias	0.000447	ABCB1,Ccl2,CCND1,CDKN1A,CSF2,FOSL1,GLB1,HMOX1,PKM,PTGS1,SLC29A1,WT1	447 (21)
celecoxib		chemical drug		-0.023		0.000449	CCND1,CD68,CDH1,CDKN1A,CLDN4,DDIT3,DES,HMOX1,MMP13,MMP9,NOS2,PPARD,SELP,SERPINE1,TNF,TNFSF12,TRAF1	333 (17)
IL-1R		group	Activated	2.616	bias	0.000453	CSF2,CXCL2,MMP13,MMP3,MMP9,NOS2,TNF	237 (13)
MAC		complex		1.937	bias	0.000453	AKR1C3,CXCL2,FN1,MMP13,MMP3,SPP1,TNF	241 (15)
SLC9A3		ion channel				0.000453	CCND1,CD74,Mt1,Mt2,NOS2,PSMB9,UPP1	244 (7)
ozone		chemical toxicant	Activated	2.564	bias	0.000453	Ccl2,Ccl7,CXCL2,CXCL3,HMOX1,SPP1,TNF	275 (15)
IL36A		cytokine	Activated	2.776	bias	0.000453	CCL20,Ccl7,CSF2,CXCL2,CXCL3,MMP3,MMP9,TNF	257 (13)
andrographolide		chemical drug		0.099		0.000453	CDH1,Cyp2b13/Cyp2b9,FN1,HMOX1,MMP9,NOS2,RGN,TNF	418 (19)
4-phenylbutyric acid		chemical - endogenous mammalian		1.112		0.000458	Ccl2,CCND1,CDKN1A,CNP,DDIT3,EPHX1,GSN,Gstm3,HLA-A,MXD1,NOS2,PADI2,SLC16A2,TNF	376 (21)
IL22		cytokine	Activated	2.228	bias	0.000469	ABCG1,C3,CCL20,CCND1,CXCL2,CXCL3,Cxcl3,HMOX1,KRT17,LBP,MMP3,MMP9,Muc1,NOS2,PTGS1,SERPINA3,TGM3,TNF	391 (17)
MTORC1		complex	Activated	2.399	bias	0.000477	CCND1,FGF21,HK2,LDHA,NOS2,PFKP,PKM,PPARGC1A,SLC2A1,TNF	459 (18)
EBF1		transcription regulator		0.879	bias	0.00048	ACACB,ADCY3,BCL6,CD79A,CD79B,CSF2,FBP2,GYS1,HK2,Ly6a (includes others),MAP2K1,PFKP,PIK3R3,PPARGC1A,PRDM1,PRKAG3,PRKAR1B,PRKAR2B,SHC4	380 (15)
Collagen type II		complex		0.943		0.000488	BMP6,BMP7,Ccl2,CCL20,CXCL2,CXCL3,IL1R1,RRAS,TNF	357 (19)
NAMPT		cytokine	Activated	2.495	bias	0.000488	AXL,CCL20,CXCL2,FN1,MMP3,MMP9,PPARGC1A,TGFB1,TNF	356 (11)
ELANE		peptidase		1.267		0.000488	CD14,CSF2,CXCL2,DDIT3,F2RL1,HMOX1,MMP9,SLPI,TNF	236 (12)
kawain		chemical - endogenous non-mammalian		-1.532		0.000496	Ccl2,HMOX1,NLRP3,NOS2,PPARGC1A,TNF	155 (7)
CYB5R4		enzyme		-0.777	bias	0.000496	DDIT3,Gstt3,HMOX1,Mt1,Mt2,PPARGC1A	172 (7)
DUSP5		phosphatase		0	bias	0.000496	CSF2,DUSP2,HIVEP3,ID2,PRDM1,SLPI
elovanoid N32		chemical - endogenous mammalian		-1.633	bias	0.000496	APOE,CDKN1A,MMP13,MMP24,MMP3,MMP9
UDP		chemical - endogenous mammalian		1.954	bias	0.000499	Ccl2,NOS2,SERPINE1,TNF	365 (19)
Cyp4a14		enzyme	Activated	2	bias	0.000499	Ccl2,CXCL3,CYP4A22,TNF	172 (7)
TRPC4AP		transporter	Activated	2	bias	0.000499	BZW2,HSPD1,NOP56,NPM1	216 (4)
ADGRF5		G-protein coupled receptor		-1.982	bias	0.000499	Ccl2,CXCL3,MMP9,TNF	286 (17)
MIA		other		0.061	bias	0.000499	CDH1,FN1,ITGB3,PLAT	198 (7)
CD5L		transmembrane receptor		0.988		0.000499	Ccl2,Ccl7,Ccl8,TNF	303 (9)
FEM1A		transcription regulator		-1.961	bias	0.000499	Ccl2,CD68,CXCL2,TNF	355 (15)
CYP4A11		enzyme		1.257	bias	0.000499	AGT,FN1,MMP9,SGK1
DES	1.004	other				0.000499	KRT18,KRT8,SPP1,TGFB1	283 (7)
GIPR	2.467	G-protein coupled receptor				0.000499	Ccl2,Ccl7,Ccl8,TNF	236 (15)
magnesium sulfate		chemical drug		-1.119		0.000499	ADM,NFKBIA,NOS2,TNF	383 (13)
CXCR4		G-protein coupled receptor		0.36	bias	0.000508	ACKR3,AXL,CCND1,CDH1,CDKN1A,CSF2,ID2,MMP13,PGK1,RRAS,TNNC1	428 (21)
PTGS2		enzyme		1.631		0.000509	Ccl2,CCND1,CCR7,CD68,CDH1,CDKN1A,CXCL3,FLT1,FN1,KRT23,LTBP1,MMP9,NOP2,NOS2,Pde4d,PTGER3,PTGS1,SSBP4,ST3GAL1,STC1,TNF,TRAF1	410 (19)
Esrra		transcription regulator	Inhibited	-2.316		0.000509	AGT,ALDOA,ALDOC,BGLAP,CCL20,ENO1,ENO2,GYS1,LEPR,PDK1,PFKL,PGM1,PPARGC1A,SLC2A1,SPP1,TNF	346 (13)
metronidazole		chemical drug		0.258		0.000509	BMP6,BMP7,CCND1,CITED2,CSF2,FXYD5,H2AC7,IGFBP5,IL1R1,NOS2,NPNT,PTGDS,SLCO4A1,SPP1,TCIM,TREM2
BMP10		growth factor		1.127		0.000512	ANGPTL4,Ccl2,CD74,ECM1,FN1,HLA-A,ID2,LEPR,LTBP2,MMP3,NFKBIA,PHLDA1,SERPINA3,WT1	316 (7)
GPD1		enzyme				0.000512	Aox3,BCL6,CCND1,CD248,CRYBG2,Cyp2b13/Cyp2b9,CYP4A22,ELOVL3,GSTA5,KRT23,LIFR,SERPINA3,SUSD4,UGT2B17
HDAC4		transcription regulator		-0.986		0.000512	ANGPTL4,CCND1,CDKN1A,DLG2,FOSL1,LDB2,LDHA,MMP10,MMP13,MMP9,MYH10,MYLK2,NOS2,Pcp4l1,SLC17A7,SLC2A1,SYN1,TNF	429 (20)
reactive oxygen species		chemical toxicant		1.041	bias	0.00054	CASP1,CCN2,CDKN1A,CSF1R,DDIT3,DUSP2,EDN1,GLRX,HMOX1,ITGB3,LPIN1,mir-210,MMP3,SERPINE1,SUMO2,TGFB1,TNF	423 (19)
PD173074		chemical reagent	Activated	2.531	bias	0.000551	ADGRG1,CCND1,CCR7,DEPP1,DUSP6,ELF3,KRT23,LCP1,LTB,MXD1,PGF,PPARD,UPK3B	146 (6)
CRNDE		other		1.1	bias	0.000555	CDKN1A,DUSP6,IL1R1,PGF,RAC2,RASA4,RRAS,TGFB1
arginine		chemical - endogenous mammalian		-0.618		0.000555	AXL,DDIT3,GHRH,MMP13,NOS2,PPARGC1A,TGFB1,TNF	410 (21)
NCSTN		peptidase		-1.414	bias	0.000555	CD14,CD68,CSF1R,FCGR2B,Ly6a (includes others),Mcpt8,NCF4,VIM	354 (11)
FUS-DDIT3		fusion gene/product		0.788		0.000555	CCN2,FLT1,FN1,LOX,MMP3,PALLD,SERPINE1,VIM	217 (7)
EIF2S1		translation regulator				0.000558	A530084C06Rik,ACP3,ALDH1L2,CCND1,DDIT3,HMOX1,NOS2,PHLDA1,SERPINA9,TGM1	344 (11)
N-[N-(3,5-difluorophenacetyl-L-Ala)]-S-phenylglycine t-butyl ester		chemical - protease inhibitor	Inhibited	-2.562	bias	0.000558	Ccl2,CXCL2,FLT1,NOS2,PTGDS,RBPJ,S100A4,SIM2,TGFB1,TNF	351 (15)
THRA		ligand-dependent nuclear receptor		-1.412		0.000558	ANGPTL4,Ccl2,CCND1,CDKN1A,CDKN2D,CSF2,CXCL2,CXCL3,CYP27B1,DES,HCN2,HMOX1,NME1,SERPINE1,SLC6A12,TGFB1,THRSP,TNF	428 (21)
RAC1		enzyme		0.762	bias	0.000561	ABCB1,AGT,BCL6,Ccl2,CCN2,CCND1,CDH1,DYRK1B,FN1,FOSL1,GSN,HMOX1,MMP10,MMP13,MMP9,TGFB1	273 (16)
mono-(2-ethylhexyl)phthalate		chemical toxicant	Activated	2.308	bias	0.000567	ACACB,ACAT2,ACSBG1,ALDOC,ANGPTL4,DDIT4,DGAT2,ENO1,FBP2,GAPDH,GPI,HK2,PC,PDK1,PGK1,PPARD,PPARGC1A,PTPRU,TNF,TPI1	324 (16)
NR4A2		ligand-dependent nuclear receptor		-0.393		0.000571	ADM,BGLAP,CCL20,CCND1,CCR7,COL16A1,HMOX1,MMP13,MMP3,MMP9,NOS2,SLC39A8,SPP1,TNF	368 (17)
PPIF		enzyme	Activated	2.673		0.000571	BMP6,Ccl2,CCL20,Ccl7,Ccl8,CITED2,CSF2,CXCL2,CXCL3,IRF5,LIF,Serpina3h,SLCO4A1,TNF	318 (7)
NLRP3	5.466	other		0.426		0.000571	Ccl2,CCL20,CDH1,CXCL2,Cxcl3,FN1,GPR132,HMOX1,LIF,MMP13,MMP9,TGFB1,TNF,VIM	389 (15)
CCR1		G-protein coupled receptor		1.316	bias	0.000576	Acp5,Ccl2,ITGB3,MMP9,SPP1,TNF,VIM	362 (18)
TREM2	5.595	transmembrane receptor		-0.44		0.000576	Ccl2,CCR7,CXCL2,NFKBIA,NOS2,SULF2,TNF	301 (16)
E. coli lipopolysaccharide		chemical - endogenous non-mammalian	Activated	2.444	bias	0.000578	Ccl2,CCR7,CSF2,CXCL2,CXCL3,IL27,MMP9,MVD,NOS2,TGFB1,TNF,TREM2	262 (16)
RNF31		enzyme	Inhibited	-3.162		0.000578	Ccl2,CCL20,Ccl7,Ccl8,CCND1,CXCL16,CXCL2,CXCL3,Cxcl3,IL18RAP,IL4R,TNF	368 (13)
estriol		chemical - endogenous mammalian	Inhibited	-2.985	bias	0.000581	Ccl2,CCL20,Ccl7,Ccl8,CCR7,CXCL2,CXCL3,ITGB2,TNF	527 (21)
HBB		transporter	Inhibited	-2.433	bias	0.000581	Ccl2,CSF2,CXCL2,CXCL3,HBA1/HBA2,LIF,SERPINE1,TGFB1,TNF	259 (14)
beta-carotene		chemical - endogenous mammalian		-1.066	bias	0.000581	ACSS2,APOL6,ARRDC3,DGAT2,HSPA1A/HSPA1B,MID1IP1,NOS2,Orm1 (includes others),TNF
KLF3		transcription regulator	Inhibited	-2.556		0.000598	Acot1,APOE,CAPG,CDKN2D,CSF2,CXCL2,CXCL3,Cyb5r3,HLCS,IDH1,IGF2BP3,IL27,ITFG2,ITGB7,LTK,MGST2,NDRG1,NDUFV3,NOD1,PDLIM2,PFKP,SEC24D,SGK1,SLC52A3,SLC66A3,SPTB,TES,THYN1,TMEM108,TNF,TUBA1A,UGCG,VIM,WNT10A,ZNRD2
IL21		cytokine	Activated	3.098	bias	0.000604	ARG2,BCL6,BSG,CASP1,CCL20,CCR7,CDKN1A,CLIC5,CSF2,FCGR2B,ID2,IFI16,IL18RAP,IRF5,MMP9,NOS2,PRDM1,PSMB9,SGK1,TGFB1,TNF	419 (15)
3-D-glucosyl-1,2-diacylglycerol		chemical - endogenous non-mammalian				0.000605	CXCL3,NOS2,TNF
DNAJB4		other				0.000605	CCND1,CDH1,CDKN1A	424 (21)
MUCL1		other				0.000605	CCND1,CCND3,CDKN1A	326 (12)
PDE4A	1.303	enzyme				0.000605	CDH1,FN1,TNF	332 (18)
CTNNAL1		other				0.000605	CCND1,FN1,ITGB3	198 (7)
COL1A2		other				0.000605	CDKN1A,SERPINE1,TGFB1	152 (7)
PODXL		kinase				0.000605	CDH1,MMP9,VIM	263 (12)
S100A11		other				0.000605	ADAMTS4,CDKN1A,MMP13	327 (12)
griseofulvin		chemical drug				0.000605	ALAS1,HMOX1,KRT18
pyrazole		chemical - endogenous non-mammalian				0.000605	HMOX1,NOS2,TNF	361 (17)
KP-SD-1		chemical - kinase inhibitor				0.000605	CCND1,MMP9,NOS2	461 (20)
belnacasan		chemical drug	Inhibited	-2.219	bias	0.000608	CASP1,Ccl2,CXCL3,NLRP3,TNF	318 (11)
PTGDR		G-protein coupled receptor		-1.023		0.000608	Ccl2,CSF2,IFI16,NOS2,TNF	330 (16)
PLCE1	1.001	enzyme	Activated	2.2	bias	0.000608	Ccl2,CCL20,CXCL2,CXCL3,TNF	371 (15)
PTPRE		phosphatase		1.342	bias	0.000608	ACP3,Ccl7,CXCL2,CXCL3,SLA
ST14		peptidase	Activated	2.2	bias	0.000608	CSF2,CXCL2,MMP13,MMP3,TNF	392 (15)
cytochalasin B		chemical toxicant	Inhibited	-2.219		0.000608	CDKN1A,MMP9,SELP,SELPLG,TNF	384 (18)
verteporfin		chemical drug		-1.342	bias	0.000608	CDKN1A,CSF2,CXCL2,FN1,VIM	315 (7)
Cd2+		chemical toxicant		1.131	bias	0.000608	CCND1,CXCL3,DDIT3,HMOX1,Mt1	434 (19)
SLC25A13		transporter				0.000636	Aox3,BCL6,CCND1,CD248,CRYBG2,Cyp2b13/Cyp2b9,CYP4A22,ELOVL3,GSTA5,KRT23,LIFR,SERPINA3,SUSD4,UGT2B17
TGM2		enzyme	Activated	3.297	bias	0.000636	ACSS2,BCL6,BNIP3,C3,CCND1,CD74,CDCA7,FN1,ITGB3,MAFB,MDN1,MMP9,PADI4,PHLDA1,PNRC1,PTGES,PTGS1,SELP,SEMA6B,SLC25A20,SLPI,SP110,SPP1,TGFB1,TNF	369 (13)
dimethyl sulfoxide		chemical drug		0.856	bias	0.000646	AATK,BGLAP,BNIP3,CCND3,DDIT3,HMOX1,IFI16,ITGB2,KLF1,LIFR,MMP13,PBXIP1,PTGS1,SELP,TNF,TNNC1,UBE2L6	476 (21)
MOG		other	Activated	2.898	bias	0.000649	Ccl2,Ccl7,CSF2,CXCL2,IL27,MMP3,MMP9,NOS2,TGFB1,TNF	320 (14)
CAT		enzyme		-1.811	bias	0.000649	ADM,AGT,Ccl2,CDKN1A,FN1,HMOX1,MMP9,NOS2,SERPINE1,VIM	396 (18)
FCGR2A		transmembrane receptor	Activated	2.566	bias	0.000649	Ccl2,CXCL2,CXCL3,F2RL1,GPR84,ISG20,NOS2,RNASEL,SERPINE1,TNF	399 (19)
JAG1		growth factor		1.938	bias	0.000649	CCND1,CDKN1A,DUSP2,DUSP6,ITGB3,MMP9,RNF128,SPP1,TGFB1,VIM	487 (22)
zymosan		chemical - endogenous non-mammalian	Activated	2.718	bias	0.000655	Ccl2,CSF2,CXCL2,CXCL3,DEPP1,FGF21,HMOX1,IL4R,LIF,PPARGC1A,PTGS1,TNF	372 (17)
KLF4		transcription regulator	Activated	2.877	bias	0.000659	AIF1,ALKBH1,CCND1,CD14,CD34,CDH1,CDKN1A,CSF1R,CST6,CXCL3,FLT1,FN1,IRX3,KRT17,KRT19,MMP13,MXI1,NOS2,PFKP,PLAT,POLR3G,PRDM1,SERPINE1,SLPI,SOD3,SPRR1A,Sprr1b,Sprr2g,TGFB1,TGM1,UGDH,VIM	381 (18)
Ras homolog		group		1.432		0.000663	CCN2,CCND1,CDKN1A,ITGB3,MMP9,PLAU	270 (17)
CpG ODN 2395		chemical reagent	Activated	2.425	bias	0.000663	BCL6,Ccl2,CD14,HMOX1,IL4R,TNF	364 (16)
GDF15		growth factor		1.177		0.000663	CCND1,CDKN1A,LTBP1,PLAU,SERPINE1,TNF	323 (19)
FBN1		other		-1.109	bias	0.000663	CCN2,COL4A2,LTBP1,MMP3,MMP9,SERPINE1	440 (17)
KLF10	-1.311	transcription regulator		1.524		0.000663	BGLAP,CCND1,CDKN1A,PTGS1,SERPINE1,TGFB1	406 (19)
SOCS6		other		0.816		0.000663	Ccl7,CXCL2,CXCL3,PLAT,SLA,TNF	219 (10)
DHX9		enzyme		1.218	bias	0.000663	ABCB1,APOE,CCND1,ID2,NOS2,TNF	281 (16)
A-Fos		chemical reagent	Inhibited	-2.433	bias	0.000663	CCL20,CCN2,CSF2,DUSP6,IER3,TNF
PD 169316		chemical - kinase inhibitor		0		0.000663	CCND1,CCND3,CDKN1A,FN1,PPARGC1A,VIM	391 (22)
elovanoid N34		chemical - endogenous mammalian		-1.633	bias	0.000663	APOE,CDKN1A,MMP13,MMP24,MMP3,MMP9
butaprost		chemical drug		0.459		0.000663	CCN2,CCR7,CDH1,MMP9,NOS2,TNF	385 (19)
hydrocortisone		chemical - endogenous mammalian		1.704		0.000667	ADM,ALDH1L1,CCN2,CCND1,CCND3,FN1,HSD11B1,HSPD1,IGFBP5,KLK3,LOX,LY75,Mt1,NFKBIA,PLAT,PTGS1,SERPINE1,TLE2,VIM	496 (18)
tributyrin		chemical drug	Activated	2.228	bias	0.000669	ADM,CCL20,CCN2,CDKN1A,CXCL3,EDN1,ID2,KRT17,MMP13,NDRG1,UGCG
NRG2		growth factor				0.000669	BIN1,BNIP3,CCN2,CCND3,EDN1,FOSB,HK2,HMOX1,IER3,LIFR,PRKG2	369 (14)
SNAI2		transcription regulator		-0.233		0.000669	AXL,BGLAP,BSG,CCN2,CCND1,CDH1,CDKN1A,FN1,KRT18,MMP9,VIM	411 (20)
SIM1		transcription regulator	Activated	2.769	bias	0.000669	ABCG1,ANGPTL4,APOE,BST1,Cyct,DNASE1,ELOVL3,H2-Q5,HGFAC,HLA-A,IFI16,ITGB3,KLK3,LAMB3,LCP1,LDB2,LIFR,PADI3,SELENBP1,SPRR1A,TNF,TNFRSF9,Tnfsf9,ZFP36L1
ARRB2		other		-1.363		0.000675	ARRB1,Ccl2,CXCL2,CXCL3,GRK5,SERPINE1,TGFB1,TNF	277 (16)
IL18		cytokine	Activated	3.11	bias	0.000679	BCL6,BSG,Ccl2,CCL20,CCR7,CDH1,CSF2,CXCL16,CXCL3,DDIT4,DLG4,IL18RAP,LIF,LTB,MMP13,MMP3,MMP9,NOS2,SLC17A7,SPP1,TNF,TRIM29	249 (11)
CYP1A2		enzyme		-0.333		0.000688	CCND1,ETHE1,GSTM2,Gstm3,Ifi27l2a/Ifi27l2b,IGFBP2,INSC,Mt1,Mt2	207 (7)
S100A4	2.162	other		0.844	bias	0.000688	BNIP3,CDH1,CDKN1A,CXCL3,FN1,MMP13,MMP9,PLAU,VIM	344 (16)
propylthiouracil		chemical drug				0.000699	ADSS1,AGRP,AKR1C3,CCND3,CDH1,CXCL2,ELOVL3,GHRH,GSN,Gstt3,Ly6a (includes others),Orm1 (includes others),PHLDA1,ROPN1L,THRSP	307 (7)
GLI2		transcription regulator		-0.218	bias	0.000699	CCND1,CDH1,CDKN1A,CXCL2,CXCL3,HK2,KLK3,KRT17,MMP13,MMP3,MMP9,SPP1,TNF,UGCG,VIM	451 (19)
POU2F2		transcription regulator	Activated	2.714	bias	0.000706	ALDOC,ARG2,BCL6,CD79B,DEPP1,DIXDC1,ENO1,KCNN4,KLF1,mir-210,MOCOS,NOS2,RPS2,SPP1	32 (3)
ASPSCR1-TFE3		fusion gene/product	Activated	2.138	bias	0.000706	ADGRG1,APOE,BHLHE40,BIN1,GLB1,HLA-E,HMOX1,MAFF,P4HA2,PPARGC1A,SNCB,STOM,UPP1,WIPI1
cyclic AMP		chemical - endogenous mammalian	Activated	2.057	bias	0.000716	AFAP1L2,ARG2,BGLAP,CCN2,CCND1,CDKN1A,DDIT3,DNTT,ENO2,FLT1,FN1,IGFBP5,ITPR3,MMP10,MMP9,MYLK,NOS1,NOS2,PPARGC1A,PRKAR2B,SERPINE1,SLC37A4,THRSP,TNF,TPH1,TXNIP,VWF,WT1	363 (19)
INSR		kinase		-0.378	bias	0.000716	ARRDC3,CASP6,Ccl2,Ccl7,Ccl8,CCN2,CCND1,CCNG2,CDKN1A,CORO2B,Cyct,DES,DGAT2,DHCR7,EDN1,EREG,FGF21,GAPDH,HSPD1,IDH1,IER3,KLF10,LCP1,LDB2,LEPR,LPIN3,MMP9,MPEG1,MVD,MXI1,NDRG1,NSDHL,OGN,PHLDA1,PPARGC1A,PRDM1,SERPINE1,SLC25A20,SLC29A1,SLC2A1,SURF6,TGFB1,TNF	329 (20)
SMAD7		transcription regulator		-1.06		0.000722	BMP7,BZW2,Ccl2,CCN2,CDKN1A,CITED2,FN1,FSTL3,HMOX1,ID2,KRT8,LTBP2,MMP9,NFKBIA,NOS2,PLAT,SERPINE1,TGFB1,TNF	309 (16)
trans-cinnamaldehyde		chemical drug		0.99		0.000724	CASP1,CDKN1A,DDIT3,FMO5,HMOX1,NOS2,SERPINE1	325 (11)
miR-133a-3p (and other miRNAs w/seed UUGGUCC)		mature microRNA		-1.894	bias	0.000724	CCN2,CXCL3,HCN2,KLF15,MALAT1,PKM,TNF	348 (13)
HOXB13		transcription regulator		-0.378	bias	0.000724	ACP3,CCND1,CDKN1A,CEP170,KLK3,NFKBIA,UGT2B7	339 (12)
NPC2		transporter		-1.195	bias	0.000724	AKR1C3,Ccl2,CREB5,PTGDS,PTGES,PTGS1,TNF	248 (14)
dicarbethoxydihydrocollidine		chemical toxicant	Activated	2.443	bias	0.000724	Ccl2,KRT19,NOS2,SGK1,SPP1,TNF,WNT10A
hemozoin		chemical - endogenous non-mammalian	Activated	2.555	bias	0.000724	Ccl2,CXCL2,CXCL3,HMOX1,MMP9,NOS2,TNF	289 (14)
tamoxifen		chemical drug		1.252		0.000732	ABCB11,ACKR3,ADM,C3,CCND1,CDH1,CDKN1A,DEPP1,EPHX1,ETV4,FN1,GAPDH,GSTA5,IER3,ISG20,KLK3,LIF,LOXL2,LTBP2,MAFF,NOP58,NOS1,NOS2,PKM,SERPINA3,SLC2A1,SLC5A3,SPP1,TNF,UGCG,WIPI1,YPEL3	483 (19)
BMP7	2.591	growth factor		1.887	bias	0.000753	BGLAP,BMP7,CD34,CDH1,CDKN1A,COX7A1,EDN1,EREG,FN1,ID2,IGFBP5,MMP13,MMP3,MMP9,NDRG1,PPARGC1A,S100A4,SERPINE1,SPP1,TGFB1,VIM	376 (19)
medroxyprogesterone acetate		chemical drug	Activated	3.966	bias	0.000756	ADCY3,Ccl2,CCND1,CCNG2,CD68,CDKN1A,COL4A4,DIAPH3,FN1,FOSL1,GLB1,GSN,HSD11B1,HTRA1,HTRA3,ID2,IL4R,INHBE,ITGB2,ITGB3,LAMB3,LEPR,LIF,LIFR,LIPA,LTB,LTBP1,MPZL2,MYH10,MYLK,NAGLU,NFKBIA,P4HA2,PLAU,RAC2,SERPINE1,SGK1,SHC2,SLC2A1,SLPI,TGFB1,TNF	428 (17)
TSH		complex		1.158	bias	0.000764	ARRB1,CCND1,CCND3,CDKN1A,GAPDH,IGFBP5,Mt1,NOS2,PPARD,SLC2A1,TNF	488 (21)
NFYA		transcription regulator	Activated	2.236	bias	0.000776	ABCB1,CBS/CBSL,CDKN1A,CHEK2,EPHX1,F12,LPIN1,PADI4,PGK1,PKM,THRSP,TXNIP,VWF
FMR1		translation regulator	Inhibited	-2.373		0.000782	ALDOA,CACNB4,CELF4,CORO2B,CPQ,DLG2,DLG4,DNM1,EIF1AX,ENO1,GAPDH,MAP1B,MMP9,PFKP,PLAT,SLC17A7,SLC29A1,SYN1,VWA1
mir-8		microRNA	Inhibited	-2.075	bias	0.000782	BST1,CCND1,CCNG2,CDH1,CDKN1A,CITED2,FAT2,FN1,HMOX1,KRT19,LEPR,LOX,MAP3K1,MOK,MSLN,MYH10,RNF128,SCMH1,SIM2,SULF2,TNF,VIM	416 (21)
ionomycin		chemical reagent	Activated	3.673	bias	0.000782	CCNG2,CLDN4,CSF2,DDIT3,DNTT,DUSP2,FOSB,ITGB2,ITPR3,KCNN4,LDHA,MMP10,MMP9,NCL,RBPJ,RCAN1,SGK1,SPP1,STC1,TGFB1,TNF,Tnfsf9	457 (20)
ERN1		kinase		1.738	bias	0.000782	Ccl2,CDH1,CXCL2,DDIT3,DGAT2,ERO1A,FN1,GNAT2,LAD1,MPZL2,MVD,NOS2,P4HB,PADI4,SDF2L1,SEC24D,TINAGL1,TNF	301 (18)
YBX1		transcription regulator	Activated	2.178		0.000784	ABCB1,Ccl2,CDKN1A,CSF2,CXCL2,DCLK3,HSD17B1,IRF5,mir-210,MMP3,PDK1,PFKL,TGFB1,ZAP70	397 (17)
diethylstilbestrol		chemical drug		-0.192	bias	0.000795	ADGRD1,AMHR2,Aox3,BCL6,BGLAP,C3,CCN2,CCND1,CD14,CDKN1A,CITED2,CYGB,DUSP6,EREG,GLRX,HLA-A,HTRA3,IGFBP2,IL4R,KLK3,LTBP2,MAFB,Muc1,Muc4,PADI4,PRDM1,SH3GL3,SHISA4,SLPI,TGFB1,WFDC2	394 (20)
HDAC6		transcription regulator		0.726		0.000811	CDH1,GDF6,LTBP2,NOS2,PLAU,SERPINE1,TGFB1,TNF,VIM	413 (19)
salmonella minnesota R595 lipopolysaccharides		chemical - endogenous non-mammalian	Activated	3.885	bias	0.000815	AXL,Ccl2,CCL20,Ccl7,Ccl8,CXCL2,CXCL3,FOSB,FOSL1,MAFF,NFKBIA,PSTPIP2,SERPINE1,Slfn2,TNF,Tnfsf9	322 (14)
GJA1		transporter		-1.51		0.000816	BGLAP,CCND1,CDH1,CDKN1A,NOS2,SPP1,TNF,VIM	423 (19)
PLG		peptidase	Activated	2.053	bias	0.000834	CYP2S1,EDN1,FCGR2B,MMP9,MXI1,NOD1,NOS2,PLAU,PRKAR2B,RAC2,SERPINE1,TNF	271 (17)
RELB		transcription regulator		1.542	bias	0.000834	ABCB1,AIRE,CCL20,CCND1,CDKN1A,CHI3L1,CSF2,LTB,NFKBIA,NOS2,PRDM1,TNF	324 (15)
IRF2		transcription regulator		1.257	bias	0.00084	BNIP3L,C1S,CA12,CASP1,CCND1,CD14,CDKN1A,CYP4F11,H4C14,HK2,IDH1,IL27,LBP,NOS2,PSMB9,PTGR1,UBE2L6	257 (15)
sitagliptin		chemical drug		0		0.00086	CCN2,FN1,NOS2,TGFB1	316 (18)
SLC16A3		transporter		1.179	bias	0.00086	HK2,MMP9,NOS2,TNF
TPSAB1/TPSB2		peptidase		1.969		0.00086	CXCL2,FN1,MMP13,MMP3	191 (10)
SPTAN1		other				0.00086	CDKN1A,ITGB3,SPTA1,SPTB
FGF3		growth factor	Activated	2	bias	0.00086	CDH1,MMP9,PLAT,PLAU	230 (12)
SCUBE3		other		1.98	bias	0.00086	MMP9,SERPINE1,TGFB1,VIM	222 (9)
SERPINH1		other		0.747	bias	0.00086	CDH1,COL4A2,SERPINE1,VIM	349 (17)
cyclopentenone		chemical reagent		1.103	bias	0.00086	CCND1,GSTA5,HSPA1A/HSPA1B,NOS2	214 (10)
SR1078		chemical reagent		1.113	bias	0.00086	Ccl2,DDIT3,PADI2,TNF	275 (7)
BQ 123		biologic drug		-0.958	bias	0.00086	CCN2,CCR7,CXCL2,TNF	300 (16)
MI-503		chemical reagent	Inhibited	-2	bias	0.00086	ADM,CBS/CBSL,DDIT4,SPP1
lead acetate		chemical toxicant		0.492	bias	0.00086	CCND1,Gsta4,GSTM1,GSTM5
ETV5		transcription regulator		-0.784		0.000869	AQP5,CCND1,CDH1,CHI3L1,CLDN4,CLIC5,FN1,FXYD5,KRT19,KRT23,MID1IP1,PKP2,SPP1,TINAGL1	221 (11)
FGF21	1.084	growth factor		-0.313		0.000869	COX7A1,DDIT3,DGAT2,HMGCS2,PPARGC1A,SERPINE1,Slc25a1,SLC2A1,TGFB1,THRSP	425 (23)
IL32		cytokine	Activated	2.385	bias	0.000869	CASP1,CXCL3,ITGB2,MMP13,MMP3,MMP9,NOS2,PRTN3,TNF,VIM	277 (14)
CYP1B1		enzyme		0		0.000869	CCND1,ETHE1,GSTM2,Gstm3,HMOX1,Ifi27l2a/Ifi27l2b,IGFBP2,INSC,Mt1,Mt2	181 (7)
EFNA2	1.162	kinase		-0.378		0.000869	CCN2,CSF2,DUSP6,FOSL1,FOXQ1,KLK3,KRT18,NOS1,PLAT,TGM1	178 (7)
prostaglandin A1		chemical - endogenous non-mammalian		1.331		0.00087	CD14,CDKN1A,CSF2,HMOX1,HSPA1A/HSPA1B,NFKBIA	394 (14)
ETS		group				0.00087	CHI3L1,FLT1,LTB,SERPINE1,TNF,VWF
TNFRSF18		transmembrane receptor		1.459		0.00087	CDKN1A,CXCL3,MMP9,NOS2,TNF,TNFRSF9	301 (16)
NOX1		enzyme		0.818	bias	0.00087	FLT1,HMOX1,MMP9,NFKBIA,NOS2,TNF	350 (14)
PTPN3		phosphatase		0.876	bias	0.00087	ANGPTL4,CDKN1A,FN1,MMP10,MMP9,SERPINE1	407 (17)
2-mercaptoacetate		chemical drug				0.00087	CD68,CXCL2,CXCL3,ENO1,PLAU,TGFB1	345 (10)
HAND2		transcription regulator		0.743	bias	0.00087	ADSS1,CCBE1,Ccl8,CXCL2,DES,HSPB7,MMP27,PTGS1,S100A4,TNNC1,TNNT2
ADP		chemical - endogenous mammalian		0.304	bias	0.000872	BSG,HMOX1,SELP,SERPINE1,TNF	387 (22)
lonafarnib		chemical drug		-0.156	bias	0.000872	CCND1,DDIT3,MMP9,NOS2,TRAF1	373 (15)
ZBTB33		transcription regulator				0.000872	BCL6,CDH1,CDKN1A,PGK1,S100A4	154 (7)
SIAH2	1.048	transcription regulator		0.714		0.000872	AKR1C3,CHEK2,EGLN1,EGLN3,SIAH2
SLC2A1	2.94	transporter		-1.4		0.000872	ALDH1L2,FN1,Gsta4,HMOX1,SERPINE1	417 (21)
SP2		transcription regulator				0.000872	BGLAP,CCND1,CDKN1A,PTGS1,SERPINE1
N-ethyl-N-nitrosourea		chemical toxicant				0.000872	CDKN1A,GSTM1,Mt1,Mt2,SPP1
Mn(III)-tetrakis-(4-benzoic acid) porphyrin		chemical reagent		-1.342		0.000872	AGT,CLDN4,DDIT3,SERPINE1,TGFB1	431 (20)
zinc protoporphyrin IX		chemical - endogenous mammalian		0.765	bias	0.000872	CCND1,CDKN1A,FLT1,HMOX1,NOS2	445 (22)
valproic acid		chemical drug		-0.094		0.000883	AACS,ABCG1,AKR1C3,AMPD3,ATP2B4,BAG2,CA12,CCND1,CDCA7,CDH1,CDKN1A,Cyp2b13/Cyp2b9,DDIT3,DHCR7,DNTT,EDN1,ELOVL3,FGF21,H3C8,HMGCS2,HMOX1,ID2,LIPN,MMP13,MVD,MYH3,NARF,NME1,NSDHL,OSBPL8,PLAT,PSMB9,S100A4,SERPINE1,SGK1,SIAH2,SPP1,TES,TGFB1,THRSP,TNF,UGT2B17,ZNF296	415 (16)
prostaglandin D2		chemical - endogenous mammalian		1.088		0.000901	CCND1,CSF2,HMOX1,HSPA1A/HSPA1B,PTGDS,PTGS1,TNF	366 (19)
LTB4R		G-protein coupled receptor	Activated	2.619	bias	0.000901	Ccl2,CXCL2,CXCL3,FLT1,IRF5,MMP9,TNF	365 (18)
ramipril		chemical drug		-1.195	bias	0.000901	CCN2,COL4A2,FN1,MMP9,NOS2,TGFB1,TNF	385 (13)
SOX2		transcription regulator	Activated	2.239		0.000906	ACKR3,ADAMTS4,AFAP1L2,BGLAP,BHLHE40,BMP6,CCL20,CCN2,CCN5,CCND1,CDH1,CDKN1A,CITED2,CNP,COL9A3,CSF1R,CST6,CXCL3,ELF3,ETV4,FLT1,GAL3ST1,GSN,ID2,IER5L,IRX3,KRT17,KRT18,KRT19,LIMS2,PDK1,PIK3R3,PLLP,PRDM1,RBPJ,SERPINE1,SPP1,SPRR1A,Sprr1b,Sprr2g,TGFB1,TGM1,Usp17la (includes others),VIM	431 (19)
NRAS		enzyme		-1.562		0.000916	ANXA4,CCND1,CD34,CD68,CDKN1A,CLEC11A,CXCL2,DDIT3,DUSP2,DUSP6,EPHX1,FN1,GALE,HLA-A,HTRA1,IFI16,IRX3,LBP,MMP13,PLAU,PSMB9,SLC2A1,SLC66A3	393 (16)
NFATC2		transcription regulator	Activated	2.63	bias	0.000916	ACP3,AQP5,AXL,Ccl2,CCR7,CDKN1A,CITED2,CSF2,CXCL2,CXCL3,EDN1,IER3,IL27,ISG20,LDHA,NFKBIA,PLAT,PPARGC1A,RCAN1,TGFB1,TNF,Tnfsf9,TRAF1	418 (13)
1,2-dithiol-3-thione		chemical reagent	Activated	2.039	bias	0.000916	ALAS1,ALDOA,BNIP3,CA11,CYP4A22,DHCR7,EPHX1,FKBP5,GBE1,Gsta4,GSTA5,GSTM1,Gstm3,GSTM5,HMOX1,INMT,NUCB2,RRS1,SERPINA3,SLC16A2,THRSP,TPI1,Uox	154 (7)
NKX2-3		transcription regulator		-0.248		0.000925	ADM,ANGPTL4,ANKRD37,CASP1,CBS/CBSL,CD300LG,CD34,CD68,CDKN1A,CXCL16,DHX58,EDN1,F2RL1,GALNT15,H2AC18/H2AC19,HSD17B2,PSMB9,SP110,TCIM,TENT5A,TIPARP,TNFAIP8L1,UACA,UBE2L6
HOXA10		transcription regulator		-0.733		0.000934	ADM,ALOX5AP,APOE,CDKN1A,FLT1,FN1,Gstt1,ID2,IGFBP5,IL1R1,INMT,IRX3,ITGB3,KLF10,KRT18,LEPR,MAP1B,MYLK,P4HB,PTGER3,THRSP
CCL5		cytokine	Activated	3.069	bias	0.000938	AIF1,Ccl2,CXCL2,CXCL3,DUSP6,F2RL1,F2RL2,MMP9,NOS2,PTGDS,SGK1,TNF	352 (19)
PRNP		other		-0.242		0.000938	ABCB1,ADAM8,APOE,CCND1,DLG4,EPS8,FOSL1,HSPA1A/HSPA1B,ID2,NFKBIA,NOS2,TNF	429 (20)
nifedipine		chemical drug		-0.664		0.000938	ABCB1,AGT,ATP2B4,EDN1,FAM3B,FN1,GABRD,IGFBP5,NOS1,NOS2,SGK1,TNF	478 (23)
lysophosphatidylinositol		chemical - endogenous mammalian	Activated	2.333	bias	0.000951	C3,CASP1,CD74,CXCL3,LDHA,LTB,PLCE1,STC1,TNFSF15
Hsp27		group		-0.463		0.000951	BGLAP,CCND1,CD14,CDKN1A,CSF1R,KLK3,MAPT,NOS2,TGFB1	359 (22)
CYP1A1		enzyme		-0.333		0.000961	ANXA4,CCND1,CDKN2D,ETHE1,GSTM2,Gstm3,Ifi27l2a/Ifi27l2b,IGFBP2,INSC,KRT19,MAPT,Mt1,Mt2,TNNT2	216 (7)
cephaloridine		chemical drug		1.543	bias	0.000961	ALAS1,ANGPTL4,CCL20,CCN2,CSMD1,DDIT4,FBP2,GSTM5,HMOX1,HSPA1A/HSPA1B,Ifitm6,LAMB3,Pvr,TPH1
TCL1A		transcription regulator				0.000965	Acp5,CD68,CXCL3,FCGR2B,FKBP5,HMOX1,ITGB2,Ly6a (includes others),MAFB,MMP13,MMP9,MPEG1,TREM2	276 (10)
triamcinolone acetonide		chemical drug		0.457		0.000977	ANGPTL4,BHLHE40,BMP6,BMP7,CAPG,CD79B,CYTIP,DDIT3,FKBP5,HCK,KLF10,KLF15,MMP13,NFKBIA,NOS1,NOS2,PALLD,PLAU,PTPN7,SERPINA3,SPP1,TXNIP,VWF	346 (18)
NSUN6		enzyme	Activated	2.121	bias	0.000978	AXL,CCN2,ITGB2,LHFPL6,NDRG1,SERPINE1,SGK1,TNNT2
JAG2		growth factor		-1.51	bias	0.000978	BCL6,BMP7,C3,CCL20,CXCL3,IL1R1,SPP1,TNF
CARM1		transcription regulator	Activated	2.606	bias	0.000978	ABCB11,C3,Ccl2,CDKN1A,CXCL3,MMP13,MMP3,PTGES	411 (21)
tempol		chemical drug	Inhibited	-2.804	bias	0.000978	CXCL2,MMP9,NOS1,NOS2,SERPINE1,SGK1,SPP1,TGFB1	420 (19)
paricalcitol		chemical drug		-1.294	bias	0.000978	AGT,BGLAP,Ccl2,F2RL1,FN1,NOS2,TGFB1,TNF	330 (18)
MMP12		peptidase	Activated	2.932	bias	0.000988	Ccl8,CSF2,LIF,MMP13,MMP9,NFKBIA,NOS2,PGM1,PKM,TNF,Tnfsf9	449 (21)
Map3k7		kinase	Activated	2.017	bias	0.000988	BHLHE40,Ccl2,Ccl7,CSF2,CXCL3,EDN1,ISG20,MMP9,NFKBIA,OSR1,TNF	294 (13)
PTGER2		G-protein coupled receptor		1.501	bias	0.00103	Ccl2,CCR7,CDH1,CSF1R,ECM1,H2AC7,IL27,LIF,MMP9,NOS2,PTGER3,PTGES,SERPINE1,SPP1,TNF	341 (17)
LMO2		transcription regulator		0		0.00104	ADGRG1,BMP7,CASP1,CCND3,CD34,CD79B,CDKN1A,CLDN4,DHX58,EGLN3,ENO2,GSN,HIVEP3,IGF2BP3,ITGB7,KCTD17,MAP3K1,MGST2,MYH10,NDRG1,NLRP10,PIM2,SERTAD1,TES,TGFB1,TLE6,TPD52,TRAF1,TXNIP
NCOR1		transcription regulator		-1.732	bias	0.00105	ABCB11,CCND1,CDH1,CDKN1A,ELOVL3,HK1,MMP9,PRDM1,PTGDS,Sult5a1,THRSP,UGT2B17	434 (23)
captopril		chemical drug		0.435		0.00105	AGT,FBLIM1,HMOX1,IER3,LAMC2,LTBP2,MMP9,NOS2,SERPING1,SPP1,TGFB1,UPP1	485 (25)
LTBR		transmembrane receptor		0.557	bias	0.00111	BST1,Ccl2,CCL20,CSF2,GPM6B,NFKBIA,NOS2,PLXNB1,TNF	349 (13)
Focal adhesion kinase		group		0.928		0.00111	ITGB2,KLK3,KRT18,KRT8,MMP13,MMP9,PALLD	430 (18)
PTX3		other		-1.464	bias	0.00111	Ccl2,Ccl7,Ccl8,CCN2,CXCL2,MMP9,TNF	347 (11)
VTN		other		0.211	bias	0.00111	BHLHE40,CDKN1A,CXCL3,MMP9,PLAU,SERPINE1,TNF	399 (20)
GATA6		transcription regulator		0.345		0.00111	ABCB1,AMHR2,AQP5,ASPA,C1R,CDKN1A,COL4A2,EDN1,GPI,HBA1/HBA2,KRT17,LTBP1,MYLK,PGK1,PRDM1,PTGES,PTGS1,SLPI,SPRR1A,Sprr1b,TGFB1,THRSP,TNNC1
MYRF		transcription regulator		0.302		0.00112	4930486L24Rik,AKR1C3,Ank2,CCDC149,CCN2,COL14A1,PRDM1,PWWP3B,SLC22A4,TENT5A,ZAN
SEMA7A		transmembrane receptor		0.816	bias	0.00112	CCN2,CCN5,FN1,IL4R,TGFB1,TNF	367 (10)
Pde4		group		-1.347		0.00112	CD14,CDH1,CDKN1A,FN1,KRT18,TNF	434 (21)
TNFAIP6		other		-0.64	bias	0.00112	CDH1,CXCL2,MMP9,NOS2,TNF,VIM	396 (19)
dipyridamole		chemical drug	Inhibited	-2.236	bias	0.00112	HMOX1,MMP9,NOS2,SPP1,TGFB1,TNF	384 (19)
ilomastat		chemical drug		-1.4		0.00112	Ccl2,CDH1,CXCL3,MMP9,TGFB1,TNF	354 (18)
cannabidiol		chemical drug		-1.406		0.00112	DDIT3,ENO2,FN1,ID2,NOS2,TNF	396 (16)
histone deacetylase		complex		-0.128	bias	0.00117	CCND1,CDH1,ID2,MMP9,PLAT,PLAU,PPARGC1A,TNF	415 (21)
fluvastatin		chemical drug		0.418		0.00117	CCND1,CDKN1A,EDN1,HMOX1,NOS2,PLAT,SERPINE1,TNF	437 (18)
enterotoxin B		biologic drug	Activated	3.386	bias	0.00118	BNIP3L,Ccl2,Ccl7,CXCL2,CXCL3,FBXO2,Hspa1b,LIF,LY75,SERPINA3,TNF,WT1	335 (11)
RASSF1		other		1.976		0.00119	ABCB1,APOE,BHLHE40,CCND1,CDKN1A,COL4A2,GSN,KLF10,LDB2,LIF,MAP1B,RASGEF1A,SPP1	410 (18)
as605240		chemical - kinase inhibitor	Inhibited	-2.219	bias	0.00121	CXCL2,CXCL3,MMP9,TGFB1,TNF	237 (9)
mir-199		microRNA				0.00121	ALOX5AP,AXL,EDN1,EGLN1,NOS2	321 (13)
VIPR1		G-protein coupled receptor		1.14	bias	0.00121	Ccl2,CXCL2,CXCL3,NOS2,TNF	225 (10)
MEL T1		chemical - kinase inhibitor		-1.342		0.00121	ENO1,HSPA1A/HSPA1B,HSPD1,PGAM1,PGK1
101.10 peptide		chemical reagent	Inhibited	-2.2	bias	0.00121	Ccl2,MMP13,MMP3,MMP9,TNF	264 (15)
cyclopiazonic acid		chemical - endogenous non-mammalian		1.381	bias	0.00121	Ccl2,CXCL2,DDIT3,NOS2,TNF	417 (19)
mevastatin		chemical drug	Activated	2.189	bias	0.00121	APOE,CDKN1A,DHCR7,NOS1,TNF	388 (17)
morin		chemical - endogenous non-mammalian		-1.342	bias	0.00121	CCND1,MMP13,MMP3,MMP9,NOS2	378 (13)
KT5823		chemical - kinase inhibitor		-1.231		0.00121	AQP5,EDN1,NOS2,SLC12A5,SLC2A1	219 (11)
methylselenic acid		chemical reagent		0.17		0.00124	ACKR3,ACP3,CCND1,CDKL1,CDKN1A,CDKN2D,CHEK2,DDIT3,ELF3,EPHX1,FKBP5,FN1,ID2,INPP4B,KLK3,MAP1B,MAP2K1,MAPT,MXD1,NDRG1,PTGES,SEC24D,SGK1,UGDH,UGT2B17,UGT2B7	496 (19)
TAL1		transcription regulator	Inhibited	-2.535		0.00126	AATF,Acp5,ADCY3,ADGRG1,BCL6,C3,CCNG2,CDKN1A,CHST11,DNTT,HIVEP3,HLA-A,HLA-E,ID2,IL27RA,KLF1,LYST,MAP3K1,MFSD13A,MSLN,MVD,N4BP2L1,NOS1,PTPRU	159 (9)
JAK1		kinase	Activated	2.751	bias	0.00126	BMF,CD14,CDKN1A,CHI3L1,HLA-A,IL4R,LIF,Orm1 (includes others),PSMB9,TNF,TNS4	381 (15)
glutathione		chemical - endogenous mammalian		-0.882		0.00126	ABCB1,Ccl2,CCND1,CDKN1A,DDIT3,GNL3,HMOX1,IL27,NDRG1,SERPINE1,TNF	385 (19)
CX3CL1		cytokine		1.604		0.00127	ASPA,BMP6,BMP7,CDCA7,Ctla2a/Ctla2b,EID1,GSN,HMOX1,ID2,IFI16,MAP1B,MMP9,MYLK,SELP,SPP1,TGFB1,TNF	373 (18)
PTH		other		1.897	bias	0.00128	Acp5,BGLAP,BHLHE40,Ccl2,CCN2,CCN5,CCND1,CDKN1A,CXCL2,CYP27B1,DDIT3,FN1,FOSB,IGFBP5,MMP13,PLAU,SLC43A2,SPP1,STC1,TGFB1	303 (16)
FGFR1		kinase	Activated	2.636		0.00129	BGLAP,BMP7,CCND1,CDKN1A,DDIT3,EIF1AX,HK2,LIF,MMP13,MMP3,PLAU,PRSS27,PTGS1,VIM	397 (18)
Hsp70		group		-0.014		0.00129	Ccl2,CD14,CXCL3,GAPDH,KLK3,MAPT,NFKBIA,NOS2,TNF	267 (16)
TFE3		transcription regulator		1.841	bias	0.00129	CDH1,COX7A1,ELOVL3,HK2,PHOSPHO1,PPARGC1A,SERPINE1,THRSP,WT1	326 (10)
BAPTA-AM		chemical reagent		-1.498	bias	0.00129	AQP5,CDH1,CDKN1A,DDIT3,FAM3B,FLT1,FN1,MMP13,TNF	341 (19)
KIT		transmembrane receptor				0.00135	Ccl2,CCND3,CSF2,CXCL3,EML1,HMOX1,IL27,IL4R,ITGB2,LIF,MGST2,PSTPIP2,SPP1,SPTA1,TNF	440 (18)
PRKG1		kinase		1.309		0.00136	CCN2,CCND1,CDKN1A,FN1,NOS2,SERPINE1,TGFB1	417 (20)
fenofibrate		chemical drug		-0.524		0.00136	ACACB,Acot1,ANGPTL4,Ccl2,CCND1,CD68,CSF1R,Cyp2c23,DDIT3,DGAT2,EDN1,FBP2,FGF21,GAL3ST1,GAPDH,GBE1,Gsta4,HILPDA,HMOX1,ID2,PIK3R3,PPARGC1A,SERPINE1,SLC25A20,TGFB1,TNF,TXNIP	379 (22)
6-amino-4-(4-phenoxyphenylethylamino)quinazoline		chemical reagent		-0.927	bias	0.00137	APOE,C3,MMP9,TNFSF15	364 (10)
F630028O10Rik		other		-1.982	bias	0.00137	Ccl2,CXCL2,TGFB1,TNF
LRRC32		other		0		0.00137	CDH1,TGFB1,TNF,VIM	287 (7)
LY6K		other		1	bias	0.00137	CCN2,CD34,PSCA,SERPINE1	222 (7)
LGALS8		other		1.934	bias	0.00137	CDKN1A,CSF2,CXCL3,VWF	231 (9)
MBIP		other		1.98	bias	0.00137	MMP13,MMP3,MMP9,Serpinb9f (includes others)	240 (12)
AMBP		transporter		-1.981		0.00137	Ccl2,CXCL2,CXCL3,PLAU	325 (18)
ARHGAP5		enzyme		0	bias	0.00137	CCN2,FN1,LOX,TGFB1	197 (11)
LUM		other		1.951	bias	0.00137	CDKN1A,CXCL2,TGFB1,TNF	190 (7)
NFKBIE		transcription regulator				0.00137	CSF2,CXCL3,LIF,TNF	225 (9)
AEBP1		peptidase		1		0.00137	ABCG1,APOE,Ccl2,NOS2	318 (14)
S100P		other				0.00137	CCND1,KRT18,KRT19,KRT8
CYBA		enzyme		0.728	bias	0.00137	CDKN1A,FN1,SERPINE1,TNF	382 (22)
largazole		chemical - endogenous non-mammalian		-1	bias	0.00137	ANGPTL4,GAPDH,HK2,PDK1
tin mesoporphyrin		chemical drug		1		0.00137	Ccl2,Slc25a1,SLC25A20,TNF	200 (7)
BQ-788		biologic drug		-0.762		0.00137	CDH1,CXCL2,EDN1,TNF	397 (16)
SLR14		chemical reagent		1.964	bias	0.00137	H2-Q5,HLA-A,NOS2,TNF
N-chlorotaurine		chemical - kinase inhibitor		-1.121		0.00137	HMOX1,MMP13,NOS2,TNF	360 (16)
dydrogesterone		chemical drug		-1	bias	0.00137	AKR1C3,HSD17B1,HSD17B2,TNF	211 (7)
F7	4.688	peptidase		-0.366	bias	0.00138	Ccl2,CCN2,CCND1,CXCL2,FOSL1,LIF,MMP13,TNF	320 (20)
TLR7/8		group		1.134	bias	0.00138	EDN1,EREG,NFKBIA,PLLP,PNRC1,RECQL4,REPS2,TNF
EZH2		transcription regulator		1.211		0.0014	ACKR3,ALOX5AP,BGLAP,BMP7,C3,Ccl2,CCND1,CCND3,CDH1,CDKN1A,CSF2,CXCL2,DDT,FKBP5,FLT1,Ifi27l2a/Ifi27l2b,IL18RAP,KLK3,LAMB3,LAMC2,LTB,LYPD6B,MMP9,MPZL2,NCOA7,NDRG1,NFKBIA,NME1,PIM2,PRDM1,PTGES,S100A4,SFRP5,SPIB,TGFB1,TNF	461 (23)
IRF1		transcription regulator	Activated	2.618	bias	0.00141	ADAM8,APOL6,C1R,CASP1,CCL20,CCND1,CDKN1A,CXCL16,CXCL2,CXCL3,IL27,IRF5,LTB,MMP9,NOS2,PSMB9,SLPI,SP110,TGFB1,TNF,Usp17la (includes others)	305 (12)
SMAD2		transcription regulator		0.756	bias	0.00142	BGLAP,CCL20,CCN2,CCNG2,CDH1,CDKN1A,FLT1,FN1,FSTL3,HMOX1,MMP13,MMP9,SERPINE1,VIM	439 (17)
RIPK2		kinase	Activated	2.107	bias	0.00142	Ccl2,CXCL2,CXCL3,DGAT2,GPR84,NOS2,PPARD,PPARGC1A,PTGES,TNF,TRAF1	239 (14)
TCOF1		transporter				0.00142	ADM,AMHR2,BNIP3,BNIP3L,EGLN3,GALK1,GRHPR,NDRG1,NUDT14,SLC2A1,SNCB
dexamethasone phosphate		chemical drug	Activated	2.433		0.00143	BCL6,DDIT4,Mt1,NFKBIA,SGK1,TIPARP	204 (7)
resolvin D2		chemical - endogenous mammalian		-1.673	bias	0.00143	Ccl2,CXCL3,HMOX1,IRF5,ITGB2,TNF	224 (8)
NT5E		phosphatase	Inhibited	-2.213	bias	0.00143	Ccl2,MMP13,SERPINE1,SPP1,TGFB1,TNF	385 (16)
RBP4		other	Activated	2.372	bias	0.00143	CASP1,Ccl2,CD68,NLRP3,TGFB1,TNF	310 (19)
THZ1		chemical - kinase inhibitor	Inhibited	-2.433	bias	0.00143	CYTIP,LYST,SLA,ST3GAL1,TIAM2,TRAF1
Ni2+		chemical reagent		1.502	bias	0.00143	ANGPTL4,CCL20,CXCL2,CXCL3,LTB,NDRG1	230 (12)
chondroitin sulfate		chemical - endogenous mammalian				0.00145	FN1,MMP3,NOS2	418 (18)
MARCHF3		other				0.00145	FCGR2B,NFKBIA,TNF	296 (9)
elocalcitol		chemical drug				0.00145	BGLAP,SPP1,TGFB1	256 (7)
SLC39A8	-3.03	transporter				0.00145	MMP13,MMP3,MMP9	198 (4)
MC3R		G-protein coupled receptor				0.00145	Ccl2,HMOX1,TNF	349 (19)
MYBBP1A		transcription regulator				0.00145	MMP13,MMP3,PPARGC1A	332 (7)
miR-508-3p (miRNAs w/seed GAUUGUA)		mature microRNA				0.00145	CDH1,SERPINE1,VIM
HPGDS		enzyme				0.00145	PTGDS,TGFB1,TNF	283 (7)
Orm1 (includes others)	2.401	other				0.00145	Ccl2,NOS2,TNF
CTSA		peptidase				0.00145	GLB1,SOD3,TGFB1
CCL22		cytokine				0.00145	CXCL2,CXCL3,TNF	150 (7)
PRMT2		enzyme				0.00145	CCND1,CDH1,TNF	399 (19)
Muc1	1.558	transmembrane receptor				0.00145	CCND1,CXCL2,TNF	256 (8)
hydroxycitric acid		chemical - endogenous non-mammalian				0.00145	MMP13,MMP3,NOS2	324 (11)
NCGC00186528		chemical reagent				0.00145	FN1,PPARGC1A,TGFB1
cinnamyl-3,4-dihydroxy-alpha-cyanocinnamate		chemical reagent				0.00145	ARG2,Ccl2,NOS2	119 (4)
SD-282		chemical - kinase inhibitor				0.00145	CSF2,NOS2,TNF	440 (19)
roflumilast		chemical drug				0.00145	CXCL2,NOS2,TNF	349 (14)
Phe-Pro-Arg-chloromethyl ketone		chemical - protease inhibitor				0.00145	AGT,FLT1,HMOX1
MACROH2A1		other		-1.155		0.00147	CDKN1A,CITED2,EDN1,FN1,FSTL3,KRT23,LTB,PLAU,SERPINE1,SLC2A1,THRSP,TNFSF12
C3	2.754	peptidase		1.933	bias	0.00147	APOE,C3,Ccl2,CDH1,CXCL16,CXCL2,CXCL3,FN1,NOS2,SELP,TGFB1,TNF	292 (14)
trichostatin A		chemical drug	Activated	2.302		0.00147	ABCB1,AGT,APOE,ATG9B,AVIL,CA12,Ccl2,CCND1,CCR7,CD14,CD34,CD79B,CDCA7,CDH1,CDKN1A,CDKN2D,CRTAC1,CSF2,CXCL3,DDT,DNM1,DNTT,ELF3,FLT1,FN1,GSN,HBA1/HBA2,HMGCS2,HMOX1,ID2,IGF2BP3,KLK3,LAMA3,LEPR,LOX,LTBP1,METRN,MMP13,MMP3,MMP9,MSI1,MXD1,MYH3,NARF,NDRG1,NFKBIA,NOS2,NPNT,PLAU,PLCE1,PRDM1,PTGS1,PTPN7,RECK,RECQL4,SGK1,SIAH2,SLC12A5,SLC2A1,SPIB,SPP1,STXBP1,TGFB1,TGM1,TNF,TPD52,TXNIP,UNC13A,VIM,VWF	490 (22)
8-chlorophenylthio-adenosine 3',5'-cyclic monophosphate		chemical - kinase inhibitor		0.323	bias	0.00149	AQP5,CDKN1A,DDIT3,HSD17B2,LPIN1,LPIN3,Naip1 (includes others),PPARGC1A,THRSP	430 (20)
EFNA5		kinase		0		0.00149	ADAMTS4,CCN2,DUSP6,EREG,FOSL1,KRT18,NOS1,PLAT,TGM1	198 (7)
BRD2		kinase		0.64	bias	0.00149	Ccl2,CD300A,HBA1/HBA2,HMOX1,P4HB,SLC4A1,SPTA1,TNF,VAV3	348 (7)
TEAD2		transcription regulator		0.378	bias	0.00149	ADM,CCN2,CCND1,EDN1,FIBIN,FILIP1L,IGFBP5,RHOBTB1,TNNT2
9,10-dimethyl-1,2-benzanthracene		chemical toxicant		0.57	bias	0.00149	CCND1,CDH1,CDKN1A,CXCL2,CXCL3,EPHX1,MMP9,SERPINE1,TNF	377 (14)
ziritaxestat		chemical drug		-1		0.00149	AKR1C3,APOL6,BMF,CCN2,DDIT4,HMOX1,LTBP2,PBXIP1,SGK1	343 (11)
HMOX1	2.508	enzyme		-1.209		0.00149	ABCG1,Ccl2,CCND1,CD14,CDKN1A,CXCL2,CXCL3,FLT1,HMOX1,ITGB3,MAPT,MMP9,NOS2,TGFB1,TNF,VEGFD	295 (18)
FOXA2		transcription regulator		1.842		0.00158	ABCB1,ALAS1,C3,Ccl8,CCND1,CDH1,CHI3L1,CLDN4,CPN1,DDIT4,EPHX1,GIPR,HK2,HMGCS2,IGFBP5,MAFB,MAP1B,Mt1,PKM,PTGDS,RNASE2,SOD3,TGFB1,TNF,UGT2B17	494 (23)
TRAF6		enzyme	Activated	3.125	bias	0.0016	Ccl2,CCL20,CSF2,CXCL16,CXCL2,IRF5,MMP13,NOS2,SERPINA3,TGFB1,TNF	342 (14)
clopidogrel		chemical drug		-1.593		0.0016	ACKR3,ALDH1L2,ATOH8,BMF,Ccl2,DDIT3,DUSP2,KLF15,LGR6,LYPD3,ZC3H8
CXCL12		cytokine	Activated	2.732	bias	0.00162	AIF1,AKR1C3,AXL,BMP6,CCND1,CD14,CDH1,DMPK,FN1,ITGB3,LOXL2,Ly6a (includes others),MMP13,MMP3,MMP9,PLAU,PPEF1,RRAS,SELPLG,TNF,TNNC1,VIM	279 (18)
ASXL1		transcription regulator	Inhibited	-2.828	bias	0.00163	ENO2,FAM162A,HK2,HSD11B1,KLF15,LRP2BP,PGK1,SERPINE1	207 (7)
ibuprofen		chemical drug		-0.554		0.00163	CCND1,MMP13,MMP9,NOS2,PTGS1,SERPINA3,SLC2A1,TNF	344 (14)
fisetin		chemical drug		-1.118	bias	0.00163	Acp5,Ccl2,CCND1,CDH1,MMP9,NFKBIA,TRAF1,VIM	377 (15)
pentoxifylline		chemical drug		-0.86	bias	0.00163	Ccl2,CCN2,CCND1,CXCL3,NFKBIA,NOS2,TGFB1,TNF	303 (15)
ESRRG		ligand-dependent nuclear receptor	Activated	3.249		0.00163	ALDOC,CCL20,CDKN1A,ENO1,GAPDH,HK2,KCNE1B,KLK3,LDHA,LPIN1,PKM,TPI1	337 (7)
GCG		other		1.752	bias	0.00163	ACKR3,CBS/CBSL,CCN2,FN1,GFRA1,HK1,LPIN1,Pde4d,PPARGC1A,SLC2A1,TENT5A,TGFB1	388 (21)
3-deoxy-2-octulosonic acid(2)-lipid A		chemical - endogenous non-mammalian		1.342	bias	0.00164	Ccl2,DHCR7,NOS2,PTGES,PTGS1	384 (17)
A-769662		chemical reagent		-0.115		0.00164	ABCG1,FN1,MMP9,PPARGC1A,SERPINE1	381 (21)
GIP		other	Activated	2.219	bias	0.00164	Ccl2,Ccl7,Ccl8,SPP1,TNF	382 (21)
MYT1		transcription regulator	Inhibited	-2.236	bias	0.00164	GLT8D2,IL27RA,PRKG2,PTGR1,TM4SF1
LAMA5		other	Activated	2.176	bias	0.00164	Ccl2,Ccl7,CXCL3,MMP9,TNF	262 (13)
ARG1		enzyme	Inhibited	-2.2	bias	0.00164	CCND3,CDKN1A,DDIT3,MAPT,NOS2	286 (12)
ITGB6		other		1.4	bias	0.00164	CDH1,MMP3,MMP9,SERPINE1,TGFB1	373 (16)
DNAJB6		transcription regulator		0.068		0.00164	KRT18,NPM1,SPP1,TNF,VIM	400 (15)
DDX17		enzyme		-0.45	bias	0.00164	CCND1,CDKN1A,FOSL1,HTRA1,S100A4	418 (12)
Tnfsf9	2.119	other		0.392		0.00164	BCL6,NOS2,SPIB,TGFB1,TNF
PLD2		enzyme		0.924	bias	0.00164	ABCB11,CCND3,DLG4,NOS2,STXBP1	464 (22)
NEDD4		enzyme		-1.067	bias	0.00164	ABCG1,CDKN1A,DUSP6,FN1,MMP9	442 (19)
SMAD6		transcription regulator		-0.617	bias	0.00164	KLF1,NOS2,SERPINE1,SPP1,TGFB1	363 (16)
ECM1	2.466	transporter		0.489	bias	0.00164	ADAMTS7,CDH1,CSF2,S100A4,VIM	413 (15)
canrenoate potassium		chemical drug		-1.274	bias	0.00164	Ccl2,CD68,CDKN1A,EDN1,SPP1
ethidium		chemical drug				0.00164	CCN2,CCND1,CCND3,PLAU,SERPINE1	444 (17)
prostaglandin J2		chemical - endogenous mammalian		1.471	bias	0.00164	CCND1,CDKN1A,CSF2,HMOX1,HSPA1A/HSPA1B,NOS2,TNF	414 (19)
C1QA		other		1.977		0.00164	C3,Ccl2,CD68,SERPINA3,SERPINE1,TNF,VIM	319 (14)
PHF12		transcription regulator	Activated	2.646	bias	0.00164	NOP2,PA2G4,RNASEL,RRS1,SURF6,UTP20,WDR12
ARHGAP31		other		0.765		0.00164	BMP7,CCN2,CDH1,FN1,ID2,MMP10,MMP3	225 (11)
vitamin K3		chemical drug		1.564	bias	0.00164	BMP6,CCL20,DDIT3,EGLN3,HK2,HMOX1,NOS2	393 (15)
honokiol		chemical - endogenous non-mammalian				0.00164	CCND1,CDH1,CDKN1A,FLT1,MMP9,NOS2,PPID	378 (17)
INHA		growth factor		1.474		0.0017	BOC,CCN2,COL4A4,EPHX1,EREG,HSD17B2,IL1R1,KRT18,KRT19,KRT8,LTBP1,Obsl1,SERPINE1,SGK1	231 (6)
PIK3CG		kinase		0.459		0.0017	ABCB1,Acp5,AIF1,Ccl2,CD74,HLA-A,HMOX1,ITGB3,KRT8,MMP3,NOD1,NOS2,TGFB1,TNF	329 (15)
MAP2K5		kinase	Activated	2.228	bias	0.00172	AACS,ACSS2,ALDOC,CCND1,DHCR7,MMP9,MVD,NSDHL,TM7SF2	256 (11)
isoproterenol		chemical drug	Activated	2.242	bias	0.00177	AGT,APLNR,AQP5,ATP7B,Ccl2,CD68,EDN1,FGF21,FOSL1,GRK5,HILPDA,HMOX1,LIF,MMP9,NOS2,PLAT,TGFB1,TNF,VWF	326 (20)
VDR		transcription regulator		1.13		0.00177	ABCB11,AGT,BGLAP,BMP7,Ccl2,CCND1,CCND3,CD14,CDH1,CDKN1A,COL4A2,CSF2,CYP27B1,EDN1,ELOVL3,HK2,IER3,IGFBP5,ITGB7,KSR2,MYH3,PDLIM2,SPP1,TPH1,TXNIP	430 (22)
NfkB-RelA		complex	Activated	2.442	bias	0.0018	AGT,CSF2,CXCL3,NFKBIA,NOS2,TNF
Smad		complex		0.893	bias	0.0018	ANGPTL4,CCN2,CDKN1A,EGLN1,ID2,SERPINE1	391 (15)
NODAL		growth factor		0.254		0.0018	CCND1,CCNG2,CCR7,CD34,NOS2,TNF	463 (19)
BCL2L11		other		-0.97		0.0018	Ccl2,CCND1,CXCL2,NOD1,TGFB1,TNF	375 (16)
TNFRSF11B		transmembrane receptor		-1.067		0.0018	BGLAP,Ccl2,MMP9,NOS2,RBPJ,SPP1	318 (18)
TRPV4		ion channel	Activated	2.401	bias	0.0018	AQP5,Ccl2,Ccl7,Ccl8,CXCL2,PPARGC1A	395 (19)
BTG2		transcription regulator		0.83		0.0018	CCND1,CXCL3,Cxcl3,DIAPH3,HMOX1,MMP3	439 (23)
PCYT1A		enzyme		1.633	bias	0.0018	AXL,Ccl2,CDK18,CXCL2,GFRA1,GSN	215 (11)
kaempferol		chemical toxicant		-1.982	bias	0.0018	CDKN1A,HMOX1,MMP9,NOS2,PLAU,TNF	392 (17)
WNT3A		cytokine		-1.129	bias	0.00184	ADAMTS4,BGLAP,Casp12,CCN2,CCN5,CCND1,CD300A,CD68,CDK15,CLEC11A,DDIT4,EDN1,FN1,Fndc1,FOXQ1,IGFBP5,IRX3,MMP13,MRGPRF,NOS2,OGN,PRDM1,SLPI,TGFB1,TNF,Tnfsf9,TXNIP,VIM,WNT9A	449 (21)
ATF3		transcription regulator		-0.532		0.00186	CCND1,CDKN1A,CXCL16,DDIT3,GSN,KLK3,KRT19,MMP13,MMP3,NOS2,PTGES,SERPINE1,SPRR1A,TNF	326 (16)
Laminin (complex)		complex		1.543		0.0019	CCND1,FN1,ID2,MAPT,MMP9,PLAU,SERPINE1,VIM	412 (21)
USP22		peptidase		1.539	bias	0.0019	CDKN1A,CHI3L1,FCGR2B,FN1,ITGB2,NCF4,TGFB1,TNF	243 (11)
CSF1R	-1.46	kinase		1.842	bias	0.0019	Acp5,CCND1,CDKN1A,CSF1R,HMOX1,IL4R,MMP9,NOS2	425 (22)
BHLHE40	1.289	transcription regulator		1.383		0.0019	CSF2,CXCL3,ECM1,EGLN3,EPHX1,FAM71F2,Gm23935 (includes others),HILPDA,IFI16,KRT18,KRT8,NLRP3,PHLDA1,TENT5A,TNFRSF9
hemin		chemical - endogenous mammalian		-0.555		0.00196	Ccl2,CCND1,CD68,CDKN1A,CSF2,FGF21,FN1,HBA1/HBA2,HMOX1,NOS2,SPP1,TGFB1,TNF	328 (19)
GAB2		other		0.973	bias	0.00197	Ccl2,CD34,CDH1,GSN,ITGB3,SERPINE1,TNF	397 (19)
CHRNA7		transmembrane receptor		-1.359	bias	0.00197	Ccl2,CDKN1A,CXCL2,CXCL3,PPARD,TGFB1,TNF	315 (17)
TIMP1		cytokine		0.956		0.00197	CDKN1A,FLT1,mir-210,MMP3,MMP9,PLAT,PLAU	268 (18)
TNFAIP3		enzyme	Inhibited	-2.393	bias	0.00197	Ccl2,CCL20,CSF2,MMP9,NFKBIA,NLRP3,NOS2,TGFB1,TNF	333 (13)
nitroprusside		chemical drug		0.227		0.00197	ADM,CXCL3,DUSP6,FLT1,HMOX1,JMJD6,NOS2,PPARGC1A,TNF	415 (22)
PIK3CA		kinase		-0.258		0.00201	Ccl2,CCND1,CD14,CDH1,mir-210,NOS2,PDK1,SERPINE1,TGFB1,TGM1,VIM	334 (20)
CISH		other		-1.508	bias	0.00201	CD14,CXCL3,Cxcl3,DUSP2,EDN1,GLB1,HILPDA,HMOX1,PRDM1,SPP1,TNF	398 (16)
LDB1		transcription regulator		0		0.00201	BMP7,CASP1,CCND3,CD34,CD79B,CDKN1A,CLDN4,DHX58,EGLN3,ENO2,GSN,HIVEP3,IGF2BP3,ITGB7,KCTD17,MAP3K1,MGST2,MYH10,NDRG1,NLRP10,PIM2,SERTAD1,TES,TGFB1,TLE6,TPD52,TRAF1,TXNIP
CXCL8		cytokine	Activated	2.928	bias	0.00201	ABCB1,ACKR3,CD74,CXCL2,CXCL3,HSPG2,ITGB2,KLK3,MMP9,NFKBIA,PRTN3,TNF	269 (14)
triptolide		chemical drug	Inhibited	-2.408	bias	0.00203	ACVRL1,ADM,AFAP1L1,APLNR,BMP6,CDH1,CDKN1A,F2RL1,FLT1,HILPDA,IER3,IGFBP2,LAMA3,LIFR,RECK,TNF,UACA	416 (22)
fatty acid		chemical - endogenous mammalian		1.151	bias	0.00204	AGRP,Ccl2,DDIT3,HMOX1,LEPR,MMP9,NFKBIA,NOS2,PPARD,PPARGC1A,SERPINE1,SLC2A1,THRSP,TNF	428 (22)
caffeic acid phenethyl ester		chemical drug		-0.937	bias	0.00204	ABCB1,Ccl2,CCND1,CDKN1A,CSF2,CXCL3,DDIT3,HMOX1,IL27,NFKBIA,NOS2,TGFB1,TNF,VIM	374 (16)
CBFA2T3	2.69	transcription regulator		-1.034		0.00206	APOBR,C9orf72,CBFA2T3,CD68,CDKN2D,CDYL2,CHI3L1,DDIT4,FXYD6,GSN,ID2,NDRG1,NLRP3,PRTN3,SRCIN1,TP53INP2
triciribine		chemical drug		-1.98	bias	0.00206	ANGPTL4,Ccl2,CXCL3,SLC2A1	190 (7)
CERS2		transcription regulator		-1.067	bias	0.00206	CDKN1A,DDIT3,GSTA5,Gstm3
T 0070907		chemical reagent		-0.152		0.00206	Ccl2,CDKN1A,HMOX1,TNF	342 (14)
SNHG20		other		-1.024	bias	0.00206	CCND1,CDH1,CDKN1A,VIM
Traj18		other		-1.961		0.00206	Ccl2,CXCL2,CXCL3,TNF	335 (13)
quizartinib		chemical drug	Inhibited	-2	bias	0.00206	ADM,CBS/CBSL,DDIT4,SPP1
Mcpt4		peptidase		1.067		0.00206	Ccl2,CLDN4,FN1,TNF	385 (17)
ST3-Hel2A-2		chemical reagent		0.979	bias	0.00206	BCL6,DDIT3,IER3,PHLDA1	315 (7)
MMP7		peptidase	Inhibited	-2		0.00206	BMP7,FLT1,MMP10,MMP3	268 (19)
OSTM1		other				0.00206	Acp5,BCL6,MAFB,PRDM1
ENTPD1		enzyme	Inhibited	-2	bias	0.00206	CXCL2,CXCL3,SERPINE1,TNF	305 (17)
ELK3		transcription regulator		-1.192	bias	0.00206	HMOX1,MMP3,NOS2,SERPINE1	179 (7)
MAPK6		kinase				0.00206	ELOVL3,MMP10,MMP9,PPARGC1A	172 (7)
2-[[9-isopropyl-6-[[4-(2-pyridyl)phenyl]methylamino]purin-2-yl]amino]butan-1-ol		chemical - kinase inhibitor		-0.555	bias	0.00206	Ccl2,CCND1,NOS2,TNF
J11-Cl		chemical reagent		-1	bias	0.00206	CCL20,CSF2,CXCL2,CXCL3	230 (9)
pectin		chemical drug		-1.038	bias	0.00206	Ccl2,CCN2,CD68,SPP1
Cu2+		chemical - endogenous mammalian		1.091		0.00206	CCND1,GSTA5,HMOX1,MAP2K1	297 (16)
RHOA		enzyme		-0.368	bias	0.00215	AGT,CCN2,CCND1,CDH1,CDKN1A,DYRK1B,FN1,HSPD1,MMP13,MMP9,NOS2,PLAU,TGFB1	384 (19)
bezafibrate		chemical drug		0.785	bias	0.00215	ABCB11,ACACB,Acot1,ANGPTL4,APOE,BNIP3,CYB5A,FGF21,HILPDA,NOS2,PPARGC1A,SERPINE1,TNF	296 (16)
capsaicin		chemical drug		-0.515		0.00217	AQP5,CCND1,CXCL3,DDIT3,HMOX1,MMP9,NOS2,PPARD,SGK1,TNF	369 (17)
FZD8		G-protein coupled receptor		-0.633		0.00217	CCN2,CDH1,FN1,IGFBP5,VIM	342 (13)
DEF6		other		-0.454	bias	0.00217	CDH1,FN1,MMP9,PRDM1,VIM	250 (14)
ARHGDIG	5.793	other		-1.342	bias	0.00217	DUSP6,EDN1,PADI1,PADI3,PALLD
MDM4		transcription regulator	Inhibited	-2.146	bias	0.00217	CDKN1A,KRT8,P4HB,RAC2,VIM	406 (15)
PLA2G4A		enzyme	Activated	2.219	bias	0.00217	Ccl2,GSTM5,KRT18,NOS2,TNF	322 (20)
ATP2A2		transporter		0.447	bias	0.00217	ACACB,ATP2B4,CCND1,DDIT3,DGAT2	135 (4)
C5AR2	3.361	G-protein coupled receptor	Inhibited	-2.197	bias	0.00217	C5AR2,Ccl2,CXCL2,CXCL3,TNF	382 (17)
PDK4		kinase		1.506	bias	0.00217	NOS2,PC,PKM,PPARGC1A,TNF	483 (25)
magnolol		chemical - endogenous non-mammalian		-1.091	bias	0.00217	CDKN1A,CLEC11A,MMP9,NOS2,TNF	363 (20)
Tcf7		transcription regulator		-0.74		0.00217	ACSBG1,Akr1c12/Akr1c13,CSF2,ECM1,ENO2,EPHX1,ID2,IL1R1,IL27RA,MVD,MXD1,Naip1 (includes others),NCOA7,NTN4,OSBPL8,P4HB,PHLDA1,PRDM1,SH3GL3,Slc25a1,TGFB1,TNF,ZC3H12D	316 (7)
NCOA2		transcription regulator		1.258	bias	0.00218	ABCB11,C1R,C3,Ccl2,CCND1,CCR7,CDKN1A,GBE1,HLA-A,KLK3,KRT19,LPIN1,MMP13,NFKBIA,NSDHL,TNF,TPI1	488 (24)
nicotine		chemical drug		-0.308	bias	0.0022	ALDOA,Ccl2,CCN2,CCND1,CDKN1A,CXCL3,DDIT3,DLG4,DNASE1,DNM1,EDN1,ENO1,FN1,HMOX1,MMP9,NOS2,PLAT,PPARD,SERPINE1,SPP1,TGM1,TNF	415 (18)
ALB		transporter		1.526	bias	0.00222	AGT,Ccl2,CDKN1A,DDIT3,EDN1,NOS2,TGFB1,TNF	295 (15)
ILK		kinase		0.49	bias	0.00222	CCND1,CDH1,FN1,MMP9,NOS2,SLC4A1,TGFB1,TNF	397 (21)
eflornithine		chemical drug		1.502		0.00222	C3,CDH1,CDKN1A,DDIT3,FN1,GLB1,ITGB3,SERPINE1	434 (20)
IL6R		transmembrane receptor	Activated	2.374	bias	0.00222	CCL20,CDKN1A,CXCL2,CXCL3,FN1,IGFBP5,MMP13,MMP3,MMP9,SERPINA3,TGFB1,TNF	381 (15)
colistin		biologic drug		0.277		0.00222	BMP6,BMP7,CCND1,CITED2,FXYD5,H2AC7,IGFBP5,NOS2,NPNT,PTGDS,SLCO4A1,SPP1,TCIM,TREM2
miR-34a-5p (and other miRNAs w/seed GGCAGUG)		mature microRNA	Inhibited	-2.778	bias	0.00223	AXL,CCN5,CCND1,CDKN1A,DNTT,DOCK8,EFHD1,GFRA1,IKBIP,ITGB3,MAP2K1,PLCB2,PTPN7,SELPLG,THEMIS,TRAM2
AHI1		other		-1.633		0.00223	BIN1,CCNG2,HCK,LAPTM5,REPS2,SPIB
CHI3L1	4.925	enzyme				0.00223	BHLHE40,CDH1,COL16A1,IGFBP5,MMP9,SERPINE1	335 (10)
HMGB2		transcription regulator				0.00223	CCL20,CCND1,CXCL2,MMP10,MMP3,PHLDA1	360 (12)
AZGP1		transporter		0.565		0.00223	CCND1,CDH1,GYS1,HK2,KRT19,VIM	267 (11)
1-methyl-4-phenylpyridinium		chemical toxicant		1.534		0.00223	CCND1,DDIT3,DDIT4,HSPD1,MAPT,NOS2	397 (22)
BTNL2		transmembrane receptor		-0.302		0.00224	ACSBG1,CD74,CHD7,CSF2,CYP2S1,Hspa1b,MXD1,NCOA7,PRXL2A,S100A4,TNF	215 (7)
NOD2		other	Activated	2.328	bias	0.00224	CXCL2,CXCL3,GPR84,IER3,IL27,NFKBIA,NOS2,PTGES,TNF,TNFRSF9,TRAF1	342 (12)
AMPK		complex		-1.749		0.00225	AACS,BMF,Ccl2,CDH1,CDKN1A,HMOX1,LPIN1,MMP9,NOS2,PPARGC1A,SERPINE1,SLC2A1,THRSP,TNF,VIM	472 (25)
PTPN1		phosphatase		0.707		0.00226	Ccl7,CXCL2,CXCL3,DUSP2,NFKBIA,NOS2,PPARGC1A,TNF,TNFRSF9	301 (18)
3-nitropropionic acid		chemical toxicant		0.192		0.00226	ENO2,GAPDH,GPI,LDHA,MMP9,NOS1,NPM1,PC,TPI1	428 (15)
TLR3		transmembrane receptor	Activated	3.689	bias	0.00226	ADAMTS4,Apol7e (includes others),ARG2,C3,Ccl2,CCL20,Ccl7,CSF2,CXCL2,CXCL3,DHX58,EDN1,HMOX1,IER3,IFI16,IL27,ISG20,LIPA,NOS2,PHLDA1,PIK3R3,PTGES,SERPINE1,SLPI,TNF,TNFAIP8L2	314 (12)
DIO2		enzyme		0.711		0.00227	ASPA,Cbr2,CSF2,Ctla2a/Ctla2b,DDIT4,FOSB,GFRA1,HCN2,HSPA1A/HSPA1B,Hspa1b,KLF15,Naip1 (includes others),Orm1 (includes others),OSR1,PPARGC1A,Sprr1b,Tnfrsf22/Tnfrsf23,VSIG8
HMGA1		transcription regulator		-0.384		0.00235	AGT,APOL6,CCND1,CDH1,COL4A2,DDIT3,DHCR7,GSN,HCK,IER3,Ly6a (includes others),MAPT,MMP9,MVD,NOS2,PIM2,PTPRU,SEC24D,SOD3,VIM	447 (21)
resolvin D1		chemical - endogenous mammalian		-0.342		0.00235	BCL6,CXCL2,CXCL3,HMOX1,IRF5,TGFB1,TNF	385 (16)
ING1		transcription regulator		0.785		0.00235	ANGPTL4,CDKN1A,EID1,HSPA1A/HSPA1B,SPP1,TLE5,Tnfrsf22/Tnfrsf23
PAK1		kinase		-1.134		0.00235	CCND1,CDH1,CDKN1A,FN1,FOSL1,ITGB2,MMP9	400 (21)
IL17F		cytokine	Activated	2.401	bias	0.00235	CCL20,CSF2,CXCL2,CXCL3,MMP13,MMP3,TGFB1	393 (13)
green tea polyphenol		chemical drug		-0.956		0.00235	CDH1,CDKN1A,DLG4,HMOX1,MMP9,PLAU,TGFB1	337 (15)
sodium orthovanadate		chemical reagent		1.329		0.00235	CCND1,CDKN1A,IL4R,MAP3K1,NFKBIA,SERPINE1,TNF	418 (22)
1-methyl-4-phenyl-1,2,3,6-tetrahydropyridine		chemical toxicant	Activated	2.245		0.00236	AIF1,CASP1,Ccl2,FKBP5,FOSB,HMOX1,LIF,MVD,NOS1,NOS2,SGK1,SLC25A34,TNF	407 (20)
EHMT1		transcription regulator	Activated	3.45	bias	0.00242	C3,CDH1,CDKN1A,CYB5A,GFOD1,MAN1C1,MSLN,PKP2,SCMH1,SELENBP1,ST3GAL1,SYNC,Tcam1,TLE2
F2RL1	1.774	G-protein coupled receptor		1.838	bias	0.00244	CCN2,CSF2,CXCL2,DUSP6,F2RL1,LIF,MMP9,NOS2,TNF,TXNIP	298 (17)
CUX1		transcription regulator		1.069		0.00244	CCN5,CDH1,CDKN1A,CXCL2,CXCL3,FTO,H4C14,ITGB2,VIM,WNT10A	367 (13)
birabresib		chemical drug		-1.364		0.00244	ACKR3,CCNG2,DDIT3,EYA2,INHBE,KLHL14,LDB2,LXN,PDE1A,PDLIM2
corticosterone		chemical - endogenous mammalian		0.164		0.00253	AGRP,BGLAP,Ccl2,CCN2,CCND1,CDKN1A,DDIT3,DDIT4,EDN1,FKBP5,HSD11B1,MMP9,NOS1,NOS2,PPARGC1A,SGK1,TNF	417 (21)
SFRP1		transmembrane receptor		0.647		0.00257	CCND1,CDH1,FN1,KRT18,MMP10,MMP3,MMP9,SERPINE1,VIM	302 (17)
IL2RG		transmembrane receptor		-0.333		0.00257	ABCG1,BCL6,CCND3,CSF2,DNTT,HLA-A,LTB,SPRR1A,TNF	468 (18)
DCN		other		0.197		0.00257	CCN2,CDH1,CDKN1A,MMP13,MMP9,NOS2,SERPINE1,TGFB1,TNF	364 (20)
ZMPSTE24		peptidase		-1.526	bias	0.00257	Ccl8,CDKN1A,CXCL2,CXCL3,DDIT4,FMO2,IGFBP5,TNF	382 (15)
GPX1		enzyme		-1.203	bias	0.00257	Ccl2,CCN2,CD14,CXCL3,GLRX,Hspa1b,MMP9,TNF	384 (17)
EIF2AK2		kinase		1.717	bias	0.00258	BHLHE40,CCND1,CDKN1A,DDIT3,H2BC5,Hspa1b,ISG20,MMP9,NFKBIA,NOS2,TNF,TUBA1A,UBE2L6	371 (18)
kanamycin A		chemical drug		0.277		0.00264	BMP6,BMP7,CCND1,CITED2,FXYD5,H2AC7,IGFBP5,NOS2,NPNT,PTGDS,SLCO4A1,SPP1,TCIM,TREM2
plicamycin		chemical drug		-1.174	bias	0.00264	ADAMTS4,AFAP1L1,AXL,BNIP3L,CCN2,CDKN1A,CYP4V2,DNM1,EPS8,HMOX1,PRDM1,SERPINE1,VWF,WNT9A	399 (18)
ADCYAP1		other		-0.12		0.00267	ARHGDIG,BAG2,BMP6,CCBE1,Ccl2,CRTAC1,CXCL2,CXCL3,Fndc1,GNG8,GRK5,HK1,IER3,KCNN4,KRT8,NFKBIA,NOS1,NOS2,NSDHL,PTPRR,SERPINA3,SLC2A1,Tac4,TNF	347 (14)
MYOC		other		0.391	bias	0.00271	CNP,DDIT3,DDIT4,DPP7,ESRP1,FN1,IGFBP5,INHBE,PXDN,SPP1,STC1,UPP1	352 (13)
FADD		other		1	bias	0.00271	Ccl2,CD34,CDKN1A,CXCL2,DES,DHX58,IRF5,MAP3K1,MMP9,TIAM2,TIPARP,TNF	347 (16)
STING1		other	Activated	2.718	bias	0.00274	CD68,CSF2,CXCL2,DDIT3,IFI16,Ifi27l2a/Ifi27l2b,LIF,NOS2,TNF,UPP1	369 (14)
POLR2A		enzyme				0.00274	ANKRD37,BMF,CCND1,CDKN1A,GAPDH,KLK3,NFKBIA,SGK1,Tmsb4x (includes others),VIM	340 (8)
miR-122-5p (miRNAs w/seed GGAGUGU)		mature microRNA	Inhibited	-2.392	bias	0.00274	AACS,ALDOA,Ank2,DUSP2,EGLN3,ENTPD4,GYS1,P4HB,PKM,VIM
NFAT (complex)		complex		0.847	bias	0.00274	AIF1,CD68,CYGB,SERPINE1,SPP1,TNF
PROCR		other		-0.505		0.00274	Ccl2,CCND1,IL1R1,LIF,MMP9,TNF	378 (18)
NPR1		enzyme		-1.746	bias	0.00274	AGT,FN1,MMP9,RCAN1,TGFB1,TNF	230 (9)
NFIX		transcription regulator		1.406		0.00274	ALAS1,CCND1,CHI3L1,IL27,SERPINA3,SERPINE1	262 (7)
LTF		peptidase	Activated	2.4		0.00274	BMP7,Ccl2,CDKN1A,CXCL3,MMP13,TNF	346 (17)
NFKBIZ		transcription regulator		1.578	bias	0.00274	Ccl2,CCL20,CSF2,CXCL3,MMP3,TNF	265 (13)
ACE		peptidase		0.555	bias	0.00274	AGT,CCL20,CCN2,IL4R,LDHA,SERPINE1	423 (16)
VCP		enzyme				0.00274	Ccl2,DDIT3,NCL,NOS2,NPM1,P4HB	287 (19)
Mt1	1.819	other				0.00274	CCND1,Gstt1,Mt1,NFKBIA,SERPINE1,TNF	346 (12)
PLK4		kinase		0.816	bias	0.00274	Ccl7,CITED2,EDN1,MMP13,MMP3,PLAT
Y 27632		chemical drug		-1.924		0.00277	AXL,Ccl2,CCN2,CDH1,CDKN1A,MMP9,PLAU,SERPINE1,TGFB1,TNF,VIM	397 (17)
Ap2		group				0.00278	ADM,C3,CDH1,HSD17B1,LIPA,PTGDS,TGFB1	192 (7)
COL5A1		other		-1.8	bias	0.00278	APOE,FN1,ITGB3,LOX,LOXL2,LTBP2,PKM	164 (7)
CYBB		enzyme		-0.061	bias	0.00278	Ccl2,CCN2,CDKN1A,CSF2,CXCL3,DDIT3,TNF	357 (14)
CLU		other		-1.303		0.00278	ATP7B,CDH1,CDKN1A,MMP9,NFKBIA,NOS2,TNF	443 (20)
Klrk1		transmembrane receptor	Activated	2.624	bias	0.00278	CSF2,IL18RAP,Ly6a (includes others),PRDM1,SLA2,SPP1,TNF	349 (15)
psychosine		chemical - endogenous mammalian				0.00279	FOSL1,NOS2,TNF	353 (19)
8-hydroxyguanine		chemical - endogenous mammalian				0.00279	CCL20,CXCL2,TNF
vanillyl-N-nonylamide		chemical drug				0.00279	CCND1,CCNG2,DDIT3	238 (9)
CERS5		transcription regulator				0.00279	CASP1,DDIT3,TNF
CPXM1		peptidase				0.00279	COL14A1,COL16A1,COL4A2
RGMB		other				0.00279	CDH1,CXCL2,CXCL3	268 (6)
entolimod		biologic drug				0.00279	CXCL2,CXCL3,HMOX1	190 (7)
EIF5A		translation regulator				0.00279	CDKN1A,NOS2,PEAK1
MMP13	5.838	peptidase				0.00279	Ccl2,TGFB1,TNF	386 (21)
BDKRB1		G-protein coupled receptor				0.00279	CCN2,EDN1,TGFB1	385 (20)
EEF2K		kinase				0.00279	CDKN1A,MAP1B,VIM
RNF17		other				0.00279	EGLN1,MXI1,SERPINA3
CBLC		enzyme				0.00279	DDIT3,HMOX1,TNF	372 (19)
19,20-epoxydocosapentaenoic acid		chemical - endogenous mammalian				0.00279	CDH1,DES,S100A4
Casp12	1.095	peptidase				0.00279	Ccl2,MMP3,TNF	383 (15)
MTUS1		other				0.00279	CDH1,TNF,VIM
VTX-2337		chemical drug				0.00279	Ccl2,FCGR2B,TNF	251 (10)
2,2'-dipyridyl		chemical toxicant				0.00279	LOX,LOXL2,TMPRSS6
emricasan		chemical drug				0.00279	CXCL2,CXCL3,TGFB1
eprosartan		chemical drug				0.00279	FN1,SERPINE1,TGFB1	133 (6)
alpha-hydroxyglutarate		chemical - endogenous mammalian				0.00279	CDH1,FN1,VIM
L-asparagine		chemical - endogenous mammalian				0.00279	CCND1,CDKN1A,TNF	319 (7)
MYD88		other	Activated	4.727	bias	0.00282	ACP3,C3,Ccl2,CD14,CSF2,CXCL2,CXCL3,HCK,HLA-A,HMOX1,IGFBP5,IL27,ITGB7,MAFF,MMP10,MMP9,NFKBIA,NLRP3,NOS2,PSTPIP2,PTGES,SERPINE1,SPP1,TGFB1,TNF,Tnfsf9,ZAP70	279 (14)
PAX3-FOXO1		fusion gene/product		1.102		0.00282	AHCY,AXL,BSG,CCND1,CDKN1A,CDKN2D,CHD7,ENO1,EYA2,FOSL1,GAPDH,HMOX1,HSPA1A/HSPA1B,HTRA1,IER3,IGFBP2,IGFBP5,IL4R,IMPA2,Ly6a (includes others),MYH10,OGN,P4HB,PTGR1,SPP1,TNNT2,VIM	236 (10)
BAP1		peptidase	Activated	2.219		0.00282	Ccl2,CCN2,CXCL2,DDIT3,LIF	191 (7)
GSK3A		kinase		-1.982	bias	0.00282	FTO,SELP,SERPINE1,TNF,TNNC1	377 (12)
MST1R		kinase		-0.6	bias	0.00282	CCND1,CDH1,CXCL3,TNF,VIM	446 (19)
ACTN4		transcription regulator		0.447	bias	0.00282	ANGPTL4,CCND1,MMP3,MMP9,SERPINE1	408 (18)
monensin		chemical - endogenous non-mammalian		0.818		0.00282	AXL,CSF2,MMP9,SLC4A4,TNF	421 (18)
CEP-1347		chemical drug	Inhibited	-2.201	bias	0.00282	Ccl2,CSF2,NOS2,PLAU,TNF	292 (16)
triflusal		chemical drug	Inhibited	-2.197	bias	0.00282	CD74,CSF2,MAPT,TGFB1,TNF	225 (10)
diethylmaleate		chemical toxicant		0.659		0.00282	CDKN1A,GBE1,HMOX1,NFKBIA,NOS2	342 (13)
taxifolin		chemical - endogenous non-mammalian		-1.067	bias	0.00282	AIF1,APOE,HMOX1,TNF,TREM2	205 (7)
vanadate		chemical - other		0.537		0.00282	BGLAP,CCND1,NOS2,NPM1,TNF	392 (19)
PELP1		other				0.00286	CCND1,CYGB,F12,FOXQ1,HSD17B2,IGF2BP3,KLK3,LCP1,MAP1B,MLPH,MMP9,NDRG1,PPARGC1A,PTGES,SLPI	471 (19)
homocysteine		chemical - endogenous mammalian		1.196		0.00287	AKR1C3,Ccl2,CCND1,CDKN1A,DDIT3,DES,FGF21,HMOX1,MMP13,NDRG1,PGF,PHLDA1,PKM,PTGS1	404 (16)
galactosylceramide-alpha		chemical reagent		1.706	bias	0.00292	Ccl2,CCN2,CSF2,CXCL3,NOS2,RNF128,TGFB1,TNF,TNFRSF9	389 (20)
CEBPE		transcription regulator		0.94		0.00292	ALOX5AP,Ccl7,CD14,CSF1R,F7,MMP9,Orm1 (includes others),RNASE2,TNF	206 (7)
PTPRJ		phosphatase	Activated	2.345	bias	0.00292	ACP3,Ccl7,CITED2,CXCL2,CXCL3,EDN1,PLAT,SLA,TNF	419 (17)
PTPN6		phosphatase		-1.226		0.00292	Ccl2,CCND1,CCR7,FN1,IL27,ITGB2,MMP9,TNF,VIM	362 (16)
mir-24		microRNA		-0.48		0.00292	CCND3,CDKN1A,FN1,ID2,PRDM1,SERPINE1,SLC4A1,TGFB1,TNF	384 (13)
lysine clonixinate		chemical drug				0.00292	NOS1,NOS2
VPS33B		transporter				0.00292	SELP,VWF
PX 478		chemical drug				0.00292	LDHA,SLC2A1	182 (7)
Raet1b		other				0.00292	HLA-A,TNF
TAT		enzyme				0.00292	GLB1,MMP9
MMP10	4.261	peptidase				0.00292	CXCL2,MMP10
CELA1		peptidase				0.00292	HLA-A,HSPA1A/HSPA1B
MLIP		transcription regulator				0.00292	HK1,SLC2A1
LAMA1		other				0.00292	MMP9,PLAU	198 (7)
H60a		other				0.00292	HLA-A,TNF
NASP		other				0.00292	CCND1,CDKN1A	191 (7)
ING2		transcription regulator				0.00292	SERPINE1,SPP1	327 (7)
ralimetinib		chemical drug				0.00292	SPP1,TNF	175 (7)
CRTAP		other				0.00292	CDKN1A,SERPINE1	191 (10)
RNF11		enzyme				0.00292	MMP9,SERPINE1	210 (10)
ZFYVE16		other				0.00292	CDKN1A,SERPINE1	271 (12)
palytoxin		chemical toxicant				0.00292	ABCB1,DUSP6	177 (7)
phosphorylethanolamine		chemical - endogenous mammalian				0.00292	CCND1,FLT1
malolactomycin D		chemical - endogenous non-mammalian				0.00292	MMP13,MMP9	248 (12)
SB 559457		chemical reagent				0.00292	DDIT4,GAPDH
(S)-2-((6Z,15Z)-20- hydroxyicosa-6,15-dienamido)succinate		chemical reagent				0.00292	AGT,SGK1
MHY1485		chemical reagent				0.00292	MAPT,PPARGC1A	319 (7)
tyrphostin 47		chemical - kinase inhibitor				0.00292	HSD17B1,NOS2
D-erythro-C16-ceramide		chemical - endogenous mammalian				0.00292	NOS2,TNF	361 (14)
N(6)-carboxymethyl-L-lysine		chemical - endogenous mammalian				0.00292	CCN2,FN1
BBP-398		chemical drug		-1	bias	0.00297	CCND1,DUSP6,FOSL1,PHLDA1
tectorigenin		chemical - endogenous non-mammalian		-0.689	bias	0.00297	Casp12,DDIT3,NOS2,TNF	395 (16)
STAT1/3/5 dimer		complex	Activated	2	bias	0.00297	CHI3L1,MMP13,MMP3,PLAU
HCAR1		G-protein coupled receptor		-0.832	bias	0.00297	BSG,EDN1,PPARGC1A,TNF	254 (12)
WWC1		transcription regulator		1		0.00297	CCN2,CDH1,RASSF4,VIM	26 (3)
LECT2		other		0.339		0.00297	C3,Ccl2,CXCL3,TNF	333 (14)
SH3KBP1		other		-0.849		0.00297	CDH1,FN1,PRDM1,SERPINE1	317 (18)
LGALS3BP		transmembrane receptor		-0.905	bias	0.00297	FN1,MMP13,MMP3,TNF	352 (13)
CLCA2		ion channel		0.883		0.00297	CDH1,CDKN1A,FN1,VIM
OGG1		enzyme		1.016	bias	0.00297	CCL20,CXCL2,NCL,TNF	360 (13)
DGKZ		kinase		1.914		0.00297	CCND1,IRF5,NOS2,TNF	370 (17)
CCNT1		transcription regulator				0.00297	CCND1,DDIT3,PPARGC1A,SLC2A1	294 (10)
GATA5		transcription regulator				0.00297	EDN1,HBA1/HBA2,LCT,TNNC1
C9		other		1.192	bias	0.00297	Ccl2,CXCL2,CXCL3,FN1	224 (8)
ITGB8		other		1.982	bias	0.00297	APOE,CDKN1A,RAC2,TGFB1	396 (15)
KU-60019		chemical - kinase inhibitor		1		0.00297	CASP1,Ccl2,GLB1,TNF	293 (7)
bisphenol A diglycidyl ether		chemical reagent		-1		0.00297	CDH1,EGLN1,EGLN3,SERPINE1	203 (7)
pterostilbene		chemical drug				0.00297	CCND1,CDH1,NOS2,PLAU	391 (16)
zalcitabine		chemical drug		0		0.00297	EGLN1,EGLN3,PGK1,SLC2A1	182 (7)
KL		enzyme		-0.653		0.00297	AXL,Ccl2,CCND1,CYP27B1,MMP9,SELP,TGFB1,TNF	346 (22)
FGF19		growth factor		-0.842		0.00298	ACACB,APOE,CCND1,CXCL2,ELOVL3,HSD17B1,LEPR,PTGDS,SERPINA3,SGK1,SLPI,THRSP	391 (17)
cyclophosphamide		chemical drug	Activated	2.109	bias	0.00298	CD74,ELF3,HLA-E,IER3,LAMC2,Ly6a (includes others),NOS2,RAC2,SPP1,TNF,UGCG,UPP1	469 (20)
vitamin E		chemical drug	Inhibited	-2.576	bias	0.00307	Casp12,CDH1,CDKN1A,NOS1,PLAT,SELP,SERPINE1,SPP1,TGFB1,TNF	429 (19)
SOX7		transcription regulator		0		0.00307	ADGRG1,COL4A2,FLT1,HSPG2,KRT17,PLAU,PRDM1,SPRR1A,Sprr1b,STC1
PRMT1		enzyme		0.579	bias	0.00307	ARG2,CCND1,CDH1,CNP,CXCL3,FN1,KLF1,PPARGC1A,SERPINE1,VIM	365 (17)
PRKCE		kinase		1.598	bias	0.00307	ABCB1,CCND1,CCND3,CDH1,CDKN1A,CSF2,DLG4,MMP9,NOS2,PTGER3,TNF	456 (22)
Pdgf (complex)		complex		1.843	bias	0.00309	Ccl2,CCND1,CDKN1A,CXCL3,EDN1,FN1,FOSB,HMOX1,ITGB3,PIK3R3,PLAU,SERPINE1,TGFB1	263 (17)
RB1		transcription regulator		0.499		0.00313	BGLAP,BNIP3,CASP6,CCL20,CCN2,CCND1,CCND3,CDH1,CDKN1A,CELSR1,CITED2,COL4A2,CSF2,CXCL2,CXCL3,CYP27B1,DDIT3,DMPK,EPS8,FLT1,FN1,FOSB,FOSL1,GPR4,GSTO1,HUNK,ID2,INMT,KLF10,KRT18,LOXL2,MXD1,NFKBIA,NME1,PPARGC1A,PTGS1,RECQL4,SERPINE1,TGFB1,TNF,TNNC1,TNNT2,TUBA1A	433 (23)
ESRRA		transcription regulator	Activated	2.646	bias	0.0032	ALAS1,ALDOC,CCL20,CCR7,CYB5A,ENO1,FAM102A,GAPDH,HK1,HK2,KRT19,KRT23,LDHA,LIPA,PKM,PPARGC1A,SLC25A20,SPP1,TNS4,TPI1	431 (17)
CX3CR1		G-protein coupled receptor		-0.038		0.00321	Ccl2,CD14,CXCL3,DLG4,ENTPD4,FAM161A,GAS8,GSTO1,HMOX1,LRRC2,MAP1B,MSI1,NOS2,NPHP3,SPATA7,SYN1,TGFB1,TNF,WDR78	347 (20)
DNMT3B		enzyme	Inhibited	-4.063	bias	0.00321	CASQ1,CDH1,CDKN1A,DDIT3,GLT8D2,IRF5,LXN,MAP3K1,MYH7B,NOS2,PDE1C,PRKAR1B,PRUNE2,RCAN1,RECK,SFRP5,SLC16A2,TNNC1,TNNT2	390 (15)
CFTR		ion channel		-1.086		0.00327	CAPG,Ccl2,CXCL3,CYP4V2,HSD17B2,NFKBIA,NOS2,SLC37A4,Slfn2,TGFB1,Tmsb4x (includes others),TNF	384 (17)
PLP1		other		1.456	bias	0.00328	Ccl2,CCL20,CXCL2,DDIT3,MMP3,SEPTIN4,TNF	327 (15)
CASP1	1.017	peptidase		0.967	bias	0.00328	Ccl2,CDH1,CSF2,CXCL2,NOS2,TNF,VIM	362 (13)
mir-130		microRNA		1.732		0.00328	ABCB1,AIF1,Ccl2,CD68,MAFB,NOS2,TNF	324 (13)
ELF4		transcription regulator		1.134	bias	0.00328	ABCB1,CCR7,CDKN1A,CXCL2,MAPKAPK3,RCAN1,SPP1
Pln		other				0.0033	ALDOA,DES,ENO1,MYH3,PGK1,RRAS,SPTB,TPI1,VIM
miR-22-3p (miRNAs w/seed AGCUGCC)		mature microRNA	Inhibited	-2.433	bias	0.00333	AGBL5,ARRB1,BIN1,BMP7,CHD7,POGK
JAK inhibitor I		chemical - kinase inhibitor		-1.633	bias	0.00333	C3,CXCL2,CXCL3,MMP9,NOS2,SGK1	355 (13)
titanium dioxide		chemical drug		0.842		0.00333	ALOX5AP,CDKN1A,HLA-DOA,IGFBP2,PLAT,TNF	274 (7)
sterol		chemical - endogenous mammalian		-1.71	bias	0.00333	ABCG1,ACSS2,DHCR7,IDH1,LIPA,LPIN1	300 (11)
RUNX2		transcription regulator		0.662	bias	0.00334	ABCB1,BGLAP,CCND1,CDH1,CDKN1A,EDN1,FN1,HTRA1,MMP13,PLAU,PTGDS,SELPLG,SERPINE1,SPP1,UGCG	428 (19)
N-cor		group	Inhibited	-2.598	bias	0.00337	ACACB,BIN1,Ccl8,CCND1,CDKN1A,CXCL2,IDH1,INPP4B,MMP13,MMP9,RNF144B,SEMA4D,SGK1	426 (20)
MKNK1		kinase	Activated	2.496	bias	0.00337	Ank2,CELF4,FOSB,HSPA2,HSPA4L,KIF5A,MAP1B,MAPT,PRKAR1B,STXBP1,TNF,TXNIP,VIM
Rxr		group		1.067		0.00338	ABCB11,ALAS1,ANGPTL4,APOE,BGLAP,BMP7,CDKN1A,ITGB2,KNG1,MMP13,NOS2,SEMA4D,SPP1,TPH1	301 (17)
PLX5622		chemical drug	Activated	2.714	bias	0.0034	Ccl2,CCL20,Ccl7,Ccl8,CSF2,IL1R1,IL27,LTB,SPP1,TNF,TNFSF13
TNFSF13B		cytokine		1.783	bias	0.00342	BCL6,CCR7,CD74,CSF2,FCGR2B,HLA-DOA,MMP9,PIM2,PRDM1,SPP1	347 (18)
KCNE3		ion channel				0.00342	4930486L24Rik,ACP3,AKR1C3,DUSP6,EPN3,FOSB,HMGCS2,HSPA1A/HSPA1B,PHLDA1,PRDM1
TSC1		other		1.07		0.00342	CASP1,CCN2,DDIT3,GLRX,HMOX1,NME1,NPM1,PLAU,RNF128,TNF	437 (21)
mibolerone		chemical drug		1.141		0.00349	AQP5,BMP6,CCND1,CD74,CLEC11A,CYP4V2,FKBP5,HLA-E,KLF10,KLK3,MAL,NME1,P4HB,PGK1,PRELP,TUBA1A
GFI1		transcription regulator	Inhibited	-2.216	bias	0.00358	CASP1,Ccl2,CCR7,CDKN1A,CHD7,ID2,IL1R1,ITGB3,ITGB7,Ly6a (includes others),MAFB,MAFF,NFKBIA,NOD1,SERPINA3,SGK1,TNF	312 (13)
BCR-ABL1		fusion gene/product	Activated	3.104	bias	0.00359	CCND1,CDKN2D,GYS1,HK1,HK2,HMOX1,LDHA,MAP3K1,PFKP,PGK1,PKM,SLC2A1	391 (15)
MSR1		transmembrane receptor		-1.998		0.00359	CXCL2,CXCL3,MMP9,NOS2,TNF	347 (15)
TFAM		transcription regulator	Inhibited	-2.236	bias	0.00359	HK1,PFKP,PGAM1,PGK1,SLC25A20
STAU1		transporter		-1.342		0.00359	ALOXE3,CCNG2,EGLN3,ELOVL3,TNFSF15
RND3		enzyme				0.00359	CCND1,CDH1,CDKN1A,FN1,VIM	356 (14)
CSNK2A1		kinase		-1.342		0.00359	CCND1,CDH1,DUSP6,FN1,VIM	403 (22)
fumonisin B1		chemical toxicant		0.277		0.00359	ABCB1,LTB,TGFB1,TNF,UGCG	389 (20)
NCD-38		chemical reagent		-1.4		0.00359	DDIT3,DISP3,FOSB,LGR6,PIK3R3
(1S,2R)-NCL-1		chemical reagent		-1.4		0.00359	DDIT3,DISP3,FOSB,LGR6,PIK3R3
lycopene		chemical drug		-0.447	bias	0.00359	CCND1,CCND3,CDH1,CDKN1A,MMP9	437 (22)
PIM1		kinase		0.308	bias	0.00373	ABCB1,CCND3,CDKN1A,FOSL1,GLB1,GNL3,ID2,IGFBP5,PPARGC1A	454 (22)
ZEB2		transcription regulator		-0.58		0.00373	AXL,CCND1,CDH1,ESRP1,ID2,KRT18,KRT19,PRTN3,VIM	440 (17)
RGS10		enzyme				0.00373	BCL6,CASP1,Ccl7,Ccl8,CXCL2,ITGB2,SELP,TGFB1,TNF	321 (15)
TCF12		transcription regulator		-0.706		0.00375	AATF,CBFA2T3,CDH1,CDKN1A,CSF1R,DNTT,FN1,ID2,IL18RAP,ITGB7,LDHA,Ly6a (includes others),MFSD13A,MVD,PTPRU,SPIB	260 (12)
PIN1		enzyme		0.398		0.00375	CCND1,CDKN1A,DDIT3,FN1,MMP3,MMP9,NOS2,PPARD,PPARGC1A,TGFB1,TNF	401 (19)
SPDEF		transcription regulator		-0.934	bias	0.00381	CCN2,CD34,CDKN1A,COL16A1,COL4A2,KLK3,PLAU,SERPINE1,TGFB1,VIM	368 (17)
F3		transmembrane receptor		1.667	bias	0.00381	Ccl2,CCN2,DUSP2,DUSP6,LCP1,MAPKAPK3,MMP9,MSLN,SERPINE1,TNF	354 (17)
PRKD1		kinase	Activated	2.657	bias	0.00381	Acp5,BGLAP,Ccl2,CCND1,CXCL2,CXCL3,MMP3,MMP9,PPARGC1A,TNF	357 (18)
COLQ		other		0.956		0.00381	CHRND,COL4A2,COL7A1,ECM1,FN1,HSPG2,LTBP1,MMP9,PRELP,TGFB1
IL9		cytokine		1.917	bias	0.00383	Ccl2,CCL20,Ccl7,LTBP1,PIM2,TGFB1,TNF	438 (16)
TNFSF15	-1.029	cytokine		1.192	bias	0.00383	ABCG1,CCR7,CSF2,CXCL2,MMP9,SPP1,TNF	354 (19)
GAPDH	2.981	enzyme		0.657		0.00383	CCL20,ENO1,GAPDH,KLK3,SPP1,TXNIP,UBE2L6
cilostazol		chemical drug		-1.276		0.00383	ABCG1,HMOX1,MMP9,PPARGC1A,SELP,SERPINE1,TNF	442 (22)
formaldehyde		chemical - endogenous mammalian		1.633	bias	0.00383	FOSB,FOSL1,Gstt1,MMP9,NOS2,SGK1,TNF	254 (17)
prednisolone		chemical drug		-0.533	bias	0.00386	APOE,ATG9B,BNIP3,Ccl2,CYGB,EDN1,FKBP5,FMO2,IGF2BP3,ISG20,MAP2K1,NOXO1,NUDT18,PFKP,PGK1,PIM2,PLAT,RECQL4,SGK1,SOD3,SPP1,TGFB1,TNF,TXNIP	351 (17)
TLR9		transmembrane receptor	Activated	3.13	bias	0.00386	ADAMTS4,ARG2,Ccl2,Ccl7,CCND1,CCR7,CD300A,CSF2,CXCL2,CXCL3,EDN1,HMOX1,IER3,IFI16,ISG20,LYST,NOS2,PHLDA1,PRDM1,SERPINE1,TGFB1,TNF,UGCG,ZAP70	405 (16)
MIF		cytokine	Activated	2.558	bias	0.00388	Ccl2,CCND1,COL4A4,CXCL16,CXCL2,CXCL3,DGAT2,F2RL1,IL4R,MMP13,MMP3,MMP9,NOS2,TGFB1,TNF	314 (18)
PPRC1		transcription regulator	Activated	2.795	bias	0.0039	ALOX5AP,BMP6,CCL20,DDIT4,HK2,LAMB3,PHLDA1,ZFP36L1
OLR1		transmembrane receptor		1.526	bias	0.0039	CCN2,CD68,FN1,MMP3,SELP,SPP1,TGFB1,TNF	278 (17)
SLC13A1		transporter		0.577		0.00393	AKR1C3,Cyp2b13/Cyp2b9,GALE,HK2,IGFBP2,INMT,MAL,Mt1,MVD,Nat8f5,SDF2L1,SPP1
OGT		enzyme		-0.571		0.00399	Ccl2,CCND1,CDH1,CDKN1A,CXCL2,CXCL3,IGFBP2,KRT18,MGAT5B,NOS2,PPARGC1A,TNF,VIM	425 (17)
BMP6	3.314	growth factor		1.673	bias	0.00399	AQP5,CCN2,CDKN1A,CDKN2D,EPHX1,FOSL1,HMOX1,ID2,MMP13,MYH10,SCEL,SERPINE1,TMPRSS6	306 (20)
etoposide		chemical drug	Activated	2.26	bias	0.00399	ABCB1,ABCG1,BIN1,CCND1,CDKN1A,CSF2,CXCL3,DDIT4,GLS2,GPR132,HK1,HK2,ID2,IER3,PFKL,PIK3R3,RNF144B,SGK1,SLC2A1,TNF,WT1	417 (20)
LATS1		kinase		-1.698	bias	0.00401	CCN2,CD14,CDH1,CLDN4,KRT18,KRT19
HOXA7		transcription regulator		0	bias	0.00401	ADGRG1,CD34,CDH1,TGM1,Tmsb4x (includes others),VIM
methylnitronitrosoguanidine		chemical toxicant		1.195	bias	0.00401	CCND1,CDKN1A,KLF10,PLAT,PLAU,SERPINE1	369 (17)
azithromycin		chemical drug		-1.964	bias	0.0041	Ccl2,CXCL3,MMP9,TNF	291 (15)
digoxin		chemical drug		0.152		0.0041	ABCB1,ADORA2B,NDRG1,PPARD	277 (7)
CLEC10A		other	Inhibited	-2	bias	0.0041	CSF2,CXCL2,MMP9,TNF	179 (7)
mir-127		microRNA		-0.076		0.0041	BCL6,MRC2,NOS2,TNF	167 (7)
FSTL1		other		1.917	bias	0.0041	CASP1,Ccl2,NLRP3,TNF	349 (19)
BGLAP	2.877	other	Inhibited	-2		0.0041	CD68,CD74,NLRP3,TNF
GHSR		G-protein coupled receptor		-0.152		0.0041	Acp5,AGRP,GHRH,TNF	297 (11)
AK1		kinase				0.0041	ENO1,GAPDH,LDHA,PKM	180 (6)
KRT8	1.101	other		1.192		0.0041	ALDH4A1,KRT18,KRT19,SLC4A1
OPRM1		G-protein coupled receptor		1		0.0041	ADM,CDH1,MMP9,VIM	395 (16)
HSPA1A/HSPA1B	2.411	enzyme		0.665	bias	0.0041	CDKN1A,CXCL2,Hspa1b,TNF	355 (15)
meloxicam		chemical drug		0.085		0.0041	ABCB1,CDKN1A,Pde4d,PTGES	289 (7)
gambogic acid		chemical - endogenous non-mammalian		0	bias	0.0041	CCND1,EGLN1,MMP9,TRAF1	350 (14)
S-equol		chemical drug				0.0041	HMOX1,MMP9,PLAT,SERPINE1	445 (21)
RETNLB		other	Activated	2.137	bias	0.00413	CAMK2B,Ccl2,Ccl8,CCN2,FN1,IL4R,KLF15,STOM,TGFB1,TINAGL1,TNNC1	370 (18)
PTK2		kinase		0.201		0.00419	Ccl2,CCND1,CDKN1A,FN1,KRT18,KRT8,MMP9,PALLD,SPP1	403 (19)
PRKCB		kinase		1.381	bias	0.00419	Acp5,CCND1,CDKN1A,FN1,MMP9,NOS2,PPARGC1A,SERPINE1,TGFB1	377 (21)
QKI		other	Activated	2.242	bias	0.00419	C1R,CDH1,CSF1R,GPM6B,HLA-DOA,MAP1B,NOS1,Scd3,VIM	199 (7)
HNF4A		transcription regulator		0.888		0.0042	ABCB11,ABCG1,Acot1,ACSS2,AGT,AKR1C3,ALDH1L1,APOE,Apon,ARG2,ATP7B,BCL6,BMP7,BST1,C1S,C22orf23,C3,CBS/CBSL,CCL20,CCND1,CCNG2,CDC42EP2,CDH1,CDKN1A,CHEK2,CHI3L1,CMSS1,CRIP1,CXCL3,Cyp2b13/Cyp2b9,DEPP1,DLG4,DNAJC28,DUSP6,DYRK1B,DZANK1,EID1,ELF3,EPHX1,EREG,ERO1A,F12,F7,FAIM2,FETUB,FMO2,FXYD6,GAPDH,GBE1,GCHFR,GGT6,GNL3,GPR39,GRHPR,GSN,GSTA5,GSTO1,H2AC18/H2AC19,H2AC7,H2BC5,H2BC7,H4C14,HAL,HLA-A,HSD11B1,HS…	520 (21)
DKK1		growth factor		-1.757	bias	0.00424	BGLAP,BMP6,CCND1,CDKN1A,DLG4,F2RL1,KRT18,MMP9,TNNC1,TNNT2	345 (21)
SMARCA2		transcription regulator	Activated	2.377	bias	0.00424	CDH1,COL7A1,DES,FKBP5,IGFBP5,KLK3,LAMC2,MMP10,MYLK,NME1
diphtheria toxin		chemical - endogenous non-mammalian				0.00429	ALOX5AP,CASP1,Ccl2,CRIP1,DUSP6,ENTPD4,FKBP1B,HTRA1,NLRP3,PLA2G7,PLAU,TNF,VAV3,ZMYND15	268 (7)
IL24		cytokine		-0.032	bias	0.00445	BCL6,Ccl2,CCL20,CCND1,DDIT3,IL27,NOS2,PRDM1	379 (13)
ALOX5		enzyme		0.192		0.00446	CCND1,CDKN1A,ITGB3,MMP9,NOS2,TGFB1,TNF	405 (20)
SIGIRR		transmembrane receptor		-1.329	bias	0.00451	Ccl2,CXCL2,CXCL3,IL1R1,TNF	252 (13)
PCDH11Y		other		1.387	bias	0.00451	CCND1,CCND3,ENO2,FOSL1,TLE5	308 (7)
dimethyl fumarate		chemical drug		-0.022	bias	0.00451	CCR7,FN1,HMOX1,SERPINE1,VIM	328 (15)
lapatinib		chemical drug	Inhibited	-2.213	bias	0.00451	EREG,FOSB,FOSL1,KLK3,LAMB3	500 (23)
mangiferin		chemical - endogenous non-mammalian				0.00451	DGAT2,HMOX1,MMP9,TGFB1,TNF	364 (18)
nickel		chemical toxicant		1	bias	0.00451	GAPDH,Mt1,PLAT,SERPINE1,UGCG	169 (7)
5-fluorouracil		chemical drug		0.989		0.00455	ALDOA,ANXA4,BNIP3,BNIP3L,CCND1,CDH1,CDKN1A,CSF1R,DCXR,GAPDH,GPR132,GSN,HMOX1,HSPA4L,LDHA,LIF,mir-210,MMP9,MXD1,NCL,NOL8,NOP56,PGK1,PKM,SLA,STOM,TGFB1,TPI1,TXNIP,UPP1,ZFP36L1	478 (21)
sesamol		chemical - endogenous mammalian				0.00468	CD68,NOS2,TNF	345 (13)
ANKRD42	1.111	transcription regulator				0.00468	CSF2,CXCL3,TNF	190 (7)
BCAR4		other				0.00468	CDH1,HK2,VIM	300 (7)
SERPINC1		enzyme				0.00468	HSPG2,NOS2,TNF	357 (19)
BANP		other				0.00468	CCND1,CDH1,CDKN1A	463 (23)
PTBP3		other				0.00468	CDH1,FN1,VIM
PTGIS		enzyme				0.00468	DDIT3,NOS1,NOS2	190 (7)
ZNF423		transcription regulator				0.00468	ADCY3,CD79A,CD79B
PDK1	2.354	kinase				0.00468	CDH1,HK2,VIM	439 (17)
Muc4	5.452	other				0.00468	Muc4,SLPI,TNF
PILRA		other				0.00468	Ccl2,CXCL2,TNF	182 (7)
PDE4D		enzyme				0.00468	CDH1,FN1,PLAT	252 (9)
diquat		chemical toxicant				0.00468	HMOX1,Mt1,Mt2
dimercaptopropanol		chemical drug				0.00468	CXCL2,NOS2,TNF	413 (17)
trimethyltin		chemical reagent				0.00468	MMP9,SYN1,TNF	168 (7)
anethole		chemical - endogenous non-mammalian				0.00468	CDH1,MMP9,PLAU	322 (11)
gliotoxin		chemical toxicant				0.00468	CCL20,IER3,TNF	191 (8)
zimelidine		chemical drug				0.00468	DEPP1,SERPINA3,WIPI1
ISRIB		chemical reagent				0.00468	Ccl2,CCL20,FGF21
BAR501		chemical reagent				0.00468	Ccl2,TGFB1,TNF
miR-508-3p inhibitor		chemical reagent				0.00468	CDH1,SERPINE1,VIM
20alpha-hydroxycholesterol		chemical - endogenous mammalian				0.00468	ABCG1,APOE,BGLAP	161 (8)
vinpocetine		chemical drug				0.00468	Ccl2,CXCL3,TNF	196 (8)
POU2AF1		transcription regulator	Activated	2.414	bias	0.0047	Akr1c12/Akr1c13,BCL6,CCND3,CD79A,CD79B,KCNN4,PRDM1,SPIB,SPP1	382 (12)
LPIN1	1.956	phosphatase		-0.175		0.00478	APOE,CDKN1A,LPIN1,NOS2,PPARGC1A,TNF	370 (25)
SFRP4		transmembrane receptor		-1.131	bias	0.00478	CCND1,CDH1,EREG,FN1,TNNT2,VIM	344 (12)
GNAI2		enzyme		0		0.00478	BHLHE40,BNIP3,CCND1,CCR7,CXCL3,TNF	387 (18)
dithiothreitol		chemical reagent		0.068	bias	0.00478	CCND1,CCNG2,DDIT3,FGF21,HMOX1,PHLDA1	298 (16)
stearic acid		chemical - endogenous mammalian		0.555		0.00478	DDIT3,EDN1,F2RL1,NFKBIA,PPARGC1A,TNF	411 (19)
IRS1		enzyme		0.573	bias	0.00482	BMP6,CCND1,CDH1,COL4A2,COL7A1,COX7A1,DDIT3,HMOX1,ID2,NFKBIA,PPARGC1A,SPP1,TNNC1,TNNT2,WNT10A	443 (21)
BCL6	1.09	transcription regulator	Inhibited	-2.528		0.00492	ACAT2,BCL6,Ccl2,Ccl7,CCND1,CCR7,CD79B,CDKN1A,CXCL3,DUSP6,FUT7,GSTM5,IL4R,LPIN1,Ly6a (includes others),NOS2,PRDM1,RHOF,RNASEL,SERPINE1,SLC39A8,TGFB1,TNF	434 (18)
IRF8		transcription regulator	Activated	2.6	bias	0.00494	ACVRL1,BCL6,CCR7,CD14,CD74,CDKN1A,CSF1R,CXCL16,IL27,IRF5,LIF,MAFB,MMP9,NOS2,PRDM1,TNF	319 (17)
tacrolimus		chemical drug		-0.532		0.00497	ATP2B4,CAPG,Ccl2,CCND1,CD74,CXCL2,EDN1,FKBP5,FN1,FOSB,GABRD,GHRH,HSPD1,ITGB7,MYH10,NFKBIA,NME1,NOS1,NOS2,PA2G4,SIAH2,SLC12A5,SPP1,TNF	339 (14)
D-fructose		chemical - endogenous mammalian		1.913	bias	0.00505	AGT,Ccl2,Ccl7,CD68,CXCL2,FN1,TGFB1,TNF	477 (19)
CD40		transmembrane receptor	Activated	2.041	bias	0.0051	BCL6,Ccl2,CCND1,CCND3,CDKN1A,DUSP6,FCGR2B,IL27,IL4R,ITGB2,Ly6a (includes others),MMP3,MMP9,NFKBIA,NOS2,PRDM1,PSMB9,SERPINE1,SLC2A1,TNF,TNFRSF9,TRAF1	422 (13)
PAX3		transcription regulator				0.00512	ATP2B4,CDKN1A,DNM1,DPEP1,DUSP2,EYA2,F2RL1,FILIP1L,GLB1,GSTM5,HSPG2,ID2,IGFBP2,LAMB3,MCC,MMP9,PGF,PTGER3,PXDN,SLA	339 (7)
ENG		transmembrane receptor		0.624		0.00516	CCN2,FN1,ITGB3,PLAU,RAC2,SERPINE1,TGFB1	340 (18)
THBS1		other		0.842		0.00516	Ccl2,CCN2,FN1,MMP9,PLAU,TGFB1,TNF	396 (18)
carbamylcholine		chemical drug		1.445	bias	0.00516	APOE,AQP5,ARG2,CCND1,CDKN1A,ITPR3,NOS2	298 (18)
anandamide		chemical - endogenous mammalian		0.647		0.00516	ANGPTL4,MAP2K1,NOS1,NOS2,PPARD,TNF,TPI1	446 (21)
PPARGC1B		transcription regulator	Activated	2.395	bias	0.0052	ACACB,C3,CCND1,COX7A1,EGLN3,ENO1,ERO1A,HK2,MVD,PHOSPHO1	397 (14)
GDNF		growth factor		-0.667	bias	0.0052	CCND1,ETV4,FN1,FOSB,GFRA1,MMP13,Naip1 (includes others),STC1,TNF,TUBB4A	387 (20)
GHR		transmembrane receptor		-0.564		0.00525	AIF1,Ccl2,CCND1,CDKN1A,GHRH,IGFBP2,IGFBP5,SPP1,TNF	425 (19)
N-acetylmuramyl-L-alanyl-D-isoglutamine		chemical - endogenous non-mammalian	Activated	2.369	bias	0.00525	Apol7e (includes others),CASP1,CXCL2,CXCL3,ITGB2,ITGB3,MMP9,NFKBIA,TNF	305 (17)
HDAC2		transcription regulator		0.133		0.00528	BCL6,CCNG2,CD34,CDH1,CDKN1A,LGR6,MMP9,Mt2,NFKBIA,NOS2,PLAU,SLC12A5,Tcam1,THEMIS,TNF,TPD52	470 (24)
bisphenol A		chemical - endogenous mammalian		-0.129		0.00541	ALAS1,AQP5,C3,CCN2,CCND1,CDH1,CDKN1A,CITED2,DLG4,EREG,GABRD,GHRH,HSPA1A/HSPA1B,LBP,MMP9,RBM47,SGK1,SLC12A5,Snrpe,SYN1	398 (18)
apigenin		chemical - endogenous non-mammalian		-1.51	bias	0.00547	ABCB1,Ccl2,CCND1,CDKN1A,CXCL3,DGAT2,HMOX1,KLK3,MMP9,NOS2,TNF	376 (17)
Ptprd		phosphatase	Inhibited	-2	bias	0.0055	Ccl2,CDKN1A,IGFBP5,PSMB9	315 (7)
N(2)-(gamma-D-glutamyl)-meso-2,2'-diaminopimelic acid		chemical reagent		1	bias	0.0055	CASP1,Ccl2,ITGB2,MMP9	279 (14)
elastase		group		1.98	bias	0.0055	HMOX1,MMP3,MMP9,TGFB1	366 (18)
LOXL2	1.819	enzyme		-0.038	bias	0.0055	CDH1,FN1,MMP9,VIM	192 (7)
PTBP1		enzyme				0.0055	CDKN2D,NOS2,PKM,SERPINA3
PIAS3		transcription regulator		0.762		0.0055	MMP13,MMP3,MMP9,SERPINA3	425 (21)
SAT1		enzyme		-0.025	bias	0.0055	CDKN1A,GAPDH,IGFBP2,PPARGC1A	401 (16)
NLRC4		other		1.987	bias	0.0055	CXCL2,CXCL3,GPR132,NOS2	351 (19)
RALA		enzyme		1.131	bias	0.0055	CDH1,CDKN1A,MMP9,PLAU	372 (16)
selenite		chemical toxicant		-1.987	bias	0.0055	HLA-E,MMP9,Mt1,PLAU	229 (13)
anti-benzo(a)pyrene-diol-epoxide		chemical toxicant		0.712	bias	0.0055	BNIP3,CCND1,CDKN1A,TNF	410 (19)
palmitoleic acid		chemical - endogenous mammalian		-1.103		0.0055	CXCL2,NOS2,TGFB1,TNF	343 (12)
prostaglandin		chemical drug		1.165	bias	0.0055	HSD11B1,NOS2,PTGS1,TNF
auranofin		chemical drug		0.13		0.0055	C3,HMOX1,NOS2,TNF	331 (14)
CCN2	-1.37	growth factor		-0.984	bias	0.00551	ADAMTS4,CCN2,CCND1,COL4A2,EGLN3,ENO1,FN1,LOX,MMP13,MMP3,MMP9,SERPINE1,TGFB1	268 (16)
lactosylceramide		chemical - endogenous mammalian				0.00558	Ccl2,Ccl7,CSF2,NOS2,TNF	233 (12)
ORMDL3		other	Activated	2.207	bias	0.00558	ADAM8,CCL20,MMP9,RNASEL,TGFB1	262 (11)
MFSD2A		transporter	Inhibited	-2.236	bias	0.00558	ALDOC,DHCR7,HK2,IDH1,MVD
BPIFB1		other		-0.277	bias	0.00558	CCND1,MAP2K1,MAP3K1,NFKBIA,RASSF4
MAPK12		kinase		0.714		0.00558	CCND1,MMP13,MMP9,PPARGC1A,TNF	356 (19)
ITGA9		other		1.172	bias	0.00558	Ccl2,CDH1,MMP3,TGFB1,VIM	347 (19)
KIF3A		enzyme		-1	bias	0.00558	ACAT2,CDKN1A,MMP13,MVD,NSDHL
PTAFR		G-protein coupled receptor		0.569	bias	0.00558	CDH1,CXCL2,MMP9,TNF,VIM	384 (18)
GADD45A		other		-1.477		0.00558	CDKN1A,CXCL2,CXCL3,FOSB,MMP9	303 (16)
CYP2J2		enzyme		0.83		0.00558	Ccl2,MMP9,NFKBIA,NME1,TNF	375 (17)
SMARCC1		transcription regulator				0.00558	CCND1,CD79A,CD79B,CDKN1A,KLK3	404 (13)
apicidin		chemical - endogenous non-mammalian		0.762		0.00558	AMPD3,CDKN1A,GSN,ITGB7,PTGES	135 (4)
TCF4		transcription regulator		0.684		0.00559	ADAT2,ANGPTL4,BAG2,BCL6,BHLHE40,BMP7,BNIP3,CASP1,CBFA2T3,CDKN1A,HSD11B1,ID2,IFI16,IGFBP5,ITGB3,KCNN4,LRFN2,Ly6a (includes others),NOD1,PPID,PRDM1,PRDX4,RPS6KA1,RRS1,SDF2L1,SEC24D,SLC66A3,SURF6,TENT5A,TXNIP,WDR12	326 (7)
CARD9		other		1.413	bias	0.00566	C3,Ccl2,CXCL2,CXCL3,Cxcl3,TNF	347 (11)
anakinra		biologic drug		-1.342	bias	0.00566	ASB4,EDN1,HBA1/HBA2,HMOX1,NOS2,TNF	407 (19)
Nuclear factor 1		group				0.00566	ALAS1,ALDOA,CHI3L1,DDIT3,LOX,SERPINA3
PRKAR1A		kinase		0.296		0.00566	BGLAP,CCND1,CDH1,PRKAR2B,TUSC3,VIM	283 (12)
IFRD1		other		-0.97	bias	0.00566	CCN2,DES,DGAT2,HK1,SPP1,SYN1	308 (7)
NPPA		other		0.425		0.00566	ADM,CCND1,EDN1,HMOX1,NOS2,TNF	392 (17)
clodronic acid		chemical drug		-0.687	bias	0.00566	Ccl2,HMOX1,IL27,SELP,TGFB1,TNF	317 (16)
proteasome inhibitor PSI		chemical - protease inhibitor		-0.43		0.00566	Ccl2,CXCL2,CYP27B1,DDIT3,HMOX1,NOS2	442 (16)
candesartan		chemical drug		-1.682	bias	0.00571	ADM,AGT,Ccl2,FN1,SERPINE1,SPP1,TGFB1,TNF	423 (19)
ID3		transcription regulator		0.419		0.00572	ADGRG1,ADM,BCL6,BMP7,CBFA2T3,CCNG2,CCR7,CD79A,CDKN1A,GNL3,IFI16,IL4R,IRF5,ITGB3,LEPR,LTB,MMP9,PIK3R5,PRDM1,TRAF1	392 (18)
lactacystin		chemical - protease inhibitor		0.463	bias	0.00572	BGLAP,Ccl2,CCND1,CCND3,CDKN1A,CYB5A,DDIT3,FOSL1,HLA-A,HMOX1,IGFBP5,MAP1B,MMP9,NFKBIA,NOS1,NOS2,P4HA2,TNF,TUBB4A,VAV3	466 (19)
RXRB		ligand-dependent nuclear receptor				0.00574	BGLAP,CCL20,Ccl8,ECM1,RNASE2,S100A4,SEMA4D,SPP1,THRSP,TNF	156 (7)
testosterone		chemical - endogenous mammalian		0.22	bias	0.00578	4930486L24Rik,ALDOA,AMHR2,ARG2,BMP7,CCND1,CDH1,CDKN1A,CYB5A,DDIT3,DDIT4,FN1,FOSB,FOSL1,GHRH,HMGCS2,HSD17B1,HSPA1A/HSPA1B,HSPD1,IGFBP5,KLK3,MAL,Mt1,NDRG1,NFKBIA,NOS1,NOS2,PLAU,Scd3,SELP,SLC39A8,SLC7A4,TNF	532 (19)
GLI1		transcription regulator	Activated	3.587	bias	0.00586	AQP5,Ccl2,CCND1,CDH1,CDKN1A,CMBL,ID2,IMPA2,KLK3,KRT19,MAN1C1,MMP9,NAV3,PLOD1,PSTPIP2,RNASEL,RPS6KA1,SPP1,TNFRSF9,VIL1,VIM	448 (19)
RHO		G-protein coupled receptor		0		0.00586	Cbr2,CD74,CSF1R,DDIT3,HK2,Mt1,PLA2G7,SERPING1,SGK1	195 (7)
glucosamine		chemical - endogenous mammalian		-0.539		0.00586	AGT,BGLAP,CXCL3,DDIT3,LEPR,MMP3,NOS2,TNF,TXNIP	414 (21)
NORAD		other		0.956	bias	0.00593	BHLHE40,CCN2,CHST11,COL4A2,DDIT3,FSTL3,SGK1	223 (9)
RNASEH2A		enzyme				0.00593	ACKR3,DDX21,IFI16,Ifi27l2a/Ifi27l2b,IRF5,ISG20,NFKBIA
LATS2		kinase		-1.698		0.00593	CCN2,CD14,CDH1,CDKN1A,CLDN4,KRT18,KRT19	323 (14)
TFAP4		transcription regulator		-0.967		0.00593	CCNG2,CDH1,CDKN1A,CLDN4,FN1,LIF,VIM	333 (7)
DACH1		transcription regulator		-1	bias	0.00593	CDKN1A,CXCL3,KLK3,MMP3,PLAT,SERPINE1,TGFB1	398 (17)
5-O-mycolyl-beta-araf-(1->2)-5-O-mycolyl-alpha-araf-(1->1')-glycerol		chemical - endogenous non-mammalian	Activated	3.317	bias	0.00598	CCL20,CCR7,CXCL2,CXCL3,IER3,IL18RAP,MMP9,PLA2G7,RCAN1,TNF,TRAF1	318 (11)
3,4,5,3',4'-pentachlorobiphenyl		chemical toxicant		1.633	bias	0.00598	CYB5A,GABRD,GRHPR,Gsta4,HSPA1A/HSPA1B,HSPA2,IDH1,NOS2,PRKAR2B,TIPARP,UGT2B7	340 (11)
10E,12Z-octadecadienoic acid		chemical - endogenous mammalian		0.341		0.00602	ACSS2,ADAM8,CAMK2B,Ccl2,CDK18,CLIC5,CREB5,DDIT3,DGAT2,FMO2,Gm11732,HSD11B1,LPIN1,PBXIP1,SCN4A,TNF,TREM2	316 (20)
EIF2AK3		kinase	Activated	2.045	bias	0.00602	Ccl2,CCL20,CCND1,DDIT3,DLG4,DNASE1,ERO1A,FOSL1,NDRG1,NOS2,PRDM1,RNASEL,SEC24D,SIAH2,TNF,TXNIP	403 (20)
HNRNPA2B1		other				0.00602	ABCB1,ADORA2B,CA12,CDH1,CRIP1,FN1,GSN,IGFBP2,LEPR,MOCOS,PDE1A,PKM,PPARGC1A,STOM,UBXN10,VIL1	305 (7)
morphine		chemical drug		1.781		0.00602	ABCB1,ADM,AIF1,ARRB1,CCND1,CDKN1A,FOSB,FOSL1,MAP2K1,MAP3K1,MMP9,NOS2,PLAT,PTGES,TNF,WNT9A	372 (18)
PC-SPES		chemical drug				0.00603	CCND1,CDKN1A,COL16A1,COL4A2,GAPDH,GPI,KLK3,MYH3,P4HB,PA2G4,SELENBP1,VIM
NCOA1		transcription regulator		1.984		0.00642	ABCB11,ADAM22,ALDOA,BGLAP,C3,CCND1,CDKN1A,KLK3,LPIN1,Muc1,NFKBIA,PPARD,SERPINE1,SLC2A1,Syna,THRSP	472 (23)
2,3,4,7,8-pentachlorodibenzofuran		chemical toxicant		0.707		0.00644	CYB5A,GRHPR,HSPA1A/HSPA1B,HSPA2,IDH1,NOS2,PRKAR2B,UGT2B7
Fcer1		complex	Activated	2.439	bias	0.00651	Ccl2,Ccl7,CSF2,CXCL3,DUSP6,FCGR2B,LIF,TNF,TNFRSF9	394 (15)
HMGB1		transcription regulator	Activated	2.578	bias	0.00653	CCL20,CDKN1A,CXCL2,CXCL3,IL1R1,IRF5,MMP3,MMP9,MOK,PTGES,TNF	221 (14)
miR-125b-5p (and other miRNAs w/seed CCCUGAG)		mature microRNA	Inhibited	-3.409	bias	0.00655	BMF,CASP6,ENTPD4,HK2,ID2,KRT19,LCP1,LIPA,MAP2K1,NOS2,TNF,UGT2B17	466 (18)
Fc gamma receptor		group		-0.218	bias	0.00666	CCND1,CDKN1A,NOS1,NOS2,TGFB1,TNF	395 (19)
MYOG		transcription regulator	Activated	2.213	bias	0.00666	ACACB,CCND3,CDKN1A,CHRND,IFI16,SCN4A
APEX1		enzyme		-0.617	bias	0.00666	ABCB1,CDKN1A,FOSB,GFRA1,HTRA1,NCL	331 (20)
UXT		transcription regulator		-1.597	bias	0.00666	ENO2,FKBP5,KLK3,KRT18,NFKBIA,SEC24D	268 (7)
linsidomine		chemical drug	Activated	2.425		0.00666	AQP5,ETV4,HMOX1,MMP13,PPARD,TNF	295 (20)
rosuvastatin		chemical drug		0.64		0.00666	DHCR7,HMOX1,MVD,NCF4,TNF,WT1
IRS2		enzyme		-0.87		0.00679	CCND1,DLG4,HMOX1,PPARGC1A,SLC2A1,THRSP,TNF	468 (21)
SAA1		transporter		0.6	bias	0.00679	BGLAP,Ccl2,CCND1,MMP13,MMP3,MMP9,TNF	338 (16)
PEBP1		other		0.88		0.00679	Ccl2,CCL20,CSF2,CXCL2,CXCL3,PRKAR2B,TNF	346 (13)
CCR5		G-protein coupled receptor		1.365	bias	0.00679	Ccl2,CXCL2,CXCL3,MMP9,NOS2,SLPI,TNF	360 (19)
naringenin		chemical - endogenous non-mammalian		-1.394		0.00679	CLDN4,HMOX1,MMP9,NOS2,PPARGC1A,TGFB1,VIM	426 (23)
Fibrin		complex		0		0.00681	CDH1,FN1,KRT18,PLAU,SERPINE1	388 (19)
FAM3B	1.773	cytokine				0.00681	CDKN1A,FN1,IER3,KRT19,LDHA	198 (7)
oxymatrine		chemical drug				0.00681	FN1,HMOX1,NOS2,TGFB1,TNF	420 (20)
PLA2G6		enzyme		1.342		0.00681	ARG2,Ccl2,DDIT3,NOS2,TNF	296 (18)
TREX1		enzyme		-1.982	bias	0.00681	IFI16,Ifi27l2a/Ifi27l2b,ISG20,Ly6a (includes others),TNF
TFPI2		other		1.342	bias	0.00681	ABCB1,ADAMTS4,CCND1,CXCL2,HSPA2	166 (5)
CXCR2		G-protein coupled receptor		1.342		0.00681	Ccl2,CXCL2,CXCL3,NOS2,TNF	376 (17)
DYRK1A		kinase		1.387		0.00681	CCND1,CDKN1A,DLG4,RCAN1,SERPINE1	458 (24)
SULT1E1		enzyme	Inhibited	-2.236		0.00681	Ccl2,CD68,ELOVL3,SULF2,TNF	420 (18)
1-chloro-2,4-dinitrobenzene		chemical drug		1.698	bias	0.00681	Ccl2,CCL20,HMOX1,MMP10,TNF	233 (10)
topotecan		chemical drug		0		0.00693	C3,CAMTA1,CDKN1A,CITED2,CSMD1,CYB5A,ENO1,FOSB,HLA-E,HSPA1A/HSPA1B,HSPD1,MGST2,NOS2,OSBPL8,PRKAR2B,ROBO2,SELP,SLC2A1,STK39	385 (12)
peptidoglycan		chemical - endogenous non-mammalian	Activated	3.519	bias	0.00693	Ccl2,CCL20,CSF2,CXCL16,CXCL2,CXCL3,HMOX1,ITGB2,MMP13,MMP3,NLRP3,NOS2,TNF	281 (17)
G protein alphai		group	Activated	3.124	bias	0.00695	C1R,C1S,FCGR2B,FOSL1,HLA-A,LIF,MAFF,PSMB9,SERPING1,TGM1	250 (13)
miR-199a-5p (and other miRNAs w/seed CCAGUGU)		mature microRNA	Inhibited	-2.543	bias	0.00695	ALOX5AP,C3,CDH1,CDKN1A,CELSR1,FN1,ITGB3,KRT17,LAMC2,PADI4
geldanamycin		chemical drug	Inhibited	-2.02		0.00716	ADAT2,BIN1,BSG,CCDC149,CCND1,CCND3,CNP,FKBP5,HSPA1A/HSPA1B,Hspa1b,HSPD1,IFI16,ILDR1,IRF5,LGR6,LIF,MAPT,MOK,NLRP3,NOS2,NPM1,PPID,RNASEL,TNF,TPD52,ZC3H12D	413 (23)
anacardic acid		chemical - endogenous non-mammalian		-1		0.00718	DDIT3,EDN1,MMP9,PLAT
LINC00662		other		-0.689		0.00718	CCND1,NOS2,RNF144B,TNF	245 (7)
TIFA		other		1.131	bias	0.00718	CASP1,CSF2,CXCL3,NFKBIA	347 (13)
PROM1		other	Inhibited	-2	bias	0.00718	DHCR7,MVD,NSDHL,TM7SF2	196 (7)
miR-130a-3p (and other miRNAs w/seed AGUGCAA)		mature microRNA		-1.981	bias	0.00718	CXCL2,CXCL3,MAFB,TNF	216 (7)
GHRHR		G-protein coupled receptor				0.00718	CCND1,CCND3,HSD11B1,TNF	377 (18)
ST6GAL1		enzyme		-0.215	bias	0.00718	CDH1,FN1,PDK1,SLC2A1	412 (20)
ITIH1		other		-0.849		0.00718	IRF5,NOS2,TGFB1,TNF	180 (7)
monorden		chemical - endogenous non-mammalian		-0.254		0.00718	DDIT3,GSN,Hspa1b,NOS2	203 (9)
gamma-tocotrienol		chemical drug		-0.23	bias	0.00718	CCND1,NFKBIA,NLRP3,TNF	409 (16)
12(S)-hydroxyeicosatetraenoic acid		chemical - endogenous non-mammalian				0.00719	FN1,NOS2,TNF	277 (18)
N-Cadherin		group				0.00719	CCND1,CDKN1A,MMP9	372 (16)
coconut oil		chemical drug				0.00719	CXCL3,NOS2,TNF	168 (7)
GPR84	-1.571	G-protein coupled receptor				0.00719	Ccl2,NOS2,TNF	399 (15)
PPT1		enzyme				0.00719	Ccl2,CXCL3,TNF	300 (7)
CERS6		transcription regulator				0.00719	DDIT3,NOS2,TNF	433 (16)
GSTK1		enzyme				0.00719	Ccl2,DDIT3,TNF	203 (7)
PON2		enzyme				0.00719	CXCL2,DDIT3,TNF	316 (16)
isocoumarin NM-3		chemical drug				0.00719	Ccl2,TGFB1,TNF
N-propyl bromide		chemical reagent				0.00719	GSTA5,HMOX1,NOS2
PNU282987		chemical reagent				0.00719	HMOX1,NOS2,PPARD	423 (21)
parathyroid hormone-related protein		biologic drug				0.00719	BMP6,FN1,MMP13	199 (7)
evofosfamide		chemical drug				0.00719	CCND1,CCND3,CDKN1A
APBA3		transporter				0.00719	PGK1,SLC2A1,TNF	182 (7)
PLCD1		enzyme				0.00719	CDH1,TGFB1,VIM	293 (12)
STRN		other				0.00719	CDH1,SGK1,VIM	300 (7)
MTBP		other				0.00719	CDKN1A,NCL,NPM1
EFEMP1		enzyme				0.00719	CDH1,SERPINE1,VIM	366 (17)
FZD5		G-protein coupled receptor				0.00719	CD14,SPP1,TNF
FBXL5		enzyme				0.00719	GSTA5,HMOX1,Mt2
CLTC		other				0.00719	CD74,CDKN1A,HLA-A	190 (7)
LASP1		transporter				0.00719	CDH1,S100A4,VIM	337 (11)
FBXO2	1.641	enzyme				0.00719	DLG4,FBXO2,SLC17A7
BLACAT1		other				0.00719	CCND1,CDH1,VIM	308 (7)
filgotinib		chemical drug				0.00719	MMP13,MMP3,TNF	216 (7)
ACTA2		other				0.00719	CCN2,CDH1,VIM
GADD45GIP1		other				0.00719	DDIT3,HMOX1,HSPD1	155 (7)
ULBP1		transmembrane receptor				0.00719	HLA-A,TNF,TNFRSF9	200 (7)
R59949		chemical - kinase inhibitor				0.00719	ALOX5AP,CCND3,NOS2	341 (12)
benzoic acid		chemical - endogenous mammalian				0.00719	CD68,NOS2,TNF	291 (12)
vardenafil		chemical drug				0.00719	Ccl2,TGFB1,TNF	336 (7)
cinnamon powder		chemical reagent				0.00719	GYS1,MAPT,SLC2A1
levofloxacin		chemical drug				0.00719	CDKN1A,CSF2,MMP3	198 (7)
tyrphostin		chemical drug				0.00719	CDH1,CXCL2,DDIT3	461 (20)
N,N-dimethylarginine		chemical - endogenous mammalian				0.00719	NOS2,PLAT,SERPINE1	338 (14)
CHD4		enzyme		-0.781	bias	0.00723	ANGPTL4,CASQ1,CDA,CDKN1A,CHEK2,HMOX1,ID2,KLF1,LOX	186 (7)
PLN		transporter				0.00723	ALDOA,DES,ENO1,MYH3,PGK1,RRAS,SPTB,TPI1,VIM	348 (11)
FHL2		transcription regulator		-0.906		0.00723	BGLAP,Ccl2,CCND1,MRC2,NOS2,SPP1,TGFB1,TNF	340 (15)
MEF2A		transcription regulator		0.775	bias	0.00723	ASB4,EDN1,Gsta4,GSTA5,MMP10,PPARGC1A,TGFB1,TNNC1
POU5F1		transcription regulator		1.054		0.00725	ACKR3,ALDOC,BNIP3,BNIP3L,CASP1,CASP6,CCL20,CCND1,CDH1,CDKN1A,CST6,CXCL3,ENO1,GLB1,GPI,HK2,IER5L,IRX3,KRT17,KRT18,LDHA,MMP9,PFKL,PFKP,SPP1,SPRR1A,Sprr1b,Sprr2g,TGFB1,TGM1,TNF,TNFRSF9,VIM	447 (21)
cholic acid		chemical - endogenous mammalian	Activated	2.07		0.00763	ABCB1,ABCB11,AGT,DHCR7,EPHX1,IGFBP5,KRT18,KRT8,PPARGC1A,SOD3	310 (14)
ZNF217		transcription regulator	Inhibited	-2.828	bias	0.00763	ADM,CREB5,IFI16,KRT18,MPZL2,NMNAT2,PKP2,PLAT,RCAN1,SHC4
fasudil		chemical drug		-1.269		0.00774	Ccl2,CCN2,CD14,MMP9,NOS2,TGFB1,TNF	292 (16)
NPC1		transporter				0.00775	ABCG1,CCND1,CD68,CD74,CD79B,CDYL2,CYP27B1,DDIT3,LIPA,MVD,TNF	323 (20)
SBDS		other				0.00775	AKR1C3,CCN2,COL14A1,DDIT3,IFI16,IL4R,INHBE,MAFB,MAFF,RAC2,SPP1
AREG		growth factor		1.325		0.00775	BSG,C3,CCL20,CCND1,ELF3,EREG,H2AC18/H2AC19,H2BC5,MMP9,OSCP1,PLAU	354 (17)
cinnamaldehyde		chemical toxicant		0.499		0.00775	Ccl2,CCN2,DDIT4,DUSP6,FGF21,HMOX1,HSPA1A/HSPA1B,NOS2,SLC2A1,TNF,TXNIP	386 (17)
Tnf (family)		group		1.067	bias	0.00775	CAVIN3,Ccl2,CCND1,CLDN4,CXCL3,HSD11B1,IL1R1,LAD1,MMP13,MMP9,NFKBIA,NOS2,PTGER3,SERPINE1,TNFRSF9,TRAF1	223 (13)
L-arginine		chemical - endogenous mammalian		1.35		0.00777	FN1,MYH3,NOS2,SERPINE1,SLC2A1,TGFB1	381 (20)
Fgf		group				0.00777	CCND1,CCND3,CDH1,GNL3,MMP9,Pvr	415 (20)
NPPB		other		-0.059	bias	0.00777	ACAT2,CASP1,CCN2,FN1,PPARGC1A,TGFB1	347 (18)
CR1L		other		-1.472	bias	0.00777	C3,CCN2,COL4A2,SERPINE1,TGFB1,TNF	243 (14)
SSRP1		transcription regulator				0.00777	CDKN1A,ID2,KRT8,LOXL2,PLAU,POLR3G
GRN		growth factor		-1.139		0.00777	Ccl2,CCND1,CXCL2,DDIT3,MMP13,TNF	394 (20)
NFIC		transcription regulator		-1		0.00777	ALDOA,CCND1,CDKN1A,HTRA1,LDHC,TGFB1	352 (11)
TAS4464		chemical drug		0.816	bias	0.00777	BCL6,CDKN1A,IRX3,LAMB3,TNF,VIM	300 (7)
PNPLA2		enzyme	Inhibited	-2.43		0.008	Acot1,Ccl2,CD68,DGAT2,FGF21,Gstm3,PPARGC1A,SLC2A1,TNF	374 (21)
NPY		other		0.513		0.008	CBS/CBSL,FKBP5,GHRH,LPIN1,NOS2,PPARGC1A,RCAN1,RPS2,TNF	383 (23)
BCL2L1		other		-1.706		0.008	ALOX5AP,Ccl2,CXCL3,ECM1,FN1,Ly6a (includes others),MMP9,NOS1,TNF	412 (18)
25-hydroxycholesterol		chemical reagent		-0.356		0.008	ABCG1,ACAT2,DDIT3,FOSB,FOSL1,HMOX1,MAFF,NFKBIA,PIK3R3	443 (21)
ROCK		group		-1.067	bias	0.0081	CCN2,CCND1,CDH1,CDKN1A,DES,FN1,SPP1,TGFB1	376 (17)
AKT2		kinase		0.106		0.0081	Ccl2,CDH1,CDKN1A,MMP9,PALLD,TGFB1,TNF,VIM	427 (25)
NFKBIB		transcription regulator		-1.172		0.0081	Casp12,CASP6,CXCL2,MMP9,NFKBIA,NOS2,PLAU,TNF	304 (12)
PML		transcription regulator		1.749		0.00813	ACACB,ANXA4,APOE,CCND1,CDKN1A,HMOX1,ID2,ISG20,MAFF,MAP2K1,MMP10,NDRG1,PPARGC1A,PSMB9,SLC25A20,SUMO2,VIM	444 (21)
STAT5a/b		group		-0.913		0.00822	BCL6,BMP6,CCND1,CDKN1A,DUSP2,F2RL2,ID2,IL4R,LEPR,PIM2,PRDM1,PTGER3,Tmsb4x (includes others),VWF	338 (11)
zerumbone		chemical - endogenous non-mammalian		-0.625		0.00823	CCND1,DDIT3,HMOX1,MMP9,TRAF1	357 (11)
Ikb		group		1.067	bias	0.00823	CCND1,CXCL3,MMP13,TNF,UACA	390 (15)
Ciap		group		-1.103	bias	0.00823	Ccl2,CCND1,CSF2,CXCL2,TNF	359 (12)
shikonin		chemical drug		-1.342		0.00823	ABCG1,CD34,MMP13,SLC2A1,TNF	365 (15)
Relaxin		group		-0.246		0.00823	AQP5,ARG2,EDN1,MMP9,NOS1	179 (7)
UBA1		enzyme		1.342	bias	0.00823	APOE,CCND1,DDIT3,NOS1,VIM	220 (11)
WNT7A		cytokine		1.976	bias	0.00823	CDH1,MMP10,MMP9,SYN1,VIM	424 (23)
FOXF1		transcription regulator		0.765	bias	0.00823	CCND1,CDH1,CDKN1A,ITGB3,MYLK
ITGA1		other				0.00823	MMP3,MMP9,NOS2,PTGS1,TNF	344 (17)
VIM	1.125	other		1.192		0.00823	AXL,BGLAP,CDH1,PLAU,TGFB1	432 (25)
SUV39H1		enzyme		-0.714	bias	0.00823	CDH1,CDKN1A,CSF1R,CYTH4,DNTT	431 (22)
P2RX7		ion channel		1	bias	0.00823	CCL20,NLRP3,NOS2,TGFB1,TNF	322 (14)
IL37		cytokine	Inhibited	-2.178	bias	0.00823	CSF2,CXCL2,CXCL3,IL27,TNF	313 (18)
LILRB1		transmembrane receptor	Inhibited	-2.219	bias	0.00823	ADM,MMP9,PRDM1,RECK,TNF
vanillin		chemical - endogenous non-mammalian		1.342		0.00823	CCN2,DDIT4,DUSP6,HMOX1,HSPA1A/HSPA1B
SB 290157		chemical reagent		-1		0.00823	CDH1,CXCL2,CXCL3,SPP1,TNF	432 (16)
methapyrilene		chemical drug		-0.378		0.00828	ALDOA,APOE,CBS/CBSL,CCND1,CXCL3,DDIT3,FETUB,GFRA1,GSTM1,HMGCS2,HMOX1,MAP2K1,Mt1,PC,Pvr
Hsp90		group		0.448	bias	0.00843	AXL,BCL6,DLG4,FN1,HSPA1A/HSPA1B,KLK3,NOS1,SYN1,TNF,WT1,ZAP70	445 (21)
miR-17-5p (and other miRNAs w/seed AAAGUGC)		mature microRNA		-1.869	bias	0.00843	C9orf152,CAMTA1,CCL20,CCND1,CDKN1A,KRT17,MMP3,TCIM,TNF,TXNIP,VIM	341 (9)
miR-98 inhibitor		chemical reagent				0.00845	EDN1,FN1
GY1-22		chemical reagent				0.00845	CCND1,CDKN1A
compound SI-1		chemical reagent				0.00845	FKBP5,KLK3
compound SI-2		chemical reagent				0.00845	FKBP5,KLK3
OSMI-1		chemical reagent				0.00845	CCND1,CDKN1A
BI113823		chemical reagent				0.00845	MMP9,NOS2
L-ornithine		chemical - endogenous mammalian				0.00845	ARG2,CDKN1A
hyodeoxycholic acid		chemical - endogenous mammalian				0.00845	ABCG1,APOE
C1QTNF12		other				0.00845	Ccl2,TNF	198 (7)
omalizumab		biologic drug				0.00845	CSF2,TNF
ANTXR2		transmembrane receptor				0.00845	CDH1,VIM
chlormethiazole		chemical drug				0.00845	TGFB1,TNF
cardamomin		chemical - endogenous non-mammalian				0.00845	NOS2,TNF	361 (14)
irisolidone		chemical - endogenous non-mammalian				0.00845	NOS2,TNF	391 (15)
natriuretic peptide derivative		biologic drug				0.00845	PPARD,PPARGC1A	177 (7)
USP6		peptidase				0.00845	MMP10,MMP9	315 (7)
FREM1		other				0.00845	FREM2,NPNT
PRMT7		enzyme				0.00845	BCL6,PRDM1
ADRM1		other				0.00845	NFKBIA,NOS2	243 (10)
PTPMT1		phosphatase				0.00845	CDKN1A,CDKN2D
NIBAN2		transcription regulator				0.00845	CCND1,PKM	308 (7)
ZNF451		enzyme				0.00845	CDKN1A,SERPINE1
Fascin		group				0.00845	CCN2,MMP9	379 (14)
2-(3-chlorophenylamino)phenylacetic acid		chemical drug				0.00845	FN1,TGFB1
HDGF		growth factor				0.00845	SERPINE1,TGFB1
OLA1		enzyme				0.00845	CCND1,CDKN1A	282 (7)
SCARB2		transmembrane receptor				0.00845	Ccl2,TNF	174 (7)
Trk Receptor		group				0.00845	DUSP6,EDN1
defibrotide		biologic drug				0.00845	PLAT,SERPINE1
pinoresinol		chemical - endogenous non-mammalian				0.00845	NOS2,TNF	235 (10)
MAT2B		enzyme				0.00845	CCND1,HMOX1	266 (7)
PMEPA1		other				0.00845	CDKN1A,KLK3	294 (7)
YARS1		enzyme				0.00845	NFKBIA,TNF	251 (10)
U2AF2		other				0.00845	CCND1,CDKN1A	356 (15)
PKC delta V1-1 peptide 8-17		chemical - kinase inhibitor				0.00845	Ccl2,CXCL3	224 (8)
MADD		other				0.00845	MLPH,TNF
riociguat		chemical drug				0.00845	SERPINE1,SPP1	196 (7)
mir-329		microRNA				0.00845	CDH1,DDIT4
FH535		chemical reagent				0.00845	CDH1,MMP9	332 (9)
EIF2B1		translation regulator				0.00845	CCND1,DDIT3
SEMA3E	3.164	other				0.00845	NOS2,TNF	370 (13)
SRPK2		kinase				0.00845	CCND1,MAPT	179 (6)
SLC12A6		transporter				0.00845	CDH1,VIM
GJC1		ion channel				0.00845	TGFB1,TNF	190 (7)
RBFOX1		other				0.00845	GSN,SCN8A
RASSF7		other				0.00845	CCND1,CDKN1A	300 (7)
PES1		other				0.00845	CCND1,HMOX1
RACGAP1		transporter				0.00845	CD14,CDKN1A
URMC-099		chemical reagent				0.00845	Ccl2,TNF
CYP2C9		enzyme				0.00845	CCND1,HBA1/HBA2
JMY		transcription regulator				0.00845	CDH1,HTRA1
BR-4628		chemical reagent				0.00845	CCN2,LOX
mercaptosteroid 4		chemical reagent				0.00845	Ccl2,CCL20
mercaptosteroid 6		chemical reagent				0.00845	Ccl2,CCL20
beta2 adrenergic receptor agonist		chemical drug				0.00845	CDKN1A,TNF	448 (26)
N6-carboxymethyl-lysine bovine serum albumin		chemical reagent				0.00845	CCL20,TGFB1	154 (7)
endosulfan		chemical toxicant				0.00845	NOS1,NOS2
tempo		chemical reagent				0.00845	HMOX1,NOS2	191 (8)
filipin		chemical - endogenous non-mammalian				0.00845	ENO2,SERPINE1
methacholine		chemical drug				0.00845	FN1,SLPI
tomelukast		chemical drug				0.00845	GIPR,MMP9	203 (7)
gabexate		chemical drug				0.00845	CXCL3,TNF	329 (14)
rocuronium		chemical drug				0.00845	CCND1,MMP9
oxodiperoxo(pyridine-2-carboxylate)vanadate(V)		chemical reagent				0.00845	CDKN1A,NOS2	300 (7)
oenothein B		chemical - endogenous non-mammalian				0.00845	CXCL2,TNF	190 (7)
N-methylsulfonyl-12,12-dibromododec-11-enamide		chemical reagent				0.00845	FN1,MMP9
betamethasone valerate		chemical drug				0.00845	CCND1,MMP9	204 (7)
phloretin		chemical - endogenous non-mammalian				0.00845	HMOX1,TXNIP	194 (7)
methoxyluteolin		chemical - endogenous non-mammalian				0.00845	CASP1,TNF
L-JNK inhibitor I		chemical reagent				0.00845	BMP6,HMOX1
quinine		chemical drug				0.00845	AGRP,HMOX1
latanoprost		chemical drug				0.00845	MMP3,MMP9	164 (5)
poly(C)RNA		chemical reagent				0.00845	PTGES,TREM2
mizoribine		chemical drug				0.00845	CCND1,SGK1
NCGC00378430		chemical reagent				0.00845	CDH1,FN1	221 (7)
mir-1		microRNA		-0.816	bias	0.00863	CSF2,EDN1,FN1,HCN2,HSPD1,MAN1C1,MMP9,MYLK,POGK,TNF,TNNT2,WBP1L,ZFP36L1	203 (7)
DMP1		other		-0.378	bias	0.00879	BZW2,Cbr2,CORO2B,CSDC2,GPR84,SPP1,STAB1
CITED2	1.026	transcription regulator		-1.319		0.00879	ADM,ANGPTL4,EGLN3,MMP13,NOS2,PGK1,VEGFD	289 (13)
ouabain		chemical drug		0.98	bias	0.00879	ABCB1,CDKN1A,CSF2,DDIT3,FLT1,NOS2,VIM	269 (15)
BMI1		transcription regulator				0.00883	BNIP3,CDH1,CDKN1A,CDKN2D,GLIPR1,HK2,LOX,TUSC3,VIM	447 (19)
methylmercury		chemical toxicant		1		0.00883	BNIP3,CITED2,HMOX1,ID2,Mt1,NOS1,Ptms,STOM,TXNIP	218 (7)
Calcineurin A		group		-0.447	bias	0.00902	ATP2B4,CCN2,CCND1,PPARGC1A,SLC2A1,TGFB1	297 (18)
OSCAR		other		0.218	bias	0.00902	CCL20,CXCL2,CXCL3,IL1R1,RRAS,TNF	418 (17)
SKP2		other		0.967		0.00902	CCND1,CDH1,CDKN1A,S100A4,SLC2A1,VIM	435 (23)
ARRB1	4.019	transcription regulator		0		0.00902	Ccl2,MMP3,NOS2,SERPINE1,SPP1,TNF	223 (14)
4-(2-aminoethyl)benzenesulfonylfluoride		chemical - protease inhibitor		1.708	bias	0.00902	ACSS2,CDKN1A,DDIT3,FN1,HMOX1,MATN3	368 (18)
ezetimibe		chemical drug		0.243		0.00902	Ccl2,CD68,DHCR7,MVD,NCF4,TNF	252 (14)
SAFB		other	Inhibited	-2.828	bias	0.00904	CD74,CDH1,HLA-E,HMOX1,ISG20,LTB,PSMB9,TCIM	435 (13)
FOXA1		transcription regulator		0.016		0.00912	CDH1,CDKN1A,DDIT4,EFHD1,EPHX1,GIPR,HK1,KDM4B,KLK3,LHFPL6,NDUFV3,PRDM15,SIAH2,SLPI,TNF,TNFSF12,UGT2B17	499 (27)
14,15-epoxyeicosatrienoic acid		chemical - endogenous mammalian		0.577		0.00917	Acp5,MMP9,NME1,PLAT	301 (13)
IL1RL2		transmembrane receptor	Activated	2	bias	0.00917	CCL20,CXCL2,MMP3,MMP9	197 (8)
ORAI1		ion channel		1	bias	0.00917	Acp5,AQP5,CXCL3,TNF	396 (17)
GAS2L3	1.148	other		-1.982	bias	0.00917	CDKN1A,EPHX1,LIF,TM4SF1
NTF4		growth factor		1	bias	0.00917	DLG4,SLC12A5,SPP1,TUBA1A	130 (4)
TNFAIP2		other	Activated	2	bias	0.00917	CITED2,ISG20,PLAT,VIM
STIM1		ion channel		1		0.00917	AQP5,GSTO1,HMOX1,TNF	380 (19)
CXCL2	2.781	cytokine		1.857	bias	0.00917	Ccl2,CXCL2,CXCL3,TNF	261 (14)
RHOB		enzyme				0.00917	CDKN1A,ITGB2,ITGB3,NOS2	327 (17)
cystamine		chemical drug	Inhibited	-2		0.00917	Acp5,BGLAP,LTBP1,SPP1
WIN 55,212-2		chemical - other				0.00917	KLK3,MMP9,NOS2,TNF	408 (20)
spermidine		chemical - endogenous mammalian				0.00917	CDKN1A,HMOX1,IGFBP2,KRT19	359 (13)
farnesyl pyrophosphate		chemical - endogenous mammalian		1.154		0.00917	NOS2,SELP,SERPINE1,TGFB1	406 (19)
ERG		transcription regulator	Activated	2.206	bias	0.00919	ADGRG1,CDH1,CDKN2D,DIAPH3,FKBP5,FLT1,FOSB,KLK3,MMP3,MMP9,MYO1D,NDRG1,PLAT,PLAU,PSTPIP2,RHOBTB1,RRAS,SPP1,VIM,VWF	368 (17)
L-glutamic acid		chemical - endogenous mammalian	Activated	2.214	bias	0.00926	Ccl2,CCND1,CDKN1A,Cyp2b13/Cyp2b9,FMO2,FOSB,MAP1B,MMP9,NOS1,NOS2,PPARGC1A,Slc25a1,TNF	376 (19)
SYK		kinase		0.561		0.00926	CCND1,CCR7,CITED2,CSF2,EDN1,FOSL1,ITGB3,MAPT,PRKAR2B,RASSF4,SFRP5,TGFB1,TNF	370 (19)
berberine		chemical drug		0.582		0.00926	BSG,CCND1,CDKN1A,Cyp2b13/Cyp2b9,FN1,HMOX1,MMP9,NOS2,PIK3R3,PPARD,TGFB1,TNF,VIM	299 (18)
TLR2		transmembrane receptor	Activated	2.703	bias	0.00956	Ccl2,CDKN1A,CSF2,CXCL2,CXCL3,CYP27B1,FN1,HMOX1,IL27,ITGB7,MMP13,MMP3,MMP9,NOS2,SELP,TGFB1,TNF,TNFAIP8L2,VWF	279 (16)
BMP4		growth factor	Activated	2.783	bias	0.0097	ADGRG1,BGLAP,CCND1,CCR7,CDH1,CDKN1A,DEPP1,ELF3,HTRA1,ID2,KLF1,KLF10,KRT23,LCP1,MMP13,MMP3,MXD1,NOS2,PGF,PPARD,SERPINE1	370 (19)
ATP-gamma-S		chemical reagent		-0.278		0.00972	C3,CCR7,CSF1R,CXCL2,EREG,MMP9,MPEG1,SLC29A1,TNF	371 (19)
monocrotaline		chemical toxicant	Activated	2.386		0.00972	BCL6,Ccl2,CCND1,HMOX1,MMP9,NOS2,SLC41A2,SPP1,TNF	354 (15)
CCND1	-1.314	transcription regulator		-0.85		0.00976	CCND1,CCND3,CDCA7,CDH1,CDKN1A,ENO1,EPS8,EREG,GAS2L3,HECTD2,HSPA1A/HSPA1B,IER3,ITGB3,KLK3,MAFF,MMP3,MYLK,NOP2,NOP58,SCG5,SELENBP1,SLC4A4,SPP1,STOM,STXBP1,TM7SF2,TNF,TP53INP2,TPI1	389 (21)
calcipotriene		chemical drug		1.536		0.00984	BGLAP,FOSL1,MMP13,PLAU,SPP1	411 (19)
SLPI	3.722	other		-1.274	bias	0.00984	CCND1,LOX,NFKBIA,TGFB1,TNF	377 (13)
CLEC4E		other	Activated	2.182	bias	0.00984	Ccl2,CXCL2,CXCL3,NOS2,TNF	294 (17)
amitriptyline		chemical drug		1.342	bias	0.00984	CASP1,CDKN1A,DEPP1,SERPINA3,WIPI1
GABA		chemical - endogenous mammalian		0.6		0.00984	FN1,MMP3,MMP9,TGFB1,TNF	441 (22)
ATP2B2		transporter		1.195		0.00994	Casp12,CDKN1A,DDIT3,IGFBP5,SERPINA3,SLC66A3,SOD3
ANXA1		enzyme		-1.277	bias	0.00994	ANXA4,CDH1,CXCL2,ITGB2,NOS2,PLAU,VEGFD	438 (17)
NME1	-1.606	kinase		-0.497		0.00994	CCN2,CCND1,CDKN1A,METTL1,NOP58,PA2G4,SERPINE1	309 (17)
baicalein		chemical drug		0.222	bias	0.00994	ABCB1,APOE,CCND1,CCND3,DDIT3,HMOX1,NOS2	274 (16)
U73122		chemical reagent		-1.609	bias	0.00994	AGT,FN1,MMP13,NOS1,NOS2,SLC17A7,TNF	405 (19)
(+)-MK-801		chemical drug		1.667		0.00996	ALDOA,BGLAP,CCND1,CDKN1A,FOSB,HSPA1A/HSPA1B,INPP4B,ITGB3,NFKBIA,STXBP1	431 (26)
STEAP3		transporter		-1.913	bias	0.0101	BMP6,CCN2,ERO1A,ITGB3,KLF15,LOX,MMP3,SLC4A1
BIRC5		other				0.0101	Ccl8,CCN2,CD74,CDKN1A,FCGR2B,FN1,VIM,VWF
FOSL2		transcription regulator	Activated	2.202	bias	0.0101	BGLAP,Ccl2,CSF2,FOSL1,MMP13,MMP3,NOS2,SPP1
CBL		transcription regulator		-1.158	bias	0.0101	BGLAP,CDKN1A,CXCL2,CXCL3,DDIT3,FN1,HMOX1,TNF
sphingosylphosphocholine		chemical - endogenous mammalian				0.0104	Ccl2,DUSP6,TGM1
ganglioside		chemical - endogenous mammalian				0.0104	Ccl2,NOS2,TNF
rat pegylated super leptin antagonist (mutant D23L/L39A/D40A/F41A)		chemical reagent				0.0104	AGRP,LEPR,TNF
8,9-epoxyeicosatrienoic acid		chemical - endogenous mammalian				0.0104	MMP9,NME1,PLAT
Agtr1b		G-protein coupled receptor				0.0104	AGT,CCN2,NOS2
APC/APC2		group				0.0104	CDKN1A,NOS2,TRAF1
C8		complex				0.0104	Ccl2,CXCL2,CXCL3
FA2H		enzyme				0.0104	CCN2,CDH1,VIM
SNHG11		other				0.0104	BSG,ENO1,HK2
SNHG7		other				0.0104	CDH1,FAIM2,VIM
salmonella typhimurium lipopolysaccharide		chemical - endogenous non-mammalian				0.0104	Ccl2,NOS2,TNF
KDM4B	1.808	enzyme				0.0104	LOX,LOXL2,VIM
Ferritin		complex				0.0104	BMP6,NFKBIA,NOS2
tryptase		group				0.0104	F2RL1,MMP9,PLAT
nicotiflorin		chemical reagent				0.0104	MMP9,NOS2,TNF
pictilisib		chemical drug				0.0104	ANGPTL4,LDHA,SLC2A1
collagen		group				0.0104	BSG,MMP13,SELP
UNC5B		transmembrane receptor				0.0104	Ccl2,CXCL2,TNF
AKAP12		transporter				0.0104	CCND1,CDH1,TNF
THBD		transmembrane receptor				0.0104	Ccl2,CXCL3,TNF
PDGF (family)		group				0.0104	HSPD1,P4HB,VIM
B4GALT1		enzyme				0.0104	Ccl2,CXCL3,TGFB1
PKP2	1.08	other				0.0104	Ccl2,FN1,TGFB1
mir-338		microRNA				0.0104	CCND1,CDH1,VIM
mir-873		microRNA				0.0104	Ccl2,CXCL3,TNF
RALBP1		enzyme				0.0104	Ccl2,GAPDH,TNF
genipin		chemical - endogenous non-mammalian				0.0104	CCND1,CDKN1A,HMOX1
UGT2B17	2.217	enzyme				0.0104	ABCG1,FKBP5,KLK3
ING4		transcription regulator				0.0104	Ccl2,CDKN1A,NFKBIA
MFGE8		other				0.0104	Ccl2,CCND1,CCND3
HTRA1	2.116	peptidase				0.0104	GDF6,HTRA1,MMP3
PINK1		kinase				0.0104	BNIP3,CCND1,SLC2A1
COCH		other				0.0104	Ccl2,CXCL2,TNF
RTKN		other				0.0104	CDH1,TNF,VIM
MCAM		other				0.0104	CDH1,FN1,VIM
MPL		transmembrane receptor				0.0104	ITGB3,SELP,SLC2A1
ANPEP		peptidase				0.0104	NDRG1,TGFB1,TNF
C7		other				0.0104	Ccl2,CXCL2,CXCL3
Dux		other				0.0104	EIF1AX,SP110,Usp17la (includes others)
UGT2B15		enzyme				0.0104	ABCG1,FKBP5,KLK3
RECK	4.22	other				0.0104	CCND1,CDKN1A,MMP9
benazepril		chemical drug				0.0104	CDKN1A,EDN1,TGFB1
1,1-bis(3'-indolyl)-1-(4-trifluoromethyl-phenyl)methane		chemical reagent				0.0104	CDKN1A,KLK3,KRT18
calcium chloride		chemical drug				0.0104	MMP9,S100A4,STC1
hexamethoxyflavone		chemical toxicant				0.0104	MMP9,NOS2,TNF
L-N6-(1-iminoethyl)-lysine		chemical reagent				0.0104	HMOX1,NOS2,TGFB1
1-palmitoyl-2-(5-oxovaleroyl)-sn-glycero-3-phosphorylcholine		chemical reagent	Activated	2.402	bias	0.0104	CCL20,CSF2,MMP10,TGFB1,TNF,VIM
EZR		other		0.594		0.0104	CDH1,DDIT3,DDIT4,IGFBP2,MMP9,TNF
AXL	1.195	kinase		0.029		0.0104	CDH1,MMP3,MMP9,NOS2,TNF,VIM
HOXC8		transcription regulator		0.765		0.0104	Ccl2,Ccl7,KRT19,Ly6a (includes others),MSLN,SPP1
TERC		other				0.0104	CASP1,CDKN1A,Cyp2b13/Cyp2b9,GPI,Orm1 (includes others),TGFB1
Pka		complex		0.074	bias	0.0106	APOE,CCN2,CCND3,CCR7,CD14,CDKN1A,DDIT3,EDN1,FGF21,HMOX1,MMP3,NOS2,PPARGC1A,SGK1,TNF
hydroxyurea		chemical drug		1.686	bias	0.0107	ABCB1,CCND1,CCND3,CDKN1A,EDN1,GPR132,ISG20,KRT18,PDE4A
Ngf		group	Activated	2.959	bias	0.0107	CCND1,CDKN1A,ENO2,MAP1A,MMP3,NOS1,NOS2,SERPINE1,TGFB1
TRAF3		enzyme	Inhibited	-2.626		0.0107	ADM,ANXA4,CCL20,CXCL2,CXCL3,KSR1,MPEG1,NDRG1,NFKBIA,PPFIBP2,TNF
TCF		group				0.0107	ABCB1,CCND1,DPEP1,ECM1,HSD17B2,HTRA1,IL1R1,KLK3,SERPINA3,SERPINE1,UGCG
nelfinavir		chemical drug		1.485	bias	0.0109	A530084C06Rik,ACP3,ALDH1L2,APOBR,DDIT3,FAM102A,HMOX1,MMP9,SERPINA9,TGM1
luteolin		chemical drug		-0.823	bias	0.0112	CCND1,CDH1,HMOX1,IL27,MMP13,MMP9,NOS2,TNF
IHH		enzyme		0.054	bias	0.0112	Ccl2,CCND1,EREG,FLT1,MMP13,SPP1,TNF
MED13		transcription regulator		-1.89		0.0112	AACS,ENO1,GYS1,KNG1,LIF,PRKAR2B,THRSP
Pam3-Cys		chemical toxicant		1.984	bias	0.0112	CD14,CXCL2,CXCL3,NOS2,PLAT,SERPINE1,TNF
PTC-209		chemical reagent		1.23		0.0112	CDKN1A,COL16A1,IGFBP5,LOXL2,PKP2,TNNC1,TNNT2
estradiol valerate		chemical drug		0.686		0.0115	KLK3,LTBP1,TGFB1,TUBB4A
bevacizumab		biologic drug		0	bias	0.0115	CDH1,FN1,PGF,VIM
triclosan		chemical drug		1	bias	0.0115	GSTA5,HMOX1,PLAU,TNF
Smad2/3-Smad4		complex		1.199	bias	0.0115	CDKN1A,IGFBP5,MMP13,SERPINE1
Hmgb1		transcription regulator		1.938	bias	0.0115	CCND1,CDKN1A,NOS2,TNF
FZD9		G-protein coupled receptor		1.98	bias	0.0115	Ccl2,CDH1,IFI16,Ifi27l2a/Ifi27l2b
UCP2		transporter		-1.941	bias	0.0115	HK2,NOS2,PKM,TNF
FKBP4		enzyme		0.914		0.0115	C3,LIF,NOS2,TNF
LBP	1.074	transporter				0.0115	CD14,CXCL3,LBP,TNF
STK3		kinase		0		0.0115	CCN2,CCND1,SPP1,TNF
DDR1		kinase		1.131	bias	0.0115	Ccl2,CDH1,CDKN1A,MMP9
IL1RAP		transmembrane receptor		1	bias	0.0115	CCL20,CD14,CSF2,TNF
CCAT2		other		-0.328	bias	0.0115	CCND1,CDH1,TGFB1,VIM
HDC		enzyme				0.0115	CYP27B1,PTGS1,SELP,TNF
DAXX		transcription regulator				0.0115	CCND1,CDKN1A,KLK3,SERPINE1
KLK5		peptidase	Activated	2	bias	0.0115	CCL20,Ccl8,CXCL2,TNF
IL19		cytokine		1.091	bias	0.0115	FN1,HMOX1,MMP9,TNF
7-nitroindazole		chemical reagent				0.0115	FOSB,NFKBIA,NOS1,NOS2
ethyl pyruvate		chemical drug		-1.195	bias	0.0115	HMOX1,MMP9,NOS2,TNF
batimastat		chemical - protease inhibitor		-0.686		0.0115	CASP1,CXCL3,MMP9,SLC2A1
decursin		chemical - endogenous non-mammalian		0.218	bias	0.0115	CCND1,CDKN1A,MMP3,MMP9
cerulenin		chemical drug		0.152	bias	0.0115	Ccl2,CDKN1A,ETV4,TNF
D609		chemical reagent	Inhibited	-2		0.0115	MMP13,MMP9,NOS2,TNF
2-arachidonoylglycerol		chemical - endogenous mammalian		0.313	bias	0.0115	ANGPTL4,LPIN1,PPARD,PPARGC1A
oxysterol		chemical - endogenous mammalian		0.747	bias	0.0115	ABCG1,APOE,Ccl2,TGFB1
MYOCD		transcription regulator		1.695	bias	0.0116	CCBE1,CDKN1A,DDIT3,DES,FN1,HSPB7,MMP27,MYLK,S100A4,TNNC1,TNNT2
ATF2		transcription regulator		-0.086	bias	0.0116	CCND1,CD79A,DDIT3,FGF21,FN1,MMP13,MYLK,NOS2,PLAU,PPARGC1A,TNF
elaidic acid		chemical - endogenous mammalian	Activated	2.191	bias	0.0116	ACAT2,APOE,DGAT2,DHCR7,HSD17B2,KNG1,LIPA,LIPH,LPIN1,NSDHL,PCYT2
leukotriene B4		chemical - endogenous mammalian		1.982	bias	0.0117	Ccl2,CXCL2,IRF5,MMP9,TNF
resolvin E1		chemical - endogenous mammalian		-1.4		0.0117	Ccl2,CXCL2,HMOX1,NOS2,TNF
deoxycorticosterone acetate		chemical drug		1.39	bias	0.0117	CD68,EDN1,SELP,SPP1,TGFB1
DCAF1		kinase		-0.555	bias	0.0117	BMF,CDKN1A,KLF10,PTGES,TXNIP
LTBP1	1.433	other		0.849		0.0117	BMF,PIM2,SERPINE1,TGFB1,VWF
KN-62		chemical - kinase inhibitor		-0.447	bias	0.0117	AQP5,CCND1,DDIT3,MMP9,TNF
alpha-tocopherol		chemical drug	Inhibited	-2.19	bias	0.0117	CCN2,CXCL3,HMOX1,HSPA1A/HSPA1B,TNF
SGPP2		phosphatase		-1.342	bias	0.0117	CDH1,Hspa1b,HSPA4L,HSPB7,TNF
TBP		transcription regulator				0.0117	ABCB1,CDKN1A,FN1,GAPDH,H2AC7,HLA-A,IER3,NFKBIA,TNF
FASN		enzyme		-0.164	bias	0.0117	ABCG1,CDH1,DDIT3,DDIT4,DGAT2,ETV4,PRKAR2B,TNF,VIM
azoxymethane		chemical toxicant		0.182	bias	0.0117	AGT,CCND1,CDKN1A,CXCL2,CXCL3,MMP9,NOS2,Pvr,TNF
MAP3K14		kinase	Activated	2.964	bias	0.0118	ADAM8,BST1,Ccl2,CXCL2,LTB,MMP9,NFKBIA,NOS2,RCAN1,TNF
epinephrine		chemical - endogenous mammalian		-0.513	bias	0.0118	CCND1,CCR7,CDKN1A,HK2,IL27,MMP13,MMP3,PPARGC1A,PTGS1,TNF
PRDM16		transcription regulator		-1.437		0.0119	AGT,CDKN1A,ELOVL3,FGF21,PPARGC1A,SERPINE1
ETV4	1.21	transcription regulator		0.795	bias	0.0119	CDH1,ETV4,FN1,MMP9,SPP1,VIM
miR-450a-5p (and other miRNAs w/seed UUUGCGA)		mature microRNA	Inhibited	-2.449	bias	0.0119	MMP3,MMP9,SERPINE1,SPP1,TGFB1,VIM
miR-92a-3p (and other miRNAs w/seed AUUGCAC)		mature microRNA		-1.698	bias	0.0119	ADM,CCND1,CDKN1A,ITGB3,OSBPL8,TNF
NVP-TAE684		chemical - kinase inhibitor		-0.742		0.0119	CCND1,CCND3,CDH1,ESRP1,SERPINE1,VIM
ACVRL1	2.374	kinase		-0.13		0.0119	CDKN1A,ID2,MMP13,PLAT,PLAU,SERPINE1
PML-RARA		fusion gene/product				0.0119	CDKN1A,CYTH4,HMOX1,LEPR,PSMB9,TNF
phorbol 12,13-dibutyrate		chemical - endogenous non-mammalian		1.787		0.0119	Ccl2,CCNG2,CDKN1A,CSF2,SERPINE1,TNF
1,4-bis[2-(3,5-dichloropyridyloxy)]benzene		chemical toxicant	Activated	2.368	bias	0.0122	ALAS1,CCND1,CDKN1A,Cyp2b13/Cyp2b9,GSTA5,HMGCS2,IL1R1,MAFF,Mt1,SLC29A1,THRSP,UGT2B17,UGT2B7
CPT1B		enzyme		-0.159		0.0123	ACACB,ANGPTL4,COX7A1,DGAT2,EGLN3,FBP2,HK1,HK2,MAP2K1,NDUFV3,NFKBIA,PIK3R3,PIK3R5,PPARGC1A,PRKAB2,PRKAG3,PRKAR1B,PRKAR2B,SHC2,SHC4
CD14	1.348	transmembrane receptor	Activated	2.398	bias	0.0124	Ccl2,CXCL2,CYP27B1,IL1R1,NOS2,SELP,TGFB1,TNF
Gcg		other	Activated	2.828	bias	0.0124	GLS2,GSTA5,GSTM1,HAL,METTL7B,SULF2,Sult5a1,SUSD4
MED1		transcription regulator		-0.186	bias	0.0124	ANKRD37,BCL6,BHLHE40,CCN5,CCND1,CD79A,CD79B,CDKN1A,ID2,KLK3,LAD1,LIF,NCL,NFKBIA,PRDM1,TNNC1
CCL2		cytokine		0.359	bias	0.0125	ABCG1,Ccl2,CCND1,CXCL3,EGLN3,MMP9,PTGDS,RNF128,SERPINE1,TGFB1,TNF
ACVR1		kinase				0.0125	AMHR2,C1R,CDKN1A,Fndc1,ID2,Ifi27l2a/Ifi27l2b,OGN
C3AR1		G-protein coupled receptor		1.561		0.0125	C3,Ccl2,DDIT3,LTBP1,LTBP2,SERPINE1,TNF
MTA1		transcription regulator		0.115		0.0125	ACKR3,CCN5,CCND1,CDH1,HUNK,MMP9,TNF
GSK2816126		chemical drug		-1.2	bias	0.0125	BGLAP,Ccl2,CCL20,HIVEP3,NOS2,SPP1,TNF
C11orf95-RELA		fusion gene/product		1.134	bias	0.0125	Ccl2,CXCL2,CXCL3,DUSP2,FN1,IL4R,NFKBIA
4-hydroxynonenal		chemical toxicant		1.561		0.0125	CCN2,HSPA1A/HSPA1B,MMP9,NOS2,SERPINE1,TGFB1,TNF
IL27	5.786	cytokine		1.205	bias	0.0127	CCL20,CCND3,CD14,CD74,CSF2,DEPP1,HLA-A,HLA-DOA,HLA-E,ID2,NOS2,PRDM1,TNF,TNFSF13,VIM
MXD1	1.821	transcription regulator		1.492	bias	0.0128	BCL6,CCND3,EDN1,IMMP2L,MARS2,MXD1,NOP2,NOP56,NOP58,RPS2
PPP3CA		phosphatase	Activated	2.207	bias	0.0128	C3,CDKN1A,FN1,KRT18,KRT8,RCAN1,S100A4,SPP1,TNF,VIM
mir-133		microRNA		0.574	bias	0.0128	CCN2,CD34,CXCL3,FN1,HCN2,KLF15,MALAT1,TNF,TNNT2
CRH		cytokine		1.264	bias	0.0128	CLEC11A,DLG4,EDN1,NOS1,SGK1,SLC2A1,SYN1,TNF,TPH1
USF2		transcription regulator		1.891	bias	0.0128	AGT,CHI3L1,CSF2,HMOX1,KLK3,SERPINE1,SPP1,TGFB1,THRSP
WNT1		cytokine	Activated	2.262	bias	0.0129	CCN5,CCND1,CCND3,CDH1,CDKN1A,EDN1,EIF1AX,ETV4,FN1,KRT19,MMP3,SERPINE1,SPP1,Tnfsf9
ATF4		transcription regulator		1.877	bias	0.0129	APOE,BGLAP,CDKN1A,COL4A2,CXCL2,DDIT3,DDIT4,ERO1A,FAM102A,FGF21,FN1,FUT7,GYS1,IGFBP2,IGFBP5,MID1IP1,NDRG1,RBPJ,TBC1D16
melatonin		chemical - endogenous mammalian		-0.168		0.013	BGLAP,CDKN1A,CSF2,EDN1,HMOX1,KRT19,MMP9,Mt1,NOS2,PLAT,SPP1,TNF,VIM
NPM1	-1.463	transcription regulator		0		0.0136	Ccl2,CXCL2,CXCL3,MMP9,NPM1,TNF
IKZF2		transcription regulator		-1.633	bias	0.0136	CSF2,HLA-E,IL1R1,IL4R,Ly6a (includes others),TNFRSF9
NLRP12		other		-0.577	bias	0.0136	CASP1,CXCL2,HLA-A,HLA-E,NOS2,TNF
FOSB	1.328	transcription regulator		1.4	bias	0.0136	CCND1,FOSB,FOSL1,MMP13,MMP9,SERPINE1
UBE2I		enzyme		-0.152		0.0136	ABCB11,CCND1,NOS2,PPARGC1A,SGK1,SLC2A1
exenatide		biologic drug				0.0136	AGT,CCN2,HMOX1,MMP9,NOS2,TXNIP
Ccl2	3.558	cytokine	Activated	2.587	bias	0.0136	Ccl2,Ccl7,CD14,CXCL2,CXCL3,ITGB3,SPP1,TNF
anisomycin		chemical - endogenous non-mammalian		1.331		0.0136	ABCB1,CCND1,CDKN1A,PLAU,SERPINE1,SLC17A7,SPP1,TNF
telmisartan		chemical drug		-0.93		0.0136	AGT,APLNR,CCN2,MMP9,NOS2,PPARD,TGFB1,TNF
pravastatin		chemical drug		-0.837		0.0136	HBA1/HBA2,HMOX1,MAPT,NOS2,PGF,TGFB1,TNF,VWF
UTP		chemical - endogenous mammalian		1.961		0.0137	Ccl2,CD14,NOS2,SERPINE1,SPP1
p70 S6k		group				0.0137	CCND1,CCND3,CDH1,DLG4,VIM
CREB3L3		transcription regulator		0.722	bias	0.0137	BGLAP,Cyp2b13/Cyp2b9,FGF21,IGFBP2,LPIN1
HSPB1		other		-1.103		0.0137	Ccl2,CDKN1A,CXCL2,CXCL3,TNF
DTX1		transcription regulator		-0.447		0.0137	DUSP6,GFRA1,HIGD1A,MAP3K1,SPP1
CTSB		peptidase		1.432	bias	0.0137	CCND1,CXCL2,CXCL3,NOS2,TNF
uric acid		chemical - endogenous mammalian	Activated	2.906		0.0138	AGT,CASP1,Ccl2,CSF2,CXCL2,CXCL3,HMOX1,ITGB3,NLRP3,NOS2,TGFB1,TNF
Alpha catenin		group	Inhibited	-2.902	bias	0.0139	ADAM8,ADAMTS4,CXCL2,EREG,IGFBP2,KLK3,MMP13,MMP9,NFKBIA,PLAU,SGK1,TNF,VIM
FLT1	2.319	kinase		-0.711		0.0139	AHCY,APLNR,BNIP3L,Ccl2,CDKN1A,DEPP1,HK1,HMOX1,IGF2BP3,VWF
SIRT6		enzyme		-0.704	bias	0.014	AACS,Ccl2,CD68,FN1,LIPH,NPNT,PPARGC1A,TGFB1,TNF
gemfibrozil		chemical drug		-0.244	bias	0.014	APOE,BMP7,CCND1,CNP,NFKBIA,NOS2,PPARD,SERPINE1,TNF
PF543		chemical - kinase inhibitor		-1.134	bias	0.014	ADAMTS4,CCN2,COL16A1,FN1,ITGB3,LOX,TGFB1
15(S)-HETE		chemical - endogenous mammalian		0.225		0.0141	ABCG1,FOSB,FOSL1,NOS2
glycine		chemical - endogenous mammalian		-1.199		0.0141	CCND1,CDKN1A,NOS2,TNF
cryptotanshinone		chemical drug		-1.964		0.0141	CD14,CHEK2,DDIT3,NOS2
OPA1		enzyme		-0.849	bias	0.0141	DDIT3,FGF21,NLRP3,TNF
VGLL3		other	Activated	2	bias	0.0141	ADM,CCN2,MMP3,SPP1
hemoglobin		complex		0.102	bias	0.0141	ADM,CDKN1A,EDN1,HMOX1
Endothelin		group		1	bias	0.0141	CD74,EDN1,MAPT,TNF
miR-100-5p (and other miRNAs w/seed ACCCGUA)		mature microRNA		-1.154	bias	0.0141	CCND1,CCND3,MMP13,PRDM1
mir-208		microRNA		1.916		0.0141	CXCL3,MYH7B,TNF,TNNC1
GPI	1.124	enzyme		-0.95		0.0141	CCND1,CDH1,FN1,VIM
EREG	3.007	growth factor		1.176	bias	0.0141	CXCL3,EREG,PGF,TNF
CREB3		transcription regulator		0.325	bias	0.0141	CCND3,DDIT3,KLK3,MMP9
SMURF2		enzyme		-1.091	bias	0.0141	CCN2,CDH1,FN1,SERPINE1
DLX3		transcription regulator				0.0141	CDKN1A,ELF3,MMP9,PGF
CXCL3	1.896	cytokine		1.954	bias	0.0141	Ccl2,CXCL3,GRK5,TNF
MAPKAPK3	2.412	kinase		1.964		0.0141	CXCL2,CXCL3,DDIT3,TNF
PARP9		enzyme		1.982	bias	0.0141	BCL6,CD74,HLA-E,SP110
NCR2		transmembrane receptor		1.96	bias	0.0141	CCL20,CSF2,RCAN1,TNF
antimycin A		chemical - endogenous non-mammalian		1.131		0.0141	FGF21,MMP13,TNF,TXNIP
ellagic acid		chemical - endogenous non-mammalian		0	bias	0.0141	CDKN1A,HMOX1,MMP3,RECK
isoliquiritigenin		chemical - endogenous non-mammalian				0.0141	CCN2,CDKN1A,MMP9,NOS2
acyclic retinoid		chemical drug		0.03	bias	0.0141	CCND1,CDKN1A,COL4A2,FLT1
lisinopril		biologic drug		-1.929	bias	0.0141	Ccl2,NOS2,TGFB1,TNF
irinotecan		chemical drug				0.0141	CDH1,MMP9,NOS2,TNF
piperine		chemical drug		-1.977	bias	0.0141	MMP13,MMP3,MMP9,TNF
iloprost		chemical drug		-0.038		0.0141	CCN2,NOS2,PTGIR,TNF
YAP1		transcription regulator		-0.132	bias	0.0142	ACAT2,Ccl2,CCN2,CCN5,CCND1,CDH1,CDKN1A,CSF2,DIAPH3,EDN1,FN1,HMGCS2,ID2,ITGB2,LDHA,LIFR,MAP1B,MSLN,MYH3,RASSF4,RPS18,RPS2,SERPINE1,SGK1,VIM
TEAD		group				0.0142	CCN2,CCND1,FN1
NQO2		enzyme				0.0142	CCND1,MMP9,NOS2
B4GALT6		enzyme				0.0142	CSF2,NOS2,TNF
L2HGDH		enzyme				0.0142	AIF1,CD68,TNF
cercosporin		chemical - endogenous non-mammalian				0.0142	CCN2,CCND1,FN1
PPM1D		phosphatase				0.0142	CCND1,CDKN1A,CDKN2D
DAB2IP		other				0.0142	CDH1,CDKN1A,VIM
ITGA4		transmembrane receptor				0.0142	MMP9,RAC2,TNF
MIR320		group				0.0142	EDN1,FN1,MMP9
mir-506		microRNA				0.0142	GFRA1,TNF,VIM
FRMD6		other				0.0142	CCN2,CDKN1A,RASSF4
SETD7		enzyme				0.0142	CCND1,NOS2,TNF
IGBP1		phosphatase				0.0142	CASP1,CDH1,NOS2
ANGPTL3		growth factor				0.0142	ACACB,ACSS2,HSPG2
SH2B1		other				0.0142	AGRP,FOSL1,MMP10
TP53BP2		other				0.0142	CCN2,CDH1,VIM
CTTN		other				0.0142	Ccl2,CXCL2,TNF
PRKCH		kinase				0.0142	CCND1,CDKN1A,TGM1
SIAH1		enzyme				0.0142	CDKN1A,EGLN1,EGLN3
2-hydroxy-1-naphthylaldehyde isonicotinoyl hydrazone		chemical reagent				0.0142	CCND1,CCND3,CDKN1A
clomipramine		chemical drug				0.0142	DEPP1,SERPINA3,WIPI1
tiron		chemical reagent				0.0142	AGT,CDKN1A,HMOX1
TAPI-1		chemical - protease inhibitor				0.0142	Ccl2,LEPR,MMP9
CGP 42112		chemical reagent				0.0142	Ccl2,MAPT,MYH3
perilla alcohol		chemical drug				0.0142	CDKN1A,NFKBIA,SELP
22(S)-hydroxycholesterol		chemical - endogenous mammalian				0.0142	ABCG1,BGLAP,HSD11B1
FOLR1		transporter				0.0145	ALDOC,ASPA,B3GNT3,DUSP6,GLRX,NSDHL,PIP5K1B,PPID,S100A4,SLC13A2,TPI1
Ifn		group		1.92	bias	0.0148	BCL6,DHX58,EDN1,HLA-A,IFI16,IL1R1,IL27,ISG20,MMP9,NOS2,RNASEL,SERPINE1,SPP1
adenosine		chemical - endogenous mammalian		-0.832		0.015	GAPDH,HMOX1,IL1R1,ITGB2,PLAT,SERPINE1,TNF,TXNIP
PPP2CA		phosphatase		0.816	bias	0.015	CASP1,Ccl2,CCND1,CDKN1A,CXCL3,NOS2,TNF,UPP1
KLF5		transcription regulator		0.908	bias	0.015	CCND1,CDH1,CDKN1A,MMP9,PTGES,SORCS2,TCF23,WNT10A
HDAC5		transcription regulator		-0.631		0.015	CDKN1A,COX7A1,FGF21,HK2,HMGCS2,MMP10,NOS2,PFKL,PPARGC1A,TNF
CP-55940		chemical reagent		1.969	bias	0.0154	ALDOC,GAPDH,GRK5,MAP2K1,NFKBIA,TNF
STAT		group		1.951	bias	0.0154	AGT,CASP1,CDKN1A,LBP,SERPINA3,TNF
MEX3A		other		1.633		0.0154	ANGPTL4,CCND1,PPARGC1A,PRELP,SFRP5,TUBA1A
KRT14		other				0.0154	GJB4,KRT17,KRT18,KRT8,MMP13,MMP9
SPRY2		other		-0.896	bias	0.0154	CDKN1A,ESRP1,ETV4,ID2,PGK1,SLC2A1
TLR5		transmembrane receptor	Activated	2.396	bias	0.0154	Ccl2,CCL20,CSF2,CXCL2,CXCL3,TNF
S-adenosylmethionine		chemical - endogenous mammalian		-1.773	bias	0.0154	HMOX1,NOS2,PLAU,PPARGC1A,TGFB1,TNF
[truncated: 825 more rows]

## Sheet: A498
Upstream Regulator	Expr Log Ratio	Molecule Type	Predicted Activation State	Activation z-score	p-value of overlap	Target Molecules in Dataset	Mechanistic Network
beta-estradiol		chemical - endogenous mammalian		-1.064	1.19e-49	ABCA1,ABCA3,ABCB1,ABLIM1,ACADVL,ACER2,ACKR3,ACSL1,ACSM3,ACTA2,ACTB,ACTG1,ACTL6A,ADAMTS5,ADM,ADM2,ADRB2,AKAP10,AKAP12,ALCAM,ALDH2,ALDH3A2,ALDH7A1,ALG3,AMOTL1,AMOTL2,ANK1,ANK3,ANKH,ANKRD12,ANPEP,ANXA1,ANXA3,AP1S1,APBA1,APOE,AQP1,AR,ARAF,ARHGEF2,ARNT2,ARSA,ARSB,ASAH1,ASB2,ASB9,ATAD2,ATF3,ATP1B1,ATP2B1,ATP5PD,AURKA,B3GNT7,BAK1,BAMBI,BBC3,BCAR1,BCL10,BCL2,BCL2L1,BDNF,BGN,BHLHE40,BICD1,BIRC5,BMP5,BMPR1…	1683 (20)
TP53	0.592	transcription regulator	Activated	5.964	1.19e-48	ABAT,ABCB1,ABCC2,ACADS,ACADVL,ACER2,ACO1,ACOT11,ACP2,ACSL1,ACSL6,ACSM5,ACSS1,ACSS2,ACTA2,ACTB,ACTL6A,ADAM12,ADD3,ADGRB1,ADGRE5,ADORA2B,ADRB2,AHCY,AK1,AK4,AKAP12,AKR1B1,ALDH1A1,ALOX5,AMOTL2,ANK1,ANKH,ANLN,ANXA1,ANXA3,ANXA6,APOE,APOL1,AR,ARHGEF2,ARHGEF4,ASF1B,ASNS,ASPM,ASXL1,ATAD2,ATF3,ATG4A,ATP5F1A,ATPAF2,AURKA,AURKB,BAK1,BBC3,BCL2,BCL2L1,BDKRB2,BDNF,BHLHE40,BIRC5,BOP1,BTG1,BTG2,BUB1,BUB1B,CAMK2N1…	1444 (24)
l-asparaginase		biologic drug	Activated	7.904	5.89e-33	ALDH1L2,ASNS,AURKA,AURKB,BARD1,BIRC5,BTG2,BUB1,BUB1B,CCNA2,CCNB2,CCNE2,CDC25C,CDC6,CDCA5,CDK1,CDKN1A,CENPA,CENPF,CENPH,CENPL,CENPM,CENPN,CHEK1,CLSPN,DDIT3,DHCR7,DSN1,E2F7,ERCC6L,EXO1,FANCI,FASN,GINS2,INCENP,KIF11,KIF15,KIF18B,KIF20B,KIF22,KIF2C,KIF4A,KIFC1,KNL1,KNTC1,LDLR,LIPG,MAD2L1,MCM2,MCM3,MCM4,MCM5,MCM6,MIS18BP1,MYBL2,NCAPD2,NCAPG,NCAPH,NDC80,NUF2,NUPR1,OIP5,ORC1,PLAGL1,PLK1,PLK4,POLE,POLE2,…	556 (7)
dexamethasone		chemical drug	Activated	2.783	2.73e-32	ABCA1,ABCB1,ABCC2,ABCC3,ABCC6,ACADS,ACKR3,ACKR4,ACSL1,ACSL4,ACSS2,ACTA2,ACTB,ACTG1,ADAM12,ADAM15,ADAMTS2,ADGRF4,ADGRG3,ADGRL1,ADHFE1,ADM,ADRB2,AKAP12,AKAP6,AKR1C1/AKR1C2,AKR1C3,ALCAM,ALDH1A1,ALDH1L1,ALDH2,ALOX5,ALOX5AP,ALPL,AMIGO2,ANGPTL4,ANK2,ANOS1,ANPEP,ANXA1,ANXA3,AOC3,APLN,APOE,APOL6,AQP1,ARHGAP23,ARHGDIA,ARHGEF2,ASF1B,ASNS,ATF3,ATF7IP2,ATP1B1,ATP2B1,ATP2B4,B3GNT5,BAK1,BBC3,BCAR1,BCAT2,BCL2,B…	1242 (19)
TGFB1	2.34	growth factor	Activated	2.589	5.27e-32	ABCA1,ABCC2,ACSM3,ACSS1,ACTA2,ACVRL1,ADAM12,ADAMTS12,ADAMTS2,ADAMTS3,ADGRB1,ADM,ADORA2B,AGR2,AK1,AKR1C1/AKR1C2,ALDH2,ALDH3A2,ALDH5A1,ALOX5,ALOX5AP,AMOTL2,ANGPTL4,ANKH,ANPEP,APLN,APOE,AQP1,AQP9,ARHGEF2,ARNT2,ASNS,ASPM,AXL,BAMBI,BARD1,BBC3,BCL2,BCL2L1,BDH1,BDKRB2,BDNF,BGN,BHLHE40,BIRC5,BMP6,BRIP1,BSG,BTG1,BUB1,BUB1B,C3,CAB39,CADM1,CALB2,CALM1 (includes others),CAMK2N1,CAT,CBFB,CBR3,CCL2,CCN2,CCN3,C…	1853 (24)
ESR2		ligand-dependent nuclear receptor	Inhibited	-2.132	9.31e-31	ABCA1,ABLIM1,ADAMTS5,AKAP12,ANGPTL2,ANK1,ANPEP,APOE,AR,ARNT2,ARRDC4,ASB2,ATAD2,ATF3,ATP2B1,AURKA,BAMBI,BBC3,BCL2,BCL2L1,BIRC5,BTG2,C3,CA12,CA2,CACNA1D,CCL2,CCN2,CCN3,CCNA2,CCND1,CCNE1,CD3EAP,CDC25A,CDH13,CDH2,CDKN1A,CDKN1C,CEBPD,CEMIP2,CHEK1,CHST2,CLDN1,CLDN11,CLDN4,CLNS1A,COL13A1,COL16A1,COL1A1,COL5A3,CPM,CRIM1,CRLF1,CTPS1,CXCL16,CXCL2,CXCL8,CYP17A1,CYP26B1,DDB2,DEK,DHCR7,DKK1,DMTN,DNMT1,DPYSL3,…	1674 (19)
NUPR1	1.832	transcription regulator	Activated	9.143	2.65e-30	ACSS1,ADAM22,ADGRL3,ADM,ADRB2,AKAP12,ALDH5A1,ALDOC,ANK1,ANK3,ANP32E,APOBEC3B,ARHGAP11A,ARHGEF26,ASB9,ASPM,ATAD5,ATF3,ATP6V0A1,AURKA,B3GNT5,BCL9,BLM,BTG1,BUB1,BUB1B,C19orf33,C1orf112,C8orf58,CAMK2N1,CCDC77,CCNA2,CCNB2,CCNF,CD68,CDC25C,CDCA2,CDCA3,CDCA8,CDK15,CDK2,CEBPB,CENPI,CENPL,CHD4,CKAP2L,CXCL5,CXCL8,CXCR4,DDIT3,DDX46,DEPTOR,DHTKD1,DNMT3B,DNTTIP1,DPY19L2P2,DSN1,DUSP8,ELL2,ENO2,EPHA7,ERCC6L,ERE…	1261 (22)
CDKN1A	1.796	kinase	Activated	5.908	4.48e-30	ACTA2,ACTB,ANLN,ASPM,ATAD2,AURKA,AURKB,BBC3,BCL2,BCL2L1,BIRC5,BUB1,BUB1B,CCL2,CCN2,CCNA2,CCNB1,CCND1,CCNE1,CDC20,CDC25A,CDC25C,CDC6,CDK1,CDKN1A,CDKN3,CENPF,CEP55,CHAF1B,CHEK1,CIT,CLIC4,COL5A1,CRYAB,CTSB,CXCL2,DLGAP5,DNM1L,DPP3,DSE,DTL,DUSP1,E2F1,E2F2,E2F7,EXO1,FANCI,FN1,FOXM1,GADD45A,H2AX,H2AZ1,HIF1A,HJURP,HMGB2,HNRNPA2B1,HSPA1A/HSPA1B,IL32,IL6,INHBA,JAG1,KIF20A,KIF2C,KNSTRN,KNTC1,KRT18,LBR,LGALS…	977 (14)
ERBB2	-0.724	kinase	Inhibited	-3.756	9.83e-30	ACP2,ACSL4,ACSS2,ACTA2,ACTB,ADAM12,ADAMTS16,ADAMTS5,ADGRL3,AGR2,ALDOC,ANGPTL2,ANGPTL4,AR,ARHGEF5,ASPM,ATF3,ATP1B3,AURKA,BAG2,BARD1,BCAM,BCAT2,BCL2,BCL2L1,BHLHE40,BIRC5,BRIP1,BTG2,BUB1,BUB1B,CADM1,CCL2,CCN2,CCNA2,CCNB1,CCNB2,CCND1,CCNE1,CCNE2,CD82,CD9,CDC20,CDC25A,CDC25C,CDC45,CDC6,CDCA2,CDCA3,CDCA5,CDCA7,CDCA7L,CDCA8,CDCP1,CDH11,CDH2,CDK1,CDKN1A,CDKN3,CDT1,CEBPB,CENPA,CENPE,CENPF,CHCHD10,CHD1L,CH…	1317 (20)
ESR1	-5.779	ligand-dependent nuclear receptor	Inhibited	-4.218	1.54e-29	ABCA3,ABCB1,ABCC3,ABLIM1,ACKR3,ACSL1,ACTA2,ADAMTS13,ADAMTS5,ADD3,AFMID,AK1,ALCAM,ALOX5,ALOX5AP,ANGPTL2,ANK3,ANLN,ANXA3,AP1S1,APOE,AQP1,AQP9,AR,ARAF,ARHGEF2,ARHGEF9,ARL4D,ARNTL,ARRDC3,ASPM,ATF3,ATP1B1,ATP2A3,ATP2B1,AURKA,BCL2,BCL2L1,BDNF,BIRC5,BUB1,BUB1B,C1QTNF6,C3,CA12,CA2,CACNA1D,CAMK1,CASP10,CCL2,CCN3,CCNA2,CCNB1,CCND1,CCNE1,CCPG1,CD3EAP,CDCA8,CDK1,CDK2,CDKN1A,CDKN1C,CDKN3,CEBPA,CEBPB,CEBPD,CEB…	1679 (22)
E2F4	-0.79	transcription regulator		0.379	6.13e-29	ANAPC15,ANLN,ASF1B,AURKB,BARD1,BCL2,CALM1 (includes others),CCDC77,CCNA1,CCNA2,CCNB2,CCND1,CCNE1,CCNE2,CDC25A,CDC25C,CDC6,CDCA3,CDK1,CDK2,CDKN1A,CENPA,CENPE,CENPO,CHEK1,CKS2,CRADD,DBF4,DDB1,DHFR,DUT,E2F1,E2F2,ECT2,EXOSC9,FEN1,FOXD3,FOXM1,GMNN,H2AC4,H2AX,H2AZ1,H2BC21,H3C2,H3C4,HMGB3,HMMR,ID3,KIF22,KIF4A,LPAR1,MAD2L1,MCM10,MCM3,MCM4,MCM5,MCM6,MKI67,MRTO4,MSH2,MYBL2,NASP,NCL,NDC80,NEK2,NPM1,OIP5,ORC…	818 (7)
calcitriol		chemical drug	Activated	5.121	3.33e-28	ABCB1,ABCC3,ABLIM1,ACAT2,ACKR4,ACSL1,ADHFE1,AFAP1L2,AGR2,AKAP12,AKR1B1,ALOX5,ALPL,ANLN,AR,ARHGEF28,ATP2B1,ATP2B4,AURKAIP1,BAK1,BCL2,BCL2L1,BIRC5,BUB1B,C15orf48,C3,CA11,CA2,CACNA1D,CCNA1,CCNA2,CCNB1,CCND1,CCNE1,CD40,CDC20,CDC45,CDC6,CDCA5,CDCA8,CDK1,CDKN1A,CDT1,CEBPA,CEBPB,CEBPD,CENPA,CENPH,CENPM,CENPQ,CFD,CHAF1A,CHAF1B,CHGA,CLMN,CPOX,CPT1A,CSE1L,CXCL1,CXCL2,CXCL6,CXCL8,CYP24A1,DNM1L,DUSP1,ECT2,ED…	1703 (24)
Vegf		group		-0.832	6.62e-28	ABCB1,ACKR3,ACKR4,ACTA2,ADAM15,ADGRL2,AKAP12,ALOX5AP,ANGPT4,ANGPTL2,ANGPTL4,ANPEP,APLN,AQP4,ARHGAP22,ARHGAP23,ARNTL,ASNS,ATF3,AURKA,AURKB,BAG2,BCL2,BIRC5,BMP2K,BNC1,BUB1,BUB1B,C1QTNF1,C6orf58,CA2,CALM1 (includes others),CCNE2,CCNF,CD3EAP,CD40,CDC20,CDC25A,CDC25C,CDC45,CDC6,CDK1,CDK2,CDKN3,CELSR1,CENPF,CHI3L1,CLCF1,CLDN1,COL4A3,CRLF1,CRYAB,CSE1L,CUL2,CXCL1,CXCL8,CXCR4,DBF4,DDIT3,DENND2D,DNAJB9,DTY…	1285 (20)
medroxyprogesterone acetate		chemical drug		0.544	1.19e-26	ACTG1,ALDH2,ALDH3A2,ALG3,ANLN,AP1S1,ARNT2,ARSA,ARSB,ASAH1,ASPM,BBC3,BCAR1,BCL2,BCL2L1,BDNF,BIRC5,BRIP1,BTG2,BUB1,BUB1B,C15orf48,CAMK4,CCL2,CCNA2,CCNB1,CCNB2,CCND1,CCNE2,CD68,CDC20,CDC25C,CDC45,CDC6,CDK1,CDK2,CDKN1A,CDKN1C,CEBPA,CENPF,CKB,CKS2,CLDN1,CLSTN1,COL4A3,COL4A4,COL5A1,COL5A2,CTSB,CTSL,CXCL5,CXCR4,DDB2,DEPDC1,DKK1,DLGAP5,DNMT3B,E2F1,ENAH,ENPP2,ESPL1,ESR1,FASN,FGF5,FGFR1,FLNC,FN1,FUT8,FYN,F…	1728 (24)
TNF		cytokine		0.288	3.46e-25	ABCA1,ABCC2,ABCC3,ABR,ABTB2,ACADS,ACADVL,ACKR3,ACSL1,ACTA2,ACTB,ADAMTS5,ADAMTS7,ADGRB1,ADM,ADORA2B,ADRB2,AKAP12,AKR1B1,ALCAM,ALDH2,ALDH3A1,ALOX5,ALOX5AP,ANGPTL4,ANK3,ANPEP,ANXA1,AOC3,APBA3,APLN,APOBEC3B,APOE,APOL1,AQP1,AQP9,AR,ARHGAP22,ARHGAP23,ARHGDIB,ARRDC3,ARSI,ATF3,ATP2B1,ATP2B4,AVPR1A,AXIN1,BAMBI,BBC3,BCL10,BCL2,BCL2L1,BCL2L13,BDKRB2,BDNF,BGN,BHLHE40,BIRC5,BMP6,BMPER,BST2,BTG1,BTG2,BTG3,BUB1…	1203 (14)
ZBTB17		transcription regulator		0.322	7.23e-25	ANLN,ASPM,AURKB,BCL2,BHLHE40,BTG3,BUB1B,CAMK2N1,CCNA2,CCNB1,CCNB2,CCND1,CDC20,CDCA8,CDK1,CDKN1A,CDKN1C,CENPF,CEP55,CRLF1,DCT,DDB2,DDIT3,ECT2,EDA2R,EGR1,FOXG1,FOXM1,HMMR,JUN,KIF11,KIF18B,KIF20A,KIF22,KIF2C,KIF4A,LDLR,LRRN3,MKI67,NCAPH,NDC80,NEK2,NGFR,NUF2,NUSAP1,ODC1,PBK,PLK1,PRC1,PSRC1,RACGAP1,RRM2B,SGO1,SGO2,TOP2A,TPX2,ZFP36	1382 (24)
decitabine		chemical drug		1.377	2.22e-24	ABCB1,ABCC2,ABCC3,ABO,ADAM23,ADGRB1,ADGRL2,ADRB2,AKAP12,ALOX5,ANGPTL4,APOE,AR,ARAF,ARHGDIB,BCL11A,BDNF,BMP5,BTG1,BTG3,CAB39L,CADM1,CAMSAP3,CASZ1,CCN2,CCNA1,CCNA2,CCND1,CD8A,CD9,CDA,CDCA7,CDH11,CDH13,CDH2,CDH4,CDK1,CDK16,CDKN1A,CDKN1C,CFTR,CHI3L1,CNTN1,CNTNAP2,COL1A1,CRABP2,CSE1L,CTBP2,CXCR4,CYP17A1,CYP24A1,CYP3A5,DEFB1,DEK,DLC1,DNAJC15,DNM3,DNMT1,DSG2,DUSP1,EDA2R,EFNA3,EFNB1,EFNB2,EGR3,EHF,ELOVL4…	1529 (21)
2-(4-amino-1-isopropyl-1H-pyrazolo[3,4-d]pyrimidin-3-yl)-1H-indol-5-ol		chemical reagent	Activated	6.708	2.24e-23	ADGRL2,ARHGEF4,ASF1B,ATF3,AURKA,AURKB,BBC3,BIRC5,BLM,BRIP1,BTG1,CCN2,CCNA1,CCNB1,CCND1,CCNE2,CCNF,CDC25A,CDC45,CDC6,CDCA2,CDK2,CLSPN,CPT1A,CXCL6,CXCL8,DDIT4,DEPTOR,DNA2,DTL,DYRK4,E2F2,EDN1,EGR1,EXO1,FANCI,FANCM,FEN1,FOXC1,GINS2,GMNN,H2AW,H2AX,H2BC10,H2BC18,HAUS1,HBEGF,ID3,IFRD1,INHBA,ITGA2,KIF14,KIF18B,KNL1,KPNA2,LIF,MCM10,MCM3,MCM5,MCM6,MXD3,NCAPG,NR4A1,NUAK1,ORC1,ORC6,PARP1,PDLIM2,PIM1,POLA2,PO…	1332 (23)
HGF		growth factor		-1.027	2.61e-23	ABCC6,ACKR3,ACKR4,ACTA2,ADGRL2,AKAP12,ANGPT4,ANGPTL2,ANGPTL4,ANK3,ARNTL,ASNS,ATF3,AURKA,AURKB,BAG2,BCL2,BCL2L1,BIRC5,BMP2K,BNC1,BUB1,BUB1B,CALM1 (includes others),CASP10,CCL2,CCL26,CCN2,CCND1,CCNE2,CCNF,CD3EAP,CD40,CDC20,CDC25A,CDC25C,CDC45,CDC6,CDK1,CDK2,CDKN1A,CDKN3,CELSR1,CENPF,CLCF1,COL1A1,CRLF1,CRYAB,CSE1L,CUL2,CXCL2,CXCL8,CXCR4,CYP17A1,DBF4,DDIT3,DES,DTYMK,DUSP6,EBP,EDA,EDN1,EFNB2,EGR1,EHF,…	1320 (20)
dextran sulfate		chemical drug		-0.467	9.21e-23	ADORA2B,ANLN,AURKA,BIRC5,BLM,BUB1,BUB1B,C3,CARD11,CCN2,CCNA1,CCNA2,CCNB1,CCND1,CCNF,CD40,CDC20,CDCA2,CDCA3,CDCA5,CDCA8,CDK1,CENPE,CENPH,CFH,CHAF1A,CHAF1B,CHGA,CXCL2,CXCL6,CXCL8,DSCC1,E2F7,EFEMP2,EFNB2,ENG,ENPP2,EPHB4,ERCC6L,EXO1,FANCA,FANCB,FBXO5,FGFR1,FIGNL1,FOXM1,HAUS8,HJURP,ICAM1,ID3,IDO1,IGF1R,IL18,IL6,IRF7,KCTD11,KIF11,KNTC1,LCP1,LY96,MCM3,MCM5,MCM6,MKI67,MMP14,MMP3,MNS1,MSH2,MYLK,NCAPD2,NCA…	1029 (13)
progesterone		chemical - endogenous mammalian	Activated	2.78	9.37e-23	ABCB1,ACSL1,ACTA2,ACTB,ADM,ADRB2,AKR1C3,ALDH1A1,ALPL,ANKH,APOE,AQP1,AR,ARID5A,ARL14,ARNTL,ATF3,ATP1B1,ATP5PD,AURKA,BCL2,BCL2L1,BDNF,BHLHE40,BMP2K,BSG,C3,CA12,CA2,CA3,CADM1,CCL2,CCNA2,CCNB1,CCNB2,CCND1,CCNE1,CD1D,CD40,CD82,CDC25A,CDC25C,CDH11,CDH2,CDK2,CDKL2,CDKN1A,CDT1,CEBPB,CEBPD,CFD,CFTR,CHAF1A,CHAF1B,CLDN4,COL12A1,CP,CRYAB,CST3,CTSV,CXCL8,CXCR4,CYP2C8,CYP3A5,DDIT3,DKK1,DLC1,DNAJB4,DPP4,E2F1,EF…	1337 (21)
CSF2		cytokine	Inhibited	-3.14	2.3e-22	ABCA1,ADGRE5,ADORA2B,ALOX5,ALOX5AP,ANLN,ANXA1,AURKA,BBC3,BCL2,BCL2L1,BIRC5,BSG,BUB1,BUB1B,C3,CARD11,CARD6,CCL2,CCNA2,CCNB1,CCND1,CCNF,CD24,CD40,CD8A,CDC20,CDCA2,CDCA3,CDCA5,CDCA8,CDK1,CDKN1A,CEACAM1,CENPE,CENPH,CFH,CHAF1A,CHAF1B,CHST11,CIITA,CLCF1,CLEC4E,COL8A1,CSF2RA,CXCL1,CXCL2,CXCL8,CXCR4,DDIT3,DSCC1,DUSP6,E2F7,EDN1,EFEMP2,EGR1,EGR3,EPOR,ERCC6L,EXO1,FANCA,FBXO5,FIGNL1,FOS,FOXM1,GCH1,GDF15,GK,G…	1487 (19)
doxorubicin		chemical drug	Activated	3.522	4.74e-21	ABCA3,ABCA7,ABCB1,ABCC3,ADM,ADORA2B,ANXA1,AR,ASNS,ATF3,AURKA,AURKB,BAK1,BARD1,BBC3,BCL2,BCL2L1,BHLHE40,BIRC5,BTG1,BTG2,BUB1B,CA2,CAT,CCN2,CCNB1,CCNB2,CCND1,CD40,CDC25C,CDCP1,CDK1,CDK2,CDKN1A,CDKN3,CENPA,CHEK1,CLDN4,CP,CTSB,CXCL1,CXCL2,CXCL5,CXCL6,CXCL8,DDIAS,DDIT3,DES,DHODH,DNMT1,DUSP1,E2F1,E2F2,EDN1,EFEMP2,EGR1,ELF3,EPOR,ERN1,ESR1,EXO1,FBLN1,FOS,FOXM1,FTH1,GAD1,GADD45A,GDF15,GLIPR1,GPNMB,H2AX,HA…	1366 (20)
CDKN2A		transcription regulator	Activated	6.406	7.86e-20	AK1,ASF1B,ATAD2,AURKB,BARD1,BBC3,BCL2,BIRC5,BLM,BTG2,BTG3,BUB1B,C3,CCL2,CCN2,CCNA1,CCNA2,CCNB1,CCND1,CCNE1,CDC25A,CDC25C,CDCA5,CDCA7L,CDK1,CDK2,CDKN1A,CEBPB,CEBPD,CENPK,CHAF1A,CX3CL1,CXCL14,CXCL6,DDR1,DEK,DHFR,DUSP1,E2F1,E2F2,EBF1,EFNA1,EGR1,EZH2,FAM111A,FANCA,FBL,FBXO5,FEN1,FGFR1,FHL2,FMN2,FOS,GABARAP,GADD45G,GAS7,GPRC5A,GTSE1,H2AX,HAUS1,HMGB2,HOXB9,HUNK,IGFBP5,IL6,JUN,KIFC1,LEF1,LGALS3,LIN9,MAD…	1181 (19)
SMARCA4	-0.342	transcription regulator		0.78	8.16e-20	A1BG-AS1,ABCA1,ABCB1,ACSL5,ACTA2,ADAM15,AGR2,ALDH2,ANGPTL2,ANTXR2,AP1S2,APOBEC3G,ARHGDIB,ARRDC4,ASNS,ATP2B4,BAK1,BAMBI,BCL2,BIRC5,C19orf33,C6orf141,CALB2,CCDC9B,CCL2,CCN2,CCNA2,CCND1,CCNE2,CDC25A,CDC6,CDH11,CDK2,CDK20,CDKN1A,CEACAM1,CEBPB,CIITA,CLCF1,CLDND1,CNTN1,COL1A1,CORO6,COTL1,CP,CPM,CPS1,CRYBG1,CSF2RA,CTSB,CXCL1,CXCL8,CXCR4,CYB5R2,DCT,DES,DGKG,DHFR,DLL1,DLX2,DUSP6,DYSF,E2F1,EBF1,ECM2,EFNB1,…	1279 (20)
PDGF BB		complex		1.614	8.37e-20	ACAT2,ACKR3,ACTA2,ADD3,ADM,ADRB2,AKAP12,AKR7A2,ARAF,ATF3,ATP2B1,AVPR1A,BDKRB2,BHLHE40,BMP6,C3,CALM1 (includes others),CBX4,CCL2,CCN2,CCND1,CCNE1,CCNO,CDK1,CDK2,CDKN1A,CEBPB,CEBPD,CP,CRYAB,CTH,CXCL2,CXCL8,DDIT3,DUSP1,DUSP6,EDN1,EGR1,EGR3,ENPP1,EREG,FASN,FGFR1,FHL2,FN1,FOS,FOSB,FOXC2,FXYD5,GADD45A,GBP2,GDA,GDF15,GEM,GJC1,GREM1,GUCY1B1,H19,HBEGF,HES1,HOMER2,HSD3B7,ID3,IER2,IGF1R,IL6,INHBA,JUN,JUNB,L…	1293 (18)
TP73		transcription regulator	Activated	3.683	1.11e-19	ABCB1,ACTA2,ADAM23,ADORA2B,ANGPTL4,ARHGAP22,ARNTL,ATF3,ATG4A,AURKA,BAK1,BBC3,BCL2,BDKRB2,BHLHE40,BIRC5,BTG2,C3,CADM1,CCL2,CCNA2,CCNB1,CCNF,CDC20,CDC25C,CDK1,CDK2,CDKN1A,CDKN1C,CDKN3,CKS2,CLDN10,CLIP3,CLMN,COL1A1,COL5A2,CRYAB,CTH,CUL2,CX3CL1,CXCL1,CXCL2,DDIT3,DDIT4,DHFR,DIMT1,DTYMK,ECM1,EDA,EDN1,EGR1,ENG,EREG,FAM78B,FASN,FEN1,FGFR2,FKBP1B,FN1,FOXF1,G0S2,GAB2,GADD45A,GATA2,GPNMB,GPR176,GRK5,GTSE1,H…	1188 (20)
RABL6	-1.269	other	Inhibited	-5.51	2.15e-19	ABAT,AURKB,BTG2,BUB1,BUB1B,CCNA2,CCNB1,CCNE2,CDC25A,CDC25C,CDK2,CENPF,CHEK1,CX3CL1,DUT,EZH2,FEN1,H2AX,HBEGF,HMMR,KIF23,MAD2L1,MCM10,MCM2,MCM5,MCM7,MELK,NCAPG,NDC80,NEK2,PBK,PLK1,POLA1,POLD1,POLE2,PRC1,PRIM1,PTPRM,RFC3,SERPINH1,TMEM97,TOP2A,TPX2,TTK,VRK1	944 (10)
FOXO3		transcription regulator		1.649	2.42e-19	ACTA2,ALDH3A1,ANXA1,ANXA3,APLN,AQP4,AR,AURKA,BBC3,BCL10,BCL2,BCL2L13,BIRC5,BTG1,BUB1B,CAT,CCN2,CCNA1,CCNB1,CCNB2,CCND1,CCNE2,CDC20,CDC45,CDC6,CDCA8,CDKN1A,CDKN1C,CDKN3,CDT1,CEP55,CLDN1,CPT1A,CTSB,CTSV,CXCL8,CXCR4,DDIT3,DDIT4,DEPP1,DLGAP5,DNM1L,EGR1,ENO2,ENPEP,ESR1,EXO1,FABP5,FASN,FBXO5,FGFR2,FN1,FOS,FOSB,FOXC1,FOXM1,FYN,GADD45A,GATA2,GMNN,GPX3,HIF1A,ICAM1,IFIH1,IGF1R,IGFBP7,IL6,IMPDH2,INHBA,IRS2,…	1350 (25)
CTNNB1	-0.243	transcription regulator		0.749	2.75e-19	ABCB1,ACADS,ACADVL,ACAP1,ACAT2,ACTA2,ACTB,ADGRV1,ADRA2C,ALCAM,ALDH1A1,ALDH3A2,ALG3,AMIGO1,ANXA1,AOC3,AQP4,AR,ARHGDIA,ARMC4,ARMH4,ATP6V0A1,AURKA,BAMBI,BBC3,BCL2,BCL2L1,BDNF,BGN,BHLHE40,BIRC5,C6,CA3,CACNA1G,CADM1,CALM1 (includes others),CAPZB,CCN2,CCNA1,CCNA2,CCND1,CCNE1,CCNE2,CDH11,CDH2,CDKN1A,CEACAM1,CEBPA,CELSR1,CEMIP2,CENPM,CFD,CHGA,COL1A1,COL27A1,CPT1A,CPT2,CRABP2,CRAT,CRYBG1,CTNNA2,CTSZ,CX3CL…	1296 (17)
CG		complex		-0.014	7.95e-19	ABCB1,ACSL1,ACTA2,ACTB,ADM,AKR1C3,APLN,AR,ARHGAP22,ARNT,BARD1,BCL2,BCL2L1,BDNF,BHLHE40,BLM,BMP6,BMPR1B,BTG1,BTG2,BTG3,CAMK4,CCDC86,CCL2,CCNE2,CDC6,CDH2,CDKN1A,CEBPA,CEBPB,CEBPD,CLDN11,CTSV,CXCL8,CXCR4,CYP17A1,DHCR7,DMD,DTL,DUSP1,DUSP6,EFEMP1,EFNB2,EGR1,ELAVL2,EMB,ENPP2,EPHA7,EPHB6,EREG,FABP5,FAM110C,FOS,FYN,G0S2,GASK1B,GATA6,GJB2,GPC1,GREM1,HDLBP,HIF1A,HMGA1,HMGA2,HSD17B3,ICAM1,IGF1R,IGFBP3,IL13R…	1612 (20)
CCND1	1.514	transcription regulator	Inhibited	-2.695	1.08e-18	AHI1,AR,ARHGEF2,ARMCX1,ASPM,ATAD2,AURKA,BCL2,BIRC5,BRIP1,CCNA1,CCNA2,CCND1,CCNE1,CCNE2,CDC45,CDC6,CDCA2,CDCA7,CDCA7L,CDCA8,CDK2,CDKN1A,CENPF,CENPH,CENPK,CENPN,CEP55,CIP2A,CLPB,CLSPN,COL1A1,COL27A1,COL5A2,CTNNA2,DDIAS,DEPDC1,DNMT1,DTL,E2F1,E2F7,EMSY,ENO1,ENPP2,EREG,ERRFI1,ESCO2,FAM83D,FGFR1,FOXM1,FZD7,G3BP1,GPC6,GPRC5A,GPRIN2,H2BC21,HERC3,HJURP,HOMER2,HSPA1A/HSPA1B,HSPA8,HSPB8,ID3,ITGB6,JPT1,KDM6B…	874 (16)
estrogen receptor		group		-0.036	1.58e-18	ABCA1,ACSS1,ANXA1,ANXA9,AXL,BCL2,BDNF,C3,CA12,CALB2,CCN2,CCNA1,CCND1,CCNE2,CD24,CD68,CDH10,CDH11,CDH12,CDH13,CDH4,CLDN4,CNNM4,COL12A1,COL13A1,COL5A1,CPM,CXCL1,CXCL8,CXCR4,DNMT1,DSP,EDN1,EGR1,EREG,F12,FGF12,FGF13,FGF5,FGFR1,FGFR2,FLNC,FN1,FOS,GATA3,HBEGF,HOTAIR,HOXC10,HSP90AA1,HSPA1A/HSPA1B,ICAM1,IL6,JAG1,JUN,KRT15,KRT18,KRT19,KRT8,LAMC2,LDLR,LOXL2,MAPK12,MMP14,MUC1,NCAM2,NEDD9,NOTCH3,NT5E,OCLN,PC…	1645 (20)
E2F1	-2.76	transcription regulator	Inhibited	-3.49	8.43e-18	ABCB1,ACSL5,AGR2,ALPL,AR,ARHGAP4,ATAD2,AURKA,AURKB,BAK1,BBC3,BCL2,BCL2L1,BIRC5,CA2,CALM1 (includes others),CBX7,CCNA2,CCNB1,CCNB2,CCND1,CCNE1,CCNE2,CCNF,CCNO,CD9,CDC20,CDC25A,CDC45,CDC6,CDK1,CDK2,CDKN1A,CDKN1C,CEBPA,CHEK1,CKB,CRABP2,CRADD,CRIP2,CRYAB,CSE1L,CTSB,CYB5A,DBF4,DDB2,DDIT3,DHFR,DLEU2,DNMT1,DUSP1,DUT,E2F1,E2F2,ECT2,EGR1,EIF3I,ENO2,EXOSC9,EYA2,EZH2,FBXO5,FEN1,FGFR1,FGFR2,FOS,FOXM1,GABARAP…	1047 (18)
8-bromo-cAMP		chemical reagent		-1.445	8.5e-18	ABCA1,ACSL4,ACTG1,ADM,ALDH2,ALDH3A2,ALG3,AP1S1,ARNT2,ARSA,ARSB,ASAH1,BBC3,BCAR1,BCL2L1,BIRC5,BUB1,BUB1B,CCN2,CCNA1,CCNA2,CCNB1,CCNB2,CCND1,CCNE2,CD68,CD82,CDC20,CDC25C,CDC45,CDC6,CDK1,CDK2,CDKN1A,CDKN1C,CEBPA,CEBPB,CKB,CLDN11,CLSTN1,COL4A4,COL5A1,COL5A2,CTSB,CTSL,CYP17A1,DDB2,DKK1,DUSP1,E2F1,EGR1,ENAH,ENTPD1,ESPL1,ESR1,FGF5,FGFR1,FLNC,FN1,FOS,FUT8,FYN,FZD7,FZD8,GATA6,GCH1,GLA,GLS,GPX3,GSTP1,GTSE1…	1674 (19)
E2F3		transcription regulator	Inhibited	-4.541	8.62e-18	AKNA,AKR1C1/AKR1C2,AKR1C3,BIRC5,CA12,CCNA1,CCNA2,CCNB1,CCNB2,CCND1,CCNE1,CD9,CDC25A,CDC45,CDC6,CDCA3,CDK1,CDK2,CDKN1A,CXCL1,DEK,DHFR,E2F1,E2F2,ECE1,EDN1,ELF3,EZH2,FAM102A,FBXO5,FGFR2,H2AW,H2BC11,H3C4,HMGB2,HOXB9,ID3,INHBA,L3MBTL4,LAMA4,LBR,let-7,MAD2L1,MAL2,MCM10,MCM2,MCM3,MCM4,MCM5,MCM6,MCM7,mir-10,MIR17HG,MYBL2,NCAPG2,ORC1,PCLAF,PLCB4,PLK1,POLA1,POLA2,PPP1R13B,PTGER3,PTMA,PTTG1,RAD51,RALGPS2,RB…	1158 (18)
let-7	-2.701	microRNA	Activated	4.254	1.37e-17	ACTA2,ANKH,APC2,AR,AURKA,AURKB,BCL11A,BCL2L1,BDNF,BOP1,BTG2,BUB1,BUB1B,CBFB,CCNA2,CCNB1,CCND1,CCNE2,CCNF,CDC20,CDC25A,CDC45,CDC6,CDCA2,CDCA3,CDCA5,CDCA7,CDCA8,CDH2,CDK1,CDT1,CEBPD,CHEK1,COL1A1,COL27A1,COL5A2,DBF4,DLC1,DMD,DNAJB9,DUSP6,DZIP1,E2F2,EDEM1,EZH2,FBL,FGF5,FN1,GAB2,GMNN,HMGA1,HMGA2,ID2,IGF1R,IGF2BP1,IGF2BP2,IL6,IRS2,LEF1,LIN28B,LRIG1,LSM6,MAD2L1,MCM10,MCM2,MCM3,MCM4,MCM5,MCM6,MCM7,MCM8,M…	1311 (21)
YY1		transcription regulator		0.799	2.37e-17	ACTA2,ALCAM,AURKA,AURKB,BAK1,BCL2L1,BDNF,BIRC5,BMP6,BTG2,BUB1B,CCL2,CCNA2,CCNB1,CCNB2,CD22,CDC25C,CDC6,CDCA3,CDKN1A,CEBPB,CENPA,CENPE,CENPH,CFTR,CIITA,COL1A1,CRYAB,CXCR4,CYP24A1,DMD,DMPK,DNAJB4,EDN1,EFNA3,EGR1,FEN1,FOS,FOXM1,GADD45G,GRIN2D,H2AX,H3C3,HELLS,HIF1A,HLA-DRA,HOXB4,ICOSLG/LOC102723996,ID2,ID3,IGFBP5,INCENP,JCHAIN,KCNB1,KIF11,KIF20A,KIF23,KIF2C,KLF4,LAMA1,LDLR,let-7,LHX1,LMNB1,MAD2L1,MCM…	1324 (20)
IFNG		cytokine	Activated	3.19	2.44e-17	ABCA1,ABCB1,ACO1,ACSS1,ACTA2,ACTB,ADAMTS9,ADM,ADORA2B,AHCY,ALDH1L1,ALDH7A1,ALOX5AP,ALPL,ANGPTL4,APOBEC3G,APOL1,APOL6,AQP1,AQP9,ARNT2,ASNS,ATF3,ATP1B1,AUTS2,AVPR1A,BAK1,BBC3,BCL2,BCL2L1,BDNF,BMP6,BRIP1,BST2,BTG1,BUB1,BUB1B,C3,CALB2,CAMK4,CAPN3,CARD6,CASP10,CAT,CCL2,CCL26,CCN2,CCNA1,CCNA2,CCND1,CCNO,CD1D,CD40,CD68,CD72,CDC20,CDC25A,CDH13,CDH2,CDK1,CDK2,CDKN1A,CEACAM1,CEBPA,CEBPB,CEBPD,CELSR1,CFTR,C…	954 (12)
KDM1A	-1.595	enzyme	Inhibited	-4.056	2.69e-17	ADM,ARHGDIB,ARNTL2,ASF1B,ATAD2,BARX2,BLM,BRIP1,CCNA2,CDA,CDH4,CDKN1A,CENPF,CENPK,CENPU,CHAF1B,CHD4,CIITA,CLDN7,COL1A1,DKK1,DNMT1,DNMT3B,EBF1,ELL2,FASN,FOXA2,FOXM1,GATA3,HAS3,HIF1A,HOXB7,ID2,IGF1R,IQGAP2,IRAK3,KHDRBS3,KRT18,KRT8,LCP1,LGR5,MAP2,MCM2,MCM3,MCM4,MCM6,MCM8,MSX2,MYBL2,NCL,NEBL,NES,NFE2L3,NOS3,ONECUT2,POU5F1,PRICKLE1,PRKG2,PSAT1,PTPRB,PTTG1,RARB,RBL1,RHOU,SCD,SCN1A,SCN2A,SERPINE1,SFRP4,S…	1450 (24)
FOXM1	-2.231	transcription regulator	Inhibited	-4.899	3.44e-17	ANXA1,AR,AURKA,AURKB,BIRC5,BRIP1,BUB1B,CAT,CCNA1,CCNA2,CCNB1,CCNB2,CCND1,CCNE1,CCNE2,CCNF,CDC20,CDC25A,CDC25C,CDCA2,CDCA8,CDH2,CDK1,CDK2,CDKN1A,CDKN3,CENPA,CENPE,CENPF,CKS2,ESR1,EZH2,FOS,FOXF1,FOXM1,FUT4,GTSE1,HOTAIR,IL6,JUN,KIF20A,LAMA4,LEF1,LOX,MAPK8,MCM8,MKI67,NEDD4,NEK2,NES,PDGFA,PECAM1,PLAUR,PLK1,PLK4,POU5F1,PRC1,PTTG1,SNAI2,SOD2,SQSTM1,STAT3,STMN1,TOP2A,TWIST1,VCAN,VEGFA,ZEB2	1361 (23)
IL6	-3.464	cytokine		-0.561	3.61e-17	ABCA1,ABCC2,ABCC3,ACER2,ACTA2,ACVRL1,ADAMTS13,ADAMTS5,ADGRB1,ADGRE5,ADGRL2,ADM,ADORA2B,ANPEP,ANXA1,APOE,AQP4,ATF3,AXIN1,BAK1,BAMBI,BBC3,BCL2,BCL2L1,BDNF,BGN,BIRC5,BMP6,BST2,BTG2,BUB1,BUB1B,C1QL1,C3,CCL2,CCN2,CCNA1,CCNA2,CCNB1,CCNB2,CCND1,CCNE1,CD40,CD68,CD82,CDC20,CDC25C,CDC45,CDC6,CDK1,CDK2,CDKN1A,CDKN3,CEACAM1,CEBPA,CEBPB,CEBPD,CENPA,CENPE,CES2,CFD,CFH,CHEK1,CIB2,CIITA,CLEC4E,COL1A1,CP,CRLF1,CR…	1232 (15)
CREB1		transcription regulator		1.245	1.11e-16	ABCA1,ACHE,ADM,AK4,AKAP8L,ANGPTL2,APOE,ARFGEF3,ARHGAP33,ARL15,ATF3,ATP2B4,AURKA,BCL2,BCL2L1,BDNF,BHLHE40,BIRC5,BRINP2,BTG2,CACNA2D1,CALB2,CAMK4,CCNA1,CCNA2,CCNB1,CCNB2,CCND1,CD68,CD9,CDA,CDCA8,CDH10,CDH11,CDH13,CDH2,CDKN1A,CEBPB,CEBPD,CHGA,CIITA,COCH,COX8A,CPD,CPT1A,CRIM1,CSRNP1,CTNNA2,CXCL2,CXCL8,CXCR4,DGKK,DUSP1,DXO,EBI3,EBP,ECM1,EDIL3,EDN1,EGR1,ENTPD1,ERRFI1,ETV6,FASN,FGF13,FGFR2,FN1,FOS,FOSB,…	1250 (19)
methylselenic acid		chemical reagent		0.168	1.49e-16	ACKR3,ADD3,AKR1C1/AKR1C2,ALDH3A2,AR,ATAD2,ATF3,AURKA,BCL2L1,BIRC5,BLVRB,BUB1B,CADM1,CAMK2N1,CAMK4,CCNA2,CCNB1,CCNB2,CCND1,CDC20,CDC25A,CDC25C,CDC6,CDK1,CDK16,CDK2,CDKL1,CDKN1A,CDKN1C,CENPA,CENPF,CHAF1A,DDIT3,DHFR,DNAJB9,DTYMK,E2F1,ELF3,ENPP5,ESR1,FKBP5,FN1,FOXM1,GADD45A,GATA2,GDF15,GPR37,GUCY1A1,H1-0,HMMR,ID2,ID3,IGF1R,INPP4B,IRF1,ITGB3BP,ITGB4,JUN,JUNB,KIF11,KIF20B,KLF4,LMNB2,MAPK8,MATN2,MCM2,MC…	1593 (23)
lipopolysaccharide		chemical drug		0.839	1.51e-16	ABCA1,ABCB1,ABCC2,ABCC3,ABCC6,ACKR3,ACO1,ACSL1,ACSS2,ACTA2,ADM,ADORA2B,ADRB2,AK4,ALCAM,ALDH2,ALDH3A1,ALOX5,ALOX5AP,ANGPTL2,ANGPTL4,ANK2,ANXA1,ANXA3,APOBEC3B,APOBEC3F,APOBEC3G,APOC1,APOE,APOL6,AQP1,AQP4,AR,ARNT,ARVCF,ATF3,ATP2B1,AURKB,AVPR1A,AXL,BAMBI,BATF3,BCL10,BCL2,BCL2L1,BDNF,BGN,BTG1,C3,CACNA1A,CACNA1D,CALM1 (includes others),CARD6,CCDC170,CCL2,CCN2,CCNB1,CCNB2,CCND1,CCNE1,CCNF,CCPG1,CD1D,CD2…	1088 (14)
HNRNPA2B1	-1.168	other	Inhibited	-2.63	3.13e-16	ABCB1,ABCC6,ACSL5,ADORA2B,ALX1,BCL2L1,CA12,CACNB2,CADM1,CD24,CLDN1,CP,CPS1,CPVL,CRB1,CTSV,DCLK1,DDR1,DNER,DSE,ENTPD1,FN1,FZD8,GDF15,GJC1,H19,HMGB3,HNRNPA2B1,IDS,IL6,INHBB,LEPR,LPAR1,MAST4,MEST,MMD,MOCOS,NR2F1,NRCAM,P4HA1,PAPPA,PBX1,PEG10,PITPNC1,PKIB,PLCB4,PPARGC1A,RASSF8,S1PR3,SCN9A,SEMA3B,SERPINA1,SLC1A1,SNAI2,SNAP25,SPAG4,SRSF1,ST8SIA4,STK32B,SULT1A1,SULT1A2,SVEP1,SYT1,TM4SF18,TWIST1,UBXN10,US…	592 (7)
TP63		transcription regulator		-0.287	6.67e-16	ABCB1,ACTA2,ACTL6A,ADM,AGR2,ANOS1,APOBEC3B,ARAF,ATG4A,AXL,B9D1,BBC3,BCL2L1,BDKRB2,BHLHE40,BLM,BST2,CCAT1,CCN2,CCNA2,CCNB1,CCND1,CCNE1,CD82,CDC25C,CDH2,CDK1,CDK18,CDKN1A,CDKN1C,CEACAM1,CEBPA,CKS2,COL4A3,COL5A1,CPT2,CTXN1,CXCL8,CXCR4,DDB2,DDIT4,DKK1,DKK3,DLL1,DLX1,DNM2,DNMT1,DUSP6,E2F1,ECM1,ENG,ENSA,FANCA,FASN,FBN1,FGFR2,FLRT1,FN1,FOS,FOXA2,FOXF1,GADD45A,GPNMB,GREM1,HAS3,HBEGF,HES1,HMGA2,HSPA8,ID3,…	1380 (20)
RARA	1.218	ligand-dependent nuclear receptor	Inhibited	-2.283	8.42e-16	ABCA1,ABCC2,ABLIM1,ALDH1A1,ALOX5,AR,ARNT2,ASPM,BIRC5,CA12,CCNA1,CCNA2,CCND1,CCPG1,CD24,CD9,CDK1,CDKN1A,CDKN3,CEBPA,CEBPB,CENPA,CENPF,CENPM,CENPN,CENPU,CLMN,COBL,CP,CRABP2,CXCL5,CXCL8,CYP26B1,DISC1,DUSP1,E2F1,E2F7,EGR1,EGR3,ELL2,ENAH,F12,FGF12,FGFR1,FLCN,FOS,FOXC1,FOXD3,FUT4,GAP43,GATA3,GDF15,HELLS,HLA-B,HLA-G,HNRNPD,HOXA5,HOXB4,HOXB7,HOXB8,HOXD10,IFI44,IFI44L,IGFBP6,IL6,IRF1,JUN,KIF23,KLF3-AS1,KL…	1399 (22)
MITF	-0.424	transcription regulator	Inhibited	-3.462	9.43e-16	ACHE,ACSL1,ALCAM,AMDHD2,AP1S1,AP1S2,APEX2,APOE,ASAH1,AURKB,BCL2,BEST1,C1orf74,CAPN3,CCNB1,CCNF,CDCA3,CDCA8,CDK2,CDKN1A,CDT1,CENPF,CENPH,CENPM,CENPO,CEP55,CHAF1A,COL1A1,CRYBG1,CXCL8,DCT,DSN1,ECT2,ESPL1,FANCA,FN1,FOS,FOXD3,GMPR,GPM6B,GPNMB,GPR143,GYG2,HAUS8,HES1,HIF1A,INPP4B,ITPKB,IVNS1ABP,KAZN,KIF20A,KIF4A,KIFC1,LGALS3,LYST,MCM2,MCM4,MCM5,MCM6,MMP14,NCAPD2,NCAPD3,NGFR,NR3C1,NUF2,ORC6,OSCAR,PHACTR1…	1380 (24)
KRAS	-0.909	enzyme		-1.026	1.12e-15	ABCA1,ADGRL3,ALDOC,ANPEP,AOX1,ATAD3A,ATF3,ATP1B1,AURKB,AXL,BAK1,BCAM,BCL2,BCL2L1,BDH1,BGN,BIRC5,BNC1,BSG,CAMK1,CCL2,CCN2,CCNA2,CCNB1,CCND1,CD3EAP,CDH2,CDKN1A,CDT1,CEACAM1,CEBPB,CFTR,CHI3L1,CHST3,CLNS1A,COL1A1,COL4A3,CPM,CRYAB,CSE1L,CSF2RA,CX3CL1,CXCL14,CXCL6,CXCL8,CYP24A1,DCLK1,DDIT3,DHFR,DNMT1,DSE,DUSP1,DUSP6,E2F1,EDEM1,EFEMP1,EFNA1,EGR1,EIF3I,ENO1,EPHB4,EPM2A,EREG,ETV4,EXT1,EZH2,FASN,FBN1,FGFR1…	1410 (21)
OSM		cytokine		1.357	2.8e-15	AADAC,ABCA1,ABCC3,ACSL5,ACTA2,ADAMTS3,ADAMTS5,AKR1C1/AKR1C2,AKR1C3,ANXA1,ANXA3,ANXA9,AQP9,ARHGEF2,ASAH1,ASNS,ATF3,ATP2B4,BAK1,BAMBI,BCL10,BCL2,BHLHE40,BRD8,CALB2,CAT,CCL2,CCND1,CD24,CDA,CDH2,CDKN1A,CEBPA,CEBPD,CHI3L1,CLDN4,CLIP1,CNTN6,COL1A1,COL8A1,CPM,CRLF1,CTSL,CTSV,CXCL1,CXCL2,CXCL5,CXCL6,CXCL8,CYP3A5,CYP4F3,DHRS7,DNM1L,ECM1,ECM2,EGR1,EPHB2,EPHB6,ETFB,EVPL,EXOSC10,FAM171A1,FASN,FN1,FOS,FOSB,FO…	1254 (17)
AGT		growth factor		0.916	2.91e-15	ACAT2,ACTA2,ACTB,ADAM12,ADAM23,ADAMTS5,ADD3,ADM,ADORA2B,ANK3,ANXA1,ANXA3,APLN,ARHGEF9,ATF3,ATP1B1,ATP2B1,BCL2,BDKRB2,BDNF,BGN,BMP6,C3,CACNA2D1,CAT,CCL2,CCN2,CCND1,CCNE1,CCNE2,CD68,CDC25A,CDH13,CDK1,CDKN1A,CFI,CIT,COL16A1,COL1A1,COL5A2,COLEC10,CP,CRABP2,CXCL2,CXCL8,CYP17A1,DCUN1D3,DHFR,DUSP1,E2F2,EBP,ECE1,EDN1,EFEMP1,EFNB2,EGR1,ENG,EREG,ERRFI1,FASN,FGF13,FKBP5,FN1,FOS,FOXP2,GABRB3,GALNT13,GAP43,GC…	1710 (20)
PD98059		chemical - kinase inhibitor		0.542	2.99e-15	ABCA1,ABCC2,ACAT2,ACTA2,AKAP12,ALOX5AP,ANPEP,ANXA1,APOBEC3B,APOBEC3G,AR,ATF3,BBC3,BCL2,BCL2L1,BDH1,BDNF,BGN,BIRC5,C3,CA2,CCL2,CCN2,CCNA2,CCNB1,CCND1,CCNE1,CCNE2,CD40,CDC25A,CDC25C,CDC42EP1,CDH2,CDK2,CDKN1A,CEBPA,CEBPB,CEBPD,COL1A1,CTSB,CTSL,CXCL1,CXCL2,CXCL5,CXCL8,CXCR4,CYP17A1,CYP24A1,DDIT3,DES,DNMT1,DUSP1,DUSP6,E2F1,E2F2,ECE1,EDN1,EGR1,EGR3,ELK1,ENG,ENO1,ENO2,ENTPD1,EREG,ERRFI1,FAM13A,FAM171A1,…	1313 (17)
TBX2	-1.675	transcription regulator	Inhibited	-5.423	4.7e-15	ANLN,ASF1B,ATF3,AURKA,AURKB,BHLHE40,BUB1,CCNA2,CCNB1,CDC6,CDCA3,CDCA5,CDK1,CDKN1A,CDT1,CHAF1B,CHEK1,DDIT3,DNMT1,E2F1,E2F7,EZH2,FOXM1,HAUS1,HELLS,MAD2L1,MCM2,MCM4,MCM5,MCM6,MCM7,MED20,MXD3,NCAPD2,NCAPG2,NFIL3,PLK1,PRC1,RBL1,SGO1,TCEA2,TRIB3,TYRP1,ZNF329	941 (14)
trichostatin A		chemical drug		1.062	5.4e-15	ABCA1,ABCB1,ACTB,ADAMTS5,ADGRL2,AKAP12,ALPL,ANXA6,APOE,AR,ARAF,ATAD2,AURKB,BAK1,BBC3,BCL11A,BCL2,BCL2L1,BDNF,BMP5,BTG1,C1QTNF6,CA12,CAMSAP3,CCL2,CCNA1,CCNA2,CCNB2,CCND1,CD1D,CD9,CDC25C,CDC6,CDCA7,CDH2,CDK1,CDK16,CDKN1A,CDKN1C,CEBPA,CENPM,CHEK1,CIITA,CLDN1,CLDN10,CNTN1,CNTNAP2,COCH,CPD,CRABP2,CSE1L,CTBP2,CTPS1,CXCL8,CXCR4,CYP2C8,CYP3A5,DEK,DLC1,DNM3,DNMT1,DNMT3B,DSG2,DTYMK,DUSP1,EFNA3,EFNB1,EFNB2,…	1399 (18)
camptothecin		chemical drug		1.518	9.48e-15	ABCB1,ABCC2,ACTA2,AK4,APOE,AR,ARHGDIA,ASPM,ATF3,AURKA,BAK1,BAMBI,BBC3,BCL11A,BCL2,BCL2L1,BIRC5,BTG2,BTG3,CCL2,CCNB1,CCND1,CCNE1,CD1D,CD22,CD40,CDC25A,CDK1,CDK2,CDKN1A,CHAC1,CHCHD7,CHEK1,CHST11,CRYBG1,CTSL,CXCL1,CXCL2,CXCL6,CXCL8,DDB2,DKK1,DNM1L,DUSP6,E2F1,EDN1,EPOR,F5,FADD,FCHSD2,FOS,FOSB,FOXC1,FOXN3,FUT8,FZD7,GADD45A,GADD45G,GBP2,GLIPR1,GNG7,GPNMB,GRB10,GRIA3,GRK5,GSE1,H2AX,H3C2,HBEGF,HIF1A,HIF1…	1235 (15)
SP600125		chemical - kinase inhibitor	Inhibited	-2.181	1.02e-14	ABCA1,ABCB1,ACAT2,ADAMTS9,ADM,AKR1C3,ALOX5,APOBEC3B,APOE,AQP1,ATF3,BAK1,BCL2,BCL2L1,BDH1,BTG2,CCL2,CCN2,CCNB1,CCND1,CDK1,CDKN1A,CEBPB,CHAC1,CLDN4,COL1A1,COL8A1,CPM,CSPG4,CXCL1,CXCL16,CXCL2,CXCL8,DDIT3,DDIT4,DDIT4L,DKK1,DNMT1,DSG2,DUSP1,EGR1,EMB,FABP5,FASN,FN1,FOS,FOSB,FOXQ1,GADD45A,GBP2,GRB10,H2AX,H2BC10,H2BC21,H2BC6,H2BC7,HNF4A,HSPB2,ICAM1,IL13RA2,IL6,INHBA,ITGA2,ITGA6,ITGB4,JUN,JUNB,LAMA1,LAMA5…	1261 (16)
EPAS1	-0.38	transcription regulator		1.229	1.07e-14	ADM,AKAP12,ALDOC,ANGPTL4,APLN,AXL,BBC3,BCL2,BHLHE40,CA12,CACNA1A,CAT,CCN2,CCND1,CDC42EP5,CDCP1,CDKN1A,CEBPA,CEBPB,CKB,CLDN1,CNKSR2,CXCL2,CXCR4,CYBRD1,DDIT3,EDN1,EGLN3,ENO1,ENO2,EOLA1/EOLA2,FAM13A,FASN,FN1,FOS,GAL3ST1,GLS,GYS2,HIF1A,HILPDA,HOXA5,ICAM1,IGFBP3,IGFBP5,IL6,INHBB,IRS2,ITIH5,ITPR1,KDM4B,L1CAM,LDLR,LOX,LOXL2,MAFF,MMP14,MYOM2,NAMPT,NCOA4,NDRG1,NEFL,NEK8,NFIL3,NOS3,NT5E,PAN2,PCDH10,PKIB,PL…	1205 (18)
tretinoin		chemical - endogenous mammalian	Activated	5.052	1.22e-14	ABCA1,ABI3BP,ABLIM1,ACSL1,ACSS2,ADAM11,ADAMTS5,ADD3,ADM,AFF2,AKAP12,ALDH1A1,ALDH3A1,ALDH3A2,ALOX5,ALPL,ANGPTL4,ANPEP,ANXA1,ANXA6,AP1S2,APBB1IP,APLN,APOE,AQP1,AQP9,ASB2,ASNS,ATOH8,ATP1B3,ATP2A3,AURKA,B3GALT1,BAMBI,BCL2,BCL2L1,BCO1,BHLHE40,BIRC5,BMP6,BMPR1B,BTG1,BTG2,C3,CA2,CA8,CALM1 (includes others),CAMK4,CASZ1,CBFB,CCL2,CCN2,CCN3,CCNA1,CCNA2,CCNB1,CCND1,CCNE1,CCPG1,CD1D,CD68,CD82,CD9,CDC20,CDCA7…	1500 (20)
WNT3A		cytokine		0.469	1.44e-14	ACADS,ACADVL,ACTA2,ADAMTS14,ADGRF1,ADM2,ALPK2,ALPL,ARRDC4,ATP1B1,BCL2,BDNF,BGN,CACNA1G,CAMK4,CCN2,CCND1,CD68,CDH2,CDK15,CEBPA,CEBPB,CEMIP2,CFD,COL1A1,CPT2,CTH,CYP24A1,DCLK1,DCUN1D3,DDIT4,DKK1,DNAJC6,EDN1,EFNB1,EN1,ENG,FGF5,FHL2,FN1,FOXM1,FOXQ1,GADD45G,GAP43,GPNMB,HAS3,HEY2,HHIP,IGF2BP1,IGFBP5,IL6,IRS2,IRX3,JAG1,JUN,KITLG,KLF4,LBH,LEF1,LGR5,LRRC17,LRRC32,MMD,MMP14,MSX2,NCAM1,NDNF,NEK6,NGFR,NR5A2,N…	1373 (20)
discodermolide		chemical drug			1.47e-14	BARD1,BLM,CCNB1,CCNB2,CDC20,CDC25A,CDC25C,CDK1,CDK2,CDKN1A,CHEK1,E2F2,ESPL1,FANCB,FANCM,GADD45A,KIF11,KIF23,PLK1,PLK4,PRC1,PTTG1,RAD51,RBL1,RFC3,RFC4,RFC5,TOP2A,WEE1	925 (7)
molybdenum disulfide		chemical reagent		0.75	1.77e-14	ABCA3,ACTA2,ADAMTS7,AKR1C1/AKR1C2,AKR1C3,APLP1,CCL2,CKB,CLIC3,COL12A1,COL16A1,COL1A1,COL5A1,COL5A2,COL5A3,CPNE7,CRYAB,CTPS1,CXCL8,DKK1,DMPK,DUSP6,FBN1,FN1,FSTL1,FTH1,FZD7,GPC4,GPNMB,GREM1,HMGA1,IFI44,IGFBP5,ITPR3,L1CAM,LAMA5,LBH,LIMCH1,LIMS2,LRRC17,LXN,MEGF6,MLPH,MYH10,NREP,PCDH10,PDGFRB,PLTP,PPME1,PPP1R14A,PXDN,RARRES1,SAA1,SCD5,SCG5,SLC2A1,SORT1,TENM2,THBS1,TINAGL1,TNFSF4,TNS1,TP53I11,TPM2
PGR	-9.391	ligand-dependent nuclear receptor		0.961	2.03e-14	ACSL1,AK4,AKR1C3,AR,ARNT,ATP1B1,BCL2L1,BTG1,BUB1,CA12,CCNB1,CCNB2,CCND1,CDC20,CDC6,CDH12,CDK1,CDKN1A,CDKN1C,CEBPA,CEBPB,CEBPD,CLDN7,CPT2,CSRP1,CTBS,CXCL8,DNAJB4,EDN1,EFNA3,ELL2,ESR1,FKBP5,FN1,FOS,FOXC1,GATA3,GLS,GPER1,GPR160,GPRC5A,GRB10,GRIA3,H19,HBEGF,HES1,HIF1A,HSPB11,ICAM1,IFI27,IFI44,IFI44L,IGFBP5,IRF7,IRS2,ITGA6,ITGB4,KCNG1,KLF4,KLF9,KRT18,LAMB2,MAD2L1,MSX2,MTSS1,MUC1,MX1,MYO10,NDRG1,NEDD9,…	1462 (22)
Rb		group	Activated	3.128	3.44e-14	AURKB,BIRC5,BUB1,CCL2,CCNA2,CCNB1,CCND1,CCNE1,CCNE2,CDC6,CDK1,CDK2,CDKN1A,CDT1,DHFR,DLX1,DLX2,DNMT1,E2F1,E2F2,ECT2,EZH2,FGFR2,FOXM1,GMNN,H19,HERC5,MAD2L1,MCM3,MCM4,MCM5,MCM7,mir-30 (includes others),MMP3,MYBL2,PLK1,POLD1,PPARGC1A,PTTG1,RBL1,RFC4,SOD2,TERT,TOP2A,TYMS	976 (15)
AREG		growth factor		-1.497	3.7e-14	ARHGAP11A,AURKB,BCL2,BCL2L1,BIRC5,BSG,C3,CCNA2,CCNB1,CCNB2,CCND1,CCNF,CDC20,CDC45,CDCA8,CDH11,CENPA,CENPF,CXCR4,EGR1,ELF3,ELK1,EMC10,EREG,FOS,FOXM1,H2BC21,H2BC4,HCAR2,HJURP,IL6,ITGB8,JUN,KIF14,KIF20A,MKI67,MYBL2,NIPAL4,PLAU,PLK1,PRC1,PTBP2,PTX3,RRM2,SSRP1,TNFAIP6,TOP2A	1368 (22)
NFKBIA	-0.973	transcription regulator		-0.995	4.34e-14	ACKR3,ADAMTS5,ADGRE5,AURKB,AXL,BCL11A,BCL2,BCL2L1,BTG2,BUB1B,C3,CARD10,CCL2,CCNA2,CCNB1,CCND1,CCNE2,CD40,CD82,CDC25A,CDC45,CDC6,CDH13,CDK2,CDKN1A,CEBPB,CEBPD,CFTR,CHI3L1,CITED4,COL5A2,CP,CRYAB,CTSB,CTSZ,CX3CL1,CXCL1,CXCL2,CXCL6,CXCL8,CXCR4,CYP7B1,DDIT3,DUSP6,ENPP2,ERAP2,EREG,FCGRT,FHL2,FN1,FOS,FOXC2,FOXF2,FOXM1,FZD7,GADD45A,GADD45G,GBP2,GCH1,GPR176,GPX3,GRK5,HES1,HIF1A,HMGA1,HOXB2,HOXB5,HOXB8,HSP…	1380 (15)
TMPRSS2-ERG		fusion gene/product	Inhibited	-2.042	4.42e-14	ADAMTS12,ADORA2B,ARHGAP28,ARRDC4,B3GNT3,BBC3,C15orf48,CALB2,CARD6,CBX2,CCNB1,CEBPB,CHAC1,COL27A1,COL5A1,CTH,DDIT3,DDIT4,DUSP8,DYSF,EREG,FOXP2,FRY,GDF15,GNB4,GSTP1,ID3,IFI44,IGF1R,IGFBP6,INHBA,KLF9,LAMA3,LFNG,LONRF2,LOXL2,LURAP1L,MAPK11,MEGF6,MME,MYEOV,NUPR1,OASL,OSBPL6,P2RY2,PCK2,PIM1,PLXNA2,PSAT1,PSPH,RNF144B,SAMD9L,SIGLEC15,THBS1,TLR2,TRIB3,TSPAN2,VEGFC,WNT5B,ZEB2	1141 (11)
JUN	2.68	transcription regulator		0.302	4.44e-14	ABCB1,ACAT2,ACTA2,AKAP12,ANGPTL2,ANXA1,APOE,AR,ARNTL2,ASNS,ATF3,AXL,BAK1,BBC3,BCL9,BDNF,BTG1,C3,CA3,CALM1 (includes others),CCL2,CCN2,CCN3,CCNA2,CCND1,CD68,CDC20,CDH11,CDK1,CDKN1A,CFD,CHGA,COL1A1,CTSL,CX3CL1,CXCL1,CXCL16,CXCL5,CXCL8,CYP17A1,DKK1,DNMT1,DUSP1,DUSP6,E2F7,EDN1,EREG,FLNC,FN1,FOS,FOXA2,FOXC1,FTH1,GADD45A,GAP43,GPT,GSTP1,HES1,HLA-B,HLA-G,HMGA1,HNRNPA2B1,HOMER1,HSPB2,ICAM1,ID2,IGF1R,IGFB…	1414 (16)
LY294002		chemical - kinase inhibitor		-0.218	4.6e-14	ABCA1,ABCB1,ACKR3,ACSM3,ACSS2,ACTA2,ADRB2,AKR1C1/AKR1C2,ALOX5AP,ANPEP,APOE,AR,ATF3,ATP2B1,AURKA,AXIN1,BAK1,BBC3,BCL2,BCL2L1,BDNF,BHLHE40,BICD1,BIRC5,BSG,BUB1B,CCL2,CCN2,CCNA2,CCNB1,CCND1,CCNE1,CDK2,CDKN1A,CEBPA,CEBPB,CKS2,CLDN4,COL1A1,CP,CST3,CTNNA2,CUBN,CXCL1,CXCL16,CXCL2,CXCL5,CXCL6,CXCL8,DDIT3,DHFR,DUSP1,DUSP6,EDIL3,EFNB2,EGR1,EGR3,ENTPD1,EREG,ESR1,FASN,FEN1,FLRT2,FN1,FOS,FOSB,FOXC1,FOXC2,FRK,…	1202 (15)
TCF4	-5.877	transcription regulator		-0.612	6.35e-14	ADAMTS9,ALCAM,ANGPTL4,ANXA6,APOBEC3G,ARHGAP4,ARHGEF6,ASF1B,BAG2,BARD1,BCL2L13,BEX3,BHLHE40,BIRC5,C15orf39,CADM1,CCNA2,CCNB2,CCND1,CD24,CD40,CD9,CDC20,CDCA3,CDH17,CDK1,CDKN1A,CDKN1C,CDKN3,CEBPA,CEP55,CIP2A,CKS2,CLSTN2,CSRNP1,DCT,DIMT1,DKK1,DPF2,DUT,EDEM1,EDN1,ELAPOR1,ENPP1,ENTPD1,ESCO2,EYA1,FAM111A,FN1,FOS,FRMD3,GMPR,GPR37,H1-0,HES1,HES7,HIF1A,HMGB2,HMMR,HOXB9,ID2,ID3,IDO1,IGF2BP1,IGFBP3,IGFBP5,IL…	1368 (23)
MYC	0.359	transcription regulator	Inhibited	-4.422	8.99e-14	ABCA1,ABCA7,ABCC3,ACSL4,ACSS1,ACTB,ADM,AFMID,AHCY,AKAP12,ALCAM,ALOX5,ANXA6,AQP1,AR,ARAF,ARHGAP22,ASNS,ATAD3A,AURKB,AXIN1,AXL,BBC3,BCL2,BCL2L1,BDNF,BIRC5,BMPER,BOP1,BUB1,BUB1B,CAMK2N1,CAPZB,CASP10,CBX4,CCNA1,CCNA2,CCNB1,CCNB2,CCND1,CCNE1,CCNE2,CD9,CDC20,CDC25A,CDC25C,CDCA7,CDH2,CDK1,CDK2,CDKN1A,CEBPA,CEBPD,CHEK1,CHRNB1,CKS2,CLDN7,CLIC4,CLPB,CNTNAP2,COL14A1,COL1A1,COL5A1,COL5A2,COL8A1,CPD,CPT1A,CPT…	1650 (21)
SP1	0.441	transcription regulator		0.495	1.1e-13	ABCA1,ABCB1,ACSL1,ACSS1,ACTA2,ACVRL1,ADD3,AFAP1L1,AKAP12,ALDH3A2,ALOX5,ALPL,ANK1,ANKH,APOE,AR,ASNS,ATF3,ATP2A3,BAG2,BBC3,BCL2,BDNF,BIRC5,CAT,CCL2,CCN2,CCNA2,CCND1,CD40,CDC25C,CDH2,CDK1,CDK2,CDKN1A,CEACAM1,CEBPA,CEBPB,CEBPD,CHGA,CHI3L1,CIITA,CKB,COL1A1,COL8A1,CRABP2,CRYAB,CTH,CXCL5,CXCL8,CXCR4,CYBRD1,CYP17A1,CYP7B1,DBF4,DHFR,DLC1,DMD,E2F1,EDA,EGR1,ENG,EPOR,EREG,ESR1,F10,FABP6,FASN,FGFR1,FN1,FOS,FO…	1511 (24)
E2f		group	Inhibited	-5.156	1.33e-13	BBC3,CCNA1,CCNA2,CCNB1,CCNE1,CDC25A,CDC25C,CDC45,CDC6,CDK1,CDK2,CENPO,DBF4,DHFR,DLEU2,E2F1,E2F2,FOXD3,GINS2,GMNN,H2AC11,H2AC4,H2AC8,H2BC11,H3C2,HIF1A,ITGA6,ITGB4,KNTC1,MAD2L1,MCM10,MCM2,MCM3,MCM4,MCM5,MCM6,MIR17HG,MYBL2,NASP,NUSAP1,OIP5,ORC1,PCSK1N,POLA1,POLA2,PRR11,RAD51,RBL1,RRM2,SERPINE1,SKA2,STMN1,TPX2,TTK,TYMS,UXT,WDR76,ZNF160	834 (11)
EGF		growth factor		0.065	1.52e-13	ACSL4,ALCAM,AMIGO1,ANGPTL4,ANPEP,AR,ARHGEF2,ATF3,AURKA,AURKB,BAK1,BBC3,BCL2,BCL2L1,BIRC5,BTG2,CCN2,CCNB1,CCND1,CCNE1,CDC25C,CDC42EP1,CDH11,CDH4,CDK1,CDK2,CDKN1A,CEBPB,CEBPD,CKS2,CLDN7,COL1A1,CXCL1,CXCL14,CXCL2,CXCL5,CXCL6,CXCL8,CXCR4,DDIT3,DNAI1,DPP4,DUSP1,DUSP6,E2F1,EDN1,EFNB2,EGR1,EGR3,ELF3,ELK1,ENAH,EREG,ERRFI1,ESR1,FASN,FGFR1,FN1,FOS,FOSB,FOXA2,FSTL1,GAB2,GADD45A,GAL3ST1,GATA2,GDF15,GFPT1,GPE…	1575 (16)
MAPK1	0.574	kinase		-1.036	1.57e-13	ACO1,ADAM12,AKAP12,ANGPTL4,ANPEP,ANTXR2,APOE,APOL6,AR,ARHGAP11A,ARSB,ATF3,ATP1B1,AURKA,BCL11A,BCL2,BDNF,BIRC5,BST2,CCL2,CCN2,CCNB1,CCND1,CCNF,CDH2,CDKN1A,CHST2,CRABP2,CRYBG1,CRYL1,CTNNA2,CTSB,CXCL8,DEPTOR,DNAH7,DNMT1,DOCK10,DSE,DUSP1,DXO,E2F1,EGLN3,EGR1,ESR1,FAM20A,FHL2,FLNC,FN1,FOS,FOSB,GATA3,GBP2,GLS,GMNN,GNG2,HERC5,HLA-B,HLA-DMA,HOMER1,IFI27,IFI44,IFIH1,IGFBP6,IGFBP7,IGSF9B,IL6,IRF7,IRS2,ISG20…	1335 (20)
Mek		group		-1.023	1.64e-13	ACP2,ANPEP,APOE,AXL,B3GNT5,B4GALT6,BCAM,BCL2L1,BIRC5,CCN2,CCND1,CDCA7,CDCP1,CDH2,CDKN1A,CPD,CPM,CRYAB,CXCL8,DCT,DDR1,DNMT1,DNMT3B,DSCC1,DSE,DUSP6,EDEM1,EGR1,EGR3,EPHB2,EREG,ESR1,ETV4,EXT1,FASN,FGFBP1,FGFR1,FOS,FOXD3,FUT11,GAP43,GBP2,GDA,GDF15,GPC1,GPER1,GPM6B,HIF1A,HMGA2,HOMER1,HRH1,ICAM1,ID2,IER2,IL6,IRF1,ITGA6,ITGB6,JUN,JUNB,KIRREL1,L1CAM,LAMA3,LAMB2,LAMB3,LAMC2,LMBRD1,MAF,MAFF,MANSC1,MDM2,MME,…	1287 (20)
bucladesine		chemical toxicant		0.933	2.05e-13	ABCA1,ABCA3,ACER2,ADGRL2,ADM,AIP,ALDH3A1,ANXA1,APOE,AR,BAMBI,BCL2,BDKRB2,BDNF,C1QL1,CACNA1G,CASZ1,CCND1,CD8A,CDH2,CDKN1A,CEBPB,CHGA,CHST2,CITED4,CLCF1,CPT1A,CRYAB,CXCL8,CXCR4,CYP17A1,CYP3A5,DMD,DNM1L,DNM2,DUSP1,DUSP6,EGLN3,EGR1,ENO2,ENPP1,EPHA4,ERRFI1,ETV4,EZH2,FAAH,FGFR1,FN1,FOS,FRRS1,FSTL3,GALNT14,GAP43,GCH1,GDF15,GEM,GSTP1,H19,HHIP,HS3ST1,ICAM1,IGF1R,IGFBP3,IGFBP5,IGFBP6,IL6,INHBB,IRAK2,IRS2,J…	1326 (19)
forskolin		chemical toxicant		-0.274	2.47e-13	ABCA1,ACER2,ACTA2,ACTB,ADAMTS16,ADGRL2,ADM,AIP,AKAP12,ALDH3A1,ALDOC,ALPL,ARHGEF5,ATF3,ATP1B1,BAMBI,BCL2,BDNF,BHLHE40,BIRC5,BTG2,C1QL1,CACNA1I,CALM1 (includes others),CARD10,CCL2,CCN2,CCNB1,CCNB2,CCND1,CD68,CD8A,CD9,CDH2,CDK16,CDKN1A,CDKN1C,CDKN3,CEBPB,CEBPD,CFTR,CITED4,COL1A1,CRYAB,CTSV,CXCL1,CXCL2,CXCL5,CXCR4,CYP17A1,CYP3A5,DCT,DDIT3,DDIT4,DHCR7,DNM1L,DUSP1,DUSP6,EBI3,ECM1,EDN1,EFNB2,EGLN3,EGR1,…	1241 (18)
HRAS		enzyme		-0.392	2.98e-13	ACTB,ACTG1,ADGRE5,ADM,ADRA2C,AFAP1L1,ALDH3A1,AMOTL2,ANXA3,ANXA6,ASNS,AURKA,AURKB,B3GNT5,BAK1,BCL2,BCL2L1,BIRC5,BTBD11,BTG2,CACNG8,CBX2,CCN2,CCNA2,CCNB1,CCND1,CCNE1,CD24,CDC25A,CDK1,CDK18,CDK2,CDKN1A,CEBPB,CEBPD,CFH,CHGA,CHST11,CLCF1,COL1A1,COL5A2,CPT1A,CRABP2,CRIM1,CSRP1,CTSB,CTSV,CTSZ,CXCL1,CXCL8,CYP24A1,DDIT3,DLL1,DLX1,DNER,DNMT1,DNMT3B,DPP4,DTYMK,DUSP1,DUSP6,E2F1,EFEMP1,EFEMP2,EFR3B,EGR1,EIF3I…	1294 (21)
HIF1A	-1.967	transcription regulator	Activated	2.4	3.08e-13	ABCB1,ACO1,ACTA2,ADAM15,ADM,ADORA2B,AKAP12,ALDOC,ALOX5AP,ANGPTL4,APLN,APOE,AQP4,AQP9,ASNS,AURKA,AXL,BCL2,BCL2L1,BGN,BHLHE40,BIRC5,CCN2,CCN3,CCND1,CD24,CDCP1,CDH2,CDKN1A,CLDN1,CTPS1,CXCL2,CXCL8,CXCR4,CYB5A,CYP2S1,CYP4F3,DDIT4,ECE1,EDN1,EGLN3,ENG,ENO1,ENO2,ENTPD1,EOLA1/EOLA2,EPOR,EREG,FAM13A,FAM162A,FHL2,FN1,FOS,FYN,GATA6,GPER1,H2AC17,H2AC20,H2AX,HES6,HIF1A,HIF3A,HILPDA,HOXA13,HUWE1,ID2,IGFBP3,IGFB…	1316 (21)
CDK4	-0.794	kinase			3.39e-13	ARMCX1,AURKA,CDC45,CDC6,CDCA2,CDCA7,CDCA7L,CDCA8,CDKN1A,CENPF,CENPH,CENPK,CENPN,CEP55,CIP2A,CLPB,CTNNA2,DDIAS,DHFR,DTL,E2F7,ENPP2,FAM83D,FZD7,GPC6,H2BC21,HJURP,KDM6B,KIF11,KIF20A,KIF20B,KIF2C,KIF4A,KNL1,LCORL,MAML3,MCM7,MELK,MFSD6,MMP3,MNS1,MORC4,MTFR2,MYT1,NCAPH,NT5E,PCLAF,PDLIM3,POLD3,RFC5,SATB1,SCG5,SPC25,TIGD1,TMEM17,TOR3A,TP53INP1,TPX2,UTRN,ZFP28,ZNF367,ZNF423,ZNF610	973 (17)
EGFR	0.869	kinase		0.834	3.47e-13	ACTA2,ACTB,ADGRL3,ANXA1,AR,ATAD3A,B3GNT5,BCAM,BCL2,BCL2L1,BIRC5,BTG1,CCL2,CCN2,CCNA2,CCND1,CD3EAP,CDCP1,CDK1,CDK2,CDKN1A,CEBPB,CHI3L1,COL1A1,COL5A2,COL8A1,CPM,CRYAB,CST3,CXCL14,CXCL5,CXCL8,CXCR4,DDIT3,DSG2,DUSP1,E2F1,E2F2,EDEM1,EFNB2,EGR1,EGR3,ELK1,EREG,ESR1,ETV4,FASN,FBN1,FOS,GADD45A,GPC1,GPER1,GPM6B,HBEGF,HIF1A,HMGA1,HMGA2,HMGB3,HNRNPA2B1,HNRNPD,HOXA7,HSPE1,ICAM1,IER2,IGFBP3,IGFBP5,IL13RA2,IL6,…	1396 (19)
paclitaxel		chemical drug		0.43	3.73e-13	ABCB1,ACKR3,ACTA2,ADORA2B,ALDH1L1,ALPK3,APC2,ARHGEF2,ASIC2,ATF3,BCL2,BCL2L1,BHLHE40,BIRC5,BTG2,CASP10,CCL2,CCN2,CCND1,CD40,CDA,CDC20,CDK18,CDK2,CDKN1A,CHAF1B,CXCL1,CXCL2,CXCL5,CXCL6,CXCL8,CYP2C8,CYP3A5,CYP4F3,DDIT3,DNMT1,DUSP6,EEF1E1,EGR1,ENPP2,EREG,FOXM1,G0S2,GAD1,GDF15,H2AX,HBEGF,HIF1A,HMGB3,HSF4,ICAM1,IDUA,IER2,IGFBP3,IL1RAP,IL6,ITGA6,ITPKC,JUN,KCNN4,KDM6B,KIF20A,KIFC3,LCP1,LLGL1,MAP3K1,MDM2,M…	1269 (14)
4-hydroxytamoxifen		chemical drug	Activated	3.982	4.13e-13	ABCB1,ANGPTL2,ATF3,BCL2,BCL2L1,BHLHE40,C3,CA2,CCN2,CCN3,CCNA1,CCND1,CDCA7,CDKN1A,CEBPA,CEBPB,CEBPD,CHST2,CLDN4,COL16A1,DDIT3,DDIT4,DUSP1,EDN1,EFEMP1,EGR1,EPOR,ERRFI1,ESR1,FADD,FGFR1,FOS,FOSB,FOXM1,HDGF,HOXD11,IER2,IGF1R,IGFBP3,IL6,IL7R,ITPRIP,JUN,JUNB,KRT19,MKI67,MT1A,NEDD9,NOTCH3,PDLIM3,PDZK1,PGR,PPARGC1A,PPP1R15A,PRKCH,PTPRH,PTTG1,RARA,RBP4,RPS6KA4,SERPINB9,SGK1,SLC25A4,SLC2A1,SNAI2,SPAG4,SPHK1…	1299 (18)
RB1		transcription regulator	Activated	3.849	4.23e-13	ACTB,ACTN2,ALPL,ASF1B,ATAD2,ATP1B1,ATP5F1A,AURKB,BAK1,BARD1,BCL2,BIRC5,BLM,BTG3,CCN2,CCNA1,CCNA2,CCNB1,CCND1,CCNE1,CCNE2,CDC25A,CDC25C,CDC6,CDCA5,CDCA7L,CDK1,CDK2,CDKN1A,CDT1,CEBPA,CELSR1,CENPK,CHAF1A,CHRNB1,CLIC4,COL5A1,CRADD,CXCL2,CXCL8,DDB2,DDIT3,DEK,DHFR,DMPK,DNAJC11,DNM1L,DNMT1,DPP3,E2F1,E2F2,E2F7,EGR1,EZH2,FAM111A,FANCA,FBXO5,FEN1,FN1,FOS,FOXC2,GLI2,GMNN,GMPS,GPR156,GPR160,GPR162,GPR176,GPR…	983 (16)
tamoxifen		chemical drug		1.496	6.18e-13	ACKR3,ADM,AGR2,ALDH3A2,AMBP,AQP1,AQP9,ASAH1,BCL2,BCL2L1,BDNF,BIRC5,BMP5,C3,CA2,CAT,CCNA2,CCND1,CDCA2,CDH11,CDH2,CDK2,CDKN1A,CEBPD,CENPK,CLIC3,COL1A1,CPE,CSAD,CXCL8,CXCR4,CYP3A5,DEPP1,DNMT3B,EPHA4,ESR1,ETV4,FADD,FAM83D,FANCI,FASN,FHL2,FN1,FNDC4,FOS,G0S2,GAP43,GDF15,GJB2,GPER1,H19,HES1,HIF1A,HOTAIR,HOXB7,HPN,IGFBP3,IL6,IRF1,ISG20,JUN,JUNB,KIF11,KIF2C,KIF4A,LDLR,LIF,LOXL2,LSS,MAFF,MDM2,MELK,MKI67,MX…	1436 (20)
fulvestrant		chemical drug	Activated	3.826	8.22e-13	ADRB2,ARAF,ASNS,AURKA,AXL,BAK1,BARD1,BCL2,BIRC5,BLM,C3,CA12,CCDC34,CCL2,CCNA2,CCNB1,CCND1,CCNE1,CDC20,CDC25A,CDK1,CDKN1A,CEBPD,CENPF,CHAF1A,CTH,CTSL,CYP17A1,DDIT4,E2F1,EGR1,EGR3,EPOR,ESR1,FEN1,FOS,FOXM1,GAB2,GADD45A,GJB2,GSTP1,GTSE1,GUCY1A1,GUCY1B1,H2AX,HES1,ICAM1,ID2,IGF1R,IGFBP5,INHBB,IRF1,JUN,KIF11,LDLR,LEPR,MCM2,MCM3,MCM5,MCM7,MMD,MUC1,NGFR,PGR,PLK2,POLA2,POLE,PPME1,PRIM1,PTGER3,PTTG1,RBL1,RE…	1462 (22)
SP2509		chemical reagent		1.629	9.56e-13	AR,ARAF,BCL11A,BDNF,BMP5,BUB1B,CAMSAP3,CCNA2,CCND1,CDCA7,CDH2,CDK16,CENPF,CNTN1,CNTNAP2,CRABP2,CSE1L,CTBP2,DEK,DNM3,DSG2,EFNA3,EFNB1,EFNB2,ELOVL6,EPHB3,ESR1,FEZ1,FGFR1,FN1,FOXC1,GAP43,GATA6,GDPD5,GLI2,HDGF,HMGA2,HMGN5,HNRNPA2B1,HNRNPD,HOXB9,HOXC8,IGF2BP1,IGF2BP2,IL1RAP,IRAK1,ISL1,KLF4,L1CAM,LEF1,LIN28B,LIN9,LMNB1,LOX,LTBP1,MAP2,MAPK12,MCM2,METRN,MICALL2,MKI67,NCAM1,NEFL,NEFM,NEK6,NPNT,NSD2,OLFM1,…
IGF1		growth factor		1.701	2.04e-12	ABCA1,ACSS2,ACTA2,ACTN2,ADM,ADORA2B,AKR1B1,AKR1C1/AKR1C2,ANPEP,AQP4,BAK1,BBC3,BCL2,BCL2L1,BDNF,BGN,BHLHE40,BIRC5,BSG,BTG2,CCN2,CCNA2,CCNB1,CCND1,CCNE1,CDK1,CDK2,CDKN1A,CEBPB,CEBPD,CGNL1,CHGA,COBL,COL16A1,COL1A1,COL5A2,CRYAB,CXCL6,CXCL8,CYP17A1,DCLK1,DDIT3,DDIT4,DMD,DUSP1,DUSP6,E2F1,EDN1,EFNB2,EGR1,ERRFI1,ESR1,ETV6,FASN,FBLN1,FGFR1,FN1,FOS,FOSB,FOXC2,FOXE1,FOXG1,GADD45A,GADD45G,GAP43,GATA2,GPER1,H…	1631 (17)
trans-hydroxytamoxifen		chemical drug		0.068	2.2e-12	ADGRA2,ADM,ANXA3,APOE,ARNT2,ASB9,BAK1,BRPF1,BTG1,CCNA2,CCNB1,CD24,CHI3L1,COL1A1,CTSL,CXCL8,DDIT4,DUSP1,EFNA1,EGR1,EGR3,EPB41L3,EPOR,FMN2,FN1,FZD8,GPRC5A,GSTP1,H2BC21,HIF1A,INHBB,INSIG2,ITGA2,KRT81,L1CAM,LAMB2,LOX,LOXL2,LOXL4,MATN2,MMD,MUC1,NDRG1,NR2F2,PDZK1,PLAU,PLK2,PLOD1,PLXDC1,PPP1R3C,PTGER3,PTPRM,PXDN,RAB31,RAP1GAP,RFC4,RND3,S1PR1,SERPINB9,SLC22A5,SLIT2,SNCG,SST,STAT1,STC1,STXBP1,TOP2A,TTC9,U…	1210 (12)
MYOD1		transcription regulator		-0.616	2.74e-12	ACHE,ACSL5,ACTA2,ARNT,ASB2,BCL2,BCL2L1,BNC1,BUB1B,CCL2,CCNB2,CCNE1,CDC20,CDC6,CDCA3,CDK1,CDK2,CDKN1A,CDKN1C,CENPE,CENPF,CEP55,CRYAB,CXCL14,CYP2S1,DEPDC1,DES,DHFR,DLGAP5,DMD,DUSP1,DYSF,E2F2,ENPP2,ESR1,ETV4,FAM83D,FOXM1,FSTL1,FYN,GADD45A,GADD45G,GINS2,HDAC11,HES6,HJURP,HSPB8,ID2,IGFBP5,INPP5K,JUNB,KIF14,KIF18B,KIF2C,KIF4A,KIFC3,KNL1,LIF,LMNB2,LZTS3,MKI67,MYO5B,NCAPG,NCAPH,NDC80,NUSAP1,PAX3,PBK,PCLA…	1223 (20)
AR	-4.019	ligand-dependent nuclear receptor		0.99	2.76e-12	ABCA1,ACBD7,ADM,AKR1C3,ALDH1A1,AR,ARMCX2,ATAD2,ATP5F1A,AVPR1A,BASP1,BCL2L1,BIRC5,BUB1,BUB1B,C3,CACNA1A,CCNA1,CCNA2,CCND1,CDC25C,CDCA5,CDCA7L,CDH11,CDH2,CDKN1A,CDT1,CEBPB,CENPE,CHRNB1,CIT,CLDN11,CLSTN1,CORIN,COX8A,CTSO,CYP17A1,DANCR,DDIT4,DEPDC1,DES,DHCR7,DISP2,DNAJB9,DNM1L,DSG2,EBP,EDN1,EGR1,ELMO1,EMB,ENO2,ERN1,ESPL1,ESPN,ESR1,FABP5,FEN1,FGFR2,FKBP5,GDF15,GSTM1,GSTP1,GUCY1A1,HIF1A,HSD17B3,ICAM1,I…	1544 (19)
EP400		other	Inhibited	-4.422	3.31e-12	CCNA2,CCNF,CDC20,CDC25A,CDC6,CDCA3,CDKN1A,CENPF,E2F1,E2F2,E2F7,FBXO5,FOXM1,H2AZ1,INCENP,MAPK12,MCM3,MCM4,MYBL2,NCAPG2,NEK2,PLK1,PSRC1,RBL1,SGO1,SKA1,SUV39H2,UHRF1	286 (7)
D-glucose		chemical - endogenous mammalian		0.531	4.19e-12	ABCA1,ABCB1,ACHE,ACSL1,ACSS1,ACTA2,ACTB,AKR1B1,ALDOC,ANLN,ANXA1,ANXA3,APLN,AQP1,ARNTL,ASNS,ATF3,ATP2A3,ATP2B1,ATP2B4,BBC3,BCL2,BCL2L1,BCL2L12,BVES,C3,CACNA1D,CAT,CBR3,CCL2,CCN2,CCNB1,CCND1,CCNE1,CCPG1,CDK1,CDKN1A,CDT1,CEBPA,CEBPB,COL1A1,CPD,CPT2,CTSB,CTSV,CX3CL1,CXCL2,CXCL8,CXCR4,DDIT3,DDIT4,DES,DMD,DTNA,DUSP1,E2F1,EDN1,EGR1,ELF3,ELOVL6,EMC10,ENO1,ENPP2,ERFE,EVA1A,FABP5,FASN,FN1,FOS,GABARAP,GCH1,…	1456 (18)
HDAC1	-0.571	transcription regulator		0.451	4.46e-12	ABCB1,AGTRAP,AKAP12,ALCAM,AR,ATF3,BAMBI,BBC3,BDNF,CCNA1,CCNA2,CCNB1,CCNB2,CCND1,CCNE1,CCNE2,CD1D,CDC25A,CDC25C,CDC6,CDK1,CDK2,CDKN1A,CDT1,CEACAM1,CEBPA,COL1A1,CXCL1,CXCL8,DAB2IP,DHFR,DUSP1,E2F2,EGR1,ESR1,FGFBP1,FN1,FOS,FOXM1,GSTP1,H2AX,HES1,IL6,ITGB4,KRT15,LGR5,MCM10,MCM3,MCM5,MCM7,MDM2,MME,MYBL2,NASP,NCL,NCR3LG1,NEXN,OSCAR,PAX2,PAX3,PDGFA,PLAU,PLK1,POU5F1,PPARGC1A,PPP2R2B,PRAG1,PTPN6,RAD54L,RBBP…	1343 (22)
IL1B		cytokine		0.577	5.19e-12	ABCC2,ABCC3,ACHE,ACTA2,ADAMTS3,ADAMTS5,ADM,ADORA2B,ADRB2,AKR1B1,ALDH7A1,ALPL,ANGPTL4,ANKH,ANXA1,ANXA9,APOE,APOL6,AQP4,ASIC3,ATF3,AVPR1A,BAMBI,BARD1,BBC3,BCL2,BCL2L1,BGN,BTG2,C3,CABP1,CASP10,CAT,CCL2,CCN2,CD40,CD82,CDH2,CDKN1A,CEBPA,CEBPB,CEBPD,CEBPG,CFTR,CHI3L1,CIITA,CMPK2,COL1A1,CP,CRYAB,CSRNP1,CTSB,CTSZ,CX3CL1,CXCL1,CXCL2,CXCL5,CXCL6,CXCL8,CXCR4,CYP3A5,DANCR,DDIAS,DDIT3,DDIT4,DNMT1,DPP4,DUSP1,E…	939 (13)
cisplatin		chemical drug		1.051	5.48e-12	ABCB1,ABCC2,ABCC3,ACADVL,ACTA2,ACTB,ADAP2,AGXT2,AHNAK2,AKR1C1/AKR1C2,ALDH1A1,ANK1,ANPEP,ANXA1,APOBEC3F,AQP1,ASNS,ASRGL1,ATF3,BAG5,BAK1,BBC3,BCL2,BCL2L1,BCL2L12,BCL2L13,BIRC5,BTG2,CABYR,CARD6,CAT,CCL2,CCN2,CCNB1,CCND1,CD68,CDC25A,CDCP1,CDK1,CDKN1A,CDKN1C,CEBPA,CES2,CHEK1,CLDN4,COL1A1,CP,CPT1A,CPT2,CTSB,CXCL14,CXCL5,CXCL8,DDB2,DDIT3,DDIT4,DEPDC1B,DGKE,DKK1,DNAH5,DUSP1,DUSP6,E2F1,E2F7,ECE1,EDN1,EFEM…	1553 (21)
U0126		chemical - kinase inhibitor		-1.444	6.5e-12	ABCB1,ACKR3,ACTA2,ADORA2B,ALDH1L1,ALPK3,ALPL,ANGPTL4,APC2,APOBEC3G,AQP1,ARHGEF2,ASIC2,ATF3,BCL2,BCL2L1,BDNF,BHLHE40,BIRC5,BMP6,C3,CCL2,CCN2,CCND1,CCNE1,CCNE2,CCNO,CDK18,CDK2,CDKN1A,CDKN1C,CEBPA,CEBPB,CEBPD,CFTR,CHAF1B,CHGA,CIITA,CLCF1,CLDN4,COL1A1,CXCL1,CXCL2,CXCL5,CXCL8,CYP24A1,CYP4F3,DDIT3,DES,DUSP1,DUSP6,EDN1,EEF1E1,EGR1,EGR3,EHF,ELOVL6,ENPP2,EREG,ERRFI1,ESR1,FASN,FGFR2,FKBP5,FN1,FOS,FOSB,G0S2…	1380 (21)
FGF2	-0.77	growth factor		0.558	1.07e-11	ACER2,ACTA2,ADAMTS5,ADGRL2,ADM,AKR1B1,ANGPTL4,ANPEP,AR,BAMBI,BBC3,BCL2,BCL2L1,BDNF,BGN,BIRC5,BTG2,C1QL1,CBFB,CCL2,CCN3,CCND1,CCNE1,CDC25A,CDH11,CDK2,CDKN1A,COL1A1,CRYAB,CTSL,CXCL2,CXCL6,CXCR4,DDIT3,DKK1,DLL1,DUSP6,EFNB2,EGLN3,EGR1,ELK1,ENO1,ENPP1,ENPP2,EPHA4,EPOR,EREG,ERRFI1,ETV4,FBN1,FGFR1,FGFR2,FN1,FOS,FRRS1,FTH1,GADD45A,GAP43,GCH1,GPNMB,GREM1,GRIA3,GRIN2C,HBEGF,HES1,HIF1A,ICAM1,ID2,ID3,IGF1R,I…	1255 (16)
mifepristone		chemical drug		-0.147	1.1e-11	ABCB1,ABCC2,ABCC3,ADAM15,ADM,AGR2,ALPL,ANXA1,APOE,AQP1,AR,ATF3,BCL2,BCL2L1,C3,CA2,CCL2,CCN2,CCND1,CDH2,CDKN1A,CEACAM1,CEBPB,CEBPD,CFTR,CHI3L1,CLDN7,COL5A2,CYP3A5,DDIT4,DKK3,DLC1,DUSP1,EFNB2,EGR1,EHF,EPHB3,FKBP5,FOS,FOXA2,FTH1,GSTM1,HBEGF,ICAM1,IGFBP3,IL13RA2,IL6,INHBB,IRS2,ITGA2,ITGB4,JAK3,JUN,JUNB,KLF13,KLF4,LAMA5,LAMB3,LAMC2,LDLR,LOX,LRP1,LSR,MAD2L1,MDM2,MME,MMP3,MUC1,MZF1,NDN,NDRG1,NOS3,NPY1R,…	1605 (19)
ERK		group		0.15	1.17e-11	ABCA1,ACSL5,ACTA2,APOBEC3G,AXL,BCL2,BCL2L1,BGN,BTG2,BTG3,CCL2,CCN2,CCND1,CCNE1,CD1D,CDKN1A,CEBPD,CKS2,CLDN4,COL1A1,CXCL1,CXCL2,CXCL6,CXCL8,DNMT3B,DUSP1,EDN1,EGR1,EREG,ESR1,EZH2,FN1,FOS,GDF15,GK,GPRC5C,HAS3,HBEGF,HEY2,HMGA1,HOMER1,ICAM1,IL6,INPP1,JAG1,JUN,JUNB,KRT18,LDLR,LIF,MAFF,MAL,MCAM,MMP14,MMP3,MUC1,MYLK,NDRG1,NFKBIZ,NOTCH3,ODC1,PECAM1,PLAU,POSTN,POU5F1,RARB,RGS4,RORC,RUNX2,SELL,SERPINE1,SFN,…	1275 (16)
PTEN	0.303	phosphatase	Activated	3.654	1.26e-11	ACSL1,ADM,AKR1C3,ALG3,ALOX5AP,ANXA1,AR,ARHGDIA,ATF3,ATP5F1A,AURKA,AURKB,BBC3,BCL2,BIRC5,BRIP1,BRPF1,BTG1,BTG2,C3,CA12,CA2,CA3,CA8,CBX4,CCNB1,CCNB2,CCND1,CCNE1,CD40,CDC20,CDC25A,CDH2,CDKN1A,CEBPA,CEBPB,CELSR1,CFD,CHEK1,CKS2,CLDN1,CLTC,CNNM4,COL5A2,COX8A,CSRP1,CTSB,CTSV,CTSZ,CXCL2,CXCL8,CXCR4,CYB561,DHFR,DRAP1,DUSP1,E2F1,EBP,EDN1,EFNB2,ELOVL6,EN1,ERRFI1,ESR1,EZH2,FASN,FGF5,FGFR1,FGFR2,FN1,FOS,FOXA2…	1461 (22)
actinomycin D		biologic drug		1.044	1.41e-11	ABCA1,ABCC2,ACTB,ADM,AR,ARHGEF26,AVPR1A,BBC3,BCL10,BCL2,BDNF,BIRC5,CASP10,CCL2,CCN2,CCND1,CDC25C,CDH2,CDKN1A,CPD,CXCL1,CXCL8,CYP24A1,DUSP1,EDN1,EGLN3,ERRFI1,FADD,FASN,FEN1,FGFR1,FN1,FOS,FTH1,GADD45A,GCH1,GDA,GSTP1,GUCY1A1,GUCY1B1,HBEGF,HIF1A,HMGA2,HOMER1,ID2,IGF1R,IGFBP5,IL6,IL7R,IRF1,IRS2,ITPR3,JUN,LMNB1,LTB4R,MAOA,MDM2,MMP3,NPM1,PAPPA,PERP,PLAU,PLAUR,PSRC1,PTGIS,PTH1R,PTX3,RAD51,RGS4,RRM2B,SERP…	951 (14)
INSR	4.37	kinase		0.04	1.42e-11	ACADS,ACADVL,ACSL1,ACSL4,ACSL5,ALDH2,AQP1,ARHGDIA,ARHGEF2,ARRDC3,ATF3,ATP2A3,ATP5F1A,ATP5PD,BIRC5,CCL2,CCN2,CCND1,CDC45,CDC6,CDK1,CDKN1A,CEBPA,CFL1,CPT1A,CPT2,CRAT,CSTB,CTSB,CTSV,CXCR4,DEK,DES,DHCR7,DLX1,DUSP1,EDN1,EGR1,EREG,ETFB,ETFDH,FASN,FBLN1,FEN1,FH,FLNC,FOS,FOXC2,GADD45A,GATA6,GCH1,GOT2,GRB10,H19,HBEGF,HELLS,HOXC8,HSD17B10,IDH1,IER2,IGF1R,IL6,INSIG2,INSR,ISL1,JUNB,KLF9,LCP1,LEPR,let-7,LRP10…	1338 (21)
APP		other		-1.001	2.11e-11	ABCA1,ABCA7,ACHE,ACTA2,ACTB,ACTG1,ACTN2,AK1,ALDOC,ANXA6,APOE,ARNTL,ARRDC3,ATP1B1,ATP5F1A,ATP5PD,AXIN1,AXL,BASP1,BBC3,BCL2,BCL2L1,BDNF,BMP6,BRPF1,BSG,C3,CA12,CAT,CCL2,CCN2,CCND1,CCNE1,CD40,CD68,CD82,CDH2,CDK1,CDK2,CDKN1A,CFH,CFL1,CKB,CLDN1,CLTC,CMPK2,COL13A1,CP,CRABP2,CRLF1,CRYL1,CTSB,CTSV,CXCL1,CXCL2,CXCL5,CXCL6,CXCL8,CXCR4,CYP26B1,DKK1,DLG4,DNM1L,DYNLL2,EDN1,EFHC2,EGR1,ELOVL4,EN1,ENG,ENO1,ENO2,E…	1231 (18)
HIC1	5.567	transcription regulator		-0.494	2.56e-11	ACKR3,ACTA2,ADORA2B,ADRB2,AHNAK2,AMIGO2,CA12,CA2,CCN3,CCND1,CCNE2,CDKN1A,CDKN1C,CXCL14,CYP24A1,CYP7B1,FHL2,INHBA,ITPR1,KAZN,LGALS8,LIF,MCAM,RIN2,SFXN3,SMPDL3A,SNAP25,SNAPC1,SOX9,TMEM47,TNFAIP8,TRIM16,TRIM16L,WDR6	670 (12)
tetradecanoylphorbol acetate		chemical drug		1.409	2.7e-11	ABCA1,ABCA7,ABCB1,ACHE,ACO1,ACSL4,ACSM5,ACTB,ADAM15,ADM,AMIGO2,ANGPTL4,ANXA1,APOBEC3B,APOBEC3G,AQP4,ATF3,ATP2A3,ATP2B4,AURKA,AURKB,AXL,B3GNT5,BAK1,BCAR1,BCL2,BCL2L1,BDNF,BIRC5,BLM,BMP6,BTG2,C3,CA11,CA2,CA8,CAT,CCL2,CCN2,CCNA1,CCNA2,CCND1,CCNE1,CD68,CDK1,CDK5R2,CDKN1A,CEBPA,CFTR,CHGA,CIITA,CLCF1,CLDN1,CPE,CSF2RA,CTSB,CTSV,CXCL2,CXCL6,CXCL8,CXCR4,CYP17A1,CYP24A1,DDIT3,DDIT4,DEK,DES,DNMT1,DTL,DUSP1,…	1372 (18)
DSCAM		other		0.493	2.95e-11	ARHGAP4,CEBPA,CNTN1,EFNA3,ELMO1,FRK,GADD45G,ID3,JAK3,KCNJ2,KLF4,KLF9,L1CAM,LHX2,MAP2,MICALL2,MYT1,NEURL1B,NGEF,NOTCH3,NRCAM,NREP,NTN4,NTNG2,PAX2,PDGFA,PLCB1,PLXNC1,PRKCH,ROBO2,SEMA3E,SFRP4,SLC1A1,SLC29A4,SNCAIP,SRGAP3,SYNGR3,SYNPO,SYT12,SYTL4,TAL1,TUBB3,TUBB4A,UNC5A,VGF
EP300		transcription regulator		0.526	4.08e-11	ACHE,ACTA2,ADAM12,AHI1,AKAP12,ANXA6,AR,ARID5A,BANK1,BBC3,BCL2L1,BDKRB2,BIRC5,CA12,CA2,CAMK4,CARD6,CCL2,CCND1,CCNE1,CDC25A,CDK2,CDKN1A,CEBPA,CKB,CPT1A,CPT2,CRABP2,CRIM1,CXCL8,CXCR4,DGKE,DHFR,DNAJB4,DUSP1,E2F1,EDN1,EGR1,EPHB2,EVI2A,EYA2,FASN,FN1,FOS,FTH1,GATA3,GFRA1,GNG2,H2AW,H4C6,HDAC11,HES6,HLA-B,HLA-G,ID2,ID3,IGF1R,IGFBP6,IL15RA,IL17RA,IL17RC,IL17RE,IL6,IL7R,ITGA6,JUN,LAMA3,LAMC2,LIG4,LIN28B,MAF…	1376 (22)
tazemetostat		chemical drug		1.014	4.25e-11	AR,ARAF,BCL11A,BDNF,BMP5,CAMSAP3,CCND1,CDCA7,CDH2,CDK16,CNTN1,CNTNAP2,CRABP2,CSE1L,CTBP2,DEK,DNM3,DSG2,EFNA3,EFNB1,EFNB2,ELOVL6,EPHB3,ESR1,FEZ1,FGFR1,FN1,FOXC1,GAP43,GATA6,GDPD5,GLI2,HDGF,HMGA2,HMGN5,HNRNPA2B1,HNRNPD,HOXB9,HOXC8,IGF2BP1,IGF2BP2,IL1RAP,IRAK1,ISL1,KLF4,L1CAM,LEF1,LIN28B,LIN9,LMNB1,LOX,LTBP1,MAP2,MAPK12,MCM2,METRN,MICALL2,NCAM1,NEFL,NEFM,NEK6,NPNT,NSD2,OLFM1,PAK3,PDGFA,PGR,PHF19,PLC…	711 (7)
Tgf beta		group	Activated	3.107	5.26e-11	ABCA1,ACTA2,ADAM12,ADGRE5,ANGPTL4,ANKH,AOC3,AXIN1,BAMBI,BASP1,BCL2,BCL2L1,BGN,BHLHE40,CCL2,CCN2,CCND1,CCNE1,CDH11,CDH2,CDK2,CDKN1A,CEBPB,CHST11,CIITA,COL12A1,COL1A1,COL5A1,CXCL2,CXCL8,CXCR4,DLX2,EDN1,ENG,F10,FN1,FOS,FSTL1,FSTL3,GATA3,GLI2,GREM1,HNRNPAB,ID3,IDO1,IGFBP3,IGFBP5,IL32,IL6,ITGA2,ITGA6,JAG1,JUN,JUNB,KDM6B,LAMA3,LARP6,LCAT,let-7,LIF,LOX,MAF,MAFK,mir-10,mir-30 (includes others),MMP14,MMP3…	1374 (16)
SNAI1	0.748	transcription regulator		-1.037	5.51e-11	ADD2,AXL,BAK1,BCL2L1,BMP5,CCL2,CCN2,CCND1,CCNE1,CDH2,CDH4,CDK2,CDKN1A,CFL1,CLDN1,CLDN4,CLDN7,COL1A1,CXCL8,DKK1,DPYSL3,ESPN,FASN,FLNC,FN1,FOS,FOXC2,GDF15,GLI2,HNF4A,ITGA2,KRT18,KRT8,L1CAM,LEF1,LIF,LIMA1,mir-10,MLXIPL,MMP14,MUC1,NES,OCLN,POU5F1,PTX3,RUNX2,SDC1,SERPINE1,SERPINH1,SLC29A1,SNAI2,SVIL,TF,TGFB1,TGFBR1,THBD,TMOD1,TWIST1,VILL,WASF3,WIPF1,ZEB2	1513 (22)
PTGER2	-3.086	G-protein coupled receptor	Inhibited	-5.131	5.54e-11	ASPM,AURKA,BUB1B,CCNA2,CCNB2,CDKN3,CENPE,CENPF,CEP55,CKAP2L,CKS2,CXCL8,CXCR4,DEPDC1,ECM1,ECT2,EGR1,H2AC4,H2AX,HUWE1,IL6,KIF11,KIF15,KIF18B,KIF20A,KIF22,KIF2C,MELK,MKI67,NEK2,NUF2,NUSAP1,PBK,PIM1,PLK1,PRC1,PTGER3,RACGAP1,SERPINE1,SPAG5,STIL,THBS1,TNFAIP6,TPX2,TROAP,TTK,VEGFA	1242 (18)
ATF4	0.764	transcription regulator	Activated	3.627	5.81e-11	ABCA1,APBA3,APOE,ARHGAP23,ASNS,ATF3,BBC3,BCL11A,CCL2,CDC42EP1,CDKN1A,CEBPB,CEBPG,CHAC1,CPOX,CPT1A,CTH,CXCL1,CXCL2,CXCL8,DDIT3,DDIT4,EDN1,FAM102A,FASN,FN1,FYN,GADD45A,GCH1,GDF15,GPATCH1,GRB10,HNF4A,IGFBP5,IGFBP7,IL6,IRAK1BP1,JAG1,JUN,KLF4,KLF9,LGALS3,MARS1,MRPS7,NDRG1,NUPR1,PCK2,PMP22,PPP1R15A,PRKDC,PRRX2,PSAT1,PSPH,PTX3,SARS1,SH3BP2,SLC1A5,SLC38A1,SLC6A9,SLC7A1,SNAI2,SNTB1,SOD2,SREBF1,SST,STAT3,T…	1090 (17)
estrogen		chemical drug		-1.574	6.66e-11	ABCA1,APOE,AR,AURKA,AXL,BARD1,BCL2,BDNF,BOP1,CCL2,CCN2,CCNB2,CCND1,CCNE2,CDC25A,CDC25C,CDKN1A,CFTR,CKB,COL14A1,COL1A1,COL5A1,CYP17A1,DHFR,DLG4,DNMT1,DUSP1,E2F1,EGR1,ESPL1,ESR1,FBLN1,FEN1,FN1,FOS,FOXA2,FTH1,GAP43,GJB2,GRIN2D,HBEGF,HIF1A,ICAM1,IDO1,IGF1R,IGFBP5,IGFBP6,IL6,JUN,JUNB,KCNH1,LDLR,LIF,MCM3,MCM4,MCM5,MCM7,MDM2,MSX1,MUC1,NAMPT,NFIL3,NGFR,NOS3,NR4A1,PGR,PIM1,PLIN4,POLD1,POLE,PRLR,PTGDS,PTMA…	1439 (19)
PELP1		other		-0.194	7.24e-11	ADRB2,AFF2,AHNAK2,ARMCX1,ASNS,AUTS2,BCL2L1,CASP10,CCNA1,CCND1,CDC42EP5,CDK2,CLIC3,COL12A1,CPNE1,CXCL1,CXCL8,CYSRT1,DOCK11,F12,FBN2,FMN2,FOS,FOXQ1,FYN,G0S2,GJB2,GLMP,IFI44,IKBKE,IL13RA2,KAT2B,KCNK2,KRT15,KRT81,LCP1,MGMT,MLPH,MRAS,MYADM,NDRG1,PI3,PPARGC1A,PRKCQ,PSAT1,PTK6,SAA1,SNCG,SRSF12,SYT7,TCN2,TGM2,TOX2	1309 (18)
imipramine blue		chemical drug	Activated	2.727	7.25e-11	AURKA,CCNA2,CCNB1,CCND1,CCNE2,CCNF,CDC25A,CDK2,CENPA,CENPE,CENPF,CENPK,E2F2,EXO1,FOXM1,FOXQ1,GADD45A,let-7,PLK1,PLK4,SOD2,SOX9,STMN1	561 (9)
RASSF1		other		0.609	8.89e-11	ABAT,ABCB1,ALDH1A1,AMIGO2,APOE,BCL2,BHLHE40,CCNA2,CCND1,CDH2,CDKN1A,COL13A1,CPE,CRABP2,CRIP2,CXCR4,DKK1,EFEMP1,EFNB2,EGR1,EPB41L3,ESR1,FOS,GDF15,H2BC4,HBEGF,HLA-DPA1,IGFBP3,KLF4,LIF,MAP3K5,MDK,MGMT,MRAS,MTUS1,PLK2,PROS1,RASGEF1A,RNF182,SOX9,TGM2,TMEM158,TP53INP1	1136 (20)
AHR	0.54	ligand-dependent nuclear receptor		-0.984	1.08e-10	ACTA2,ACTL6A,ADAMTS2,ADAMTS5,ADM,AFMID,ALDH2,ALDH3A1,ALOX5,ARNT,ATOH8,ATP2B1,BTG2,CAMK2N1,CBR3,CCNA2,CCNB1,CCND1,CCNE1,CCNF,CDC25C,CDH2,CDK1,CDK2,CDKN1A,CEBPA,CERS1,CHD7,CHST2,COL12A1,COL13A1,COL14A1,COL16A1,COL1A1,COL27A1,COL5A1,COL5A2,COX8A,CYP17A1,CYP2C8,CYP2S1,DHFR,DNAJB1,DUSP6,E2F1,EBF1,EDN1,EFEMP1,EGLN3,ENO1,ENPEP,ENTPD1,ESR1,FBN2,FGFR2,FN1,FOS,FZD7,GADD45A,HES1,HEY2,HIF1A,HSP90AA1,HUNK,IDO…	1474 (21)
SOX2		transcription regulator		0.098	1.1e-10	ABCC3,ABCC6,ABTB2,AFAP1L2,ALDH1A1,ALOX5,AQP4,ATF3,AXIN1,BCL2L1,BHLHE40,BIRC5,BMP6,BMPER,C1QL1,CCAT1,CCN2,CCND1,CD9,CDH2,CDKN1A,CEMIP2,CHST3,CLDN11,CLDN7,COL1A1,CRABP2,CXCL14,CXCR4,DKK1,DKK3,DLL1,DLX1,DLX2,DNM2,DNMT1,DNMT3B,DOCK10,DSP,DUSP1,EFEMP1,ELF3,EN1,EPB41L2,ETV4,EVPL,FAM107B,FGF5,FOS,FOXA2,FOXD3,FOXE1,FOXF1,FUT4,FYN,GAB2,GAL3ST1,GATA2,GATA3,GATA6,GBP4,GLI2,GOLGA6A (includes others),H19,HHAT…	1364 (22)
KDM5B	-0.367	transcription regulator	Activated	3.233	1.23e-10	AURKA,BUB1B,CCN2,CCNA1,CCNB1,CCND1,CCNE1,CD2BP2,CDCA3,CDK1,CLCF1,CLDN1,CYB5A,DDIT3,DLGAP5,E2F1,ECT2,EGR1,ESR1,FABP5,FBXO5,FGFR2,GADD45A,GJB2,HACD1,HMMR,HSD17B8,ISL1,IVNS1ABP,KIF2C,let-7,LIMCH1,MCAM,MCM2,MCM3,NCAPH,NDC80,NEDD9,NEFL,NMB,NOL3,OIP5,PBK,PDE3B,PGR,PRLR,PSD3,REEP1,RNASET2,SNRPD1,SOX9,TAL1,TGFB1,TOP2A,TTK,XBP1	1275 (18)
NFkB (complex)		complex		-0.646	1.24e-10	ABCB1,ACKR3,ADAMTS9,ADM,ADORA2B,ADRA2C,ALDH7A1,ANXA13,APOE,AQP1,ATF3,B3GNT5,BAG2,BAK1,BAMBI,BBC3,BCL11A,BCL2,BCL2L1,BDNF,BIRC5,C3,CARD10,CBR3,CCL2,CCN2,CCNB1,CCNB2,CCND1,CD40,CD82,CDKN1A,CEBPB,CEBPD,CFTR,CIITA,CITED4,CLCF1,CLEC4E,CRADD,CX3CL1,CXCL1,CXCL2,CXCL5,CXCL6,CXCL8,CXCR4,CYLD,CYP3A5,DDIT3,DTX3,E2F7,EDN1,EFNA1,EGR1,EHF,ELF3,ELK1,ELL2,ENPP1,ERAP2,FABP5,FABP6,FGF5,FN1,FOS,FOXF1,FTH1,G0S2,GAD1…	1260 (13)
dihydrotestosterone		chemical - endogenous mammalian		-0.654	1.28e-10	ABCA1,ACADVL,ACKR3,ACTB,ADM,APOE,AQP1,AR,ATAD2,BASP1,BCAR1,BCL2,BCL2L1,BGN,BMPR1B,BRIP1,BTG2,BUB1B,C1orf21,CA3,CACYBP,CCN2,CCNA2,CCNB1,CCND1,CCNE1,CDC20,CDC6,CDCA7,CDH2,CDK2,CDKN1A,CEBPA,CHI3L1,CNTNAP2,COL5A2,COL5A3,CPT1A,CX3CL1,CYP17A1,DDIAS,DEPDC1,DLG4,DPP4,DTL,EFNA1,EGR1,ENO1,ESR1,EZH2,FAM111B,FASN,FGFR1,FKBP5,FN1,FOS,FOXE1,FOXP2,FOXQ1,FRK,FTH1,G0S2,GAP43,GPRIN2,GPX3,GRB10,GSTP1,H3C12,HERC3,HI…	1660 (22)
GLI1		transcription regulator		1.906	1.61e-10	ACADVL,ASPM,BCL2,BCL2L1,BNC1,CCL26,CCND1,CD24,CDH11,CDK2,CDKN1A,CMPK2,COL1A1,DKK1,EGR3,ELAVL2,EMB,FOXA2,FOXC2,FOXL1,FOXM1,GATA6,GLI2,GPER1,GRIA3,HEY2,HHIP,HOXA5,HUWE1,ID2,IDS,IGFBP6,IGFBP7,IL6,IMPA2,JAG2,KLF4,KRT15,KRT19,LZTS1,MAN1C1,MAPK11,MEST,MNX1,MRPS6,NDRG2,NES,NIPAL2,NPDC1,NR2F2,NREP,PAX2,PDGFA,PHLDA2,PIM1,PLOD1,PLXDC1,POU5F1,PSTPIP2,PTH1R,RAB34,RHOB,RNASEL,RPS6KA1,RRAS2,RUNX2,SCD5,SDHA,SES…	1499 (26)
BRD4	0.373	kinase	Inhibited	-2.127	1.64e-10	ABLIM1,ACSL5,ACSM3,ACTA2,AURKB,BCL2,BCL2L1,BDH1,BHLHE40,CCNA2,CCND1,CDC25A,CDC6,CDCA5,CEBPA,COL1A1,COL5A1,CXCL2,CXCR4,DDIT3,ETV6,FBN1,FN1,FOS,GALNT14,GTF3C6,HOTAIR,ICAM1,ID2,IL7R,IRF1,JARID2,KAT2A,KCNQ5,KIF23,LIN28B,LOX,LOXL2,MAL,MANEAL,MAP3K1,MCM3,PDGFA,PDGFRB,PIM1,PIM2,PLAU,POLE2,POLR3G,RAI14,RRM2,SLC16A6,SLC16A9,SRM,THBS1,TOP2A,WNT5A,XBP1	1371 (23)
aspirin		chemical drug		0.777	1.66e-10	ABCA1,ACVRL1,ADM,ADRB2,AFAP1L1,AKAP12,APLN,AR,ARNTL,BCL2,BCL2L1,BDNF,BIRC5,BMP6,CADM1,CCL2,CCND1,CD40,CDK2,CDKN1A,CX3CL1,CXCL1,CXCL8,CXCR4,CYB5A,DDIT3,DLC1,DLG4,DPP4,EFNA1,EFNB2,ENG,FBN1,FOXF1,GDF15,HBEGF,HILPDA,ICAM1,IDO1,IGFBP3,IL18,IL6,ITGA2,ITGA6,ITPKB,KITLG,LAMA3,LIFR,MCAM,NGFR,NPR1,OCLN,PDGFRB,PECAM1,PMP22,POSTN,PTGER3,PTGS1,SELL,SERPINB9,SMURF2,TGFB1,THBS1,TLR3,TRPC3,TYMP,VCAM1	1239 (18)
RELA		transcription regulator		-0.028	1.68e-10	ABCB1,ACTA2,ADAMTS5,ALCAM,ALOX5AP,ALPK2,APOE,AR,ARHGDIB,BBC3,BCL10,BCL2,BCL2L1,BHLHE40,BIRC5,BTG2,C3,CCL2,CCN2,CCND1,CD40,CDKN1A,CEBPB,CEMIP2,CFTR,CHI3L1,CIITA,COL1A1,CRYAB,CTSB,CX3CL1,CXCL1,CXCL2,CXCL5,CXCL6,CXCL8,CXCR4,CYP17A1,DDIT3,DGCR6/LOC102724770,DNMT1,DNMT3B,DUSP1,E2F1,EDN1,EGR1,EHF,ELF3,ELMO1,ERAP2,FABP6,FCGRT,FMN2,FN1,FOS,FOSB,GCH1,GDF15,GLI2,GNPAT,GPRIN3,GRK5,HES1,HIF1A,HLA-B,HNF4A,ICA…	1260 (13)
IGF2		growth factor	Activated	2.048	1.88e-10	ARHGDIA,ARHGEF2,BIRC5,CCN2,CCND1,CDC45,CDC6,CDK1,CDKN1A,CTSV,CXCR4,DDIT3,DHCR7,DLX1,DUSP1,EGR1,ELOVL6,EREG,FEN1,FN1,GADD45A,GATA6,GCH1,H19,HBEGF,HELLS,HIF1A,IDH1,IER2,IGF1R,IGFBP3,IGFBP5,IGFBP6,IL6,JUNB,KLF9,MCM2,MCM4,MCM5,MCM7,MDM2,MMP3,MNT,MXI1,MYBL2,NDRG1,PIK3R1,PIM1,PRIM1,PRKCQ,PSPC1,RAD51,RAD51AP1,RHOB,RRM1,RRM2,SATB1,SERPINE1,SEZ6L2,SKAP2,SREBF1,TRAIP,UHRF1,ULK2,VEGFA	1315 (20)
LDLR	1.078	transporter		-0.254	1.91e-10	A1CF,ABCA1,ALCAM,ANLN,APOE,AURKA,AURKB,BCL2L1,BGN,BIRC5,BUB1B,CCL2,CCNA2,CCNB1,CCNB2,CCND1,CCNE2,CD40,CD68,CDCA3,CDK1,CDKN1A,CEBPA,CENPA,CENPF,CLEC4E,CLSPN,CX3CL1,CYP7B1,DDIT3,DUSP1,E2F7,EBI3,EGR1,ELOVL6,FABP5,FAM71A,FASN,FOXM1,GADD45G,GPT,HELLS,ICAM1,IL6,IRF7,KIF20A,KIF23,KIF2C,KIF3C,KIF4A,KNL1,KNTC1,LDLR,LRP1,MKI67,MMP14,MSX2,NOS3,NPC1L1,NUSAP1,PCK2,PKIB,PLAU,PLK1,PLTP,PPARGC1A,PPP1R15A,PRC1,RA…	1186 (18)
FOS	4.073	transcription regulator		0.183	2.02e-10	ABCB1,ACTG1,ADAM12,ADD2,AKR1C3,AMIGO1,ANK3,APLN,ARNT,ARNTL2,ATF3,BCL9,BDNF,C3,CA2,CADM1,CASZ1,CAT,CCL2,CCN2,CCNA2,CCND1,CCNE1,CD68,CDH11,CFD,CHGA,CHI3L1,CLIP1,COL16A1,COL1A1,CRABP2,CTH,CTSB,CTSV,CXCL16,CXCL8,CYP17A1,DAPK2,DNMT1,E2F7,EDN1,EEA1,EGR1,ELOVL6,EMB,ENAH,ENO1,EREG,FASN,FBN1,FLRT2,FMN1,FN1,FOS,FOSB,FOXC1,FSTL1,FTH1,FZD3,GPER1,GPSM2,GSTP1,HLA-B,HMMR,HSD17B10,HSPB8,ICAM1,IGFBP5,IGFBP6,IL6,I…	1295 (17)
NRG1	-1.281	growth factor		-0.153	2.03e-10	ABCA1,ACHE,AMOTL2,AR,ARHGEF2,AXL,BAK1,BCL2,BCL2L1,CCN2,CCND1,CCNE1,CDC20,CDC42EP1,CDH4,CDKN1A,CKS2,COL1A1,COL4A3,CRIM1,CXCL6,CXCL8,CXCR4,DDIT3,DUSP1,DUSP6,E2F1,EDN1,EGR1,EGR3,ELF3,ERRFI1,ETFB,FABP5,FN1,FOS,FOSB,FSTL1,G3BP1,GAD1,GATA2,GDA,GLS,GPER1,GPX3,GRIN2C,HES1,HIF1A,HMGA1,HMMR,IER2,JUN,JUNB,L1CAM,LIFR,MAF,MGLL,MNX1,NDRG1,NR4A1,NRG1,NRG3,PDGFA,PGR,PLAU,PLAUR,PMP22,POU5F1,PRKG2,SDHA,SERPINE1,SG…	1292 (18)
TAZ		enzyme		1.367	2.17e-10	ADAMTS5,ADRB2,AHNAK2,ALDOC,AMOTL2,ANXA1,AOX1,ARNT2,AXL,BASP1,BDNF,CAMK2N1,CCL2,CCN2,CDH2,COL1A1,COL5A1,COL5A2,DUSP1,EDN1,ENPP2,FN1,H2AX,HIF1A,IDH1,LCP1,LDLR,LOX,LOXL2,PGM1,PLK2,PPP1R3B,PTX3,RGS4,RUNX2,S1PR1,SCG5,SEMA3C,SERPINB7,SERPINE1,SLC2A1,SNAPC1,TGFB1,UGDH,UPP1,VEGFA	883 (16)
Hdac		group		-1.541	2.32e-10	ADGRL3,ATF3,BCL2,BCL2L1,BDNF,BIRC5,CCND1,CDK5R2,CDKN1A,CRABP2,CSF2RA,CX3CL1,CXCL8,CXCR4,CYP24A1,DDIT3,DKK3,DLL1,DNMT3B,EDN1,EGR1,EGR3,EYA1,EZH2,FOS,GAD1,GATA3,GLI2,HIF1A,HLA-DRA,HNRNPAB,HOXD11,IGFBP3,IL6,IRX3,JUN,KLF9,let-7,LHX1,LIN28B,MGAT5B,MMP14,MXD1,MYBL2,NPNT,NR4A1,ONECUT2,OSR1,PBX1,PKHD1,PPARGC1A,RARB,ROBO2,RORC,RRM2B,SEMA3C,SMO,STX1A,TBX3,THBS4,TIMELESS,TNFSF4,ZEB2,ZNF160	1391 (22)
TWIST1	-9.052	transcription regulator		0.128	2.32e-10	ACTA2,ALCAM,ALDH1A1,AR,ASPM,AXL,BCL2,C1QTNF1,C3,CBX2,CCL2,CD40,CDH2,CDKN1A,CELSR1,CHI3L1,CLDN4,COL1A1,CXCL8,DKK3,DPYSL3,EFNB2,ESR1,EZH2,FAT4,FBN2,FCGBP,FGFR2,FN1,FOS,FOXC2,GPC1,HEG1,HOXD10,IGFBP5,IL6,KCNN4,LRG1,mir-10,MME,MRC2,NCAM1,NT5E,OLFML3,OSGIN1,PCOLCE,PDZD2,PRRX2,PTPRU,PXDN,RUNX2,SEMA5A,SLC29A1,SNAI2,SPHK1,SPOCK2,TF,TGFB1,TLL2,UNC5B,VCAN,VEGFA,YBX1,ZEB2	1366 (25)
DSCAML1		other	Activated	2.16	2.4e-10	ANK3,ARHGAP33,BMP6,CNTN1,DCLK1,DNER,FRK,GADD45G,ID3,JAK3,KCNJ2,KLF4,KLF9,MAP2,MICALL2,MYT1,NGEF,NOTCH3,NRCAM,NTN4,NTNG2,PAX2,PCDHB2,PDGFA,PLCB1,PLXNA4,PLXNC1,PRKCH,RARB,RIMS1,RIMS3,ROBO2,SHANK1,SLC29A4,SNAP91,SNCAIP,SOX6,SRGAP3,TUBB3,TUBB4A,UNC5A,VGF
ritonavir		chemical drug		1.381	2.75e-10	ABCB1,ABCC2,ACAT2,ATP2B1,BCL2L1,BIRC5,CDCA7L,CEP135,CFL1,CRYAB,CXCL8,CYP2C8,CYP3A5,DHCR7,ECT2,ELK1,FGFBP1,GBP2,GRK3,HMGB3,HMGN2,HMMR,HUNK,ICAM1,IFRD1,IKBKE,IL6,KIF14,KITLG,LAMA3,LDLR,MME,NCAPH,NEIL3,NOS3,NUF2,PADI2,PNRC2,PYROXD1,RACGAP1,SC5D,SCD,SIRT6,SKA3,SREBF1,STIL,TGIF2,TMEM140,TSC22D3,UGT1A1,UGT1A10 (includes others),UGT1A6,USP13,VCAM1,VEGFA,WNT5B,XRCC5	1297 (21)
NR3C1	1.015	ligand-dependent nuclear receptor	Activated	2.264	2.96e-10	ABCA1,ACTB,ACTN2,ADM,ALOX5AP,AMIGO2,ANGPTL4,ANXA1,APOE,AQP1,ATP1B1,BAG2,BARD1,BCL10,BCL2,BCL2L1,BDNF,BHLHE40,BTG1,C1QTNF1,CACNA2D3,CARD10,CARD6,CASP10,CAT,CBX4,CCL2,CCND1,CDKN1A,CDKN1C,CEBPA,CEBPB,CLCF1,COL1A1,COL5A1,COQ8B,CORO2A,CPEB4,CPS1,CRABP2,CRYAB,CSRNP1,CXCL2,CXCL8,CXCR4,CYP2C8,CYP3A5,DAPK2,DCAF12L1,DDIT4,DNAJC15,DNER,DPF2,DPP7,DUSP1,DUT,DYNLL2,EDN1,EFNA1,EGR1,ERN1,ERRFI1,ETNK2,FADD,FKBP5,…	1156 (13)
STAT3	1.085	transcription regulator		-0.9	3.62e-10	ACTA2,ADM,ALDH1A1,ANGPTL4,ARNTL2,BAK1,BCL2,BCL2L1,BIRC5,BST2,CAT,CCL2,CCN2,CCNB1,CCND1,CCNE1,CD40,CD9,CDC25A,CDH2,CDK1,CDKN1A,CEACAM1,CEBPA,CEBPB,CEBPD,CHEK1,CHI3L1,CIITA,CMPK2,COL1A1,COL5A1,CTSB,CTSL,CX3CL1,CXCL2,CXCL6,CXCL8,CXCR4,DANCR,DDIT3,DKK1,DLL1,DNM2,DNMT1,DNMT3B,DPP4,DTX3,E2F7,ECT2,EDN1,EGR1,EGR3,ENPP2,ESR1,FASN,FN1,FOS,FUT4,GADD45A,GADD45G,GAP43,GATA3,GBP2,GLIPR1,HAVCR1,HERC5,HIF1A,HLA-…	1232 (15)
hydrogen peroxide		chemical - endogenous mammalian	Activated	2.871	4.06e-10	ABCB1,ACAT2,ACTA2,AKR1C1/AKR1C2,ALOX5,ANKRA2,AR,ATF3,AURKA,AVPR1A,BAK1,BBC3,BCL2,BCL2L1,BIRC5,BSG,BTG2,BUB1,BUB1B,CAT,CCL2,CCN2,CCNA2,CCNB1,CCND1,CCNF,CD68,CDC25C,CDC6,CDH13,CDK1,CDK2,CDKN1A,CEBPG,CFD,CHEK1,CLDN7,COL1A1,CRYAB,CST3,CTSB,CXCL6,CXCL8,CXCR4,DDIAS,DDIT3,DDIT4,DHCR7,DHFR,DKK1,DNAJB1,DNMT1,DUSP1,DUSP8,DUT,EDN1,EGR1,ENG,ENPP2,EXOSC9,EZH2,FASN,FN1,FOS,FOXM1,FTH1,GADD45A,GDF15,H2AX,HBEGF,H…	1341 (18)
NGF		growth factor		1.668	4.76e-10	ACER2,ACHE,ADGRL2,ADM,APOBEC3G,ASIC2,ASIC3,ATF3,BAMBI,BBC3,BCL2,BCL2L1,BDNF,BTG2,C1QL1,CCND1,CD40,CDK1,CDK2,CDKN1A,CRYAB,DHX9,DLG4,DUSP1,DUSP6,E2F2,EGLN3,EGR1,ELK1,EPHA4,ERRFI1,ETV4,FOS,FRRS1,GADD45A,GAP43,GCH1,GRIN2B,GUCY1A1,GUCY1B1,ITGA2,JUN,JUNB,KCTD11,KIF3C,LDLR,LIFR,LRP1,MAFK,MAP2,MMD,MMP3,MT1A,NGFR,NR4A1,PLAUR,PLK2,PPP2R2B,PPP2R2C,RGS4,SCN2A,SCN9A,SH3RF1,SLC40A1,SLC41A2,SMIM3,SNAP25,SORT1,S…	1126 (17)
troglitazone		chemical drug	Activated	3.279	5.55e-10	ABCA1,ACADS,ACSL1,ACSL6,ACTA2,ANGPTL4,AR,ATF3,ATP2B1,BAK1,BCL2,BCL2L1,BIRC5,C3,CCL2,CCNB1,CCND1,CDC25A,CDCA7L,CDK2,CDKN1A,CEBPA,CEBPD,CEBPG,CEP135,CFD,CFL1,CHCHD10,CIB2,CIITA,COL1A1,CPT2,CRYAB,CXCL1,CXCL5,CXCL6,CXCL8,CYP3A5,DDIT3,E2F1,E2F2,ECT2,EGLN3,EGR1,ELK1,ENO2,FABP5,FASN,FN1,FOS,G0S2,GADD45A,GBP2,GDF15,GRK3,HLA-DRA,HMGB3,HMGN2,HMMR,HUNK,ICAM1,IFRD1,IL13RA2,IL6,ITGA6,JUN,KIF14,KL,KLF4,LAMA3,L…	1252 (17)
CASR		G-protein coupled receptor	Inhibited	-3.047	5.59e-10	ABCC2,AGR2,ANLN,BCL2,BCL2L1,BIRC5,BUB1B,CCNB1,CCND1,CDC20,CDC45,CDT1,CENPA,CENPH,CHAF1A,CHAF1B,CLIP1,EDN1,EGR1,EZH2,FEN1,GADD45A,GADD45G,GATA3,GATA6,H2AZ1,IGFBP3,IGFBP5,INCENP,KIF11,KIF22,LBH,MAD2L1,NASP,NCAPD2,NDUFV2,NEDD9,NUPR1,NUSAP1,ODC1,PDLIM2,PPP1CA,PRC1,PTTG1,RAD51AP1,RNF144A,SERPINA1,SLC7A7,SPAG5,THBD,TK1,TLR2,TPX2,TYMS,VEGFA	1050 (20)
ZNF217	-0.669	transcription regulator		-0.6	6.23e-10	ADM,AGR2,ANK3,ASF1B,ATAD2,CCL2,CCNE2,CENPK,COL8A1,FRK,GAD1,GPRC5A,HOXC6,IGFBP3,KCNK2,KRT18,LYPD1,NEFL,NLGN1,NMNAT2,NMU,NRXN3,PAK3,PKP2,RGS20,SEC14L2,SH3RF2,SLC6A15,SOCS2,ST3GAL6,STRA6,TP53TG1,VSNL1,WNT5B,ZHX2,ZNF367,ZNF616
gefitinib		chemical drug		-0.283	6.26e-10	ALDH1A1,AURKA,AURKB,BCL2,BCL2L1,BIRC5,BTG2,BUB1,C3,CCL2,CCNB1,CCND1,CCNE1,CCNE2,CCNF,CDC25C,CDC6,CDH2,CDK2,CEBPB,CEBPD,CHEK1,COL1A1,COL8A1,CTSB,CXCL2,CXCL8,DHFR,ECT2,EFNA1,EGR3,ETV4,FGFR2,IGFBP5,ITGA2,KIF11,KIF23,KRT19,LIFR,MAFF,MCM3,MCM8,MKI67,MMP3,MTBP,NRP2,OIT3,PLAUR,PPP2R2B,PRC1,PRKCG,PTTG1,RBL1,RHOB,SLC2A3,SMO,STAT1,TLR2,TOP2A,TP53INP1,TRAF1,TWIST1,VEGFA,VILL,WNT5B,XRCC2	1327 (22)
LMO2		transcription regulator		-0.445	6.99e-10	ACTB,ADAMTS9,ADCK2,ANXA1,ATP8A2,BBC3,BCL11A,BCL2,BCL9,CAT,CDH13,CDKN1A,CLDN4,CLEC4E,CPSF7,CSF2RA,CSTB,DAB2IP,DACT3,DHX58,DLX1,DPP4,DUSP15,DYRK4,EFEMP2,EGLN3,ENG,ENO2,ENTPD6,EPHB4,FBLN1,FTH1,GATA3,GRB10,GTSE1,HHEX,HOXA5,HOXA7,ICOSLG/LOC102723996,IFIH1,IL1RAP,IL34,IRAK1,IRS2,ITGAE,JARID2,LEF1,LPIN2,MAP3K1,MAP3K5,MDK,MGLL,MYH10,NDN,NDRG1,NLRC5,NLRP1,NOTCH3,NT5E,OXCT1,PAG1,PBX1,PDZD2,PIM2,PTTG1,RAB11…
FSH		complex		0.477	7.68e-10	ACP2,ACTA2,ACTB,ADAMTS16,ADM,AKAP12,ALDH3A2,ALPL,AMOTL2,APLN,AR,ARHGEF5,ATP2B1,AXL,BCL11A,BDNF,BMPR1B,BTG2,CAMK4,CARD10,CCN2,CCND1,CDH2,CDK16,CDKN1C,CENPI,CLIP1,CPE,CTSV,CX3CL1,CXCR4,CYP17A1,DHCR7,DNAJB9,DUSP1,EFNA1,ELL2,EREG,ESR1,FGFR1,FKBP5,FLNC,FOS,FOSB,FOXG1,GATA6,GEM,GK,GPER1,GPRC5A,GRK5,HDAC5,IGF1R,IGFBP3,IL6,INHBA,INHBB,ISG20,ITPR1,JUN,JUNB,KITLG,KRT18,LDLR,let-7,LOX,LRRC32,MAMLD1,MAP3K5,m…	1599 (18)
TREM1		transmembrane receptor		0.144	7.95e-10	ACKR3,ADORA2B,ADRB2,ARRDC4,ASNS,ATF3,ATP1B1,BCL2,CDK1,CEBPB,CENPU,CKS2,CXCL1,CXCL2,CXCL5,CXCL8,CXCR4,DTL,E2F7,EBI3,EDN1,EGR1,EGR3,GEM,GLA,GPRC5A,GREM1,HBEGF,HES1,HOMER1,HS3ST3B1,HSD3B7,IDO1,IL15RA,IL6,INHBA,IRF1,ITGAX,KCNJ2,LIF,LRFN4,MAFF,MCF2L2,MOAP1,NRIP3,NT5E,OASL,OSGIN1,PHLDA2,PIM2,PLAC8,PLCXD1,RHOBTB3,RHOU,RIN2,RRAD,S1PR3,SCG5,SFMBT2,SIGIRR,SLAMF7,SNAPC1,SYNJ2,THBD,THBS1,TLR2,TLR4,TMEM158,TM…	1177 (15)
nelfinavir		chemical drug	Activated	3.63	9.02e-10	ADM2,AKNA,ALDH1L2,ARHGEF2,ASNS,ATF3,ATP2A3,CEBPA,CEBPG,CFAP91,CHAC1,CTH,DDIT3,DENND2D,FAM102A,GPT2,ISL2,JAG1,KLF4,LURAP1L,MEGF10,NFIL3,NNMT,NUPR1,PCK2,PLIN1,PLIN4,PPP1R15A,PSAT1,PSPH,RNF41,SLC6A9,SSPOP,SYBU,TNFRSF11B,TRIB3,TSC22D3,XBP1	216 (3)
E2F8		transcription regulator	Activated	2.407	9.52e-10	CCNA2,CCNB1,CCND1,CCNE2,CDC6,CDK1,CHEK1,E2F1,ECT2,KIF23,MCM2,RACGAP1
HNF1B	-0.984	transcription regulator		-0.27	1.03e-09	ACADVL,AMBP,BGN,BHLHE40,CA2,CDK1,CLDN1,CLDN7,COL5A1,COL5A2,CXCL1,DEFB1,DUSP1,EXT1,FN1,FOXA2,GATA6,GDI2,HMGA2,HNF1A,HNF4A,ID3,IGFBP3,ITGB6,JAG1,NR5A2,OCLN,PDE4C,PDZK1IP1,PKD1,PKHD1,PLAU,PLAUR,PLEK2,PMP22,PODXL,PSTPIP2,PTGIS,PTPRM,RNASE4,SEMA3C,SERPINA1,SERPINH1,SGK2,SLC29A1,SNAI2,SULF1,UGT1A10 (includes others),UPP1,ZEB2	579 (7)
PML	0.873	transcription regulator	Activated	2.66	1.11e-09	ACADS,ACSL4,ACTG1,AKR7A2,APOE,BIRC5,BST2,CACYBP,CAT,CCNA1,CCND1,CCNE1,CDH2,CDK2,CDKN1A,CFL1,CIITA,CIT,CPE,CPT1A,CXCL1,CXCR4,DNAJB4,DNAJB9,DNAJC9,DRC1,ELOVL6,FASN,GADD45A,HLA-DRA,ID2,IFI27,IFI44,IFI44L,IFIH1,IRF7,ISG20,LDLR,MAF,MAFF,MAPK11,MCM6,MX1,NDRG1,NR3C1,OAS2,PPARGC1A,PRDX1,PRKCH,RRAS2,RSU1,SCD,SNAI2,SQSTM1,SREBF1,STAT1,STIP1,STMN1,SUMO2,TAP1,TBX2,YWHAG	1198 (18)
VEGFA	4.39	growth factor		-0.846	1.19e-09	ACHE,ACSL1,ACTA2,ADAM15,AK4,ALDH2,ANPEP,BCAT2,BCL2,BIRC5,CBFB,CCL2,CCN2,CCND1,CCNE1,CD40,CD68,CDC25C,CDKN1A,CEACAM1,CLDN7,CLIC4,COL1A1,COX8A,CST3,CSTB,CTSB,CTSV,CXCL2,CXCL6,CXCL8,CXCR4,DLL1,E2F1,E2F2,EDN1,EFNB2,EGR1,EPHB4,ETV4,FGFR1,FN1,FOS,FOSB,GRB10,HBEGF,HES1,HIF1A,ICAM1,ID3,IGFBP5,IKBKE,IL6,ITGA2,JUNB,mir-10,MKI67,MRPL3,MYLK,NFATC2,NOS3,NPHS1,NR2F2,NR4A1,NRGN,OCLN,PARP1,PDGFRB,PECAM1,PIK3CG,P…	1133 (16)
Akt		group		1.115	1.43e-09	ACP2,ACTA2,ADM,AR,ATP5F1A,BAK1,BBC3,BCAM,BCL2,BCL2L1,BHLHE40,BIRC5,BTG2,CCL2,CCN2,CCND1,CDH2,CDKN1A,CDKN1C,CEBPB,CHST3,CP,CPD,CPM,CPT1A,CXCL8,CXCR4,E2F2,ELK1,ESR1,EXT1,EZH2,FASN,FKBP5,FN1,FOS,FOXM1,FUT11,GATA2,GLI2,GPC1,GPM6B,HES1,HIF1A,HIF3A,IGF1R,IL32,IL6,IL7R,INSR,JUN,KIRREL1,KL,L1CAM,LAMA3,LAMB2,LAMB3,LAMC2,LEF1,LMBRD1,MAP2,MCAM,MDM2,MLXIPL,MME,MMP14,MUC1,MUC16,NDRG1,NES,NFIL3,NRP2,NT5E,PCDH1…	1679 (19)
cigarette smoke		chemical toxicant		0.888	1.48e-09	ABCA1,ACTA2,ADM,ALDH3A1,AOX1,BCL2,BCL2L1,BIRC5,C3,CAT,CCL2,CCND1,CDC25A,CDC25C,CDKN1A,CKB,CXCL2,CXCL8,CYP3A5,DDIT3,DDIT4,DNMT1,EGR1,ELK1,FABP5,FOS,GADD45G,GATA3,GPX3,GSTP1,H19,HAS3,HIF1A,HLA-DRA,HSP90AA1,HSPB2,ICAM1,IL6,IRAK1,IRAK2,JUN,KITLG,KL,KLF4,let-7,MAFF,MAP3K1,mir-10,mir-30 (includes others),MMP3,MUC1,MX1,NRG1,OAS2,OASL,OGG1,P2RX7,P2RY2,P2RY6,PGD,PRDX1,PRKCG,PTPRB,SERPINE1,SIRT6,SLC2A1,SLC…	1340 (17)
ERG		transcription regulator		0.065	1.76e-09	ADRB2,APOC1,AR,ARHGAP22,ARHGAP28,ARHGAP31,ARHGAP4,ARHGEF2,ARHGEF6,CCNA2,CDH2,CHRNB1,CLIP1,CXCL1,CXCL8,CXCR4,DOCK10,DOCK2,DYNC1I1,ELMO1,EPB41L3,EXT1,EZH2,FKBP5,FLNC,FOSB,FYN,GUCY1A1,GUCY1B1,HMMR,ICAM1,IGF1R,IRS2,ITGA6,LAMA5,LEF1,MAP3K5,MMP3,MYO10,MYO1D,NDRG1,NFIL3,NLGN1,NOS3,NRCAM,NRG1,ORC6,PARVA,PECAM1,PIM1,PLAU,PLAUR,PLEK,PREX2,PSTPIP2,PTPN6,RALGPS2,RGS3,RPL22,RSU1,RYR3,SLIT2,SOX9,SPTBN5,SVIL,TG…	1230 (17)
KLF2		transcription regulator		0.607	1.82e-09	ACKR3,ADAM15,ADM,APLN,CCL2,CCN2,CD40,CDH2,CDKN1A,CEBPA,CXCL2,CXCL8,CXCR4,DLL1,DOCK2,ECM1,EDN1,EFNA1,FBLN1,FGF5,FUT4,GADD45A,HIF1A,ICOSLG/LOC102723996,ID3,IL6,IL7R,ITGB4,JUNB,KCNN4,KITLG,LEPR,LGALS9,MAP3K5,MMP14,MYH10,NDRG1,NOS3,NOTCH3,PECAM1,PROS1,PTGDS,PTGIS,RGS3,RUNX2,S1PR1,S1PR5,SELL,SERPINB9,SERPINE1,SLC2A1,SMURF2,SOX9,SREBF1,STAT1,STAT3,TCF4,TERT,TFRC,TGFB1,TGFBR1,THBD,THBS1,UGDH,VCAM1,WEE1	1144 (18)
Z-LLL-CHO		chemical - protease inhibitor		0.065	1.85e-09	ACTB,AGR2,AKR1B1,AKR1C1/AKR1C2,AR,ARHGDIB,ARNT,ATF3,AURKA,BCAR1,BCL2,BCL2L1,BIRC5,BST2,BUB1B,CACNA1A,CAT,CCL2,CCN2,CCND1,CDKN1A,CDKN1C,CDT1,CEBPA,CEBPB,CFL1,CLDN4,CRYAB,CTSB,CXCL2,CXCL8,CYLD,CYP2C8,DDB2,DDIT3,DHFR,DLG4,DMD,DOCK2,DUSP1,DUSP8,ESR1,EZH2,FADD,FASN,FOS,FOXM1,G0S2,GCH1,GSTP1,HIF1A,HMGB2,HNF1A,HNRNPA2B1,HSF4,HSP90AA1,HSPA8,HSPB2,ICAM1,IL6,IRF7,IRS2,ITPR3,JUN,MCM10,MMP14,MRTO4,MST1R,MSX1…	1373 (20)
CEBPB	-1.065	transcription regulator	Inhibited	-2.002	2.03e-09	ABCB1,ACTA2,ADM,AKR1C3,ALDH1A1,ALOX5AP,APLN,ASNS,B9D1,BCL2,BCL2L1,BDNF,C3,CCL2,CCNA2,CCNB2,CCND1,CCNE1,CD1D,CDC25A,CDC25C,CDC45,CDC6,CDKN1A,CDT1,CEBPA,CEBPB,CEBPD,CFD,CFTR,CLEC4E,COL1A1,COL5A2,CP,CPT1A,CXCL2,CXCL5,CXCL8,CXCR4,CYB5A,CYP17A1,CYP24A1,DDB2,DDIT3,DHCR7,DHFR,DHRS1,DHX9,E2F1,EDIL3,EFNB2,EPHA7,FBLN1,FGFR2,FHL2,FN1,FOS,GADD45A,GLIPR2,H4-16,H4C6,H4C9,HMGA1,HSP90AA1,HSPA8,HSPE1,ICAM1,IGFBP3…	1356 (21)
ADRA1D		G-protein coupled receptor			2.17e-09	APBA3,BDNF,CCNB1,CCNE1,CDK1,CDK2,CEBPB,CEBPD,CTSV,DUSP1,EGR1,FABP5,FN1,FOS,IL6,JUN,LIF,LOX,MSX2,NFIX,NR4A1,POLA1,POLA2,PRRX1,STAT3,TMPO,VEGFA	894 (18)
ADRA1A		G-protein coupled receptor			2.32e-09	ADAM12,APBA3,BDNF,CCNB1,CCNE1,CDK1,CDK2,CEBPB,CEBPD,CTSV,DUSP1,EGR1,FABP5,FN1,FOS,IL6,JUN,LIF,LOX,MSX2,NFIX,NR4A1,POLA1,POLA2,PRRX1,STAT3,TMPO,VEGFA	1109 (18)
telapristone acetate		chemical drug			2.49e-09	ACSL1,AURKB,BUB1,CCNA2,CCNB2,CDC20,CDC25C,CDK1,CENPF,FOXM1,KIF11,PTTG1,SPC25,TOP2A,TPX2	551 (8)
MET		kinase		0.513	2.93e-09	ARID5A,AURKA,AURKB,BCL2,CCND1,CDH2,CDK1,CDKN1A,CLDN1,COL5A2,CTSV,CXCL1,CXCL8,EDN1,ESR1,FN1,FOS,GATA3,HBEGF,IL15RA,IL18,IL6,INHBA,JAG2,JUN,KLF4,LAMA3,LEF1,MAD2L1,MAL,MDM2,mir-30 (includes others),MPP7,MUC1,NFKBIZ,NPHS1,NREP,ONECUT2,PAPPA,PERP,PIM1,PLK1,PLK2,POU5F1,SH3BP5,SOD2,TCHP,TGFA,TGFB1,TLR3,VEGFA,VEGFC,ZEB2	1191 (18)
LDB1		transcription regulator		-0.417	2.95e-09	ACTB,ADAMTS9,ADCK2,ANXA1,ATP8A2,BBC3,BCL11A,BCL2,BCL9,CAT,CDH13,CDKN1A,CLDN4,CLEC4E,CPSF7,CSF2RA,CSTB,DAB2IP,DACT3,DHX58,DLX1,DPP4,DUSP15,DYRK4,EFEMP2,EGLN3,ENG,ENO2,ENTPD6,EPHB4,FBLN1,FTH1,GRB10,GTSE1,HHEX,HOXA5,HOXA7,ICOSLG/LOC102723996,IFIH1,IL1RAP,IL34,IRAK1,IRS2,ITGAE,JARID2,LEF1,LPIN2,MAP3K1,MAP3K5,MDK,MGLL,MYH10,NDRG1,NLRC5,NLRP1,NOTCH3,NT5E,OXCT1,PAG1,PBX1,PDZD2,PIM2,PTTG1,RAB11FIP4,RERE,…
valproic acid		chemical drug		1.469	2.96e-09	ACSS1,AHI1,AKR1B1,AKR1C3,ANK3,ANTXR2,AR,ATAD2,ATF3,ATP2A3,ATP2B4,AVPR2,BAG2,BCL2,BCL2L1,BDNF,BIRC5,C1QTNF6,CA12,CACYBP,CAT,CCL2,CCND1,CD40,CDCA7,CDKN1A,CDKN1C,CEBPA,CENPM,CHAF1B,CHEK1,CITED4,COCH,CPT1A,CRAT,CRLF1,CRYL1,CTAGE9 (includes others),CTPS1,CTSB,CXCR4,CYP17A1,CYP24A1,CYP2C8,DDIT3,DHCR7,DNAJB9,EDEM1,EDN1,ELOVL6,ERN1,ESR1,ETV6,FABP6,FOXC1,FRMD6,GAP43,H3C8,HDAC5,HIF1A,HOMER1,HOXB4,HSD3B7,IC…	1611 (20)
E2F2	-2.396	transcription regulator	Inhibited	-3.224	3.02e-09	BCL2,BIRC5,CCNA2,CCNB1,CCNB2,CCND1,CCNE1,CDC25A,CDC45,CDC6,CDK1,CDKN1A,DHFR,E2F1,ECE1,EZH2,FGFR2,IL6,let-7,MCM10,MCM2,MCM3,MCM4,MCM5,MCM6,MCM7,MYBL2,ORC1,POLA1,RAD51,RBL1,RRM2,SERPINE1,TERT,UXT	1006 (15)
KLF4	3.166	transcription regulator		1.215	3.18e-09	ACTA2,ADRB2,ALCAM,ALDH1A1,ALPL,AXIN1,BCL2L1,BMPER,BUB1B,CASC19,CCAT1,CCL2,CCN3,CCNB1,CCND1,CDKN1A,CDKN1C,CEBPA,CENPE,CLDN7,CLIC4,COL1A1,COL8A1,CRABP2,DLL1,DSP,DUSP1,E2F1,EFEMP1,EVPL,EYA1,FGF5,FN1,FOXE1,FOXF1,FOXM1,GADD45A,GBP4,GJB2,GPER1,HBEGF,HES1,HEY2,ID3,IL6,INHBA,IRX3,KIF16B,KLF4,KRT19,KRT27,LAMA1,LGR5,MRPS7,MSX2,MXI1,NOS3,ODC1,PAX2,PAX3,PECAM1,PFDN4,PITX2,PLAUR,POLR3G,POU5F1,PPL,PREP,PRKG1,R…	1380 (23)
HSF1		transcription regulator		-0.696	3.63e-09	ABCB1,BCL10,BCL2,BCL2L1,BST2,BUB1B,CCN2,CCNA2,CCNE1,CDC6,CDK1,CEBPB,CELSR1,CENPA,CKS2,CLDN7,COBL,CRYAB,DNAJB1,EFEMP1,FASN,FBLN1,FOXM1,HDAC5,HNRNPA3,HSBP1,HSP90AA1,HSPA1A/HSPA1B,HSPA8,HSPB2,HSPE1,ICAM1,IL6,IL7R,INHBB,ITGB3BP,JARID2,JUN,KNTC1,LAMA4,LDLR,LIF,LRRN4,NFATC2,PDZD2,PLAAT4,POLA2,POSTN,POU5F1,PPARGC1A,PPP3CB,PROM2,RPL22,RRAD,SCD,SEMA3C,SERPINH1,SGO2,SLC44A5,SLC5A3,SLIT3,SNAI2,SNCAIP,SREBF1…	1291 (17)
CBX5	-0.495	transcription regulator		-1.843	4.09e-09	ABCB1,AGR2,AKR1C3,ALDH3A1,BCL11A,BIRC5,C15orf48,CD24,CD68,CDC25A,CDC6,CDH17,CDKN1A,CEACAM1,CXCL5,ERAP2,FGFBP1,FOXQ1,GASK1B,HENMT1,HOXA13,HOXB6,IGFL2-AS1,LAMB3,LEF1,MAL2,MUC20,NNT,PLAAT4,PODXL2,PPFIBP2,PROM2,PTK6,RIN2,RORA,RUNX2,SBSPON,SCG5,SCN2A,SLC2A10,SLC2A3,SLC7A7,SLC7A8,SNTB1,SYTL2,TCEAL3,TLE4,TSPAN13
STAT5A		transcription regulator		-1.074	4.35e-09	ABCA1,ABCB1,AGR2,AKR1C3,ALDH3A1,APOE,AR,ARNT,BCL11A,BCL2,BCL2L1,C15orf48,CCND1,CCNE1,CD24,CD68,CDC25C,CDH17,CDKN1A,CEACAM1,CEBPA,CEBPB,CHEK1,CXCL5,EGLN3,EPOR,ERAP2,ESR1,EZH2,FASN,FGFBP1,FOS,FOSB,FOXQ1,GADD45A,GADD45G,GASK1B,GYS2,HENMT1,HOXA13,HOXB6,ICAM1,ID2,IGFL2-AS1,IL6,IL7R,IRF1,LAMB3,LEF1,MAF,MAL2,MDM2,MUC20,NNT,NOL3,PIM1,PLAAT4,PODXL2,PPFIBP2,PRLR,PROM2,PTK6,RAB19,RIN2,RORA,RUNX2,S1PR5,SBSPO…	1285 (17)
10E,12Z-octadecadienoic acid		chemical - endogenous mammalian		-1.222	6.31e-09	ACSM3,ACSM5,ACSS2,ADAM12,APLN,ATF3,B3GNT7,BCL2,BIRC5,BUB1,CA3,CACNA1G,CBR3,CCL2,CDK18,CDKN3,CEBPA,CFD,CPT1A,CXCL8,DDIT3,DLGAP5,EBF1,EXO1,FASN,GDF15,GLA,GPRIN3,HMCN2,HMMR,IGFBP3,IL6,ITPKA,KCTD19,LDLR,LRP1,MCM10,NAMPT,NDC80,NR4A1,PANK1,PBK,PLIN1,PLIN2,PLK2,PPP1R15A,PPP1R3B,RORC,SCD,SIGLEC15,SLITRK4,SNCAIP,SOX6,SPDL1,SREBF1,TK1,TRIB3,TUBA8,XBP1	1169 (19)
SBDS	1.026	other			6.54e-09	ADD2,AKNA,AKR1C1/AKR1C2,AKR1C3,CCN2,CHAC1,COL14A1,COL27A1,CTH,DDIT3,DNAJB1,EGR1,FBXL16,FOS,GABRE,GAP43,HOXA13,HOXB6,HOXC10,IGFBP7,LGR5,MAFF,MAOA,MSX2,MYEF2,NEFM,PAK3,PCDHB2,PCDHB5,PLAGL1,PPP1R15A,PPP2R2C,PTBP2,PTPRO,RAC2,RGS4,SNAI2,TNC,TRIB3	376 (5)
KAT6A		enzyme		-0.644	6.56e-09	CC2D2A,CCN2,CDC6,CDCA2,CDCA8,CDKN1A,DLX1,DLX2,DLX6,E2F2,EFNB2,ESR1,EZH2,GSTP1,HAND2,HOXA13,HOXA5,HOXA7,HOXB2,HOXB3,HOXB4,HOXB5,HOXB6,HOXC10,HOXC11,HOXC6,HOXC8,HOXD10,HOXD11,MELK,NSD2,OSR2,RUNX2,SOX9,TF,TSHZ1	668 (7)
OGA	0.406	enzyme	Activated	3.003	7.17e-09	ABLIM1,ACSL4,ACSS1,ACSS2,ACTG1,ADAMTS5,ADGRL2,AHNAK2,ALDOC,ALOX5AP,APOBEC3G,APOE,ARAF,BCL2,BCL2L1,BCL2L13,BFSP1,CACNA2D3,CCL2,CCND1,CD24,CD40,CD68,CDCA7,CDCA7L,CDK2,CDKN1A,CEACAM1,CEBPA,CEBPB,CELSR1,CEP43,CLDN1,CLDN7,CNTNAP3,CPE,CREG2,CXCL16,CXCL6,CXCL8,CYP4F11,CYP4V2,DCLK1,DGKK,DHCR7,EFNB1,EFNB2,ELK1,EPHA4,EPHB3,EPHB6,FBLN1,FBXO43,FGF13,FGF5,FGFBP1,FGFR1,FN1,FOXG1,GADD45A,GADD45G,GALNT6,GBGT1,GP…	1421 (24)
IKBKB	0.737	kinase		-0.399	7.92e-09	ABCA1,ATF3,AURKB,BCL2,BCL2L1,C3,CCL2,CCN2,CCNA2,CCND1,CCNE2,CDC6,CDH13,CDKN1A,CEBPB,CEBPD,CLDN1,CP,CTSB,CTSZ,CX3CL1,CXCL1,CXCL16,CXCL2,CXCL5,CXCL6,CXCL8,CXCR4,CYP7B1,DUSP6,ECT2,EDN1,EGR1,ENPP2,EREG,EZH2,FASN,FOS,FOXF2,FOXM1,FYN,GADD45A,GBP2,GCH1,GRK5,H2AX,HIF1A,ICAM1,IGFBP6,IGFBP7,IL6,IRF1,JUNB,KIF20A,KIF23,KRT18,KRT8,LIFR,LMNB1,MDM2,MMP3,MX1,MYO1D,NID1,NOS3,NR6A1,PLAU,PLIN1,PLK1,POSTN,PTK2B,PTX3…	1281 (14)
Histone h3		group		0	7.93e-09	ABCB1,ACKR3,ADD2,ADD3,ADGRA2,ADGRB1,AKAP12,ANK1,ATF3,BAHCC1,BBC3,BCL2,BDNF,BIRC5,BTG3,CACNA1G,CCL2,CCNA2,CCNB1,CCND1,CCNE1,CD1D,CD40,CD9,CDC6,CDKN1A,CEACAM1,CEBPA,CIITA,CRIP2,CSPG4,CXCL8,CYP3A5,DAB2IP,DBF4,DDIT3,DKK1,E2F1,EFNA1,EGR1,EPHB3,ESR1,FASN,FGF5,FGFR1,FGFR2,FKBP5,FOS,FOXA2,FOXM1,GAD1,GATA2,GATA3,GATA6,HES1,HNF4A,HOXA5,HOXA7,HOXB5,HOXB6,ICAM1,ID2,IGF1R,IGFBP3,IL6,IRF7,JUN,KL,L1CAM,let-7,MA…	1362 (19)
SP3	0.499	transcription regulator		-0.818	8.88e-09	ABCA1,ABCB1,ACSL1,ACTA2,ADD3,AFAP1L1,AKAP12,APBA1,ASNS,ATF3,BIRC5,CCND1,CD40,CDH2,CDKN1A,CEACAM1,CEBPA,CHI3L1,COL1A1,CYP17A1,CYP7B1,DHFR,DMD,DUSP1,E2F1,EGR1,EREG,ESR1,F10,FOS,GDF15,IGF1R,IGFBP3,ITGA2,ITGB8,JUN,KLF4,KRT81,LAMA1,LCAT,LDLR,MSH6,MYLK,NES,NOS3,NR5A2,PADI1,PEMT,PGR,PLAU,PLAUR,PRKCD,PRKG1,PRLR,PTDSS1,PTGS1,PTTG1,RBL1,SERPINE1,SERPINH1,SGK1,SLC2A3,SMARCC1,SOD2,SREBF1,STAT1,STAT3,TERT,TGF…	1400 (22)
SMARCB1	-0.748	transcription regulator	Activated	3.659	9.39e-09	ABCB1,ACSL1,ADD3,ARHGAP4,ATP1B1,AURKA,BICD1,BTG1,CA8,CCNA2,CCND1,CCNE1,CDC6,CDK1,CDKN1A,CDT1,CEACAM1,CENPA,CENPE,CIDEB,COL14A1,COL1A1,COL5A2,CXCR4,CYP2C8,DHFR,DSG2,E2F1,F10,FOS,FZD7,GADD45A,GJB2,GMNN,HBEGF,HES1,HOXC8,IL15RA,KIF11,KIF23,MCM10,MCM2,MCM3,MCM4,MCM5,MDM2,MX1,MYBL2,PC,PLK4,POLA1,POSTN,POU5F1,PPP1R3C,PRIM1,RAB3B,RAD51AP1,RFC5,RND3,SMC4,TMOD1,WASF3	1199 (20)
diethylstilbestrol		chemical drug		-1.383	9.6e-09	ADM2,AKAP8L,ALPL,AMBP,AQP4,AQP9,AR,ARHGDIB,AURKB,BCHE,C3,CCN2,CCNA2,CCNB2,CCND1,CDH13,CDKN1A,CENPE,CENPF,CLSTN2,COL1A1,CPE,CRABP2,CXCL14,CXCL6,CYP17A1,CYP3A5,DCLK1,DLG3,DNMT1,DNMT3B,DUSP6,EGR1,EN2,EREG,ESR1,FBLN1,FGFBP1,FOS,FOXM1,GADD45A,GAP43,GATA6,GJB2,GPER1,GREM1,HBEGF,HELLS,HIC1,IGF1R,IGFBP3,IGFBP6,INHBA,INHBB,ITGAE,JCHAIN,KIF11,KIF22,KIF4A,KLF4,KRT15,LARP6,LRRK2,MAD2L1,MAOA,MDM2,MKI67,MNS1,M…	1487 (19)
EDN1	4.798	cytokine		0.134	1.09e-08	ACTA2,ACTB,ADAM12,ANXA1,ANXA6,APLN,BAG2,BCL2,CCL2,CCN2,CCND1,CDC25A,CDH2,CDK1,COL5A1,CST3,CXCL8,CXCR4,DCT,EDN1,EGR1,ENAH,EREG,ERRFI1,FN1,FOS,FOSB,HAND2,HBEGF,HCN2,HIF1A,HSPA8,ICAM1,IL18,IL6,INHBA,INSR,ITGA2,JUN,JUNB,LEPR,MARCKSL1,MCAM,MMP3,MPRIP,NPM1,NRG1,ODC1,PDGFA,PLAU,PLAUR,PLCB4,PLOD1,PRKCD,PTGER2,PTGS1,SDC1,SELL,SERPINE1,SLC2A1,TGM2,THBS1,TNC,TPM2,TYRP1,VCAM1,VCAN,VEGFA,VEGFC	1372 (19)
NFYB	-0.803	transcription regulator		-1.597	1.11e-08	ACTA2,ACTB,APOBEC3B,ARHGAP11A,BCL2,BCL2L1,CACNA2D3,CAPN12,CAPN3,CCNB1,CCNB2,CCNO,CDC25A,CDC25C,CDCA8,CDH2,CDK1,CENPF,CHRNB1,CIP2A,CKS2,CLDN15,CNTN4,COL1A1,COL5A3,CTC1,DPP4,DTL,FAM214B,FGFR2,FLCN,FLRT2,FTH1,GADD45A,GLA,GPR160,GRK3,H2BC9,H4-16,HCCS,HES7,HLA-DRA,HMGB2,HOXB13,IGDCC4,KHDRBS3,KIAA0930,KLHL3,L2HGDH,METTL9,MSX2,NAALADL2,NPR1,OGG1,PAX2,PCLAF,PDGFRB,PITPNM3,PLK1,PTPN6,PTTG1,RAD51,RFC3,RHOB…	87 (2)
BNIP3L		other	Activated	3.286	1.17e-08	ANK1,AURKA,BCL2L1,CCNA2,CCNE2,CD22,CDKN3,CENPE,CENPF,CHEK1,CST3,E2F1,GADD45A,GPSM2,ITPR3,KIF11,MYBL2,NUF2,PDGFRB,PRIM1,PTK2B,RAD54L,RBL1,RRM2,SGO1,STAT3,SYK,TFRC,TGFB1,TOP2A	826 (7)
filgrastim		biologic drug		0.16	1.2e-08	ACSL1,ACSL4,ADAM15,ADGRG3,ALOX5,ALPL,ANXA1,ANXA3,AOC3,ASF1B,ATF3,ATP2B4,BCL2L1,BEX3,BTG2,CARD6,CCNA1,CEACAM1,CHAF1A,COL27A1,CPD,CRYBG1,CST3,CXCL1,CXCL8,CXCR4,CYB561,DGKG,DLC1,DPYSL3,E2F2,EGR3,ELK1,ENO1,EPHB1,EXT1,F5,FABP5,FAM111A,FANCA,FKBP5,G0S2,GADD45A,GATA6,GLIPR1,GPR162,HERC5,HHIP,HILPDA,HLA-DPA1,HLA-DRA,HLA-DRB1,HMGA1,IFI44,IGF2BP2,IL1RAP,IL31RA,IL32,IRAK3,ITPKC,JARID2,JUN,KLF9,KNL1,LAMB3,LD…
tetrachlorodibenzodioxin		chemical toxicant		0.423	1.46e-08	ABCB1,ABCC2,ACHE,ACTL6A,ADM,ALDH3A1,ALOX5,AR,ARNT,ARNT2,ASNS,ATOH8,ATP2B1,BCL2,BDNF,BTG1,CA3,CACNA1D,CAMK2N1,CBR3,CCNA2,CCND1,CCNE1,CCNE2,CDH13,CDK2,CDKN1A,CEBPB,CHD7,CHST2,COL13A1,CTSV,CXCL8,CYP17A1,CYP2S1,DHFR,DNMT1,E2F1,EBF1,EDN1,ENPEP,EPHB1,ESR1,FOS,FZD7,GAD1,GLI2,HDAC11,HDAC5,HES1,HOXD10,HSPA1A/HSPA1B,HSPA8,HUNK,IDH1,IL6,INSIG2,ITGAX,JAG1,JUN,KRT19,LYST,MAD2L1,MEGF10,MMP14,MYO10,NEDD9,NMT2,N…	1404 (18)
levodopa		chemical - endogenous mammalian		-0.029	1.54e-08	ABCA7,ACTA2,ADD3,ADRA2C,ALPL,AMIGO2,APLP1,ARAF,AREL1,ARHGAP4,ARMH4,ASTN1,ATP2A3,AXL,BBC3,BCL2,BCL2L1,BICC1,C2CD4C,CA12,CACNA1H,CACNA2D3,CACNB2,CASZ1,CBR3,CCND1,CEBPG,CEP43,CHAC1,CHST11,CIB2,CITED4,COCH,COQ8B,COTL1,CRTC1,CTSB,CTSZ,CTXN1,CYLD,DCAKD,DDIT4L,DMTN,DPP7,DUSP1,DUSP6,ECE1,EPOR,FAAH,FADD,FBLN1,FCGRT,FKBP5,FOS,FOSB,FXYD5,GABRB3,GAS7,GNAL,GNG7,GPS1,GRB10,GSTM1,GUCY1A1,H2AX,HBEGF,HECW1,HOMER1…	1418 (22)
VHL		transcription regulator	Inhibited	-2.42	1.59e-08	ALDH1A1,AURKA,BBC3,BCL2,BCL2L1,BHLHE40,CA12,CCN2,CCND1,CDCP1,CDH2,CDKN1A,CDKN1C,CFL1,CLDN4,CLTC,CPT2,CXCR4,E2F1,EGLN3,ENO2,FLCN,FN1,FTH1,GAL3ST1,GNG4,H2AX,HIF1A,HNF1A,HNRNPA2B1,IGF1R,INSIG2,LOX,LOXL2,MAD2L1,MAF,MMP14,MXI1,MYL12B,NEDD9,NEK8,NREP,SLC2A1,SLC40A1,SOD2,TFRC,TGFA,TRAF1,TYMS,VCAM1,VEGFA,VEGFC	1022 (19)
NFYA		transcription regulator		-0.215	1.66e-08	ABCB1,BBC3,BCL2,CAT,CCNA2,CCNB1,CCNB2,CDC25C,CDCA8,CDK1,CDKN1A,COL5A3,E2F1,EGR1,F12,FASN,FGFR2,FTH1,GADD45A,GUCY1B1,HLA-DRA,HOXB4,ICAM1,IRF1,JUN,JUNB,NPR1,OGG1,PDGFRB,POLA1,PPP1R15A,PTTG1,RGS4,RHOB,RRM2,SCD,THOP1,TOP2A	1378 (20)
SB203580		chemical - kinase inhibitor		0.323	1.7e-08	ACTA2,ADAMTS9,ADRB2,ALOX5AP,ALPL,AMOTL2,ANXA1,ANXA3,APOBEC3B,APOBEC3G,APOL1,AQP1,AQP4,AQP9,ARHGDIB,ATF3,BBC3,BCL2,BDNF,BIRC5,BST2,C3,CASP10,CCL2,CCN2,CCNB1,CCND1,CCNE1,CD109,CD40,CDH2,CDK1,CDKN1A,CEACAM1,CEBPB,CEBPD,CIITA,COBL,COL1A1,CRYAB,CX3CL1,CXCL1,CXCL5,CXCL8,CYP26B1,DDIT3,DKK1,DUSP1,EBI3,EFEMP1,EFNA1,EGR1,EHF,ENO1,EREG,FN1,FOS,FOSB,FOXQ1,GADD45A,GBP2,GBP4,GDI2,GK,GLIPR1,GMPR,GSTA4,GSTP1,HAS…	1251 (17)
butyric acid		chemical - endogenous mammalian	Activated	2.89	1.85e-08	ABCB1,ABCC2,ACHE,ACP2,ADGRE5,ALDH1A1,ALOX5,ALPK2,ANXA1,AQP1,AR,ATP2A3,ATP2B4,BAK1,BCL2,BCL2L1,BIRC5,CALM1 (includes others),CCNA2,CCNB1,CCNB2,CCND1,CCNE1,CD82,CDC20,CDC25A,CDC25C,CDC6,CDH11,CDK1,CDK2,CDKN1A,CDKN1C,CLDN1,COL5A1,COL5A2,CXCL8,CXCR4,DDR1,DEK,DTYMK,DUSP1,E2F1,EPOR,ESR1,ESYT2,F10,FASN,FOS,FOXM1,FRMD6,FSTL1,FTH1,FYN,G0S2,GADD45A,GATA2,GATA3,GATA6,GBP2,GMPS,GPRC5A,GSTP1,H2AZ1,HDGF,HLA-DR…	1492 (21)
F2		peptidase		0.554	2.03e-08	ACTA2,ADAMTS9,AKR1B1,ANGPTL4,B3GNT5,BSG,CBR3,CCL2,CCN2,CCNA2,CCND1,CD68,CDC42EP1,CDC6,CDKN1A,CITED4,COL1A1,COTL1,CTPS1,CX3CL1,CXCL1,CXCL8,CXCR4,DKK3,DOCK10,DUSP1,E2F7,ECE1,EDN1,EGR1,ELL2,ENTPD1,EREG,FN1,FOS,FOSB,GREM1,HBEGF,HIF1A,HMGA1,HOXD10,HSP90AA1,ICAM1,IER2,IGF1R,IGFBP5,IL15RA,IL32,IL6,JUN,JUNB,LBH,LOXL2,MAP3K5,MGLL,MTSS1,MYBL2,NOS3,PDGFA,PGR,PLAUR,PPIF,PROS1,RAC2,RGS3,RHOB,SERPINE1,SLC12A7,…	1177 (16)
IgG		complex		0.221	2.13e-08	ADM,APOE,ARSB,ASAH1,ATP1B1,ATP1B3,BCL2L1,C3,CCL2,CD40,CD9,CDKN1A,CEBPB,CEBPD,CLDN4,CRABP2,CXCL8,DDIT3,DHCR7,DSP,DUSP1,EDN1,EFNA3,EGLN3,EGR1,EGR3,ELK1,FABP5,FGFBP1,FN1,FOSB,GPRC5A,HDGF,IER2,IFIH1,IL6,INHBA,ITGB8,KRT15,KRT18,LDLR,LGALS3,MAF,MGMT,PHLDA2,PIM1,PLAUR,PPIF,PPL,PPP1R15A,PTPN6,RND2,RND3,S1PR1,SERPINB7,SERPINE1,SLAMF7,SLC2A3,SLC40A1,SPINT1,SYNPO,TGFB1,THBS1,TLR3,TLR4,TMEM130,TNC,TOB1,TRIM1…	1222 (16)
CCN5		growth factor		0.877	2.22e-08	ACTA2,CCN2,CD24,CEBPA,CLDN1,DSP,ESR1,FN1,GATA3,HIF1A,IGFBP7,JUN,KLF4,KRT18,KRT8,LAMB3,LAMC2,mir-10,MUC1,PDGFA,SERPINE1,SNAI2,TGFB1,TGFBR1,TWIST1,XBP1,ZNF423	1027 (18)
EHMT1		transcription regulator	Activated	3.086	2.35e-08	ACSL1,ADGRL1,ALDH2,ANPEP,BEST1,C3,CAPS,CDKN1A,CDKN1C,CEBPD,CORO2A,CP,CYB5A,CYP4F12,EFNA1,ETNK2,GRAMD4,HPD,IL17RC,ITPRIP,LOC102724788/PRODH,MAN1C1,MEGF9,MMP28,MSRB1,MUC1,PCSK6,PKP2,PLIN2,POR,POU5F1,PPL,RARRES1,RRAD,SDSL,SH3TC1,SLC4A11,SLC7A7,ST3GAL1,STRA6,SYBU,TJP3,TLE2,UNC13B	493 (7)
WT1		transcription regulator		1.289	2.48e-08	ADGRE5,AHCY,ANPEP,ASNS,BAK1,BCL2,BCL2L1,BTG2,CCL2,CCN2,CCND1,CCNE1,CD2BP2,CDC45,CDKN1A,CHAF1B,CLIC4,CSPG4,CTSV,CX3CL1,EFNA1,EGR1,ENO2,EPOR,EREG,ESR1,FGFR1,FOSB,GPKOW,GRB10,HBEGF,HDLBP,IGF1R,IL1RAP,INSR,JUNB,KLF4,LGALS3,LRP1,LSS,MAPK8,MDM2,MMP14,MMP3,NDRG1,NOTCH3,NPHS1,ODC1,PAX2,PCK2,PDGFA,PECAM1,PLAUR,PODXL,RAB40C,RALGPS2,RARA,SALL2,SDC1,SERPINE1,SH3BP5,SLC2A3,SLC35G2,SMC1A,SNAI2,SOX9,SQSTM1,TCOF…	1292 (24)
BMP4		growth factor		-0.211	2.6e-08	ACTA2,BCL2,CCND1,CDK2,CDKN1A,CEBPA,CEBPB,COCH,CYP17A1,DEK,DEPP1,DLX2,EFNA1,ELF3,FGF12,FGFR2,FOXF1,GATA2,GATA3,GREM1,HES1,HMGA2,ID2,ID3,IL6,INHBA,INHBB,ITGB6,JUN,JUNB,KLF4,L1CAM,LAMA1,LCP1,LEF1,MAFK,mir-10,MMP14,MMP3,MSX1,MSX2,MXD1,NCAM1,NES,NGFR,NUPR1,PAPPA2,PAX2,PITX2,POSTN,POU5F1,PRKCH,PRR5,PSG4,RUNX2,SERPINE1,SLC40A1,SNAI2,SOX9,SPINT1,SPNS2,SULF1,TAL1,TBX15,TBX3,TFAP2A,TGFBR1,TGM2,TNFRSF11B,TR…	1537 (21)
NKX2-3		transcription regulator		-1.534	2.63e-08	ACO1,ACTA2,ADM,ALPL,ANGPTL4,ANLN,AOC3,APOBEC3G,ARHGDIB,ASNS,BCHE,BTG1,C1orf74,CCNB2,CD68,CDKN1A,CDKN3,CENPW,CEP55,CMPK2,CRYAB,CSRNP1,CX3CL1,CXCL16,CXCL8,DANCR,DCLK1,DHX58,EDN1,FBN2,FLRT2,GASK1B,GBP2,GCH1,GDF15,GMPR,H2AC20,HCG4,HEY2,HLA-B,HMMR,IDO1,IL7R,KLF4,KRT81,LYPD1,MAP2,MCTP1,MFNG,NOS3,NR2F1,NT5DC2,PARP12,PLCB1,POSTN,PSAT1,REEP1,RTP4,SAMD9L,SLC40A1,SNCAIP,STAT1,TAP1,TCIM,TMEM158,TNFRSF10D,TNF…	351 (7)
RRP1B	0.299	transcription regulator			3.25e-08	ALDH5A1,AURKA,BIRC5,CCNA2,CCNB2,CCND1,CCNE1,CDC20,CDC25C,CDC6,CDK1,CDKN1A,CEBPB,CHEK1,CYP24A1,DBF4,DHFR,ESPL1,EXO1,FANCB,FEN1,GADD45A,HDAC11,HSP90AA1,KIF11,MCM2,MCM3,MCM4,MCM5,MCM6,MDM2,MRAS,ORC1,PERP,PLK1,POLD1,PRKCD,RARA,RBL1,RPL22,RPS3,TGFB1,TOP2A,VEGFC
anisomycin		chemical - endogenous non-mammalian	Activated	2.642	3.57e-08	ABCB1,ATF3,BCL2,BCL2L1,CDKN1A,CXCL8,DUSP1,DUSP8,EGR1,FOS,HIF1A,IL6,IRF1,JUN,JUNB,LDLR,MAPK8,NR4A1,PLAU,PLAUR,POSTN,RGS7,SDC1,SERPINE1,SIGIRR,SKI,TERT,VEGFA	1191 (19)
MED1		transcription regulator	Inhibited	-2.374	3.61e-08	AURKA,AURKB,BCL11A,BCL2L1,BHLHE40,BIRC5,BOP1,CCNB1,CCND1,CCNE1,CDC20,CDC6,CDK1,CDK2,CDKN1A,CEBPA,CENPA,CFD,CHAF1A,CYP17A1,CYP24A1,CYP3A5,DTYMK,E2F1,EBF1,FASN,FOXM1,GADD45A,GSTP1,HPRT1,ID2,IGFBP3,KLF13,KLF4,LBR,LEF1,LIF,MAD2L1,MDM2,NCL,NR3C1,ODC1,PIM1,PLK1,PODXL,POU5F1,PPP3CB,PRLR,PTMA,RARB,TBX3,TERT,TET1,THBS1,TNNT1,XBP1,ZFP42	1499 (22)
F7		peptidase		0.972	3.63e-08	AR,CCN2,CCND1,CLDN1,CXCL2,CXCL8,EGR1,FGF5,FOS,GADD45A,HBEGF,ICAM1,IER2,IL6,JAG1,LIF,MMP14,PLAUR,PTGER2,RND3,VCAM1,VEGFA,ZFP36	1011 (16)
tosedostat		chemical drug	Activated	2.887	3.74e-08	ASNS,ATF3,CDKN1A,CEBPB,CHAC1,CTH,CXCL8,DDIT3,DDIT4,FYN,GADD45A,MARS1,PPP1R15A,PSAT1,SARS1,SDC1,TRIB3,VEGFA,WARS1
MYB		transcription regulator	Inhibited	-2.056	4.08e-08	ACAP1,ADAM12,ADM,ANPEP,ATP2B1,AURKA,BANK1,BCL2,BCL2L1,BHLHE40,BIRC5,C15orf48,C3,CBX4,CCNA1,CCNB1,CCND1,CCNE1,CDH2,CDK1,CXCL16,CXCL2,CXCL6,CXCR4,EZH2,FN1,FOXM1,FUT8,GATA3,GSTM1,HAND2,HERC3,HSPA8,ICAM1,IGF1R,IGFBP3,IGFBP5,IKBKE,IL6,IL7R,ITPR1,JUN,KITLG,KLF4,LIF,MEGF10,MMP3,MTSS1,NEDD9,NMU,POLA1,PRAG1,RBL1,RYK,SDC1,SLC1A5,SNAI2,SOCS2,SPHK1,TNFRSF9,TWIST1,ZC3H12A	1197 (18)
BMP7		growth factor		0.57	4.08e-08	ACTA2,ATP5F1A,BIRC5,CAMK2N1,CCL2,CDH2,CDKN1A,CEBPA,CEBPB,CEBPD,COL1A1,COL5A2,CXCL8,DKK1,DSP,EDN1,EREG,ESR1,FASN,FGF12,FN1,FOXC2,FZD7,GRB10,GREM1,ICAM1,ID2,IGF1R,IGFBP3,IGFBP5,IGFBP6,IL6,JAG1,KLF4,MAP3K5,MMP3,MST1R,MSX2,NCAM1,NDRG1,NPHS1,OCLN,PAX2,PCSK6,PDGFRB,PIK3R1,PLEK2,PPARGC1A,RUNX2,SERPINE1,SOSTDC1,STS,SULF1,TGFB1,TGFBR1,VCAN,VEGFA,WNT5A,WNT5B,ZEB2,ZIC1,ZIC2	1135 (17)
PRKCD	1.685	kinase	Activated	2.992	4.19e-08	ABCA1,BCL2,BCL2L1,BIRC5,CCL2,CCNA2,CCND1,CCNE1,CD68,CDKN1A,CEBPB,CIITA,COL1A1,CTSB,CX3CL1,CXCL16,CXCL8,DDIT3,DUSP6,EPOR,ERCC6L,FBN1,FOS,GDF15,GEM,GPRC5A,HJURP,HRH1,ICAM1,ICOSLG/LOC102723996,IL32,IL6,ITPR3,JCAD,JCHAIN,JUN,JUNB,KIF2C,LAMB3,LBH,LDLR,LIF,LIPG,LYST,MAST4,NEDD4,NES,NR4A1,ODC1,OSR2,PLAGL2,PPP1R15A,PTPN6,SERPINE1,SLC15A1,SPHK1,STAT3,TLR2,TNFRSF11B,TPBG,TRAF1,TTC9,VCAM1,VEGFA,ZFP36	994 (13)
PKD1	1.718	ion channel		0.657	4.19e-08	AADAC,ACSS1,ADAM22,ALDH1A1,AMOTL2,APOO,ATP1B1,AVPR2,AXL,BHMT2,CCN2,CDKN1A,CLCF1,CLDN10,COL12A1,CXCL16,CXCL2,DDIT3,EDIL3,ENPP5,FAM98B,FGFR1,FOSB,GLI2,GLS,GRAMD1A,GREM1,HBEGF,HGD,HSPB2,IDH1,IER2,IFNLR1,IL4I1,JAKMIP1,KLHL28,KLKB1,KRT18,LOX,LTBP1,MINK1,mir-10,mir-30 (includes others),NAPEPLD,NEDD9,NNMT,P2RX7,PDE4B,PITX2,PRLR,PRODH2,RAB9B,RASSF6,RGS3,RUNX2,SFXN3,SLC16A4,SLC26A7,SLC2A9,SOX6,SYNJ2,TENM2…	990 (15)
MAP2K1		kinase		1.309	4.21e-08	ABCB1,ACTA2,ALDH1L1,APOBEC3G,APOE,ATF3,BCL2,BCL2L1,CAPN3,CCL2,CCN2,CCNA2,CCND1,CDK2,CDKN1A,CEBPA,COL1A1,CRIM1,CRYAB,CTSB,CXCL8,CYP17A1,DKK1,DNMT1,DPP4,DUSP1,DUSP6,E2F1,ELK1,ENO1,ENO2,FASN,FOS,GLI2,HIF1A,IGF1R,IL13RA2,IL6,ITGB4,ITPR1,JUN,LDLR,LEF1,LGALS3,MMP14,MMP3,PECAM1,PIM1,PLAUR,RAB38,RAP1GAP,RRM2,RUNX2,SERPINA1,SNAI2,SOX9,TGM2,THBS1,TK1,TNC,TNFRSF10A,TNFRSF11A,TWIST1,UNC5B,VEGFA,ZWINT	1203 (15)
GATA1		transcription regulator	Activated	3.252	4.24e-08	AIP,ALOX5,ALOX5AP,ANK1,AQP1,ARHGAP4,BATF3,BCL2,BCL2L1,BIRC5,BLVRB,BMP6,BTG2,CA2,CCND1,CDK2,CEBPA,CIITA,CPD,DMTN,DUT,EGR1,ENPP1,EPOR,EZH2,F10,FOSB,GATA2,GATA3,GUCY1B1,HDAC11,HHEX,HNRNPAB,IL7R,INHBB,ITGA6,ITGAX,JUNB,LEPR,MAGED1,MAP3K5,MCM3,MCM5,MECOM,MSH2,MSX2,NCL,NFIL3,PAPPA2,PECAM1,PIM1,PIM2,PLEK,PLXNA2,POLA2,POLD1,PRKG1,PSTPIP2,PTPN6,RAD54L,RANBP1,RANGRF,RBL1,RFC3,RFC4,RPL22,RRM1,RUNX2,SATB1,SCI…	1228 (21)
SPARC	0.597	other	Activated	2.509	4.46e-08	AKR1C3,BARD1,BHLHE40,BLM,BRIP1,CABYR,CEBPD,CFD,CHAF1A,CHAF1B,CLDN1,CLDN4,COL1A1,FANCB,FN1,FOXQ1,H3C4,HES1,HSF4,IL6,LEF1,LOXL4,MAP2,MCM6,MSH2,NDRG1,NES,P2RY2,PAG1,PER2,POLE,POLE2,PPIH,RABL6,RFC4,RRM1,SERPINE1,SLC22A5,SNAI2,SOX9,TGFB1,UBE2U,WNK4,ZHX2	1009 (21)
FGF1		growth factor		-1.056	4.89e-08	AKR1B1,ANXA9,APOE,CCN2,CCND1,CD68,CDH11,CDKN1A,CXCL1,DLL1,DLX2,DNMT1,DUSP6,EDN1,EGR1,EN1,FGFR1,FOS,FRMD3,FZD7,FZD8,GADD45G,GSTM1,GSTP1,ICAM1,IL6,ITGAX,JUN,LRRC17,MKI67,NDNF,NOS3,NOTCH3,ODC1,PDGFA,POSTN,PRICKLE1,RFLNB,RHOU,SNAI2,TCF4,TEAD4,TGFB1,TGM2,THBS1,VCAM1,VEGFA,VEGFC	1172 (19)
ERBB3		kinase		-0.93	4.99e-08	ACTA2,ACTB,AMOTL2,AXL,BGN,CCN2,CCND1,CDKN1A,COL1A1,CXCR4,DUSP1,EGR1,FBN1,FN1,FSTL1,GLS,HBEGF,HIF1A,HMGA2,HMMR,IER2,IGF1R,IGFBP5,LAMA4,MATN2,MMP3,MXI1,NDRG1,NID1,PCDHA11,PIM2,PLK1,PTGS1,SERPINE1,SGK1,STMN1,TGM2,THBS1,TK1,TNC,TNS1,TNXB,TOP2A,USP14,VEGFA	1378 (20)
SHH		peptidase		-0.016	5.2e-08	BCAR1,BCL2,BMPR1B,CCNB1,CCND1,CCNE1,CDC25A,CHEK1,CTPS1,DHFR,DLX2,EBF1,EPHB4,FN1,FOXA2,FOXC2,FOXF1,GATA2,GLI2,GPC1,H2AX,HAND2,HELLS,HEY2,HHIP,HMGA1,HOXA13,HOXD11,IGFBP5,IL6,IMPDH2,LFNG,MCM2,MCM3,MCM5,MCM6,MSX1,NES,NOS3,NR2F2,NR4A1,OCLN,PAX2,PAX3,PITX2,PMP22,RAD51,RFC3,RUNX2,SERPINE1,SLC29A1,SNAI2,SOSTDC1,SOX9,SREBF1,SRM,THBD,TSC22D3,TUBB3,TYMS,UNG,WNT5A,ZIC2	1173 (20)
CD24	2.861	other	Inhibited	-2.386	5.44e-08	ADD3,ADRB2,APOBEC3B,ASPM,ATF3,CDKN1A,CFTR,CHAC1,CXCL8,DEPDC1,DEPDC1B,DNAJC13,ECM1,EPHB6,FOS,GDF15,HMMR,HSPB8,ICAM1,IRAK1BP1,ISG20,JUN,KIF18A,KNTC1,MCAM,MTUS1,OASL,OGG1,PLAU,PLCB1,PPP1R15A,RARRES1,SFPQ,SMC4,SPHK1,SYNE2,THBS1,TOP2A,TP53INP1,TRIM8,ULBP2,UPF2,ZNF302	1089 (17)
EZH2	-2.207	transcription regulator		-0.903	5.92e-08	ACKR3,ACTB,ADRB2,ALOX5AP,ALPL,ANXA6,ATF3,BCL2,BMPR1B,C15orf48,C3,CA2,CCND1,CCNE2,CD82,CDH2,CDKN1A,CDKN1C,CEBPA,CHRNB1,CLDN10,COL1A1,COL5A1,CPA6,CPD,CX3CL1,CXCL1,CXCL2,CXCL8,CXCR4,CYB5R2,DAB2IP,DKK1,DNMT1,E2F1,EFNA1,EGR1,EZH2,FANCB,FBLN1,FBN1,FGF5,FKBP5,FOXF2,GATA3,GDF15,HOTAIR,HOXA7,HOXB13,HOXB5,HOXB8,HOXC11,HOXD10,HOXD11,ICAM1,ICOSLG/LOC102723996,IGFBP3,IL6,IRAK3,KIAA1217,KLF4,KRT81,LAMB3,LAMC2,…	1069 (19)
clopidogrel		chemical drug		1.614	5.94e-08	ACKR3,ALDH1L2,ASNS,ATF3,ATOH8,C1QTNF6,CCL2,CEBPG,CHAC1,COL1A1,COL5A1,CTH,DDIT3,GPT2,HOXA5,IFRD1,INAVA,LAMA5,LURAP1L,NANOS1,NR2F1,NUPR1,PCK2,PPP1R15A,PSAT1,PTX3,RASSF8,SNHG15,TRIB3,VEGFA,XBP1,ZMYND8
Salmonella enterica serotype abortus equi lipopolysaccharide		chemical toxicant		0.566	6.24e-08	ACKR3,ADORA2B,ADRB2,ARRDC4,ASNS,ATP1B1,CDK1,CENPU,CXCL1,CXCL2,CXCL5,DNAJB4,E2F7,EBI3,EDN1,EGR1,EGR3,EREG,EZH2,G0S2,GADD45A,GEM,GJB2,GLA,GPRC5A,HES1,HOMER1,HS3ST3B1,ID2,IDO1,IL15RA,IL18,IL32,IL6,IL7R,INHBA,IRF1,KCNJ2,MAFF,MCF2L2,MGLL,NFKBIZ,OASL,OSGIN1,PHLDA2,PIM2,PLAC8,PLAU,PTX3,RHOU,RIN2,SFMBT2,SGPP2,SLAMF7,SYNJ2,THBS1,TMPO,TRAF1,WNT5A	1182 (14)
triamcinolone acetonide		chemical drug		-1.409	6.4e-08	ACKR4,ACSL1,ALDH5A1,ANGPTL4,ANOS1,AQP1,ATF3,BCL2,BHLHE40,BMP5,BMP6,BTG2,CBX4,CD22,COL13A1,CRYBG1,CTH,DDIT3,DGCR6/LOC102724770,DGKE,DNA2,DUSP1,E2F2,EFNB2,EGR1,ELK1,EPHA4,F10,FGFR2,FKBP5,FOS,FUT4,GNAZ,IER2,IGFBP3,IRF7,ITGA10,JUN,JUNB,KCNB1,KCND1,KIF4A,KLF9,LDLR,MARVELD2,MEGF9,MXRA5,NR3C1,PDIA5,PEX6,PLAU,PLK2,PLXNC1,PSPH,RHOBTB3,RNF41,SAA1,SCD,SLC31A2,SLC9A3R1,SOAT1,SOCS2,SOD2,ST8SIA4,TNFAIP8,TNFSF4…	1399 (19)
RBL1	-1.097	transcription regulator	Activated	3.768	6.7e-08	AURKB,CCNA2,CCND1,CCNE1,CDC25A,CDC6,CDK1,CDK2,CDKN1A,CRADD,DDB1,DHFR,E2F1,FOS,H2AC8,HES1,MCM10,MCM2,MCM3,MCM5,MCM6,MCM7,MYBL2,NEK2,ORC1,PLK1,PPARGC1A,RBL1,RRM1,RRM2,TERT,THBS1,TYMS,UXT	1018 (17)
Irgm1		other	Activated	2.901	6.83e-08	AURKB,BUB1,CCNA2,CCNB1,CCNB2,CDCA3,DTL,ID2,ID3,IL6,IRF7,KIF20A,MKI67,NCAPG,NEK2,NUPR1,OAS2,OASL,RRM2,RSAD2,SPAG5,SQSTM1,STIL,TK1	712 (11)
benzo(a)pyrene		chemical toxicant		0.276	7.51e-08	ABCB1,ADAM12,ADAMTS16,AGTPBP1,ALDH3A1,ANXA1,ARHGDIA,ARHGEF6,BBC3,BCL2,BIRC5,BTG3,CDKN1A,CEBPG,COL8A1,CRADD,CYB5A,DDB1,DHRS1,ECT2,ELF3,EREG,FASN,FOS,FYN,GNAO1,GPC1,GSTM1,GSTP1,HSPA1A/HSPA1B,IGFBP6,IL1RAP,INHBA,INHBB,INSR,ITPR1,JUN,LCP1,MAD2L1,MAF,MAFF,MDM2,MXD3,NAPB,NOS3,NR4A1,PDLIM1,PGD,PLCB1,PPIF,PPP1R3C,PRKCG,PRKCQ,PRKG1,PTGER2,RAP1GAP,SEMA5A,SERPINA1,SERPINE1,SFRP4,SNAI2,SOD3,SQSTM1,TF,TGFB1,T…	1208 (17)
PPARG		ligand-dependent nuclear receptor	Activated	3.21	7.77e-08	ABCA1,ABCA3,ACADS,ACSL1,ACSL4,ACSL5,ACTA2,ADRB2,ANGPTL4,APOE,ARL4D,BCL2,BCL2L1,BDH1,BIRC5,C3,CA2,CAT,CCL2,CCN2,CCND1,CCPG1,CD40,CD68,CDK2,CDKN1A,CEBPA,CEBPB,CFD,COL1A1,CORIN,CPT1A,CPT2,CRABP2,CRAT,CTPS1,CTSL,CXCL1,CXCL14,CXCL2,CXCL5,CXCL6,CXCL8,EDN1,EGLN3,ELOVL6,ENO2,FABP5,FAM20C,FASN,FN1,FOXA2,GATA2,GDF15,GPT,HCAR2,HES1,HSD3B7,ICAM1,IDH1,IGFBP3,IGFBP5,IGFBP6,IGFBP7,IL6,INSIG2,INSR,IRS2,IVD,JUN,K…	1505 (22)
CXCL12		cytokine		1.218	8.07e-08	ACTA2,AKR1C3,ANKRD12,ARAF,AXL,BCL2,BCL2L1,BMP6,CA2,CCL2,CCND1,CD82,CD9,CDK2,CDKN1C,COL1A1,CX3CL1,CXCL8,CXCR4,CYP3A5,DMPK,DPP4,EGR1,FN1,FOS,FYN,GAD1,HLA-B,HNRNPD,ICAM1,IFI27,IGFBP7,IL6,ITGAX,ITGB4,JUN,JUNB,let-7,LOXL2,MAFK,MAPK12,MMP14,MMP3,MSH6,MSX2,NPHS1,NR2F6,NR4A1,PCDH1,PGR,PKD1,PLAU,PRKCD,RUNX2,RYR2,RYR3,SAA2,SOCS2,TF,THBS1,TNFRSF10A,TNFRSF10C,TNFRSF10D,TNFRSF11A,TNFRSF11B,TNFRSF1B,XRCC5	1178 (15)
GNA15		enzyme			8.28e-08	ACKR3,ACTA2,ADD3,ADM,AKAP12,AKR7A2,AVPR1A,C3,CDS1,CEBPD,CP,CRYAB,CTH,CXCL2,CXCL8,DDIT3,ENPP1,FHL2,FXYD5,GADD45A,GBP2,GDA,GUCY1B1,HES1,HSD3B7,IL6,LAMB2,LGALS3,MAFK,MAP2,NEXN,ODC1,PDLIM1,PRRX2,PRSS35,SCN2A,SLC29A1,SLC7A1,SOD2,THBD,TRIB3,UGDH,UNC5B,VCAN	1212 (14)
RAF1		kinase		0.749	9.38e-08	ACAT2,AKAP12,ANXA1,BCL2,BTG1,CA2,CCND1,CDC25A,CDC42EP1,CDC6,CDKN1A,CLDN1,CRYAB,CTSL,DUSP6,E2F1,EGR1,EGR3,ELK1,ESR1,FAM13A,FAM171A1,FGFBP1,FOS,HBEGF,HIF1A,HMGA2,HMGB3,HNRNPA2B1,HNRNPAB,ID3,IER2,IGF1R,IGFBP3,IL6,ITGA2,ITGB4,JUN,LAMA3,LIF,LIFR,MCF2L,MCM8,MGLL,MKI67,MMP3,MXD1,MYBL2,NINJ1,OCLN,PC,PCSK6,PHLDA2,PLAU,PLAUR,RFFL,RND3,RRM2,SDC1,SEC14L2,SERPINB7,SLC26A2,SMAGP,SNRPD1,TCOF1,TERT,TGM2,TRAF1,VA…	1230 (18)
LIN9	-1.585	other	Inhibited	-3.818	9.65e-08	AURKA,BIRC5,BUB1,BUB1B,CCNA2,CCNB1,CDC6,CDK1,CDKN1A,CENPE,CEP55,DLGAP5,MYBL2,PLK1,TMPO
VDR		transcription regulator	Inhibited	-3.063	9.8e-08	ABCC3,ACTA2,AGR2,ANLN,BCL2,BCL2L1,BUB1B,CCNB1,CCND1,CDC20,CDC45,CDKN1A,CDT1,CEBPB,CENPA,CENPH,CHAF1A,CHAF1B,CLIP1,COL1A1,CPT2,CUBN,CXCL8,CYP24A1,EDN1,EGR1,EZH2,FABP6,FEN1,GADD45A,GADD45G,GATA3,GATA6,H2AZ1,ICAM1,IFI44L,IGFBP3,IGFBP5,IL18,IL6,INCENP,JUN,KIF11,KIF22,KL,LBH,LDLR,MAD2L1,NASP,NCAPD2,NDUFV2,NEDD9,NPHS1,NUPR1,NUSAP1,ODC1,PDLIM2,PLIN2,PODXL,PPP1CA,PRC1,RAD51AP1,RARB,RNF144A,SERPINA1,SLC10…	1239 (20)
poly rI:rC-RNA		biologic drug		1.2	1.01e-07	ABCA1,ANXA1,APOBEC3G,APOL1,APOL2,ARHGAP40,ARID5A,ARMC4,ATF3,AUTS2,AXL,BAK1,BCL2,BIRC5,BST2,BUB1,C3,CCL2,CCL26,CCNA2,CCNB2,CD40,CDC20,CDCA3,CDH2,CDK1,CEACAM1,CEBPB,CEBPD,CENPE,CENPF,CHD7,CIITA,CLEC4E,CMPK2,CX3CL1,CXCL1,CXCL2,CXCL6,CXCL8,CXCR4,DEFB1,DHX58,DISC1,DLL1,DLX1,DUSP1,EBI3,EDN1,EGR1,EHF,ELAVL2,ELF3,EREG,ERFE,ETFB,FN1,FOS,GBP2,GBP4,GCH1,GDF15,GNPAT,H2AC4,HBEGF,HIF1A,HLA-B,HLA-G,HSPB2,ICAM1,…	801 (13)
lactacystin		chemical - protease inhibitor		0.725	1.01e-07	ACTB,ADRB2,AKR1B1,AKR1C1/AKR1C2,ARHGDIB,ASNS,ATF3,ATP2A3,ATP6V0A1,BAK1,BCAR1,CCL2,CCND1,CD24,CD9,CDC25C,CDKN1A,CFL1,CPOX,CRYAB,CXCL8,CXCR4,CYB5A,CYP24A1,DDIT3,DUSP1,E2F1,ESR1,GATA3,GSTP1,H2AC16,HIF1A,HLA-B,HMGB2,HNRNPA2B1,HSPB8,IFRD1,IGFBP5,IL6,IRS2,ITGB4,LDLR,MCM10,MDM2,MRTO4,NEDD9,NR3C1,NR4A1,P4HA2,PRLR,RAD51,RANBP1,RUNX2,SIRT2,SLC1A1,SNTB2,SQSTM1,SREBF1,STMN1,SYK,THRB,TLR2,TUBB4A,UBE2N,ULBP1,V…	1356 (19)
oblimersen		biologic drug	Activated	2.954	1.02e-07	ADM,ATF3,BCL2,BCL2L1,BST2,CDKN1A,CEBPD,CXCL8,DUSP1,EFNB2,GADD45A,H2AC8,IFI27,IFI44,IFRD1,IRF7,MAFF,MSX1,MX1,OAS2,OASL,RSAD2,SCG5,SNAPC1,STAT1,SULT1A2,TRIM14
L-triiodothyronine		chemical - endogenous mammalian		0.704	1.08e-07	ABCA1,ACHE,ACOT11,ACSL1,ACTB,ADAMTS5,ADM,ADRB2,AGTRAP,AKR1C3,ALDH1A1,APOC1,AR,ARSA,ATP1B1,BAALC,BBC3,BCL2,BCL2L1,BDNF,CAMK4,CCN2,CCND1,CCNE1,CDK2,CDKN1A,CEBPA,CEP126,CPT1A,CPT2,CST3,CTH,CXCL14,CYP17A1,CYP26B1,DAAM2,DAB2IP,DCUN1D1,DNAI1,DNMT3B,DUSP1,E2F1,ECE1,EDN1,EFNA1,EGR1,ENG,ENO2,ENPP2,ESR1,FASN,FGFR1,FH,FKBP10,FLYWCH2,FOS,FUOM,GBP4,GDF15,GLI2,GPCPD1,H2AC4,H3C8,HCN2,HIF1A,HLF,HOMER1,ID2,ID3,IG…	1245 (22)
mir-21		microRNA	Activated	3.496	1.2e-07	ACTA2,ANLN,AOAH,ARNTL,ASPM,ATAD2,BCL2,BTG2,CACYBP,CARD6,CCL2,CCNA2,CCNB1,CDC25A,CDKN1A,CKS2,CLPB,COL1A1,CSE1L,CXCL2,DDIAS,DHX58,DLGAP5,ECT2,FN1,GATA3,GBP2,GTSE1,H2AX,HMGA2,HNRNPA2B1,ICAM1,ICOSLG/LOC102723996,IDO1,IL18,IL6,IRAK1,IRF1,JAG1,KIF23,KIF4A,KIFC1,KNTC1,LEPR,MIS18A,MKI67,MSH2,NCAPD2,NES,NLRC5,NMT2,NPAS2,NUSAP1,OAS2,PBK,PECAM1,PER2,PGAM1,POU5F1,PRC1,RACGAP1,RAD51AP1,RHOB,SKI,SOD2,SOD3,SRSF…	1184 (18)
E2F6		transcription regulator	Activated	2.197	1.32e-07	CAMTA2,CCNE1,CDC25A,CDC45,CDC6,DHFR,E2F1,E2F2,GINS2,GMNN,H19,MCM2,MCM3,MCM5,PCLAF,POLA2,RAD51,RAD51AP1,RBBP4,RFC4,RRM2,RYR2,SERPINE1,SMC1A,SRSF1,STAG3,UNG,UXT,ZNF43	1104 (12)
cephaloridine		chemical drug		-1.731	1.35e-07	ABCC2,ANGPTL4,CCN2,CCNB1,CCNE1,CCNE2,CD72,CDC45,CDC6,CDT1,CHAF1B,CHEK1,CXCL14,DDIT4,DSCC1,DSG2,E2F1,EXO1,FOXE1,GINS2,GPNMB,GSTP1,HSPA1A/HSPA1B,KCNH1,KNTC1,LAMB3,MCM3,MCM5,MCM6,MMP16,NGFR,PCLAF,POLA2,POLE,RAB31,RYR2,STRA6,TFRC,TRIB3,ZNF367
S100A6	-0.508	transporter	Inhibited	-2.357	1.35e-07	ATF3,AURKA,CDK1,CDKN3,CENPA,CXCL2,CXCL8,DEPDC1,HS3ST1,INHBA,NCAPH,NEK2,PBK,PCDHB2,PPP3CB,STC1,TMPO,TYMS	1119 (13)
methylnitronitrosoguanidine		chemical toxicant	Activated	2.113	1.35e-07	BAK1,BBC3,BTG1,BTG2,CASP10,CCND1,CDKN1A,CEACAM1,CEBPA,EGR1,GADD45A,GDF15,IRF1,MDM2,MSH2,PLAU,SERPINE1,TRAIP	1180 (19)
Histone h4		group			1.43e-07	ABCB1,AFMID,AKAP12,BTG3,CCND1,CCNE1,CD1D,CD40,CDC25A,CDC25C,CDC6,CDK1,CDKN1A,CIITA,CXCL8,CYP24A1,DHFR,DKK1,E2F1,ESR1,FASN,FOS,FOXM1,GSTP1,HES1,ICAM1,IL6,IRF1,LEF1,MAD2L1,MCM3,MCM4,MGMT,MSH2,NCAM2,NEGR1,NLGN1,PRLR,RARB,RBL1,RRM2,RUNX2,SPHK1,SREBF1,STAT3,SYNPO,TBX15,TBX2,TBX4,TERT,TGFBR1,TYMS,VCAM1	1275 (23)
PTP4A1	0.245	phosphatase		-0.917	1.63e-07	AHCY,ARHGDIA,C1orf21,CLTC,COL5A1,DNAJB1,FASN,FLRT1,GDI2,GMPS,GSTP1,HIF1A,HNF4A,HNRNPA3,HNRNPF,HSPA1A/HSPA1B,IGF2BP1,IGFBP7,IMPDH2,ITGB4,ITGB8,LRATD2,MAP3K1,MAP3K5,MAPK8,MMP14,MYADM,PECAM1,PIK3R1,PPM1E,PRDX1,PTP4A3,SDHA,SHC3,SLC35G2,SLC6A15,SMS,SRSF2,SRSF3,STMN1,SYCP2,TAGLN2,TUBA1C,UBA1,VCAN
CDK19		kinase	Inhibited	-2.175	1.64e-07	ABAT,ALDOC,ANKRA2,ATF3,BAK1,BTG2,CD82,CDKN1A,CXCL1,CXCL2,CXCL8,DDB2,DDIT4,DHCR7,GADD45A,HBEGF,ITGB4,JAG2,JUN,LIF,LSS,MDM2,MXD1,NINJ1,OSGIN1,PDGFA,PLK2,PLK3,PPP1R15A,SDC1,SFN,SPHK1,TCN2,TGFA,TGFB1,TRAF4,TRIB3,UPP1,ZMAT3	364 (7)
hydroxyurea		chemical drug		-1.024	1.79e-07	ABCB1,BCAM,CCL2,CCNB1,CCND1,CCNE1,CDC45,CDC6,CDKN1A,CHEK1,E2F2,EDN1,GADD45A,GINS2,GMNN,H2AX,HJURP,ISG20,KRT18,MCAM,MCM2,MCM5,MDM2,MX1,POLA2,RAD51,RRM2,STAT1,TK1,UHRF1	1267 (17)
E2F7	-1.135	transcription regulator			1.96e-07	CCNA2,CCNB1,CCNE2,CDC6,CDK1,CHEK1,DHFR,E2F1,E2F2,ECT2,KIF23,MCM2,RACGAP1
PDLIM2	1.121	other		0.636	1.98e-07	ALX1,BCL2,C4orf19,CCND1,CDC25C,CHPF,CLCN4,CXCL8,DMRT3,DNAJC15,ENPP2,FSTL1,FXYD6,GHDC,GNG2,GSPT2,GSTM1,HBEGF,IFI44,IGFBP3,MECOM,MME,MYEOV,NR2F1,PCSK1N,PDLIM2,PPP1R14A,PRUNE2,RASGEF1A,RNF128,RTN1,SLC40A1,SLC43A3,STAT1,STAT4,SV2A,TNS1,ZNF300	958 (11)
tyrphostin AG 1478		chemical - kinase inhibitor		0.318	1.99e-07	BCL2L1,CCL2,CCND1,CDKN1A,COL8A1,CXCL8,CXCR4,EDN1,FBN1,FOS,GFPT1,HBEGF,HIF1A,ICAM1,IGF1R,IL13RA2,IL6,ITGA2,KCNH8,MME,MUC1,PLAGL1,PLAU,PTGER2,PTTG1,RUNX2,S1PR3,SLC2A1,SPHK1,TNFAIP6,TWIST1,VCAM1	1209 (19)
arsenite		chemical toxicant	Activated	2.235	2.01e-07	ABCB1,ADAM12,ADAMTS16,ALDH3A1,CCND1,CDH2,CDKN1A,COL8A1,CXCL8,DDIT3,DHRS1,DUSP1,EGR1,EREG,FOS,GADD45A,GPC1,GSTP1,HSPA1A/HSPA1B,HSPB2,IL1RAP,INHBA,INHBB,INSR,IRF1,JUN,MAFF,MDM2,NAPB,NR4A1,PLCB1,PPP1R3C,PRKDC,PRKG1,SEMA5A,SERPINE1,SFRP4,SNAI2,SQSTM1,TGFB1,THBS1,TRA2B,UGDH,VEGFA	1243 (17)
NOTCH1		transcription regulator		1.706	2.02e-07	ACTA2,AKR1C1/AKR1C2,ASB2,BCL2,BCL2L1,CCN2,CCND1,CCNE1,CD68,CD82,CDCA7,CDK2,CDKN1A,CDKN1C,CEBPA,CEBPB,CEBPD,CFD,CHGA,CHST1,COL1A1,CXCL1,CXCL8,CXCR4,DES,DKK1,DLL1,E2F1,ECT2,EFNB2,ENO2,EPHA4,FOS,FOSB,GATA2,GATA3,GLI2,GLS,HES1,HES7,HEY2,HEYL,HIF1A,HSPA8,HSPE1,ICAM1,ID2,IGF1R,IGFBP3,IL18,IL6,IL7R,IRF1,ITGA6,ITGB4,JAG1,KRT8,LEF1,LFNG,LOX,MCAM,MMP3,MYLK,NDUFV2,NGFR,NOTCH3,NR2F2,NRG1,PDGFRB,PRAG1,PTGDS,R…	1305 (17)
NORAD		other	Activated	2.622	2.09e-07	BASP1,BHLHE40,CCN2,CHST11,COL5A1,DDIT3,FSTL3,ID3,IGFBP3,IL32,JUN,JUNB,LARP6,mir-10,PDGFA,RHOB,SDC1,SEC14L2,SGK1,SLIT3,SPOCK1,THBS1	552 (7)
LDL		complex		0.42	2.4e-07	ABCA1,APOBEC3B,APOE,ATF3,AXL,BCL2,BCL2L1,C3,CASP10,CCL2,CCN2,CCND1,CD40,CD68,CDK1,CDKN1A,CXCL1,CXCL2,CXCL6,CXCL8,CYP2C8,DDIT3,DNMT1,DUSP1,ECE1,EGR1,EGR3,EMB,FASN,FOS,FOSB,G0S2,HAS3,HIF1A,ICAM1,IDO1,IGF1R,IGFBP3,IL17RA,IL17RC,IL6,IRAK3,IRF7,ITPR1,JUN,LAMB3,LDLR,LRP1,MKI67,MMP14,MMP16,MMP3,MX1,NAMPT,NOS3,NR4A1,OSBPL6,OSCAR,PARP1,PECAM1,PLAU,PLIN2,RANBP1,RARA,RND3,RYR2,SERPINE1,SLC2A1,SOD2,SPHK1,SQS…	1283 (15)
IL17A		cytokine		-0.04	2.4e-07	ACTA2,ACTB,APBA3,BCL2,BCL2L1,BIRC5,C15orf48,C3,CCL2,CCL26,CCN2,CCND1,CD40,CD68,CDH2,CEBPB,CEBPD,COL1A1,COTL1,CX3CL1,CXCL1,CXCL2,CXCL5,CXCL6,CXCL8,CXCR4,CYP7B1,DLX1,EDIL3,ELF3,ENTPD1,EREG,FOS,GADD45A,GBP2,HBEGF,HSPB8,ICAM1,IL17RA,IL32,IL6,ITPR1,JAG1,JUN,LIF,LOX,LRRK2,MAP3K1,METRNL,MLXIPL,MMP3,MSX2,NFKBIZ,NME3,NOS3,NTN1,OCLN,PECAM1,PI3,PLAU,PODXL,SGK1,SLC2A1,SPSB1,SREBF1,STAT3,TGFA,THBD,TLR2,TLR3,T…	1237 (16)
RUNX3		transcription regulator		1.123	2.44e-07	ABCC2,AGTRAP,AKAP6,BBC3,BIRC5,CCN2,CCND1,CDH11,CDKN1A,CEBPA,CHST3,CIITA,COL12A1,COL4A4,CPVL,CRIM1,CXCL8,EXT1,FBN1,FMN2,FSTL1,GLI2,GRK5,IL18,ITGAE,ITGAX,JAG1,KCTD15,KHDRBS3,LIFR,LOX,NEGR1,NUAK1,PAPPA,PARVA,PTPN21,PXDN,REEP1,RHOBTB3,RTN1,SLIT2,SNAI2,SVEP1,TBC1D12,TGFB1,TNFSF4,TPM2	932 (20)
CDCA7L	-2.532	other			2.81e-07	CCNB1,CCNE1,CDC6,DHFR,MAOA,MCM3,MSH2,ORC1,POLA1,RBL1
NR3C2		ligand-dependent nuclear receptor		0.823	2.85e-07	APOE,AQP4,ATP1B1,BCL2,BCL2L1,CACNA1H,CACNA2D3,CAT,CCL2,CCN2,COL1A1,CXCL6,CXCL8,CXCR4,DDIT4,DES,EDN1,EGR1,FKBP1B,FKBP5,FN1,GPX3,GUCY1A1,ICAM1,IGF1R,IL6,INHBA,JUNB,KLF9,LYST,MAP2,MSRB1,NDRG2,NOS3,NR3C1,NRIP3,PLIN4,PPAT,PRDX4,PTGDS,PTX3,RRAD,SEMA3C,SERPINE1,SGK1,SPHK1,TGFB1,TSC22D3,TUBB3,VCAM1,VEGFA	805 (17)
lysophosphatidic acid		chemical - other		1.939	3.09e-07	ACTA2,CACNA2D1,CCL2,CCL26,CCN2,CCND1,CCNE1,CXCL1,CXCL2,CXCL8,DUSP1,EDN1,EGR1,FKBP5,FOS,HIF1A,ICAM1,IL13RA2,IL6,JUN,JUNB,LIF,LIPG,MDM2,NOS3,PDGFRB,PLAU,PLAUR,PPP1R3B,PRKCG,RFFL,S1PR3,SERPINE1,SPHK1,TF,VCAM1,VEGFA,VEGFC,WNT5A	1088 (17)
BRCA1		transcription regulator		1.222	3.09e-07	ACTB,AK1,AR,BAK1,BCL2,BCL2L1,BIRC5,CARD10,CCNB1,CCNB2,CCND1,CCNE1,CDC25C,CDKN1A,DDB2,DDIT3,DDIT4,EGR1,ENPP2,ENSA,ESR1,EXO1,FEN1,FHL2,FKBP5,GADD45A,GDF15,H2AX,HMGA2,HNRNPD,IFI27,IGF1R,IRF7,LAMA3,LHX1,MAD2L1,MDM2,MX1,NEDD9,NEK2,NOS3,NR3C1,PERP,PLK1,PLTP,RAD51,RBL1,RRM2B,SFN,SFPQ,SNAI2,STAT1,STC1,TAP1,TERT,TWIST1,VCAN,VEGFA,WEE1,XPC	1432 (20)
GLI3		transcription regulator		1.687	3.42e-07	BCL2,CCND1,DLX2,DUSP1,EBF1,EGR1,ELK1,FOSB,FOXA2,FOXC2,GLI2,GREM1,H2AX,HAND2,HHIP,HMGB2,HOXA13,HOXD11,IRF1,JAG2,JUNB,KLF13,MAP3K3,NFKBIZ,PAX2,RUNX2,SOX9,STMN1,TERT,TNFRSF10A,WNT5A
FAS		transmembrane receptor		-0.947	3.52e-07	ACTA2,ARHGDIA,BCL11A,BCL2,BCL2L1,BGN,BIRC5,BTG3,CCL2,CCN2,CD1D,CD22,CDKN1A,CEBPD,COL1A1,COL5A1,COL8A1,CRYBG1,CTSL,CXCL1,CXCL2,CXCL6,CXCL8,EFNA1,EGR1,EPOR,F5,FADD,FBN1,FOS,FOSB,GADD45G,GBP2,GLIPR1,GNG7,GPNMB,GRIA3,GRK5,ICAM1,IL15RA,IL17RA,IL18,IL1RAP,IL6,IMPA2,IQGAP2,IRF1,ITGB8,ITPR1,JUN,KIF3C,LDLR,LGALS3,LY75,MAPK7,MME,MOAP1,NFKBIE,NLRP1,NR3C1,NR4A1,P2RY2,PECAM1,PHLDA2,PIK3CG,PLAU,PLCL2,PLD2,PLIN…	955 (10)
Tcf7		transcription regulator		-0.386	3.79e-07	ARNTL,ARRDC4,ATP6V0A1,BCL2,CAPN3,CDK1,CHCHD10,CHEK1,CPE,ECM1,EGR3,ENO2,EZH2,FAAH,FRMD6,FYN,GATA3,GEM,GNAO1,GPD1L,HIF1A,ID2,ID3,IGF1R,IL15RA,IL34,IL7R,ITGB8,KIF11,LDLR,LEF1,LPCAT2,LRIG1,MAF,MAPK12,MBNL3,MBOAT1,MXD1,NR5A2,NR6A1,NTN4,NUPR1,OSBPL3,PARP1,PECAM1,PLAG1,PLCB4,PLTP,PPM1L,PSAP,PTGER2,RAB4A,RORC,SC5D,SDC1,SELL,SH3BGRL2,SH3RF1,SOAT1,SOCS2,STAT1,TANC2,TBL1X,TGFB1,TICAM1,TMEM158,TNFRSF19,USP27…	1308 (20)
S100A8		other		-0.289	3.83e-07	ACSS1,ADAMTS5,AKAP12,ALDH1A1,ALPL,APLN,ATF3,BCHE,BCL2,BCL2L1,BHLHE40,CCL2,CCNB1,CCND1,CCNE2,CNTN6,CP,CPM,CXCL14,CXCL2,CXCL8,DDIT4,EFNA1,ENPP2,GJB2,GPRC5A,H19,HEY2,ICAM1,IDO1,IL6,ITGB4,KCNMA1,LOC102724788/PRODH,LTBP1,MCF2L,MGMT,MMP14,MMP3,NGFR,NRG1,PLAU,PLK3,PLXNB3,POSTN,PTPRO,PTPRVP,RAB20,ROBO2,SEMA3B,SGK1,SHC3,TNFAIP8,TUBA8,TYRP1,UGT1A6,UNC5A,VCAM1,VCAN,VGF	1022 (15)
FOXO1		transcription regulator		-0.667	3.99e-07	ACSL5,AIP,ANGPTL4,ANLN,ANXA3,APLN,AQP9,AR,ASPM,ATP6V0A1,BANK1,BCL2,BCL2L13,BIRC5,BRIP1,CA2,CAMK4,CAT,CCN2,CCN3,CCNA2,CCNB1,CCNB2,CCND1,CCNF,CD40,CDK1,CDK5RAP3,CDKN1A,CDKN1C,CENPF,COL1A1,CPT1A,CPT2,CTSV,CXCL8,DDIT4,DEPDC1,DLGAP5,DRC7,EBF1,EDN1,EGR1,ELOVL6,ENPEP,FABP5,FASN,FN1,FOS,FOSB,FOXA2,FOXC1,FOXM1,FYN,GADD45A,GATA2,GPX3,HIF1A,HPD,ICAM1,IGF1R,IGFBP7,IL17RA,IL18,IL6,IL7R,INSR,IRF5,IRS2,ITGB6,JA…	1299 (19)
COL18A1	0.828	other		-1.324	4.05e-07	BCL2,BCL2L1,CCL2,CCND1,CHGA,DDIT4,EDN1,EFNA1,EFNB2,EPHB1,EPHB2,EPHB4,F10,F12,FGFR1,FN1,FOS,HIF1A,ICAM1,ID3,IL18,IL6,JUN,JUNB,MAPK8,MXI1,PECAM1,PLAU,SERPINE1,SPOCK1,STAT1,STAT3,THBS1,TUBA1A,VDAC1,VEGFA	1269 (23)
PDX1		transcription regulator		-0.065	4.52e-07	ACTB,ACTG1,AKR1B1,AKR7A2,ARL4D,ARRDC4,ASNS,ATF3,ATP2A3,ATP5PD,BBC3,CAMK2N1,CAT,CCND1,CKB,COL1A1,CPT2,CX3CL1,CXCL2,CXCR4,DUSP6,EFNA1,EGR1,ELAPOR1,EPHB1,FGF5,FGFR1,FH,GAP43,GCH1,HNF4A,ID2,ID3,IDH1,IGF1R,IGFBP3,IL6,IRS2,JUN,JUNB,KCNJ11,KRT18,KRT8,LRRC49,LXN,MAFA,MAP2,NPTX2,NR5A2,PC,PCSK1,PDE4B,PDZK1IP1,PPP2R2C,PTGER3,RSAD2,SDHA,SLC2A1,SLIT3,SST,TRIB3,TRPC3,XKR4	1338 (19)
DDIT3	1.858	transcription regulator		0.251	4.65e-07	ASNS,ATF3,ATF7IP2,BAK1,BBC3,BCL2,CAMK2N1,CEBPA,CEBPD,CHAF1A,CXCL8,DDIT3,FLYWCH1,FN1,GPC6,HSPE1,IL6,IRAK2,ITGA2,JAG1,LOX,LTBP3,NDRG1,NPAS2,PCK2,PPARGC1A,PPP1R15A,RGS4,SARS1,SIPA1L3,SNAI2,SPOCK1,SRSF1,SRSF2,STAT3,STX1A,TGM2,TNFRSF10A,TRIB3,TSC22D3,UNG,WARS1,XBP1,ZNF827	1274 (20)
S100A9		other		-0.762	4.85e-07	ACSS1,ADAMTS5,AKAP12,ALDH1A1,ALPL,APLN,ATF3,BCHE,BHLHE40,C3,CCNB1,CCND1,CCNE2,CNTN6,CP,CPM,CXCL14,CXCL8,DDIT4,EFNA1,ENPP2,GJB2,GPRC5A,H19,HEY2,ICAM1,IL6,ITGB4,KCNMA1,LOC102724788/PRODH,LTBP1,MCF2L,MGMT,MMP14,MMP3,NGFR,NRG1,PLAU,PLK3,PLXNB3,POSTN,PTPRO,PTPRVP,RAB20,ROBO2,SEMA3B,SGK1,SHC3,TNFAIP8,TNFRSF9,TUBA8,TYRP1,UGT1A6,UNC5A,VCAM1,VCAN,VGF	1091 (17)
thioacetamide		chemical toxicant		1.767	5.02e-07	ABCC2,ACTA2,ADD3,AKAP12,AKR1C3,ANXA1,ASNS,B4GALT6,BARD1,BGN,BHLHE40,BLM,BRIP1,CCN2,CDCP1,CDH17,CHAF1A,CHAF1B,CKB,CLDN4,COL1A1,CP,DKK3,ELF3,FANCB,FBN1,FOS,FSTL1,FXYD6,GPNMB,GPX3,H3C4,HIF1A,IGFBP3,IL13RA2,IL6,ITGB4,JUN,LAMC2,LGALS3,LOX,LTBP1,LXN,MCM3,MCM6,MLXIPL,MMP14,MSH2,NLGN1,ODC1,PCOLCE,PCSK6,PDGFD,PECAM1,PLCB4,PMP22,POLE,POLE2,POR,PRLR,PTK2B,RFC4,RRM1,SLC13A3,SLC22A5,STING1,TAGLN3,TCF4,TES,TGF…	1347 (17)
AG490		chemical - kinase inhibitor		0.097	5.15e-07	ACHE,ACTA2,AKR1C3,BCL2,BCL2L1,BIRC5,CCL2,CD24,CD68,CDKN1A,CFTR,CXCL2,CXCL8,EDN1,ENPP2,ESR1,FOS,HIF1A,ICAM1,IL13RA2,IL6,IRF1,ITGAE,LY96,MYH10,NOS3,OCLN,OSCAR,PIM1,PTTG1,PTX3,SAA1,SOD2,STAT1,STAT3,TERT,TWIST1,VEGFA	1217 (15)
NFKB1		transcription regulator		-1.005	5.36e-07	ABCB1,AKR1B1,APOE,AR,ARNTL2,BAMBI,BCL2,BCL2L1,BHLHE40,BTG2,CCL2,CCN2,CCND1,CD40,CD82,CDKN1A,CEBPA,CFTR,CHI3L1,CIITA,COL1A1,CSF2RA,CTSB,CX3CL1,CXCL2,CXCL8,DUSP1,E2F1,E2F7,EBI3,EGR1,EHF,ELF3,ENPP2,FABP6,FCGRT,FN1,FOS,FOSB,GADD45A,GATA3,GFRA1,GNAO1,GNPAT,GRK5,HOOK2,ICAM1,ICOSLG/LOC102723996,IGFBP3,IKBKE,IL18,IL6,IRF1,ITPR1,JAG1,KCNT2,KHSRP,LAMB3,let-7,MDM2,MMP3,NAMPT,NR4A1,PDGFA,PI3,PIM1,PLAU,PLK3,P…	1177 (11)
NRAS	-0.28	enzyme		-0.346	5.42e-07	AK1,AKAP12,BCL2,BCL2L1,CCNB1,CCNB2,CCND1,CCNE1,CD68,CDC20,CDC25C,CDC6,CDKN1A,CDKN3,CEACAM1,CENPA,CFH,CRABP2,CRYBG1,CX3CL1,CXCL2,DUSP6,EGR1,ENPEP,EXO1,FN1,FOXM1,GBP2,HIF1A,IFIH1,IL6,IRX3,ITGA2,JCHAIN,KIF22,KIF2C,MCM3,MEST,MKI67,MYBL2,NCAM1,NOL3,OIP5,PERP,PLAU,PLTP,POLD1,PTP4A3,PTX3,RBPMS,RHOB,SARDH,SDC1,SESN3,SLC2A1,SPC25,STAT1,STAT3,TAP1,TMEM43,TRAIP,UGT1A6,VEGFA,WEE1	1210 (19)
RNA polymerase II		complex		-1.067	5.59e-07	ACTB,ADAM23,ALPL,ARID5A,ASNS,ATP6V0A1,BCL2,CA12,CCNB1,CCNB2,CCNE2,CD40,CD82,CDH11,CDKN1A,CEBPA,CIITA,CXCL2,CXCL8,CXCR4,CYP24A1,DDIT3,DHFR,DKK1,DLGAP5,DUSP1,ENO1,ESR1,FANCI,FOS,FOXC1,FOXC2,GADD45A,GBP2,GDF15,GPT,HNF1A,HNF4A,HOXA7,HPRT1,HSPA1A/HSPA1B,ICAM1,IGFBP3,IL6,JUN,JUNB,KITLG,KPNA2,L1CAM,LDLR,MAD2L1,MAL,MAPK8,MCM3,MKRN3,MYBL2,NOS3,NR5A2,OASL,OSGIN1,PBX1,PCDHAC2,PDZK1,PRLR,RAD51AP1,RALGDS,RARB…	1263 (13)
RHOA	-0.886	enzyme		0.716	5.6e-07	ACTA2,ANLN,BCL2,BCL2L1,CCN2,CCNB1,CCND1,CCNE1,CDKN1A,CEBPB,COL1A1,CXCL8,ECT2,ESR1,FN1,FOS,GDF15,ICAM1,IL6,JUN,MMP14,NOS3,OCLN,PIK3CG,PLAU,PRKG1,PRLR,RHOB,RND3,RUNX2,SDC2,SNAI2,SOX9,STAT3,TGFB1,VCAM1	1151 (19)
SPDEF		transcription regulator		-0.227	5.88e-07	CCN2,CD40,CDH11,CDH2,CDKN1A,CLDN7,COL13A1,COL16A1,COL1A1,COL5A1,COL5A2,CXCL8,DKK3,FGFR1,FZD8,HIF1A,ITGA6,LAMB2,LEF1,PLAU,PLAUR,SDC1,SDC2,SERPINE1,SNAI2,SQSTM1,STMN1,TGFB1,TNC,WNT5A	1026 (16)
LEF1	3.316	transcription regulator		1.515	6.07e-07	ACTA2,AR,ARRDC4,ATP6V0A1,BCL2,BIRC5,CACNA1G,CAPN3,CCND1,CD1D,CDK1,CDKN1A,CHCHD10,CHEK1,CPE,CXCR4,DCT,DKK1,ECM1,ENO2,FN1,FRMD6,GATA3,GEM,GNAO1,HES7,ID2,IGF1R,IL7R,ITGB8,KIF11,LEF1,LRIG1,MAPK12,MBNL3,MSX2,MXD1,NCAM1,NRCAM,NTN4,PLAG1,PLCB4,PPM1L,PTGER2,RUNX2,SGK1,SH3BGRL2,SH3RF1,SOX9,TANC2,TMEM158,USP27X,ZC3H12D,ZNF467	1279 (26)
INS		other		1.32	6.07e-07	ACADVL,ACTA2,ADM,ALDH3A2,AMOTL2,AQP9,ATP5F1A,BCL2L1,CAT,CCN2,CCND1,CDKN1A,CEBPB,CPT1A,CRABP2,CYP17A1,DDIT3,DEPTOR,DUSP1,EDN1,EGR1,ELK1,ERRFI1,FASN,FOS,FOSB,GRB10,HIF1A,HNRNPF,ICAM1,IER2,IGF1R,IGFBP3,IGFBP5,IL6,INSR,IRS2,JUN,JUNB,NOS3,NR4A1,PLIN2,PLK2,PPARGC1A,PTGS1,RARB,RDH10,SCD,SLC2A1,SREBF1,SSTR1,TGFB1,TRIB3,VEGFA,XBP1	1298 (18)
mir-8		microRNA		0.272	6.92e-07	ACTA2,ADAM12,AMOTL2,ATF3,BBC3,BCL2,BCL2L15,CCND1,CCNE2,CDC25A,CDH2,CDKN1A,CLDN1,CLDN7,DDIT4L,ERRFI1,EZH2,FGFR2,FN1,FOXF2,FTH1,GSE1,HIF1A,HOTAIR,HOXA5,IL6,ITGB6,KITLG,KLF4,KRT19,LEPR,LOX,LRP1,LSR,MAP3K1,MAPK12,MCM4,MPRIP,MYH10,NIN,OCLN,PCDH10,PERP,PGR,PKD1,PLAG1,RHPN2,RNF128,RNF2,SNAI2,SNHG15,SOX9,SQSTM1,STAT4,TGFBR1,TOB1,XBP1,YES1,YWHAG,ZEB2,ZFP36,ZFPM2	1356 (24)
TCF3	0.822	transcription regulator	Activated	3.638	6.98e-07	ALCAM,ANLN,ANXA6,ARAF,ARHGAP4,ARSA,ASB2,ASF1B,ATF3,AURKA,BIRC5,BUB1,C15orf39,CA2,CCNA2,CCNB1,CCNB2,CCNE1,CCNE2,CDC20,CDC45,CDCA3,CDK1,CDKN1A,CDKN3,CEP55,CIP2A,CKS2,COL1A1,CTSV,DAB2IP,DGKE,DUT,EBF1,ECT2,EDEM1,ENPP1,ENTPD1,EPOR,ESCO2,FGFR2,GADD45A,GATA2,GATA3,H1-0,H2AX,HMGB2,HMMR,HS3ST1,ID2,ID3,IL7R,JUN,KCNN4,KIF11,KIF2C,KIF4A,KLF4,KLF7,LEF1,MAD2L1,MAF,MAL,MKI67,MUC16,MXD3,NCAPG,NDC80,NDN,NEK2,NFIL…	1301 (25)
CHUK		kinase		-1.338	7.35e-07	ACKR3,ATF3,BCL2L1,C3,CCL2,CCN3,CCNB1,CCND1,CDC25A,CDH13,CDKN1A,CEBPB,CEBPD,CLDN1,CP,CRLF1,CTSB,CTSZ,CX3CL1,CXCL2,CXCL6,CXCL8,CYP7B1,DNMT1,DUSP6,E2F1,EN2,ENAH,ENPP2,EREG,FOS,FOXC2,FOXF2,GBP2,GBP4,GCH1,GRIN2B,HES6,HEY2,HSP90AA1,ICAM1,IGFBP6,IL6,JUNB,LIFR,MMP3,MXD1,NID1,NR6A1,PLAU,PLK1,PTX3,SEMA3C,SGK1,SLC16A2,SOD3,SQSTM1,TGFA,TK1,TLR3,TNFRSF11B,TNFRSF1B,TWIST1,VCAM1,VEGFA,VEGFC,ZNF395	1084 (12)
triptolide		chemical drug		-0.311	7.37e-07	ACVRL1,ADM,AFAP1L1,AKAP12,APLN,AR,ARNTL,BBC3,BCL2,BCL2L1,BIRC5,BMP6,CADM1,CDKN1A,CXCL1,CXCL8,DLC1,DPP4,DUSP1,EFNA1,EFNB2,ENG,FBN1,FOXF1,HBEGF,HILPDA,ICAM1,IGFBP3,IL6,ITGA2,ITGA6,ITPKB,JUN,KITLG,LAMA3,LEF1,LIFR,MCAM,MKI67,NPR1,OCLN,PDGFRB,PECAM1,PMP22,POSTN,SERPINB9,SMURF2,TLR2,TLR3,TLR4	1189 (18)
NR1H3		ligand-dependent nuclear receptor		0.663	7.37e-07	ABCA1,ACTA2,ADRB2,ANLN,APOE,ATF3,AURKA,AURKB,BCL2L1,BIRC5,BUB1B,CAT,CCL2,CCNA2,CCNB1,CCNB2,CCNE2,CD40,CD68,CDCA3,CDK1,CDKN1A,CENPA,CENPF,CLEC4E,CLSPN,CX3CL1,CXCL16,CXCL2,E2F7,EBI3,FASN,FOXM1,GBP4,GPT,GPX3,GSTP1,HELLS,IL6,INSIG2,IRF7,KIF20A,KIF23,KIF2C,KIF3C,KIF4A,KNL1,KNTC1,LDLR,MELK,MKI67,MLXIPL,NR5A2,NUSAP1,PLAU,PLK1,PLTP,PPARGC1A,PRC1,RAD51,RARA,SCD,SLC16A2,SREBF1,TAP1,THRB,TNFRSF9,TOP2A,UHRF1…	1325 (21)
nitric oxide		chemical - endogenous mammalian	Activated	2.279	7.59e-07	AR,ATF3,BBC3,BCL2,BCL2L1,BIRC5,CCN2,CCND1,CDKN1A,CXCL8,DDIT3,DPYSL3,DUSP1,DUSP6,ECE1,EDN1,EGR1,EN2,EPOR,FOS,FTH1,GADD45A,GSTA4,GSTM1,GSTP1,HPRT1,HSP90AA1,IDO1,IL18,IL6,IL7R,JUN,JUNB,MDM2,MKI67,NCAM1,NDRG1,NID1,NR3C1,ODC1,PECAM1,PPARGC1A,PRKDC,PRKG1,PTGS1,SFN,SGK1,SLC16A4,SMARCC1,SQSTM1,TFRC,THBS1,TK1,VEGFA	1226 (16)
etoposide		chemical drug		0.317	7.81e-07	ABCB1,ACHE,ATF3,BBC3,BCL2,BCL2L1,BDNF,BIRC5,BLM,CA2,CCL2,CCNA1,CCNB1,CCND1,CD40,CDC25A,CDK1,CDKN1A,CEBPA,CXCL8,CYP3A5,DDIT4,DHX9,DNMT1,DUSP1,E2F1,FANCA,FASN,FOXF1,FTH1,GADD45A,GADD45G,GDF15,H2AX,ICAM1,ID2,IL6,IRF1,IRF7,JUN,LIMA1,MCM2,MDM2,MME,NOTCH3,NPY5R,NR4A1,ODC1,POU5F1,RNF144B,SFN,SGK1,SLC2A1,SLC2A3,SOD2,SPHK1,SQSTM1,SVIL,TERT,TK1,TNFRSF10A,TNFRSF10D,TOP2A,UHRF1,XRCC2	1410 (21)
AGN194204		chemical drug	Activated	2.732	7.97e-07	ABCA1,ACAT2,ANGPTL4,ATF3,AURKA,CA2,CA3,CCNA2,CCNB1,CDK1,CDKN1A,CEBPA,CLIC4,COTL1,CPT1A,CRABP2,CRYBG1,CSRP1,CST3,CYB5A,CYP26B1,CYP7B1,DHCR7,DUSP1,EZH2,FOXA2,GADD45A,GATA3,GBP2,GPRC5A,H2AX,H2AZ1,HIC1,IL7R,IRF1,IRS2,KANK3,KIF20A,KIF2C,KIF4A,LIFR,LSS,MAD2L1,MKI67,NGEF,PIM1,PLAC8,PLIN2,PLIN4,PLK1,PPARGC1A,PPL,PRC1,PROS1,RCAN3,S1PR3,SCD,SCIN,SEMA4B,SMC4,SNTB1,STRA6,SYNPO,SYT13,TAP1,TOP2A,TRAF4,WNK4,XBP…	986 (19)
CBX4	2.575	transcription regulator			8.5e-07	CCNB1,CCNE1,CDC25A,CDC6,DHFR,HOXA7,MCM3,MSH2,ORC1,POLA1,RBL1,VEGFA
erlotinib		chemical drug		1.276	8.56e-07	AXL,BAK1,BBC3,BCL2L1,CCL2,CD40,COL8A1,CXCL1,CXCL5,CXCL6,CXCL8,EGR1,ENAH,FBN1,ICAM1,IGFBP6,IGFBP7,IL13RA2,IL6,LIF,MME,MMP14,MMP3,PLAU,PLAUR,RAD51,SERPINE1,SLC2A3,TAB3,TGFA,TLR2,TLR4,TLR5,TNFRSF10A,TNFRSF11B,TNFRSF1B,TYMS	1189 (17)
cyclic AMP		chemical - endogenous mammalian		0.931	8.57e-07	ABCA1,ACHE,ACTA2,AFAP1L2,ANTXR2,AOC3,BCL2,BDNF,CA2,CACNA1H,CCL2,CCN2,CCND1,CDC25A,CDH2,CDKN1A,CEBPA,CEBPB,CEBPD,CHGA,CPS1,CRYAB,CYP17A1,DCT,DDIT3,E2F1,EGR1,ENO2,ENTPD1,FN1,FOS,GABRB3,GAP43,GATA3,GATA6,GCH1,HBEGF,HIF1A,IGFBP3,IGFBP5,IL6,INHBA,INSR,ITPR3,JUN,JUNB,KIF23,MEST,MME,MYLK,NR4A1,ODC1,PDE4B,PDE4D,PGR,PPARGC1A,PRLR,PTGER2,RARA,RARB,RBP4,RORC,SERPINE1,SIRT6,SOD2,SOX9,SREBF1,SST,STAT1,STAT3,T…	1315 (22)
topotecan		chemical drug		1.874	8.64e-07	ACSL1,AKAP12,ARHGAP42,ATF3,AURKA,BTG1,BUB1,C3,CAMTA1,CCNB1,CCNE1,CDC25A,CDKN1A,CNTN4,CNTNAP2,CYB5A,EFNB1,EGR1,EGR3,ENG,ENO1,EPHA6,EPOR,FOSB,GDF15,GPC6,HIF1A,HMMR,HS3ST1,HSPA1A/HSPA1B,HSPA1L,HSPA8,ITGA2,JUNB,KCNMA1,MBNL2,MDGA2,MDM2,MSH2,MYBL2,NCKAP5,NFATC4,NINJ1,NLGN1,PARD3B,PCDH15,PDE4B,PLCB1,PLK1,PLK2,PLK3,PTPRM,RAB9A,RELN,ROBO2,SFPQ,SLC2A1,SRSF3,TOP2A,USP1,VEGFA	1146 (15)
IL13		cytokine		1.342	8.88e-07	ABCA1,ACADVL,ACKR3,ACSL1,ADAM15,ADORA2B,ALOX5AP,ARNTL2,ATF3,BCL2L1,BDNF,BTNL9,C3,CA2,CCL2,CCL26,CCN2,CD3EAP,CD40,CD72,CEBPA,CEBPB,CFI,CHCHD7,CHI3L1,CHST2,CIDEB,CLEC4E,COL1A1,CP,CSF2RA,CTSB,CTSV,CX3CL1,CXCL1,CXCL2,CXCL5,CXCL6,CXCL8,CXCR4,DNASE2,EGR1,ENPP2,FAM162A,FEZ1,FOXA2,G0S2,GAS7,GATA3,GPNMB,GPX3,HOMER2,HRH1,HS3ST1,ICAM1,IDO1,IL11RA,IL13RA2,IL18,IL31RA,IL6,IRAK3,JAG1,JUN,KITLG,LTBP1,MAF,MAOA,M…	1050 (16)
SNCA		enzyme		0.976	9.03e-07	ALDH1A1,ARHGEF28,ARHGEF4,ASIC2,BCL2L1,BDNF,CA12,CABP1,CACNA1D,CCL2,CCN3,CD68,CDC20,CDH13,CDHR1,CFL1,CIITA,COBL,CTSB,CTXN1,DDIT3,DGKG,DNAJB9,DNM1L,EFNA1,FGF13,GBP2,GDA,GNG4,GOLGA8K (includes others),GRIN2B,GRIN2D,HES1,HLA-DRA,HMCN2,HOMER2,HSBP1,ICAM5,IDS,IL6,IRF1,IRF7,ITPKA,KCNG1,KCNIP4,KCNJ11,KCNN3,KIF4A,KIFC1,LDHB,LHX2,LRRK2,METRNL,MINAR1,MMP3,MX1,MYO5B,NCAM2,NPTX2,NPY5R,NRP2,NTN1,PBX1,PCDH15,PC…	1220 (16)
GPER1	1.349	G-protein coupled receptor		1.602	9.32e-07	ACTA2,ASAH1,ATF3,BHLHE40,CACNA1D,CCN2,CCND1,CDKN1A,CEBPD,DDIT3,DDIT4,DUSP1,EDN1,EGR1,ERRFI1,ESR1,FASN,FOS,FOSB,IER2,ITPRIP,JUN,MT1A,MYH10,PPP1R15A,SLC1A1,ZFP36	1612 (22)
rifampin		chemical drug		1.526	9.42e-07	ABCB1,ABCC2,ABCC3,AKR1C1/AKR1C2,ALDH1A1,ATP2B1,CD24,CDCA7L,CEP135,CES2,CFL1,CRYAB,CYP24A1,CYP2C8,CYP3A5,DSE,ECT2,ELK1,ENPP2,GATA6,GBP2,GRK3,GSTP1,HMGB3,HMGN2,HMMR,HUNK,IFRD1,KIF14,LAMA3,MATN2,MME,NCAPH,NEIL3,NUF2,PADI2,PCK2,PNRC2,PYROXD1,RACGAP1,SIRT6,SKA3,STIL,TGIF2,TLR2,TNFRSF11B,UGT1A1,UGT1A10 (includes others),UGT1A6,USP13,XRCC5	1266 (15)
L-type Calcium Channel		complex		0.8	9.71e-07	ANKH,APOE,BDNF,CACNA1D,EGR1,ENPP1,FOS,KCNJ2	876 (19)
TNFSF11		cytokine		1.784	1.01e-06	ADORA2B,AQP9,AURKA,BCL2,BCL2L1,BSG,CA2,CCL2,CCND1,CCNE1,CD40,CDKN1A,CEBPA,CKB,CLEC4E,CSRP1,CXCL8,DMPK,DUSP1,ECT2,ESR1,FHL2,FOS,FOXM1,FRRS1,GCH1,GRB10,HRH2,ICAM1,IFRD1,IKBKE,IL11RA,IL15RA,IL6,ITPKB,JUN,JUNB,LSR,MARCKSL1,NEK2,NFATC2,NFIL3,NFKBIZ,OSCAR,PAG1,PDGFA,PIM1,PLAUR,PLK1,POR,PTGER2,RACGAP1,RALGDS,RHOB,SAA1,SAA2,SDC1,SERPINB9,SERPINE1,SH3PXD2A,SIGLEC15,SLC2A1,SLC7A7,SOD2,STAT1,STMN1,TGFB1,TLR…	1176 (17)
Ca2+		chemical - endogenous mammalian		1.99	1.01e-06	ABCB1,ACTA2,ANKH,AR,ATF3,BCL2,BCL2L1,BDNF,CCND1,CCNE1,CDK2,CDKN1A,CEBPB,CEBPD,COL1A1,CSRP1,CXCL8,CXCR4,DDIT3,DES,DUSP1,E2F1,E2F2,EDN1,EGR1,ELF3,ELK1,ENPP1,FAAH,FABP5,FASN,FGFR2,FN1,FOS,GLS,GRK5,GUCY1A2,HBEGF,HOMER1,ICAM1,ICOSLG/LOC102723996,ID3,IGF1R,IL6,IRF1,IRS2,ITGA6,ITPR1,ITPR3,JUN,JUNB,KCNG1,KLF4,KRT8,MCAM,MXD1,NDRG1,NFATC2,NGFR,NOS3,NR1D1,NR4A1,ODC1,OSCAR,PADI1,PER2,PPARGC1A,PTTG1,RUNX2,SCN…	1152 (15)
CIP2A	-2.22	other	Inhibited	-2.252	1.01e-06	BCL2,CIP2A,COL8A1,CORO6,CRLF1,CRYAB,CYSRT1,E2F2,EBI3,ELAPOR1,GADD45A,GPNMB,GPR37,LAMA1,LDHB,LXN,NCL,PDGFRB,PLAUR,PSG4,PTPRB,RAB31,RHOD,S100A16,SCIN,SLC12A8,SLC22A4,SLC25A4,ZDHHC11
NAMPT	1.04	cytokine		-0.756	1.03e-06	AXL,BDNF,CDK2,CXCL1,CXCL2,CXCL8,E2F2,FN1,IL6,JUN,LEF1,MMP3,NAMPT,NPY1R,PDGFRB,PECAM1,PEG10,PPARGC1A,SOCS2,TFAP2A,TGFB1,WNT5A	1172 (15)
TCF		group		1.737	1.05e-06	ABCB1,ALDH1A1,ALDH3A2,BCL2,BCL2L1,CCND1,CEACAM1,CRAT,CRYBG1,CTNNA2,CYP24A1,ECM1,EGR1,EPHB3,FOS,GAD1,ID3,IDO1,INHBB,JUNB,LEF1,LGALS3,LGR5,MME,MSX2,NRCAM,PCSK6,SAA1,SEMA3C,SERPINA1,SERPINE1,SFN,SLC1A5,SLC26A2,SOX9,TK1	1307 (18)
KDM4C	0.919	enzyme		-1.342	1.06e-06	CCNB1,CCNE1,CDC25A,CDC6,CSF2RA,DHFR,FGF5,JPT1,MCM3,MIS18BP1,MSH2,ORC1,PITX2,POLA1,POU5F1,RBL1,SKA1,WNT3	654 (7)
DACH1		transcription regulator		-0.101	1.09e-06	CCNE2,CDC25A,CDKN1A,CXCL8,EFEMP1,EGR1,FGF5,FGFR1,FOS,IER2,IGFBP3,IL6,JUN,KLF4,MMP3,PAK3,POU5F1,RAD51,RELN,SERPINE1,TGFB1	1236 (15)
glutamine		chemical - endogenous mammalian		-0.632	1.09e-06	ACTA2,ACTB,AKR1C1/AKR1C2,ASNS,BSG,CCND1,CDKN1A,CEBPB,COL1A1,CXCL1,CXCL8,DDIT3,DUSP1,FABP5,FN1,FOS,GADD45A,HIF1A,HSBP1,HSPA1A/HSPA1B,ICAM1,IDH1,IL6,JUN,JUNB,KLF4,NES,NGFR,NR4A1,PCK2,POU5F1,PPARGC1A,SNAI2,SRSF1,SRSF2,TUBB4A,VEGFA,WARS1,XBP1,ZMYND8	1286 (20)
FUS-DDIT3		fusion gene/product		-1.026	1.12e-06	AMIGO2,ASNS,CAMK2N1,CCN2,CXCL8,EFEMP1,FN1,GPC6,IGFBP6,IL6,LOX,MMP3,NAMPT,NPAS2,PTX3,RGS4,SERPINE1,STX1A,TSC22D3	879 (7)
mycophenolic acid		chemical drug	Inhibited	-2.511	1.14e-06	ACTA2,ADM,ADRB2,AKAP12,ANPEP,ATF3,CCL2,CCN2,CDKN1A,CLDN1,CXCL5,CXCL6,CXCL8,CXCR4,DUSP1,EDN1,FN1,HBEGF,HNRNPD,ID2,ID3,IL6,INHBA,KRT19,LDLR,MGAM,MME,MYL12A,OCLN,RGS4,RUNX2,SERPINE1,SNAPC1,SOD2	1043 (14)
ADRB		group		-1.545	1.17e-06	ACAT2,ACSS1,ANGPTL4,ATF3,AXL,BAK1,BCL10,BDNF,BHLHE40,CCNA2,CCND1,CCNE1,CD40,CD68,CDKN1A,CRYAB,CXCL2,DDIT3,DDIT4,E2F1,FAM110C,FOS,GADD45A,GDF15,HSD3B7,ICAM1,IDH1,JUN,JUNB,KLF4,LBH,LSS,LTBP1,NCL,NEK2,NR4A1,OASL,PKD1,PPARGC1A,RAD51,RSAD2,SLC40A1,SLC6A9,SLC9A3R2,SMC1A,SQSTM1,SRM,TRAF1,WEE1	1010 (14)
gentamicin		chemical drug		0.28	1.17e-06	ABAT,ABCC2,ABCC3,ACP2,ACSM3,AGMO,AK1,ALCAM,ALDH1A1,ALPL,AQP1,ATF3,ATP8A2,BMP6,BTG2,BTG3,CCL2,CCND1,CD9,CEBPB,CRYL1,CST3,CTSB,CTSV,CUL2,DDIT3,DMD,DNAJB4,DPP4,EAF1,EGR1,ENPP2,EPB41L2,ETFDH,FOS,FTH1,FXYD5,GADD45A,GDF15,GJB2,GPM6A,H2AX,HNF4A,HSP90AA1,HSPA1A/HSPA1B,ICAM1,IDH1,IFRD1,IGFBP3,IGFBP5,IRF1,IRF7,JUN,JUNB,KHDRBS3,LGALS3,LIG4,MAF,MCM6,MDM2,MGMT,MYO1G,NCL,NPM1,NPNT,NR1D1,NRG1,NUAK1,NUDC,PC,PLIN…	1199 (18)
TGFBR2	0.616	kinase		-0.049	1.18e-06	ACTA2,ADAMTS5,ADORA2B,ALOX5,ALOX5AP,ANGPTL4,AR,BCL2,BDNF,BFSP1,BGN,BHLHE40,BIRC5,BMP5,BMP6,CCN2,CCND1,CCNE1,CDH2,CDHR1,CDKN1A,CLIC4,COL1A1,CRYAB,CXCL2,CXCL6,DSG2,FGF5,FN1,GJB2,GLI2,HSD17B3,ICAM1,IL1RAP,IL6,ITGAE,JUN,KCNJ8,KRT18,KRT8,LBR,MCF2L2,MMP14,MMP3,NOS3,PITX2,PLAGL1,PTGDS,PTGIS,PTH1R,PTPN20,RFC5,RUNX2,SERPINE1,SLC2A3,STAT3,SVEP1,TBXAS1,TGFB1,TGFBR1,THBD,THBS1,TNFRSF11B,VEGFA	1240 (18)
salirasib		chemical drug		-0.453	1.22e-06	ADM,AK4,ALDOC,ATF3,BHLHE40,COL5A1,COL5A2,ENO2,HIF1A,NCL,OCLN,P4HA1,PDGFRB,PGAM1,PGM1,PLAU,PLOD1,SERPINE1,SLC2A1,STC1,TGFA,TGM2,TJP2,VEGFA,VEGFC	1241 (19)
IKZF3		transcription regulator		-1.305	1.23e-06	ALOX5,ANOS1,BCL2,BCL2L1,CALHM5,CD68,CEMIP2,DEPP1,DKK1,DNM3,FN1,IFI27,INAFM2,IRF7,KIF16B,KLF4,MAN1C1,MAP2,MGLL,NFKBIZ,PROS1,RASSF4,RTP4,S100A16,SCN9A,SEMA5A,SHISAL1,SOX9,SPSB1,TLR4
lenalidomide		chemical drug	Activated	2.176	1.35e-06	ACTG1,ANOS1,AUTS2,BEST3,C12orf66,CALHM5,CCND1,CD68,CEBPA,CEBPB,CEMIP2,CNKSR2,COX11,DEPP1,DHTKD1,DKK1,DLEU2,DNM3,DTNA,ELF3,ENO1,EPOR,ERN1,FANCI,FN1,FZD7,GINS4,H3C4,HAUS7,HILPDA,HLA-DRB1,HS3ST3B1,IFI27,IFIH1,INAFM2,ITPR1,KCNMA1,KIF16B,KLF4,LEF1,LIMA1,LRP1,MAN1C1,MAP2,MGLL,NEK6,NFKBIZ,PPIF,PROS1,PTPRM,RASSF4,RCAN3,RFC3,RRM1,RTP4,S100A16,SCN9A,SEMA5A,SHISAL1,SOX9,SPRYD7,SPSB1,SUMF1,SUV39H2,TCF4,TCF7L…	1120 (20)
TGFA	2.233	growth factor		0.559	1.39e-06	BCL2L1,BIRC5,CCL2,CCN2,CCND1,CDKN1A,CEBPB,CXCL2,CXCL8,E2F1,EREG,ERRFI1,ESR1,FOS,GJB2,GPER1,GSTP1,ICAM1,IL6,JUNB,LAMC2,NES,PECAM1,PLAGL1,PTGS1,PTTG1,SERPINA1,SERPINE1,TGFA,TGFB1,TLR5,VEGFA,WNT5A	1171 (17)
Ngf		group	Activated	2.724	1.46e-06	ACHE,BBC3,BCL2,BDNF,CCNA1,CCND1,CDKN1A,DUSP1,EGR1,ENO2,FGFR1,FOS,IER2,JUN,MAP2,MMP3,MYBL2,NCAM1,NGFR,NR4A1,ODC1,PLAUR,RARB,SERPINE1,TGFB1,TRPV1,TTLL7,TUBB3,VGF	1417 (20)
[truncated: 2,467 more rows]

## Sheet: CAKI1
Upstream Regulator	Expr Log Ratio	Molecule Type	Predicted Activation State	Activation z-score	Flags	p-value of overlap	Target Molecules in Dataset	Mechanistic Network
[truncated: 1,731 more rows]
