# Supplementary material for: Single‐Cell Analysis Reveals that Vitamin C Inhibits Bone Metastasis of Renal Cancer via Cell Cycle Arrest and Microenvironment Remodeling
Source: Adv Sci (Weinh). 2025 May 28;12(30):e01011. doi: 10.1002/advs.202501011 (PMC12376498; doi:10.1002/advs.202501011)
Supplement: Supplementary file 4 — Supplemental Table 3 [file ADVS-12-e01011-s005.xlsx]

## Sheet: Sheet1
gene	p_val	avg_log2FC	pct.1	pct.2	p_val_adj	cluster	gene
AY036118	0	2.83774	0.994	0.896	0	Tumor	AY036118
Krt8	0	1.72301	0.903	0.115	0	Tumor	Krt8
Ndrg1	0	1.66767	0.956	0.303	0	Tumor	Ndrg1
Lars2	0	1.62351	0.982	0.695	0	Tumor	Lars2
Slpi	0	1.48779	0.991	0.458	0	Tumor	Slpi
Selenop	0	1.45375	0.923	0.203	0	Tumor	Selenop
Gpx3	0	1.42362	0.91	0.186	0	Tumor	Gpx3
Krt18	0	1.35198	0.799	0.098	0	Tumor	Krt18
Phgdh	0	1.26123	0.808	0.145	0	Tumor	Phgdh
Ccn1	0	1.19457	0.802	0.128	0	Tumor	Ccn1
Bsg	0	1.1881	0.917	0.418	0	Tumor	Bsg
Ero1l	0	1.13054	0.824	0.233	0	Tumor	Ero1l
Gdf15	0	1.12403	0.742	0.138	0	Tumor	Gdf15
Hspb1	0	1.07089	0.864	0.181	0	Tumor	Hspb1
Psap	0	1.06988	0.992	0.728	0	Tumor	Psap
Myh9	0	1.05254	0.911	0.519	0	Tumor	Myh9
Serpine1	0	1.04822	0.696	0.096	0	Tumor	Serpine1
Spp1	0	1.01356	0.98	0.488	0	Tumor	Spp1
H1f0	0	0.999353	0.713	0.146	0	Tumor	H1f0
mt-Cytb	0	0.98368	0.978	0.712	0	Tumor	mt-Cytb
Gpnmb	0	0.968259	0.586	0.062	0	Tumor	Gpnmb
Gm42418	0	0.96658	1	1	0	Tumor	Gm42418
Gpx4	0	0.90492	0.919	0.584	0	Tumor	Gpx4
Scpep1	0	0.889597	0.676	0.156	0	Tumor	Scpep1
Mif	0	0.884369	0.946	0.545	0	Tumor	Mif
Hexa	0	0.775533	0.634	0.168	0	Tumor	Hexa
Tpm1	0	0.753247	0.65	0.15	0	Tumor	Tpm1
Gm26917	0	0.750106	0.794	0.311	0	Tumor	Gm26917
Cd63	0	0.744611	0.934	0.559	0	Tumor	Cd63
Ddit4	0	0.732883	0.609	0.211	0	Tumor	Ddit4
Ahnak	0	0.732201	0.827	0.396	0	Tumor	Ahnak
Cyb5r3	0	0.731843	0.612	0.208	0	Tumor	Cyb5r3
Chchd10	0	0.721717	0.587	0.124	0	Tumor	Chchd10
Tuba1b	0	0.720275	0.87	0.487	0	Tumor	Tuba1b
Dusp1	0	0.713284	0.958	0.555	0	Tumor	Dusp1
Lonp1	0	0.711637	0.535	0.092	0	Tumor	Lonp1
Cryab	0	0.700865	0.649	0.109	0	Tumor	Cryab
Cald1	0	0.689715	0.612	0.121	0	Tumor	Cald1
Actn1	0	0.68841	0.593	0.162	0	Tumor	Actn1
mt-Nd5	0	0.686243	0.793	0.383	0	Tumor	mt-Nd5
Sars	0	0.67257	0.601	0.184	0	Tumor	Sars
Ncl	0	0.668699	0.793	0.403	0	Tumor	Ncl
Gars	0	0.663104	0.594	0.171	0	Tumor	Gars
Fdps	0	0.658508	0.585	0.177	0	Tumor	Fdps
P4hb	0	0.653067	0.854	0.475	0	Tumor	P4hb
Hnrnpa3	0	0.646918	0.838	0.539	0	Tumor	Hnrnpa3
mt-Nd2	0	0.641044	0.837	0.474	0	Tumor	mt-Nd2
mt-Nd4l	0	0.639738	0.911	0.607	0	Tumor	mt-Nd4l
Eef2	0	0.639087	0.966	0.727	0	Tumor	Eef2
Ndufb9	0	0.638487	0.693	0.364	0	Tumor	Ndufb9
Grn	0	0.631332	0.857	0.4	0	Tumor	Grn
Vat1	0	0.630886	0.589	0.201	0	Tumor	Vat1
Atp5b	0	0.623973	0.853	0.584	0	Tumor	Atp5b
Ghitm	0	0.593892	0.654	0.301	0	Tumor	Ghitm
Hsp90aa1	0	0.593819	0.898	0.545	0	Tumor	Hsp90aa1
Rhoc	0	0.593713	0.639	0.219	0	Tumor	Rhoc
Hspa5	0	0.577981	0.907	0.568	0	Tumor	Hspa5
Csf1	0	0.57329	0.529	0.122	0	Tumor	Csf1
Cdkn2a	0	0.572101	0.414	0.054	0	Tumor	Cdkn2a
Eif4ebp1	0	0.563777	0.691	0.365	0	Tumor	Eif4ebp1
Clic4	0	0.560415	0.693	0.317	0	Tumor	Clic4
Slc25a39	0	0.554831	0.588	0.249	0	Tumor	Slc25a39
Asns	0	0.553656	0.496	0.126	0	Tumor	Asns
Ybx1	0	0.551396	0.822	0.544	0	Tumor	Ybx1
Hspa9	0	0.548051	0.615	0.244	0	Tumor	Hspa9
Atp5g2	0	0.545913	0.78	0.507	0	Tumor	Atp5g2
Pdia3	0	0.543896	0.71	0.404	0	Tumor	Pdia3
H2-K1	0	0.543034	0.969	0.749	0	Tumor	H2-K1
Ddx5	0	0.539852	0.864	0.629	0	Tumor	Ddx5
Shmt2	0	0.538841	0.483	0.127	0	Tumor	Shmt2
Phf10	0	0.536259	0.439	0.088	0	Tumor	Phf10
Cdk4	0	0.534272	0.511	0.18	0	Tumor	Cdk4
Nedd4	0	0.527278	0.483	0.132	0	Tumor	Nedd4
Tcp1	0	0.526968	0.555	0.234	0	Tumor	Tcp1
Hnrnpab	0	0.510878	0.682	0.382	0	Tumor	Hnrnpab
Fos	0	0.50939	0.949	0.534	0	Tumor	Fos
Hdgf	0	0.507619	0.516	0.2	0	Tumor	Hdgf
Dbi	0	0.504994	0.683	0.364	0	Tumor	Dbi
Dap	0	0.502927	0.495	0.172	0	Tumor	Dap
Prg4	0	0.500716	0.646	0.111	0	Tumor	Prg4
Tagln2	0	0.500116	0.821	0.483	0	Tumor	Tagln2
Tkt	0	0.499064	0.725	0.411	0	Tumor	Tkt
Srxn1	0	0.494562	0.513	0.151	0	Tumor	Srxn1
Hmgn1	0	0.494372	0.556	0.24	0	Tumor	Hmgn1
Hspd1	0	0.491227	0.554	0.222	0	Tumor	Hspd1
Uap1l1	0	0.489501	0.426	0.117	0	Tumor	Uap1l1
Comt	0	0.486646	0.428	0.13	0	Tumor	Comt
Eif4g1	0	0.483835	0.502	0.2	0	Tumor	Eif4g1
Cct5	0	0.482923	0.552	0.255	0	Tumor	Cct5
Rnh1	0	0.480491	0.667	0.376	0	Tumor	Rnh1
Sgk1	0	0.48049	0.57	0.215	0	Tumor	Sgk1
Tmbim6	0	0.480264	0.837	0.636	0	Tumor	Tmbim6
Rbbp7	0	0.479726	0.489	0.178	0	Tumor	Rbbp7
Atxn10	0	0.477061	0.587	0.265	0	Tumor	Atxn10
Hdlbp	0	0.476202	0.546	0.246	0	Tumor	Hdlbp
Psph	0	0.47319	0.392	0.081	0	Tumor	Psph
Mdh2	0	0.46527	0.669	0.41	0	Tumor	Mdh2
Lgals1	0	0.462364	0.967	0.589	0	Tumor	Lgals1
Fbln1	0	0.461817	0.38	0.058	0	Tumor	Fbln1
Nupr1	0	0.459965	0.538	0.189	0	Tumor	Nupr1
Vdac2	0	0.458377	0.654	0.415	0	Tumor	Vdac2
Eif2s2	0	0.457357	0.622	0.342	0	Tumor	Eif2s2
Odc1	0	0.457236	0.589	0.252	0	Tumor	Odc1
Pdpn	0	0.456988	0.543	0.177	0	Tumor	Pdpn
Tnfrsf12a	0	0.456962	0.412	0.094	0	Tumor	Tnfrsf12a
Actn4	0	0.456532	0.463	0.171	0	Tumor	Actn4
Rars	0	0.453376	0.39	0.094	0	Tumor	Rars
Fxyd2	0	0.453141	0.351	0.055	0	Tumor	Fxyd2
Rpn2	0	0.451381	0.513	0.241	0	Tumor	Rpn2
Aebp1	0	0.450129	0.477	0.102	0	Tumor	Aebp1
Ldha	0	0.447015	0.91	0.648	0	Tumor	Ldha
Ctsk	0	0.445547	0.4	0.091	0	Tumor	Ctsk
Lamp1	0	0.444879	0.747	0.444	0	Tumor	Lamp1
Ccl2	0	0.443404	0.944	0.463	0	Tumor	Ccl2
Serping1	0	0.442485	0.494	0.091	0	Tumor	Serping1
Eif3d	0	0.441691	0.473	0.193	0	Tumor	Eif3d
Aif1l	0	0.440892	0.328	0.034	0	Tumor	Aif1l
Hsp90b1	0	0.440455	0.804	0.523	0	Tumor	Hsp90b1
Ywhaq	0	0.439919	0.568	0.302	0	Tumor	Ywhaq
Tle5	0	0.43973	0.568	0.306	0	Tumor	Tle5
Emp2	0	0.438874	0.363	0.073	0	Tumor	Emp2
Cited2	0	0.438678	0.615	0.278	0	Tumor	Cited2
Ddost	0	0.438581	0.526	0.257	0	Tumor	Ddost
Eif3c	0	0.438293	0.61	0.335	0	Tumor	Eif3c
Sqstm1	0	0.438262	0.967	0.681	0	Tumor	Sqstm1
Tpi1	0	0.433477	0.726	0.379	0	Tumor	Tpi1
St13	0	0.431602	0.456	0.176	0	Tumor	St13
Cisd1	0	0.430157	0.368	0.098	0	Tumor	Cisd1
Tomm70a	0	0.428536	0.392	0.114	0	Tumor	Tomm70a
Eif4a1	0	0.427321	0.678	0.412	0	Tumor	Eif4a1
Atf5	0	0.427275	0.397	0.125	0	Tumor	Atf5
Vim	0	0.425784	0.994	0.804	0	Tumor	Vim
Acadl	0	0.424006	0.436	0.159	0	Tumor	Acadl
Myc	0	0.42334	0.443	0.122	0	Tumor	Myc
Cd2ap	0	0.42203	0.371	0.091	0	Tumor	Cd2ap
Wbp2	0	0.412316	0.473	0.209	0	Tumor	Wbp2
Cyc1	0	0.411514	0.484	0.23	0	Tumor	Cyc1
Vcl	0	0.411383	0.398	0.125	0	Tumor	Vcl
Ddt	0	0.408107	0.403	0.128	0	Tumor	Ddt
Fgf21	0	0.407005	0.293	0.029	0	Tumor	Fgf21
Slco2a1	0	0.406513	0.325	0.041	0	Tumor	Slco2a1
Pcolce	0	0.406043	0.394	0.065	0	Tumor	Pcolce
Prrc2a	0	0.403743	0.415	0.156	0	Tumor	Prrc2a
Bhlhe40	0	0.401632	0.655	0.344	0	Tumor	Bhlhe40
Slc38a2	0	0.400305	0.5	0.238	0	Tumor	Slc38a2
Eprs	0	0.399994	0.434	0.162	0	Tumor	Eprs
Ywhaz	0	0.399518	0.822	0.649	0	Tumor	Ywhaz
Scd2	0	0.398058	0.343	0.083	0	Tumor	Scd2
Aars	0	0.396349	0.387	0.125	0	Tumor	Aars
Oxr1	0	0.396308	0.333	0.07	0	Tumor	Oxr1
Gstm2	0	0.395956	0.336	0.066	0	Tumor	Gstm2
Plin3	0	0.395762	0.373	0.113	0	Tumor	Plin3
Crip2	0	0.393794	0.422	0.12	0	Tumor	Crip2
Ndufa7	0	0.392796	0.603	0.392	0	Tumor	Ndufa7
Pttg1ip	0	0.389936	0.442	0.175	0	Tumor	Pttg1ip
Ifi27	0	0.387393	0.482	0.239	0	Tumor	Ifi27
Nars	0	0.386513	0.497	0.235	0	Tumor	Nars
Mpo	0	0.381475	0.287	0.048	0	Tumor	Mpo
Neat1	0	0.381193	0.657	0.331	0	Tumor	Neat1
Pea15a	0	0.379144	0.399	0.148	0	Tumor	Pea15a
Cd81	0	0.378795	0.584	0.288	0	Tumor	Cd81
Vars	0	0.378194	0.363	0.11	0	Tumor	Vars
Mtch1	0	0.377312	0.415	0.166	0	Tumor	Mtch1
Caprin1	0	0.371448	0.441	0.204	0	Tumor	Caprin1
Rpl15	0	0.37018	0.971	0.815	0	Tumor	Rpl15
Vegfa	0	0.369797	0.404	0.145	0	Tumor	Vegfa
Pltp	0	0.368856	0.51	0.169	0	Tumor	Pltp
Mtch2	0	0.367082	0.407	0.177	0	Tumor	Mtch2
Aco2	0	0.367044	0.378	0.141	0	Tumor	Aco2
App	0	0.366345	0.689	0.458	0	Tumor	App
Tars	0	0.365485	0.365	0.115	0	Tumor	Tars
Timp2	0	0.363637	0.557	0.257	0	Tumor	Timp2
Polr2f	0	0.363427	0.392	0.161	0	Tumor	Polr2f
Sqle	0	0.36247	0.306	0.066	0	Tumor	Sqle
Atf4	0	0.362222	0.6	0.346	0	Tumor	Atf4
Dst	0	0.356941	0.361	0.114	0	Tumor	Dst
Hnrnpa1	0	0.355857	0.617	0.377	0	Tumor	Hnrnpa1
Glud1	0	0.353962	0.498	0.273	0	Tumor	Glud1
Lmna	0	0.353818	0.739	0.364	0	Tumor	Lmna
Cystm1	0	0.353602	0.321	0.075	0	Tumor	Cystm1
Hnrnpu	0	0.351928	0.596	0.387	0	Tumor	Hnrnpu
Hsp90ab1	0	0.351868	0.99	0.847	0	Tumor	Hsp90ab1
Cnn3	0	0.350709	0.336	0.087	0	Tumor	Cnn3
Ssr2	0	0.349761	0.434	0.21	0	Tumor	Ssr2
Atp1a1	0	0.349071	0.454	0.233	0	Tumor	Atp1a1
Nme2	0	0.347286	0.848	0.573	0	Tumor	Nme2
Ran	0	0.345879	0.661	0.407	0	Tumor	Ran
Rbpms	0	0.344706	0.319	0.083	0	Tumor	Rbpms
Snu13	0	0.343909	0.515	0.286	0	Tumor	Snu13
Uqcc2	0	0.341493	0.391	0.178	0	Tumor	Uqcc2
Selenof	0	0.33607	0.588	0.408	0	Tumor	Selenof
Ociad1	0	0.332329	0.381	0.162	0	Tumor	Ociad1
Uqcrq	6.91018e-302	0.332216	0.62	0.44	1.27645e-297	Tumor	Uqcrq
Chac1	0	0.329429	0.317	0.07	0	Tumor	Chac1
Myl12a	1.30677e-291	0.329303	0.768	0.626	2.41387e-287	Tumor	Myl12a
Eif4b	0	0.32901	0.41	0.195	0	Tumor	Eif4b
Sptan1	0	0.32869	0.395	0.176	0	Tumor	Sptan1
Slc25a3	9.88131291682493e-324	0.327352	0.769	0.597	1.8252761219959e-319	Tumor	Slc25a3
Pdia6	0	0.32722	0.56	0.327	0	Tumor	Pdia6
Cgnl1	0	0.32687	0.263	0.043	0	Tumor	Cgnl1
Cars	0	0.324751	0.32	0.1	0	Tumor	Cars
Itgb1	0	0.324494	0.516	0.286	0	Tumor	Itgb1
Ctsz	0	0.323149	0.786	0.514	0	Tumor	Ctsz
Scx	0	0.322091	0.232	0.021	0	Tumor	Scx
Ramp2	0	0.31971	0.308	0.06	0	Tumor	Ramp2
Psat1	0	0.318064	0.297	0.077	0	Tumor	Psat1
Ptgs1	0	0.316654	0.271	0.056	0	Tumor	Ptgs1
Npm1	0	0.316326	0.811	0.545	0	Tumor	Npm1
Pcsk9	0	0.31624	0.229	0.015	0	Tumor	Pcsk9
Plec	0	0.315619	0.486	0.262	0	Tumor	Plec
Cox5b	4.54956e-257	0.314363	0.703	0.559	8.40394e-253	Tumor	Cox5b
Nenf	0	0.313156	0.371	0.162	0	Tumor	Nenf
Igfbp7	0	0.31275	0.707	0.172	0	Tumor	Igfbp7
Rrp1	0	0.311779	0.399	0.201	0	Tumor	Rrp1
Egr1	0	0.31167	0.684	0.247	0	Tumor	Egr1
Ubc	0	0.311111	0.693	0.433	0	Tumor	Ubc
Depp1	0	0.310117	0.217	0.027	0	Tumor	Depp1
Tnfrsf23	0	0.309623	0.289	0.07	0	Tumor	Tnfrsf23
mt-Nd4	0	0.309598	0.639	0.42	0	Tumor	mt-Nd4
Heg1	0	0.307973	0.263	0.049	0	Tumor	Heg1
mt-Atp8	0	0.30643	0.935	0.754	0	Tumor	mt-Atp8
Ly6e	0	0.306215	0.716	0.367	0	Tumor	Ly6e
Mrps6	0	0.306091	0.358	0.147	0	Tumor	Mrps6
Trim35	0	0.305098	0.289	0.084	0	Tumor	Trim35
Hax1	0	0.305055	0.349	0.148	0	Tumor	Hax1
Hist1h1c	0	0.304225	0.402	0.17	0	Tumor	Hist1h1c
Scaf11	0	0.303674	0.4	0.197	0	Tumor	Scaf11
Cct8	5.24174994430104e-318	0.30362	0.463	0.273	9.68256049711288e-314	Tumor	Cct8
Mfge8	0	0.303019	0.417	0.129	0	Tumor	Mfge8
Pigt	0	0.300566	0.331	0.137	0	Tumor	Pigt
Lrrc59	0	0.300339	0.377	0.183	0	Tumor	Lrrc59
Hacd2	0	0.299624	0.33	0.131	0	Tumor	Hacd2
Errfi1	0	0.298637	0.542	0.211	0	Tumor	Errfi1
Elane	0	0.297281	0.283	0.054	0	Tumor	Elane
Eif3b	0	0.295484	0.366	0.17	0	Tumor	Eif3b
Ptges3	1.81908e-293	0.294825	0.519	0.327	3.36021e-289	Tumor	Ptges3
Ppia	0	0.294046	0.99	0.882	0	Tumor	Ppia
Cltc	6.49535e-297	0.294015	0.514	0.321	1.19982e-292	Tumor	Cltc
Kpnb1	0	0.293099	0.331	0.136	0	Tumor	Kpnb1
Tpx2	0	0.293079	0.258	0.051	0	Tumor	Tpx2
Eif6	2.12653e-307	0.292895	0.463	0.27	3.92813e-303	Tumor	Eif6
Cnih1	0	0.291545	0.303	0.113	0	Tumor	Cnih1
Hspb8	0	0.291415	0.276	0.067	0	Tumor	Hspb8
Fermt2	0	0.290454	0.299	0.091	0	Tumor	Fermt2
Rsl1d1	0	0.289929	0.344	0.146	0	Tumor	Rsl1d1
Cyb5r1	0	0.289037	0.328	0.126	0	Tumor	Cyb5r1
Lars	0	0.288768	0.325	0.13	0	Tumor	Lars
H2-D1	0	0.288477	0.987	0.901	0	Tumor	H2-D1
Lima1	0	0.286797	0.256	0.058	0	Tumor	Lima1
Ywhab	1.27567e-265	0.286658	0.51	0.343	2.35641e-261	Tumor	Ywhab
Diaph3	0	0.285576	0.233	0.039	0	Tumor	Diaph3
Pck2	0	0.285212	0.289	0.09	0	Tumor	Pck2
Gnb1	1.26137e-242	0.285179	0.576	0.413	2.33001e-238	Tumor	Gnb1
Rrbp1	2.03972e-283	0.284841	0.55	0.357	3.76777e-279	Tumor	Rrbp1
Naa50	6.89863861288133e-320	0.284587	0.383	0.195	1.27431652457144e-315	Tumor	Naa50
Puf60	5.66396856392405e-320	0.284265	0.392	0.21	1.04624827312805e-315	Tumor	Puf60
Gnas	3.07265e-295	0.282801	0.742	0.56	5.67581e-291	Tumor	Gnas
Zmiz1	0	0.28206	0.344	0.152	0	Tumor	Zmiz1
Yars	0	0.278596	0.289	0.101	0	Tumor	Yars
Aldh1l2	0	0.276691	0.205	0.017	0	Tumor	Aldh1l2
Nup50	0	0.275632	0.289	0.103	0	Tumor	Nup50
Ankrd1	0	0.275365	0.212	0.029	0	Tumor	Ankrd1
Myo10	0	0.275163	0.252	0.059	0	Tumor	Myo10
Chpt1	0	0.27497	0.233	0.05	0	Tumor	Chpt1
Ap2m1	1.65512e-236	0.27325	0.531	0.374	3.05734e-232	Tumor	Ap2m1
Eef1d	3.2148e-258	0.27283	0.519	0.338	5.93838e-254	Tumor	Eef1d
Srebf2	0	0.271313	0.322	0.14	0	Tumor	Srebf2
Rad21	0	0.270575	0.337	0.151	0	Tumor	Rad21
Krtcap2	2.36192e-246	0.269639	0.479	0.303	4.36294e-242	Tumor	Krtcap2
Mcm3	0	0.269047	0.26	0.072	0	Tumor	Mcm3
Smc1a	0	0.26887	0.331	0.151	0	Tumor	Smc1a
Eif3l	5.96266e-298	0.266918	0.355	0.183	1.10142e-293	Tumor	Eif3l
Pebp1	4.62817e-252	0.266555	0.469	0.292	8.54915e-248	Tumor	Pebp1
Pawr	0	0.265077	0.2	0.021	0	Tumor	Pawr
Ssrp1	1.05186575999601e-320	0.264856	0.336	0.159	1.94300643186464e-316	Tumor	Ssrp1
Hist1h1e	0	0.264759	0.448	0.191	0	Tumor	Hist1h1e
Eif3a	3.53105e-243	0.264759	0.474	0.301	6.52255e-239	Tumor	Eif3a
Echs1	0	0.264657	0.275	0.099	0	Tumor	Echs1
Acpp	0	0.264452	0.238	0.051	0	Tumor	Acpp
Serpinb6a	0	0.263701	0.417	0.188	0	Tumor	Serpinb6a
Csde1	4.41257e-263	0.263612	0.414	0.244	8.15089e-259	Tumor	Csde1
Prdx4	0	0.263225	0.298	0.12	0	Tumor	Prdx4
Col18a1	0	0.262799	0.248	0.041	0	Tumor	Col18a1
Egln1	0	0.262459	0.283	0.107	0	Tumor	Egln1
Ddx23	0	0.26121	0.259	0.084	0	Tumor	Ddx23
Ipo5	0	0.260972	0.273	0.095	0	Tumor	Ipo5
Gpc1	0	0.260725	0.27	0.087	0	Tumor	Gpc1
Pcbd1	0	0.260489	0.193	0.018	0	Tumor	Pcbd1
Adm	0	0.260269	0.278	0.071	0	Tumor	Adm
Pkm	0	0.260224	0.937	0.783	0	Tumor	Pkm
Baz1b	0	0.259602	0.274	0.103	0	Tumor	Baz1b
Twf1	0	0.259468	0.283	0.109	0	Tumor	Twf1
Pgam1	0	0.259413	0.759	0.543	0	Tumor	Pgam1
Angptl4	0	0.259234	0.251	0.058	0	Tumor	Angptl4
Fads3	0	0.258187	0.217	0.042	0	Tumor	Fads3
Galk1	0	0.258068	0.263	0.092	0	Tumor	Galk1
Ddb1	5.49231255499984e-315	0.257884	0.32	0.149	1.01453997515957e-310	Tumor	Ddb1
Mcm4	0	0.257235	0.252	0.076	0	Tumor	Mcm4
Atp13a3	0	0.257225	0.273	0.099	0	Tumor	Atp13a3
Map4	1.45138e-296	0.256472	0.33	0.161	2.681e-292	Tumor	Map4
Glmp	6.04608e-280	0.255979	0.37	0.197	1.11683e-275	Tumor	Glmp
Cttn	0	0.255363	0.232	0.057	0	Tumor	Cttn
Trib3	0	0.254658	0.225	0.051	0	Tumor	Trib3
Jup	0	0.254185	0.232	0.058	0	Tumor	Jup
Twsg1	0	0.253772	0.236	0.059	0	Tumor	Twsg1
Plxnb2	0	0.253446	0.27	0.092	0	Tumor	Plxnb2
Atf3	0	0.252904	0.798	0.364	0	Tumor	Atf3
Nap1l1	5.39114e-245	0.252638	0.417	0.246	9.95852e-241	Tumor	Nap1l1
Ncaph2	0	0.252611	0.272	0.104	0	Tumor	Ncaph2
Cnbp	0	0.25249	0.653	0.443	0	Tumor	Cnbp
Syne2	0	0.252488	0.242	0.07	0	Tumor	Syne2
Vdac3	8.0887e-242	0.25217	0.383	0.227	1.49414e-237	Tumor	Vdac3
Azin1	1.6567e-270	0.252156	0.364	0.194	3.06025e-266	Tumor	Azin1
Nisch	5.404e-308	0.25201	0.328	0.154	9.98227e-304	Tumor	Nisch
Stau1	0	0.251549	0.252	0.081	0	Tumor	Stau1
Desi1	0	0.250308	0.244	0.075	0	Tumor	Desi1
Ly6d	2.72188e-87	2.94959	0.268	0.015	5.02785e-83	pDC	Ly6d
Ly6c2	1.96803e-109	2.69616	0.454	0.117	3.63534e-105	pDC	Ly6c2
Bst2	5.19971e-193	2.09285	0.567	0.361	9.6049e-189	pDC	Bst2
Siglech	1.12234e-111	2.04756	0.443	0.002	2.07319e-107	pDC	Siglech
Cd7	1.04508e-96	2.01417	0.443	0.013	1.93048e-92	pDC	Cd7
Cox6a2	9.96225e-131	1.86198	0.412	0.009	1.84023e-126	pDC	Cox6a2
Plac8	3.16852e-76	1.82844	0.495	0.176	5.85289e-72	pDC	Plac8
H2-Aa	5.3194e-37	1.74656	0.742	0.481	9.82599e-33	pDC	H2-Aa
Hist1h2ap	6.72634e-47	1.67813	0.485	0.07	1.24249e-42	pDC	Hist1h2ap
Cd74	3.17164e-38	1.65118	0.773	0.719	5.85865e-34	pDC	Cd74
Irf8	1.0787e-50	1.62594	0.464	0.137	1.99258e-46	pDC	Irf8
H2-Ab1	4.02712e-30	1.58432	0.753	0.445	7.4389e-26	pDC	H2-Ab1
Klk1	1.27088e-51	1.53947	0.216	0	2.34757e-47	pDC	Klk1
Ccr9	6.1814e-81	1.44802	0.361	0.001	1.14183e-76	pDC	Ccr9
H2-Eb1	1.92199e-24	1.42659	0.649	0.388	3.5503e-20	pDC	H2-Eb1
Ly6a	5.83454e-25	1.34436	0.309	0.21	1.07776e-20	pDC	Ly6a
Sub1	1.24688e-59	1.33563	0.794	0.393	2.30324e-55	pDC	Sub1
H2afz	4.60505e-47	1.30011	0.887	0.751	8.50645e-43	pDC	H2afz
Ctsh	3.10233e-54	1.26585	0.742	0.196	5.73062e-50	pDC	Ctsh
Hist1h2ae	1.35805e-38	1.24943	0.495	0.071	2.50859e-34	pDC	Hist1h2ae
Selplg	1.41664e-41	1.24411	0.66	0.215	2.61682e-37	pDC	Selplg
Tubb5	1.34469e-61	1.24203	0.732	0.545	2.48391e-57	pDC	Tubb5
Pld4	5.46692e-65	1.23301	0.66	0.106	1.00985e-60	pDC	Pld4
Ly6e1	2.61402e-41	1.23148	0.598	0.568	4.82863e-37	pDC	Ly6e
Gpx1	9.19113e-37	1.21867	0.938	0.694	1.69779e-32	pDC	Gpx1
Ube2c	2.37004e-29	1.21565	0.515	0.172	4.37794e-25	pDC	Ube2c
Tmsb4x	2.78902e-32	1.20557	1	0.935	5.15188e-28	pDC	Tmsb4x
H2-DMa	5.27559e-35	1.1754	0.773	0.212	9.74507e-31	pDC	H2-DMa
Ifi27l2a	1.75938e-23	1.17361	0.773	0.332	3.24993e-19	pDC	Ifi27l2a
Tyrobp	5.98432e-30	1.15552	0.969	0.58	1.10542e-25	pDC	Tyrobp
Crip1	5.1598e-29	1.10316	0.732	0.675	9.53119e-25	pDC	Crip1
Lsp1	1.70179e-46	1.09564	0.907	0.258	3.14354e-42	pDC	Lsp1
Gng10	7.64784e-57	1.08623	0.763	0.212	1.41271e-52	pDC	Gng10
H2afy	1.19315e-67	1.08577	0.845	0.298	2.20399e-63	pDC	H2afy
Rnase6	1.86737e-89	1.08423	0.505	0.019	3.44941e-85	pDC	Rnase6
Rps20	5.27442e-40	1.07048	1	0.866	9.74292e-36	pDC	Rps20
Laptm5	1.04066e-40	1.06359	0.948	0.456	1.92231e-36	pDC	Laptm5
Ucp2	6.48658e-39	1.06201	1	0.65	1.1982e-34	pDC	Ucp2
Pclaf	5.78153e-48	1.0549	0.536	0.067	1.06796e-43	pDC	Pclaf
Tagln21	2.60702e-40	1.05275	0.959	0.677	4.81568e-36	pDC	Tagln2
Cyb561a3	2.6159e-114	1.04709	0.454	0.049	4.83209e-110	pDC	Cyb561a3
Areg	1.72639e-13	1.03997	0.34	0.103	3.18899e-09	pDC	Areg
Rps4x	8.25024e-38	1.03007	1	0.865	1.52398e-33	pDC	Rps4x
Cfp	2.92248e-29	1.02986	0.649	0.223	5.39841e-25	pDC	Cfp
H3f3b	1.10254e-29	1.01463	1	0.961	2.03662e-25	pDC	H3f3b
Tspan13	3.69741e-45	1.01278	0.454	0.092	6.82986e-41	pDC	Tspan13
Coro1a	9.64027e-33	1.0094	0.959	0.474	1.78075e-28	pDC	Coro1a
Syngr2	3.28923e-31	1.00224	0.66	0.264	6.07586e-27	pDC	Syngr2
Ptma	3.68351e-33	0.9995	0.99	0.844	6.80418e-29	pDC	Ptma
Tuba1b1	7.74413e-31	0.984482	0.814	0.708	1.4305e-26	pDC	Tuba1b
Ifi30	1.1071e-25	0.982653	0.794	0.378	2.04503e-21	pDC	Ifi30
Tcf4	2.97032e-51	0.979541	0.464	0.115	5.48678e-47	pDC	Tcf4
H2-DMb2	3.58732e-19	0.974678	0.495	0.146	6.62649e-15	pDC	H2-DMb2
Sh3bgrl3	2.76656e-25	0.959618	0.887	0.512	5.11039e-21	pDC	Sh3bgrl3
Ifitm1	0.00142355	0.953941	0.144	0.112	1	pDC	Ifitm1
Unc93b1	1.5361e-33	0.945553	0.649	0.241	2.83748e-29	pDC	Unc93b1
Mpeg1	1.26064e-29	0.929416	0.515	0.164	2.32865e-25	pDC	Mpeg1
Birc5	1.62291e-38	0.923492	0.526	0.117	2.99783e-34	pDC	Birc5
Ssr4	1.37169e-37	0.914569	0.835	0.283	2.53379e-33	pDC	Ssr4
Cd69	2.61698e-25	0.912094	0.34	0.062	4.83408e-21	pDC	Cd69
Ccl17	9.36796e-06	0.899616	0.175	0.061	0.173045	pDC	Ccl17
Sec11c	1.29138e-39	0.882083	0.732	0.223	2.38543e-35	pDC	Sec11c
Cytip	1.98816e-26	0.878761	0.711	0.218	3.67252e-22	pDC	Cytip
Hmgb2	2.35626e-18	0.877989	0.742	0.511	4.35248e-14	pDC	Hmgb2
Dnajc7	1.44156e-48	0.871419	0.443	0.157	2.66284e-44	pDC	Dnajc7
Rps9	6.11021e-32	0.868904	1	0.96	1.12868e-27	pDC	Rps9
H2afv	2.67629e-34	0.866028	0.619	0.199	4.94364e-30	pDC	H2afv
Cybb	3.90012e-23	0.865197	0.753	0.285	7.20431e-19	pDC	Cybb
Rpl10-ps3	5.73897e-33	0.864507	0.99	0.796	1.0601e-28	pDC	Rpl10-ps3
Rpl39	7.54562e-29	0.862906	0.979	0.692	1.39383e-24	pDC	Rpl39
Dek	1.13208e-36	0.852769	0.68	0.212	2.09118e-32	pDC	Dek
Cd52	1.64767e-13	0.850765	0.68	0.385	3.04358e-09	pDC	Cd52
Rpl31	4.87255e-28	0.848381	0.876	0.475	9.00058e-24	pDC	Rpl31
Sec61b	3.64876e-29	0.844286	0.866	0.435	6.74e-25	pDC	Sec61b
Gpr171	6.91878e-50	0.843549	0.433	0.039	1.27804e-45	pDC	Gpr171
Rpl28	2.47314e-31	0.834272	1	0.879	4.56838e-27	pDC	Rpl28
Sla2	7.61697e-73	0.831853	0.371	0.007	1.40701e-68	pDC	Sla2
Mgl2	1.01665e-12	0.827653	0.299	0.088	1.87796e-08	pDC	Mgl2
Hist1h1b	9.28321e-30	0.822795	0.474	0.079	1.7148e-25	pDC	Hist1h1b
H2afx	1.73327e-23	0.822518	0.515	0.136	3.20169e-19	pDC	H2afx
Erp29	8.57583e-34	0.822488	0.835	0.279	1.58413e-29	pDC	Erp29
Rpl32	3.47907e-27	0.821224	1	0.889	6.42654e-23	pDC	Rpl32
S100a4	7.67298e-17	0.820313	0.649	0.4	1.41735e-12	pDC	S100a4
Rftn1	1.07187e-42	0.819171	0.536	0.085	1.97996e-38	pDC	Rftn1
Hist1h2bc	4.18543e-27	0.804541	0.392	0.217	7.73133e-23	pDC	Hist1h2bc
Cenpa	3.20361e-25	0.798891	0.546	0.125	5.91771e-21	pDC	Cenpa
Pgls	1.35147e-29	0.79542	0.763	0.326	2.49644e-25	pDC	Pgls
Bcl11a	2.93854e-66	0.793609	0.34	0.01	5.42807e-62	pDC	Bcl11a
Hmgb1	6.44227e-27	0.792773	0.897	0.545	1.19002e-22	pDC	Hmgb1
Rps11	1.00567e-26	0.787936	1	0.894	1.85768e-22	pDC	Rps11
Sell	2.22927e-19	0.787696	0.371	0.101	4.1179e-15	pDC	Sell
Rilpl2	4.92381e-24	0.786413	0.588	0.199	9.09526e-20	pDC	Rilpl2
Top2a	4.37573e-26	0.784397	0.495	0.128	8.08285e-22	pDC	Top2a
Ly86	1.23537e-36	0.784106	0.598	0.087	2.28197e-32	pDC	Ly86
Psme1	5.99339e-26	0.780893	0.711	0.289	1.1071e-21	pDC	Psme1
Jpt1	2.45407e-33	0.775225	0.773	0.261	4.53317e-29	pDC	Jpt1
Tmsb10	5.33707e-14	0.773812	0.918	0.833	9.85863e-10	pDC	Tmsb10
Rps8	4.66602e-24	0.751196	1	0.926	8.61907e-20	pDC	Rps8
Ccl4	2.16911e-05	0.7509	0.433	0.287	0.400678	pDC	Ccl4
H2afj	2.74837e-23	0.746516	0.784	0.375	5.07678e-19	pDC	H2afj
Emp3	1.44009e-19	0.7438	0.835	0.472	2.66013e-15	pDC	Emp3
Ppia1	1.60702e-25	0.740689	1	0.944	2.9685e-21	pDC	Ppia
Smc6	5.39746e-25	0.740464	0.577	0.186	9.97019e-21	pDC	Smc6
H2-T23	4.28478e-31	0.739042	0.505	0.22	7.91484e-27	pDC	H2-T23
Rpl36a	2.20773e-22	0.737608	0.897	0.517	4.07813e-18	pDC	Rpl36a
Napsa	9.53807e-23	0.73709	0.567	0.231	1.76187e-18	pDC	Napsa
Mef2c	2.04808e-33	0.735646	0.454	0.065	3.78321e-29	pDC	Mef2c
Xbp1	7.28566e-25	0.732765	0.443	0.276	1.34581e-20	pDC	Xbp1
Rps16	1.20299e-23	0.732194	1	0.923	2.22217e-19	pDC	Rps16
Zfp36l2	5.31658e-15	0.727815	0.598	0.324	9.82078e-11	pDC	Zfp36l2
Rps27a	1.80494e-23	0.725132	1	0.896	3.33409e-19	pDC	Rps27a
Rplp0	7.65609e-24	0.722632	1	0.96	1.41423e-19	pDC	Rplp0
Stmn1	6.9776e-32	0.722048	0.485	0.09	1.2889e-27	pDC	Stmn1
Ptprc	4.66505e-17	0.718031	0.567	0.182	8.61728e-13	pDC	Ptprc
Gm2a	1.05383e-19	0.710987	0.598	0.188	1.94664e-15	pDC	Gm2a
Rbm3	7.36715e-25	0.70833	0.959	0.751	1.36086e-20	pDC	Rbm3
Anp32b	4.01335e-22	0.701037	0.784	0.444	7.41347e-18	pDC	Anp32b
Rpsa	6.63233e-19	0.700894	0.99	0.92	1.22512e-14	pDC	Rpsa
Serp1	2.26935e-19	0.699196	0.753	0.38	4.19195e-15	pDC	Serp1
Rps24	3.84564e-21	0.698859	1	0.954	7.10367e-17	pDC	Rps24
Rpl35a	3.28722e-21	0.690119	0.856	0.48	6.07214e-17	pDC	Rpl35a
Rps15a	8.07413e-22	0.685179	1	0.866	1.49145e-17	pDC	Rps15a
Anp32e	4.54871e-25	0.683944	0.67	0.252	8.40237e-21	pDC	Anp32e
St8sia4	7.631e-36	0.678081	0.412	0.056	1.4096e-31	pDC	St8sia4
H2-DMb1	1.18934e-21	0.674029	0.464	0.087	2.19694e-17	pDC	H2-DMb1
Ptpn6	8.29799e-20	0.672088	0.619	0.196	1.5328e-15	pDC	Ptpn6
Irf2bp2	6.41217e-23	0.671345	0.588	0.224	1.18446e-18	pDC	Irf2bp2
Rps5	1.07989e-20	0.668514	1	0.916	1.99477e-16	pDC	Rps5
Slc25a5	1.71483e-20	0.66507	0.784	0.422	3.16763e-16	pDC	Slc25a5
Rack1	8.85064e-21	0.664152	0.959	0.688	1.63489e-16	pDC	Rack1
Rpl13	1.26211e-18	0.663221	1	0.941	2.33136e-14	pDC	Rpl13
Ifnar2	4.05441e-21	0.663047	0.526	0.288	7.4893e-17	pDC	Ifnar2
Bcl2a1d	7.56066e-15	0.662654	0.505	0.164	1.39661e-10	pDC	Bcl2a1d
Cd8a	2.31866e-30	0.658281	0.196	0.004	4.28303e-26	pDC	Cd8a
Rap1a	2.3996e-26	0.657068	0.619	0.255	4.43253e-22	pDC	Rap1a
Tmem176b	1.88236e-10	0.656973	0.34	0.219	3.4771e-06	pDC	Tmem176b
Rpl27a	1.10693e-18	0.656741	0.969	0.726	2.04472e-14	pDC	Rpl27a
Tnip3	2.96803e-17	0.653585	0.299	0.057	5.48254e-13	pDC	Tnip3
Itgax	3.03447e-27	0.651402	0.454	0.063	5.60527e-23	pDC	Itgax
Atp5l	7.35225e-21	0.650362	0.897	0.51	1.35811e-16	pDC	Atp5l
Nucks1	1.19134e-22	0.650013	0.68	0.259	2.20064e-18	pDC	Nucks1
Stk17b	6.16995e-15	0.64767	0.546	0.219	1.13971e-10	pDC	Stk17b
Rps26	3.48534e-19	0.647321	1	0.872	6.43812e-15	pDC	Rps26
Rps14	5.19197e-21	0.643682	1	0.88	9.59061e-17	pDC	Rps14
Ciao2a	3.17148e-23	0.64304	0.619	0.216	5.85836e-19	pDC	Ciao2a
Cotl1	6.4585e-14	0.639926	0.567	0.357	1.19301e-09	pDC	Cotl1
Ear2	1.82678e-21	0.639909	0.33	0.036	3.37442e-17	pDC	Ear2
Rpl11	1.39884e-19	0.636288	0.99	0.889	2.58394e-15	pDC	Rpl11
Fyn	1.31132e-32	0.635069	0.495	0.074	2.42226e-28	pDC	Fyn
Ptprcap	3.43064e-19	0.635069	0.34	0.05	6.33707e-15	pDC	Ptprcap
Atox1	2.55463e-14	0.634035	0.804	0.439	4.71892e-10	pDC	Atox1
Gltp	1.45002e-25	0.633224	0.608	0.188	2.67847e-21	pDC	Gltp
Ctss	3.49983e-19	0.633047	0.825	0.372	6.46488e-15	pDC	Ctss
Tma7	6.26906e-21	0.628835	0.722	0.298	1.15802e-16	pDC	Tma7
Jund	3.93399e-05	0.625685	0.845	0.783	0.726687	pDC	Jund
Rpl13a	2.26188e-18	0.623735	0.979	0.725	4.17815e-14	pDC	Rpl13a
Ifnar1	6.15555e-33	0.622355	0.423	0.137	1.13705e-28	pDC	Ifnar1
Fau	2.14041e-19	0.620181	1	0.977	3.95377e-15	pDC	Fau
Rac2	1.5209e-15	0.618358	0.794	0.386	2.80941e-11	pDC	Rac2
Rpl23a	1.4305e-16	0.617338	0.835	0.486	2.64241e-12	pDC	Rpl23a
Snrpe	9.01787e-19	0.617053	0.732	0.338	1.66578e-14	pDC	Snrpe
Rps25	7.49617e-20	0.615149	0.928	0.553	1.38469e-15	pDC	Rps25
Arl6ip1	1.33208e-12	0.611682	0.567	0.281	2.46062e-08	pDC	Arl6ip1
Id2	4.34257e-08	0.611485	0.474	0.246	0.000802159	pDC	Id2
Eif3f	3.84352e-19	0.611003	0.928	0.536	7.09975e-15	pDC	Eif3f
Ccr2	6.8927e-16	0.610175	0.443	0.114	1.27322e-11	pDC	Ccr2
Atp5e	1.0856e-15	0.609213	0.804	0.497	2.00532e-11	pDC	Atp5e
Smc4	2.38925e-21	0.607505	0.526	0.135	4.41342e-17	pDC	Smc4
Npc2	1.10299e-11	0.601685	0.814	0.576	2.03744e-07	pDC	Npc2
Rps13	2.67887e-18	0.600738	0.959	0.745	4.94841e-14	pDC	Rps13
Snrpg	1.80047e-20	0.600407	0.608	0.232	3.32583e-16	pDC	Snrpg
Pycard	1.01814e-20	0.599676	0.505	0.124	1.8807e-16	pDC	Pycard
Rpl37a	3.05368e-15	0.597932	0.979	0.852	5.64075e-11	pDC	Rpl37a
Rps7	4.77691e-17	0.597659	0.99	0.865	8.82391e-13	pDC	Rps7
Rpl18	4.42829e-19	0.596053	1	0.873	8.17994e-15	pDC	Rpl18
Alox5ap	2.68238e-16	0.595526	0.825	0.408	4.9549e-12	pDC	Alox5ap
Cdkn1a	7.35771e-08	0.595127	0.649	0.591	0.00135912	pDC	Cdkn1a
Abhd17a	2.18473e-24	0.593423	0.546	0.158	4.03564e-20	pDC	Abhd17a
Ube2s	6.72472e-15	0.592421	0.68	0.38	1.24219e-10	pDC	Ube2s
Runx2	7.38077e-87	0.590574	0.289	0.058	1.36338e-82	pDC	Runx2
Rpl10a	1.62618e-15	0.589976	0.979	0.852	3.00387e-11	pDC	Rpl10a
Rps3	1.357e-17	0.589758	1	0.863	2.50665e-13	pDC	Rps3
Rpl6	2.56904e-18	0.588834	0.99	0.771	4.74552e-14	pDC	Rpl6
Lair1	8.47216e-59	0.587932	0.32	0.041	1.56498e-54	pDC	Lair1
Snx5	1.31767e-16	0.586756	0.66	0.269	2.43401e-12	pDC	Snx5
Lmnb1	1.66407e-16	0.586069	0.639	0.236	3.07387e-12	pDC	Lmnb1
Ncf1	5.33812e-10	0.584344	0.495	0.216	9.86057e-06	pDC	Ncf1
Atpif1	4.99599e-14	0.583808	0.68	0.33	9.2286e-10	pDC	Atpif1
Dok2	1.22712e-18	0.581781	0.392	0.147	2.26673e-14	pDC	Dok2
Asgr2	1.68258e-06	0.58159	0.155	0.033	0.0310805	pDC	Asgr2
Reep5	3.00003e-16	0.577053	0.814	0.462	5.54165e-12	pDC	Reep5
Rpl14	3.18643e-14	0.575637	0.948	0.732	5.88598e-10	pDC	Rpl14
Uba52	9.13284e-17	0.573297	1	0.942	1.68702e-12	pDC	Uba52
Tgfbi	2.3499e-08	0.569501	0.495	0.241	0.000434074	pDC	Tgfbi
Rps10	9.88841e-17	0.568593	1	0.918	1.82659e-12	pDC	Rps10
Jaml	1.76571e-21	0.56791	0.464	0.088	3.26162e-17	pDC	Jaml
Spc24	1.40199e-28	0.567735	0.423	0.051	2.58975e-24	pDC	Spc24
Jun	1.97169e-05	0.567676	0.649	0.583	0.364211	pDC	Jun
Pacsin1	3.39973e-46	0.565837	0.258	0.003	6.27997e-42	pDC	Pacsin1
Smc2	6.3855e-20	0.565229	0.433	0.094	1.17953e-15	pDC	Smc2
Cox5a	2.45513e-15	0.563761	0.845	0.515	4.53511e-11	pDC	Cox5a
Grb2	1.13693e-15	0.563266	0.536	0.271	2.10014e-11	pDC	Grb2
Rps29	1.04803e-16	0.56282	0.99	0.734	1.93593e-12	pDC	Rps29
Rps23	6.44443e-16	0.562787	0.99	0.858	1.19042e-11	pDC	Rps23
Pltp1	2.2024e-10	0.562714	0.392	0.366	4.06827e-06	pDC	Pltp
Rpl9	2.16946e-14	0.562491	0.845	0.502	4.00742e-10	pDC	Rpl9
Slc44a2	7.92109e-42	0.562051	0.381	0.052	1.46318e-37	pDC	Slc44a2
Cyba	8.32912e-10	0.560214	0.876	0.643	1.53856e-05	pDC	Cyba
Sp140	9.53683e-13	0.558191	0.402	0.182	1.76164e-08	pDC	Sp140
Cox6b1	1.74591e-15	0.556668	0.814	0.447	3.22504e-11	pDC	Cox6b1
Ndufb11	3.75958e-18	0.555716	0.742	0.318	6.9447e-14	pDC	Ndufb11
Rpl9-ps6	3.53108e-15	0.55528	0.99	0.817	6.5226e-11	pDC	Rpl9-ps6
Blnk	1.03872e-24	0.554914	0.361	0.078	1.91873e-20	pDC	Blnk
Abracl	5.10732e-16	0.553978	0.66	0.278	9.43424e-12	pDC	Abracl
Uqcrfs1	5.34846e-17	0.550518	0.629	0.284	9.87968e-13	pDC	Uqcrfs1
Rplp2	1.15952e-14	0.549925	0.99	0.837	2.14187e-10	pDC	Rplp2
Rpl35	2.60111e-15	0.549684	1	0.87	4.80477e-11	pDC	Rpl35
Pfn1	8.34794e-15	0.549603	1	0.938	1.54203e-10	pDC	Pfn1
Pitpna	3.31557e-16	0.549384	0.794	0.4	6.12451e-12	pDC	Pitpna
Nsa2	1.07919e-14	0.549092	0.66	0.305	1.99348e-10	pDC	Nsa2
Gnai2	1.92402e-18	0.548825	0.99	0.681	3.55405e-14	pDC	Gnai2
Eif3k	1.89239e-15	0.547216	0.784	0.418	3.49563e-11	pDC	Eif3k
Rpl22	1.82308e-13	0.542517	0.907	0.615	3.36759e-09	pDC	Rpl22
Cks1b	2.24278e-18	0.541177	0.443	0.138	4.14287e-14	pDC	Cks1b
Cfl1	6.54258e-16	0.539676	0.99	0.887	1.20855e-11	pDC	Cfl1
Klk1b27	7.92837e-47	0.539169	0.206	0	1.46453e-42	pDC	Klk1b27
Rps6ka1	9.46601e-26	0.539038	0.412	0.092	1.74856e-21	pDC	Rps6ka1
Arhgdib	7.26437e-19	0.53827	0.876	0.433	1.34188e-14	pDC	Arhgdib
Ccl9	3.25481e-09	0.537536	0.495	0.216	6.01229e-05	pDC	Ccl9
Actb	1.4177e-12	0.536809	1	0.993	2.61878e-08	pDC	Actb
Alyref	3.01569e-13	0.534333	0.629	0.294	5.57058e-09	pDC	Alyref
Ndufa2	3.61825e-16	0.534063	0.711	0.317	6.68363e-12	pDC	Ndufa2
Arpc4	3.83856e-16	0.530059	0.825	0.418	7.09059e-12	pDC	Arpc4
Herpud1	5.36147e-14	0.526694	0.454	0.267	9.90371e-10	pDC	Herpud1
Bri3bp	1.74792e-20	0.525775	0.443	0.123	3.22877e-16	pDC	Bri3bp
Cox7b	5.13688e-15	0.525237	0.649	0.274	9.48885e-11	pDC	Cox7b
Eef1b2	1.29016e-15	0.525017	0.959	0.626	2.38318e-11	pDC	Eef1b2
Ezh2	1.31918e-24	0.523405	0.464	0.074	2.43678e-20	pDC	Ezh2
Ighm	7.97307e-20	0.522818	0.381	0.059	1.47279e-15	pDC	Ighm
Cdca8	1.8517e-18	0.522644	0.412	0.095	3.42046e-14	pDC	Cdca8
Nol7	4.98244e-17	0.519968	0.598	0.214	9.20355e-13	pDC	Nol7
Rpl26	3.17725e-13	0.51976	0.948	0.742	5.86902e-09	pDC	Rpl26
Uqcrh	2.80962e-14	0.51927	0.753	0.371	5.18992e-10	pDC	Uqcrh
Cdca3	3.43989e-25	0.517907	0.402	0.052	6.35416e-21	pDC	Cdca3
Tk1	1.80355e-24	0.517141	0.371	0.053	3.33151e-20	pDC	Tk1
Fyb	6.90157e-11	0.516778	0.433	0.169	1.27486e-06	pDC	Fyb
Pim1	7.44405e-08	0.516726	0.742	0.492	0.00137506	pDC	Pim1
AI662270	5.87107e-22	0.516195	0.474	0.092	1.0845e-17	pDC	AI662270
Rpl34	1.8387e-15	0.516187	1	0.856	3.39645e-11	pDC	Rpl34
Hpse	9.2613e-33	0.513061	0.32	0.024	1.71075e-28	pDC	Hpse
Rpl10	4.83826e-13	0.512256	0.845	0.51	8.93722e-09	pDC	Rpl10
Slamf9	8.71809e-18	0.508708	0.351	0.08	1.6104e-13	pDC	Slamf9
Lsm4	1.5045e-17	0.508549	0.608	0.206	2.77911e-13	pDC	Lsm4
Btg2	1.49435e-07	0.506971	0.629	0.401	0.00276036	pDC	Btg2
Lefty1	4.46345e-63	0.506697	0.227	0.023	8.24489e-59	pDC	Lefty1
Hint1	2.01352e-10	0.506636	0.763	0.594	3.71938e-06	pDC	Hint1
Ppfia4	1.0694e-35	0.505363	0.371	0.023	1.97539e-31	pDC	Ppfia4
Nap1l11	4.20778e-12	0.504642	0.66	0.344	7.77261e-08	pDC	Nap1l1
Eepd1	1.79117e-39	0.502702	0.33	0.039	3.30864e-35	pDC	Eepd1
Rpl7	4.11228e-14	0.502269	0.99	0.786	7.5962e-10	pDC	Rpl7
Bcl2a1b	6.47586e-07	0.502191	0.474	0.275	0.0119622	pDC	Bcl2a1b
Rps27l	8.97664e-10	0.501119	0.649	0.398	1.65816e-05	pDC	Rps27l
Cnp	1.85088e-20	0.501075	0.381	0.06	3.41895e-16	pDC	Cnp
2022-09-01	6.81825e-15	0.500864	0.299	0.065	1.25947e-10	pDC	2022-09-01
Kmo	1.62389e-49	0.499977	0.299	0.006	2.99965e-45	pDC	Kmo
Nusap1	3.64367e-21	0.495163	0.371	0.05	6.73058e-17	pDC	Nusap1
Cox6a1	9.98195e-12	0.494858	0.804	0.493	1.84387e-07	pDC	Cox6a1
Rgs10	2.88635e-14	0.494769	0.433	0.118	5.33167e-10	pDC	Rgs10
Abhd17b	2.18966e-29	0.494063	0.351	0.105	4.04474e-25	pDC	Abhd17b
Nme1	1.90157e-12	0.492823	0.701	0.349	3.51258e-08	pDC	Nme1
Mki67	3.58791e-10	0.49263	0.464	0.206	6.6276e-06	pDC	Mki67
Cyth4	2.13639e-15	0.492119	0.454	0.129	3.94635e-11	pDC	Cyth4
Rpl36	6.94044e-14	0.491925	0.99	0.774	1.28204e-09	pDC	Rpl36
Rpl37	8.37774e-14	0.490604	1	0.823	1.54754e-09	pDC	Rpl37
Rpl18a	1.37292e-12	0.489494	1	0.915	2.53606e-08	pDC	Rpl18a
Calm3	1.33602e-12	0.489161	0.619	0.282	2.46789e-08	pDC	Calm3
Ptpn18	5.18629e-17	0.487094	0.588	0.19	9.58012e-13	pDC	Ptpn18
Rps19	4.15582e-12	0.486466	0.979	0.897	7.67663e-08	pDC	Rps19
Cenpx	5.17634e-17	0.485351	0.474	0.147	9.56174e-13	pDC	Cenpx
Gm42047	5.83043e-14	0.484212	0.278	0.104	1.077e-09	pDC	Gm42047
Prcp	1.13759e-23	0.482308	0.423	0.066	2.10135e-19	pDC	Prcp
Dusp5	1.9678e-10	0.482154	0.485	0.186	3.63492e-06	pDC	Dusp5
Ms4a6c	2.63074e-09	0.480533	0.412	0.153	4.8595e-05	pDC	Ms4a6c
Ranbp1	5.09146e-09	0.479266	0.588	0.389	9.40494e-05	pDC	Ranbp1
Cox8a	1.21463e-10	0.478747	0.918	0.74	2.24367e-06	pDC	Cox8a
Zmiz2	8.35203e-24	0.478724	0.392	0.07	1.54279e-19	pDC	Zmiz2
Tmem14c	5.87306e-14	0.478091	0.629	0.26	1.08487e-09	pDC	Tmem14c
Tmem256	2.04974e-15	0.475567	0.608	0.22	3.78628e-11	pDC	Tmem256
Lsm5	1.35461e-19	0.47553	0.464	0.104	2.50224e-15	pDC	Lsm5
Rplp1	3.04865e-09	0.474494	0.979	0.895	5.63146e-05	pDC	Rplp1
Srp9	2.79915e-16	0.473949	0.753	0.332	5.1706e-12	pDC	Srp9
Gm4316	2.66082e-29	0.473591	0.402	0.036	4.91508e-25	pDC	Gm4316
Smim5	2.76159e-49	0.473455	0.227	0.01	5.10122e-45	pDC	Smim5
Ctcf	1.1631e-18	0.473387	0.464	0.113	2.14848e-14	pDC	Ctcf
P2ry14	8.67452e-36	0.47329	0.309	0.017	1.60236e-31	pDC	P2ry14
Atp5c1	5.92425e-11	0.472581	0.732	0.439	1.09433e-06	pDC	Atp5c1
Ccna2	3.59253e-16	0.47163	0.381	0.085	6.63611e-12	pDC	Ccna2
Stx7	2.54278e-13	0.471463	0.505	0.206	4.69703e-09	pDC	Stx7
H3f3a	3.85356e-10	0.470767	0.938	0.749	7.11829e-06	pDC	H3f3a
Ckap2l	2.64301e-22	0.469385	0.371	0.06	4.88217e-18	pDC	Ckap2l
Rassf4	6.23153e-18	0.46929	0.454	0.102	1.15109e-13	pDC	Rassf4
Naaa	5.0148e-13	0.467091	0.381	0.102	9.26334e-09	pDC	Naaa
Ctsc	3.27533e-07	0.465996	0.567	0.305	0.0060502	pDC	Ctsc
Snx20	1.09052e-15	0.465726	0.485	0.134	2.01441e-11	pDC	Snx20
Manf	9.57053e-09	0.464799	0.588	0.329	0.000176787	pDC	Manf
Srsf9	3.57353e-13	0.463733	0.536	0.213	6.60102e-09	pDC	Srsf9
Capza2	4.60076e-13	0.463386	0.711	0.339	8.49853e-09	pDC	Capza2
Gtf2i	1.41294e-26	0.461845	0.309	0.087	2.60999e-22	pDC	Gtf2i
Anapc11	3.50061e-11	0.460815	0.619	0.311	6.46634e-07	pDC	Anapc11
Tex2	1.52565e-33	0.460109	0.32	0.048	2.81818e-29	pDC	Tex2
Rpl3	1.15147e-12	0.459116	0.99	0.781	2.12699e-08	pDC	Rpl3
Ctse	2.75386e-18	0.458554	0.351	0.053	5.08693e-14	pDC	Ctse
Hnrnpa2b1	3.5069e-13	0.458491	0.948	0.661	6.47795e-09	pDC	Hnrnpa2b1
Map4k1	1.5309e-26	0.458209	0.392	0.041	2.82787e-22	pDC	Map4k1
Dctpp1	4.56469e-18	0.457661	0.443	0.103	8.4319e-14	pDC	Dctpp1
Il7r	6.35944e-16	0.454963	0.371	0.072	1.17472e-11	pDC	Il7r
Gm10076	9.01587e-10	0.453963	1	0.945	1.66541e-05	pDC	Gm10076
Hmgn2	8.82194e-15	0.453914	0.68	0.285	1.62959e-10	pDC	Hmgn2
Rps17	2.43739e-10	0.452034	0.825	0.529	4.50235e-06	pDC	Rps17
Cdkn2d	5.67146e-12	0.451472	0.412	0.122	1.04763e-07	pDC	Cdkn2d
Smdt1	1.47006e-09	0.45139	0.794	0.517	2.7155e-05	pDC	Smdt1
Vdac1	4.50187e-11	0.451361	0.598	0.285	8.31585e-07	pDC	Vdac1
Arl5c	9.05311e-22	0.450949	0.371	0.048	1.67229e-17	pDC	Arl5c
Gpr132	2.3349e-19	0.450613	0.454	0.093	4.31303e-15	pDC	Gpr132
Tacc3	2.00288e-20	0.449755	0.402	0.065	3.69971e-16	pDC	Tacc3
Cd47	2.00687e-08	0.449347	0.588	0.422	0.000370708	pDC	Cd47
Sp110	4.54715e-19	0.44933	0.351	0.074	8.39949e-15	pDC	Sp110
Hmgcs1	7.07798e-12	0.448788	0.33	0.125	1.30744e-07	pDC	Hmgcs1
Foxp1	7.04446e-11	0.447578	0.443	0.172	1.30125e-06	pDC	Foxp1
Cmc2	5.72981e-21	0.447303	0.381	0.062	1.05841e-16	pDC	Cmc2
Ndufb5	1.7656e-11	0.445495	0.608	0.278	3.26142e-07	pDC	Ndufb5
Mndal	2.69404e-17	0.444759	0.351	0.083	4.97644e-13	pDC	Mndal
Serf2	9.13844e-11	0.444284	0.959	0.785	1.68805e-06	pDC	Serf2
Incenp	2.36266e-17	0.44373	0.34	0.076	4.36431e-13	pDC	Incenp
Aurkb	4.66818e-22	0.443504	0.351	0.042	8.62306e-18	pDC	Aurkb
Timm10b	1.07809e-11	0.443045	0.495	0.202	1.99145e-07	pDC	Timm10b
Mrps24	1.53134e-13	0.441389	0.557	0.207	2.82869e-09	pDC	Mrps24
Slc38a1	1.07865e-15	0.440793	0.412	0.106	1.99247e-11	pDC	Slc38a1
Cbl	2.81078e-20	0.439949	0.351	0.141	5.19206e-16	pDC	Cbl
Ppm1m	4.83768e-18	0.439838	0.392	0.082	8.93616e-14	pDC	Ppm1m
Brk1	3.93021e-14	0.439218	0.691	0.302	7.25989e-10	pDC	Brk1
Tacc1	1.18056e-14	0.4391	0.454	0.142	2.18073e-10	pDC	Tacc1
Rrm2	1.36791e-11	0.438835	0.32	0.122	2.52681e-07	pDC	Rrm2
Sumo2	4.55766e-12	0.438674	0.784	0.432	8.41891e-08	pDC	Sumo2
Plekho1	2.55297e-12	0.438587	0.474	0.166	4.71584e-08	pDC	Plekho1
Pip4k2a	8.12115e-17	0.438059	0.412	0.096	1.50014e-12	pDC	Pip4k2a
Csf2ra	4.21982e-08	0.43743	0.454	0.212	0.000779485	pDC	Csf2ra
Atp5a1	3.39257e-10	0.437271	0.784	0.483	6.26676e-06	pDC	Atp5a1
Pttg1	6.53286e-11	0.436901	0.33	0.094	1.20675e-06	pDC	Pttg1
Mcub	3.40945e-11	0.436813	0.371	0.132	6.29794e-07	pDC	Mcub
Tubb4b	4.36941e-07	0.436654	0.619	0.385	0.00807117	pDC	Tubb4b
Dbnl	2.8586e-12	0.436399	0.536	0.208	5.2804e-08	pDC	Dbnl
Psmb9	1.09394e-12	0.435697	0.485	0.167	2.02073e-08	pDC	Psmb9
Ccnb2	6.38384e-14	0.435331	0.34	0.071	1.17922e-09	pDC	Ccnb2
Clec12a	3.86505e-16	0.432655	0.412	0.091	7.13951e-12	pDC	Clec12a
Lyz2	9.43882e-18	0.432434	0.588	0.826	1.74354e-13	pDC	Lyz2
Pmaip1	8.22778e-11	0.432165	0.289	0.077	1.51984e-06	pDC	Pmaip1
Ccl6	2.18344e-07	0.430914	0.495	0.532	0.00403325	pDC	Ccl6
Csf2rb2	2.09468e-16	0.430908	0.361	0.07	3.86928e-12	pDC	Csf2rb2
Slc29a3	1.63348e-21	0.430108	0.351	0.054	3.01736e-17	pDC	Slc29a3
Cirbp	1.34293e-11	0.428655	0.464	0.168	2.48066e-07	pDC	Cirbp
Ubl5	1.86459e-16	0.427798	0.784	0.362	3.44427e-12	pDC	Ubl5
Il12a	6.88122e-17	0.4272	0.227	0.021	1.2711e-12	pDC	Il12a
Bex3	1.19368e-17	0.426652	0.351	0.06	2.20497e-13	pDC	Bex3
Cmtm7	7.20112e-11	0.423688	0.485	0.187	1.33019e-06	pDC	Cmtm7
Sf3b5	2.2354e-11	0.423358	0.577	0.252	4.12922e-07	pDC	Sf3b5
Rpl12	9.33377e-11	0.423017	0.948	0.703	1.72413e-06	pDC	Rpl12
Arhgef6	1.66631e-24	0.423014	0.33	0.052	3.078e-20	pDC	Arhgef6
Rpl7a	1.97895e-10	0.421522	0.969	0.794	3.65553e-06	pDC	Rpl7a
Rps21	3.91818e-12	0.421223	0.938	0.636	7.23767e-08	pDC	Rps21
Psme2	1.69545e-07	0.4209	0.588	0.34	0.00313183	pDC	Psme2
Arpc5	3.28741e-09	0.420789	0.794	0.5	6.0725e-05	pDC	Arpc5
Lat2	2.43161e-17	0.419452	0.423	0.089	4.49166e-13	pDC	Lat2
Nr4a1	6.4704e-05	0.419151	0.546	0.353	1	pDC	Nr4a1
Bloc1s2	3.14445e-16	0.419104	0.402	0.097	5.80843e-12	pDC	Bloc1s2
Hist1h2ab	2.77087e-19	0.419051	0.34	0.045	5.11835e-15	pDC	Hist1h2ab
Gm30211	9.4168e-18	0.419001	0.227	0.017	1.73947e-13	pDC	Gm30211
Ass1	1.09227e-09	0.418894	0.371	0.119	2.01764e-05	pDC	Ass1
Uqcr10	1.07726e-09	0.418817	0.608	0.309	1.98992e-05	pDC	Uqcr10
Ndufb8	2.22432e-09	0.418599	0.66	0.357	4.10876e-05	pDC	Ndufb8
Arpc2	1.30558e-08	0.4183	0.918	0.72	0.000241167	pDC	Arpc2
Uqcr11	9.00941e-10	0.418161	0.567	0.275	1.66422e-05	pDC	Uqcr11
Ptms	2.8994e-09	0.417257	0.619	0.315	5.35577e-05	pDC	Ptms
Olfm1	8.61086e-12	0.417254	0.371	0.103	1.5906e-07	pDC	Olfm1
Banf1	3.63827e-09	0.417109	0.619	0.33	6.72062e-05	pDC	Banf1
Rps27	1.59402e-09	0.416948	0.959	0.761	2.94448e-05	pDC	Rps27
Rps3a1	1.13635e-10	0.416828	1	0.94	2.09907e-06	pDC	Rps3a1
Rpl19	1.42958e-10	0.416553	1	0.957	2.64072e-06	pDC	Rpl19
Trmt112	2.16395e-09	0.415393	0.536	0.262	3.99725e-05	pDC	Trmt112
Hist1h4d	1.13174e-15	0.414876	0.33	0.058	2.09055e-11	pDC	Hist1h4d
Ywhah	4.99887e-08	0.414597	0.629	0.371	0.000923392	pDC	Ywhah
Spib	2.13691e-20	0.414378	0.227	0.018	3.9473e-16	pDC	Spib
Cox4i1	3.84981e-13	0.413637	1	0.825	7.11137e-09	pDC	Cox4i1
Clta	2.97535e-07	0.412313	0.732	0.518	0.00549606	pDC	Clta
Cuta	2.04793e-10	0.412143	0.485	0.206	3.78293e-06	pDC	Cuta
Mis18a	9.09719e-22	0.411958	0.351	0.045	1.68043e-17	pDC	Mis18a
Siva1	2.08085e-11	0.410087	0.412	0.178	3.84375e-07	pDC	Siva1
Spi1	7.43253e-06	0.41	0.557	0.327	0.137294	pDC	Spi1
Sptssa	4.68856e-12	0.409575	0.485	0.172	8.66071e-08	pDC	Sptssa
Cnot8	3.30648e-17	0.40927	0.423	0.091	6.10774e-13	pDC	Cnot8
Tyms	1.354e-16	0.40921	0.351	0.066	2.5011e-12	pDC	Tyms
Rpl41	5.28296e-07	0.408768	0.876	0.675	0.00975869	pDC	Rpl41
Atp6ap2	2.88595e-10	0.408733	0.515	0.228	5.33093e-06	pDC	Atp6ap2
U2af1	3.08201e-12	0.408653	0.66	0.3	5.6931e-08	pDC	U2af1
Clec4n	0.000554373	0.407475	0.433	0.299	1	pDC	Clec4n
Srsf3	1.15411e-09	0.407024	0.639	0.327	2.13186e-05	pDC	Srsf3
Cenpm	4.0726e-21	0.406747	0.361	0.046	7.52291e-17	pDC	Cenpm
Nfkb1	1.84572e-09	0.40668	0.433	0.208	3.40941e-05	pDC	Nfkb1
Bcl3	1.36232e-11	0.404729	0.34	0.134	2.51647e-07	pDC	Bcl3
Plp2	7.85361e-10	0.404199	0.711	0.387	1.45072e-05	pDC	Plp2
Fus	4.7319e-10	0.404017	0.701	0.374	8.74077e-06	pDC	Fus
Rpl30	6.21032e-10	0.403947	0.979	0.852	1.14717e-05	pDC	Rpl30
Rps12	1.53703e-08	0.403545	0.99	0.884	0.00028392	pDC	Rps12
Hcls1	7.42646e-09	0.402182	0.443	0.213	0.000137182	pDC	Hcls1
Dbf4	4.56627e-18	0.400426	0.361	0.059	8.43481e-14	pDC	Dbf4
Plbd1	2.92376e-09	0.400066	0.423	0.156	5.40077e-05	pDC	Plbd1
Rpl23	2.15398e-10	0.399866	1	0.942	3.97883e-06	pDC	Rpl23
Gdi2	2.34466e-10	0.399188	0.784	0.454	4.33106e-06	pDC	Gdi2
Nudt21	8.93095e-11	0.397899	0.474	0.188	1.64973e-06	pDC	Nudt21
Cenpf	8.73312e-14	0.39747	0.32	0.061	1.61318e-09	pDC	Cenpf
Med21	3.44183e-13	0.397443	0.361	0.131	6.35774e-09	pDC	Med21
Csf2rb	1.52853e-07	0.396283	0.495	0.237	0.00282351	pDC	Csf2rb
Rnaset2a	2.48237e-07	0.395614	0.608	0.521	0.00458543	pDC	Rnaset2a
Dock10	1.02812e-12	0.395074	0.34	0.095	1.89914e-08	pDC	Dock10
Psma7	1.53224e-10	0.39475	0.794	0.464	2.83036e-06	pDC	Psma7
Ndufb10	4.58398e-09	0.394564	0.567	0.281	8.46754e-05	pDC	Ndufb10
Snrpd1	7.41761e-10	0.394499	0.515	0.221	1.37018e-05	pDC	Snrpd1
Selenoh	2.18721e-11	0.394065	0.371	0.162	4.04022e-07	pDC	Selenoh
Fxyd5	8.10716e-07	0.392756	0.763	0.51	0.0149755	pDC	Fxyd5
Rps6	1.63135e-09	0.391935	0.959	0.781	3.01343e-05	pDC	Rps6
Calm1	1.03455e-06	0.390753	0.918	0.764	0.0191102	pDC	Calm1
Exosc5	4.52478e-15	0.39049	0.361	0.095	8.35816e-11	pDC	Exosc5
Sirpa	1.19592e-06	0.388445	0.546	0.305	0.0220911	pDC	Sirpa
Atp5j2	2.84545e-08	0.387836	0.722	0.447	0.000525611	pDC	Atp5j2
Tpm3-rs7	2.6211e-10	0.387756	0.454	0.172	4.8417e-06	pDC	Tpm3-rs7
Ramp1	8.52613e-14	0.387717	0.237	0.033	1.57495e-09	pDC	Ramp1
Cdh1	3.62156e-15	0.387592	0.299	0.05	6.68974e-11	pDC	Cdh1
Mzb1	3.43921e-08	0.387531	0.175	0.029	0.000635291	pDC	Mzb1
Mrpl33	1.13364e-09	0.387471	0.629	0.311	2.09406e-05	pDC	Mrpl33
Ppp1r14b	8.80749e-08	0.38707	0.464	0.224	0.00162692	pDC	Ppp1r14b
Glipr1	1.43372e-11	0.386976	0.361	0.107	2.64836e-07	pDC	Glipr1
Tmem50a	1.65419e-14	0.386972	0.711	0.321	3.05561e-10	pDC	Tmem50a
Klf4	0.000143315	0.386537	0.577	0.417	1	pDC	Klf4
Bcl2l11	5.56991e-10	0.385424	0.392	0.128	1.02887e-05	pDC	Bcl2l11
Sla	1.25401e-13	0.385354	0.351	0.081	2.3164e-09	pDC	Sla
Tep1	7.34936e-15	0.384966	0.34	0.068	1.35757e-10	pDC	Tep1
Klf13	9.57305e-08	0.384734	0.474	0.254	0.00176833	pDC	Klf13
Nrros	9.59982e-11	0.384394	0.392	0.123	1.77328e-06	pDC	Nrros
D8Ertd738e	2.14315e-10	0.384391	0.691	0.357	3.95883e-06	pDC	D8Ertd738e
Anapc5	6.92196e-10	0.384035	0.474	0.197	1.27862e-05	pDC	Anapc5
Dnajc19	3.70435e-11	0.38331	0.485	0.178	6.84268e-07	pDC	Dnajc19
Tmem219	7.582e-14	0.383158	0.412	0.107	1.40055e-09	pDC	Tmem219
Atp5d	3.11476e-09	0.382788	0.866	0.582	5.75359e-05	pDC	Atp5d
M6pr	1.7578e-10	0.382759	0.567	0.247	3.24701e-06	pDC	M6pr
Dhcr24	4.73198e-17	0.382494	0.32	0.048	8.74091e-13	pDC	Dhcr24
Asf1b	4.53288e-16	0.381907	0.33	0.056	8.37314e-12	pDC	Asf1b
Gng2	9.39432e-14	0.381567	0.392	0.096	1.73532e-09	pDC	Gng2
Mctp2	7.97839e-28	0.381267	0.247	0.013	1.47377e-23	pDC	Mctp2
Tmed3	1.14799e-09	0.380928	0.412	0.155	2.12056e-05	pDC	Tmed3
Ppdpf	1.59341e-10	0.380127	0.351	0.117	2.94335e-06	pDC	Ppdpf
Ccdc12	1.31233e-09	0.380034	0.474	0.195	2.42414e-05	pDC	Ccdc12
Prc1	3.24796e-13	0.379334	0.34	0.074	5.99962e-09	pDC	Prc1
Ndufa1	4.04552e-12	0.378395	0.526	0.195	7.47288e-08	pDC	Ndufa1
Eif5a	1.82219e-08	0.378086	0.918	0.686	0.000336594	pDC	Eif5a
Hist1h2ao	1.27638e-14	0.37733	0.196	0.017	2.35773e-10	pDC	Hist1h2ao
Snrnp25	1.8822e-16	0.375402	0.34	0.063	3.47681e-12	pDC	Snrnp25
Tubb2a	1.07837e-07	0.375402	0.392	0.201	0.00199196	pDC	Tubb2a
Rps18	1.34492e-07	0.375198	0.918	0.706	0.00248433	pDC	Rps18
Lmo1	3.23998e-18	0.374454	0.278	0.029	5.9849e-14	pDC	Lmo1
Hopx	2.0717e-09	0.374271	0.299	0.08	3.82684e-05	pDC	Hopx
Ptpn1	8.28639e-07	0.374001	0.526	0.278	0.0153066	pDC	Ptpn1
Adipor2	2.37364e-15	0.373888	0.33	0.127	4.38459e-11	pDC	Adipor2
Uvrag	5.25179e-11	0.373321	0.371	0.12	9.70111e-07	pDC	Uvrag
Sem1	2.60306e-07	0.373286	0.814	0.567	0.00480837	pDC	Sem1
H13	3.49338e-07	0.372897	0.515	0.288	0.00645298	pDC	H13
Gpr183	4.14574e-12	0.3726	0.278	0.053	7.65801e-08	pDC	Gpr183
Elf1	1.18036e-09	0.372068	0.32	0.148	2.18035e-05	pDC	Elf1
Mbnl1	8.86176e-08	0.370548	0.515	0.257	0.00163694	pDC	Mbnl1
Pafah1b3	7.01608e-11	0.370455	0.34	0.095	1.29601e-06	pDC	Pafah1b3
Fh1	3.57461e-09	0.37038	0.34	0.143	6.60302e-05	pDC	Fh1
Ubl3	2.37362e-08	0.370175	0.495	0.241	0.000438455	pDC	Ubl3
Nme21	2.39941e-05	0.370104	0.887	0.731	0.44322	pDC	Nme2
Cox7a2l	1.39513e-07	0.370094	0.536	0.283	0.00257709	pDC	Cox7a2l
Ccdc34	6.86532e-12	0.369926	0.351	0.089	1.26816e-07	pDC	Ccdc34
Atp5o	5.53361e-07	0.369609	0.66	0.424	0.0102217	pDC	Atp5o
Hmgcr	2.63208e-12	0.369475	0.33	0.121	4.86198e-08	pDC	Hmgcr
Bmyc	1.22574e-18	0.369376	0.34	0.048	2.2642e-14	pDC	Bmyc
Mrps15	7.31974e-11	0.369311	0.412	0.144	1.3521e-06	pDC	Mrps15
Fermt3	3.5846e-09	0.368719	0.433	0.166	6.62146e-05	pDC	Fermt3
Clec10a	7.2341e-11	0.367695	0.175	0.023	1.33628e-06	pDC	Clec10a
Rpl36al	2.18732e-08	0.366746	0.887	0.63	0.000404042	pDC	Rpl36al
Ssbp4	9.65514e-12	0.365941	0.412	0.124	1.7835e-07	pDC	Ssbp4
Tnfaip8	2.91997e-12	0.36575	0.392	0.107	5.39376e-08	pDC	Tnfaip8
Tmem258	6.84178e-09	0.365131	0.588	0.289	0.000126381	pDC	Tmem258
Rpl5	3.94453e-08	0.365075	0.845	0.576	0.000728634	pDC	Rpl5
Slc2a6	6.25482e-12	0.364944	0.278	0.064	1.15539e-07	pDC	Slc2a6
Capg	0.000105436	0.364939	0.639	0.496	1	pDC	Capg
Ech1	1.58744e-09	0.364841	0.433	0.18	2.93231e-05	pDC	Ech1
Itgb7	3.40897e-12	0.364836	0.278	0.054	6.29706e-08	pDC	Itgb7
Efhd2	4.24737e-05	0.364618	0.546	0.356	0.784575	pDC	Efhd2
2210016F16Rik	7.31183e-15	0.364069	0.33	0.07	1.35064e-10	pDC	2210016F16Rik
Bcl2a1a	2.22469e-07	0.364014	0.371	0.144	0.00410944	pDC	Bcl2a1a
Hpf1	3.59651e-12	0.36385	0.371	0.107	6.64348e-08	pDC	Hpf1
Cd48	8.59953e-13	0.363394	0.299	0.06	1.5885e-08	pDC	Cd48
Fkbp1b	8.90833e-17	0.362127	0.289	0.041	1.64555e-12	pDC	Fkbp1b
Lamtor1	5.99299e-09	0.361562	0.557	0.263	0.000110703	pDC	Lamtor1
Hspa1a	0.00298078	0.361271	0.361	0.305	1	pDC	Hspa1a
Erh	3.15417e-08	0.361042	0.68	0.385	0.000582639	pDC	Erh
Runx1	4.28703e-08	0.360978	0.381	0.16	0.000791901	pDC	Runx1
Fbl	1.14668e-08	0.360811	0.577	0.283	0.000211816	pDC	Fbl
Naca	7.60556e-10	0.360012	0.948	0.701	1.4049e-05	pDC	Naca
Exosc8	1.08391e-12	0.359627	0.371	0.095	2.00219e-08	pDC	Exosc8
Lamtor4	7.35821e-07	0.358615	0.485	0.253	0.0135921	pDC	Lamtor4
Rel	1.53661e-05	0.358408	0.34	0.188	0.283842	pDC	Rel
Hnrnpa0	6.77022e-07	0.358325	0.485	0.259	0.012506	pDC	Hnrnpa0
Stard5	1.48648e-32	0.358156	0.237	0.089	2.74582e-28	pDC	Stard5
Mcm5	2.82299e-12	0.358	0.33	0.078	5.21463e-08	pDC	Mcm5
Fkbp2	1.4294e-09	0.357715	0.454	0.176	2.64038e-05	pDC	Fkbp2
Psmb1	1.39928e-07	0.357615	0.68	0.411	0.00258475	pDC	Psmb1
Rtraf	2.58896e-08	0.35694	0.639	0.345	0.000478234	pDC	Rtraf
Atp1b1	7.35639e-10	0.356245	0.299	0.159	1.35887e-05	pDC	Atp1b1
Irf5	1.4992e-09	0.356022	0.371	0.12	2.76932e-05	pDC	Irf5
Tomm20	1.0812e-09	0.355968	0.722	0.399	1.99719e-05	pDC	Tomm20
Milr1	2.59761e-14	0.355872	0.32	0.059	4.7983e-10	pDC	Milr1
Ndufc1	8.08596e-09	0.355637	0.505	0.223	0.000149364	pDC	Ndufc1
Rpl4	6.48344e-13	0.355147	0.979	0.694	1.19762e-08	pDC	Rpl4
Flt3	7.61335e-26	0.354271	0.227	0.007	1.40634e-21	pDC	Flt3
Pik3cd	1.28928e-13	0.353376	0.351	0.076	2.38156e-09	pDC	Pik3cd
Arf1	4.07923e-08	0.353184	0.763	0.476	0.000753516	pDC	Arf1
Celf2	1.31539e-11	0.353041	0.412	0.125	2.4298e-07	pDC	Celf2
Snhg15	7.24575e-11	0.352474	0.34	0.09	1.33843e-06	pDC	Snhg15
Cox7c	1.90091e-07	0.352444	0.629	0.358	0.00351136	pDC	Cox7c
Rpl38	1.83625e-07	0.352343	0.887	0.663	0.00339193	pDC	Rpl38
Alcam	2.38851e-13	0.352317	0.371	0.088	4.41206e-09	pDC	Alcam
Ikzf1	8.09669e-14	0.35076	0.34	0.07	1.49562e-09	pDC	Ikzf1
Ubald2	3.338e-09	0.350165	0.526	0.232	6.16596e-05	pDC	Ubald2
Hnrnpul1	3.79285e-09	0.349709	0.443	0.178	7.00616e-05	pDC	Hnrnpul1
Cox7a2	3.00037e-10	0.349654	0.732	0.401	5.54229e-06	pDC	Cox7a2
Psmb10	2.98832e-09	0.349262	0.361	0.125	5.52003e-05	pDC	Psmb10
Kcnn4	4.69615e-10	0.349161	0.278	0.073	8.67473e-06	pDC	Kcnn4
Snrpd2	6.94328e-08	0.349057	0.526	0.255	0.00128256	pDC	Snrpd2
Lztfl1	2.13198e-17	0.348971	0.258	0.05	3.93819e-13	pDC	Lztfl1
Sdf2l1	4.73721e-07	0.348921	0.381	0.192	0.00875057	pDC	Sdf2l1
Ptprs	3.31112e-16	0.348363	0.278	0.051	6.1163e-12	pDC	Ptprs
Klrd1	5.10171e-13	0.348254	0.206	0.022	9.42387e-09	pDC	Klrd1
Atp5mpl	7.164e-10	0.34812	0.608	0.291	1.32333e-05	pDC	Atp5mpl
Dock8	1.46079e-10	0.347769	0.392	0.123	2.69837e-06	pDC	Dock8
Ran1	4.31962e-05	0.347388	0.66	0.553	0.79792	pDC	Ran
Rexo2	1.07838e-07	0.346679	0.515	0.251	0.00199199	pDC	Rexo2
Rps15	6.15081e-07	0.346054	0.794	0.541	0.0113618	pDC	Rps15
B4galnt1	3.67021e-08	0.346005	0.351	0.147	0.000677962	pDC	B4galnt1
Fam174a	6.06155e-11	0.345614	0.34	0.119	1.11969e-06	pDC	Fam174a
Ndufab1	3.60141e-10	0.345572	0.608	0.287	6.65253e-06	pDC	Ndufab1
Tnfrsf13b	2.34184e-14	0.345351	0.258	0.043	4.32585e-10	pDC	Tnfrsf13b
Vav1	2.98146e-13	0.34517	0.371	0.089	5.50735e-09	pDC	Vav1
Tmpo	1.64847e-06	0.345096	0.464	0.241	0.0304505	pDC	Tmpo
Cd44	1.09647e-05	0.344275	0.66	0.425	0.202539	pDC	Cd44
Rpl27	8.8491e-09	0.344135	0.99	0.85	0.000163461	pDC	Rpl27
Atp5g3	4.06288e-05	0.344049	0.835	0.664	0.750495	pDC	Atp5g3
Nrm	4.452e-14	0.344018	0.32	0.059	8.22374e-10	pDC	Nrm
Ndufb1-ps	3.4579e-08	0.343959	0.474	0.211	0.000638744	pDC	Ndufb1-ps
Sec61g	5.38063e-06	0.341907	0.639	0.404	0.099391	pDC	Sec61g
Arf5	2.71358e-08	0.341587	0.753	0.458	0.000501253	pDC	Arf5
Ppib	1.66781e-06	0.341532	0.701	0.45	0.0308077	pDC	Ppib
Ndufa3	7.71073e-08	0.341421	0.464	0.214	0.00142433	pDC	Ndufa3
Myo1g	1.34332e-09	0.341263	0.34	0.101	2.48137e-05	pDC	Myo1g
Mdh1	8.21373e-09	0.34112	0.526	0.238	0.000151724	pDC	Mdh1
Kif15	5.29541e-20	0.340885	0.278	0.025	9.78168e-16	pDC	Kif15
BC005537	3.42643e-09	0.340204	0.381	0.134	6.32929e-05	pDC	BC005537
S100a10	2.07567e-09	0.339644	0.619	0.69	3.83419e-05	pDC	S100a10
Snrpb	6.1885e-07	0.338799	0.68	0.417	0.0114314	pDC	Snrpb
Twf2	8.46124e-09	0.338237	0.371	0.135	0.000156296	pDC	Twf2
Arpc1b	4.72357e-08	0.338142	0.979	0.8	0.000872539	pDC	Arpc1b
Arpc5l	1.77872e-07	0.337908	0.433	0.199	0.00328566	pDC	Arpc5l
Ccnb1	2.00367e-13	0.3373	0.299	0.054	3.70118e-09	pDC	Ccnb1
Tmem160	8.09999e-09	0.335773	0.454	0.183	0.000149623	pDC	Tmem160
mt-Co2	2.57708e-06	0.335065	0.969	0.882	0.0476039	pDC	mt-Co2
Mrpl51	1.44936e-09	0.334864	0.402	0.14	2.67725e-05	pDC	Mrpl51
Ccnd2	4.10836e-06	0.334444	0.206	0.075	0.0758896	pDC	Ccnd2
Pip5k1c	9.44886e-10	0.33429	0.351	0.134	1.74539e-05	pDC	Pip5k1c
Slc49a4	1.44839e-15	0.333758	0.268	0.083	2.67547e-11	pDC	Slc49a4
Stat2	8.46887e-18	0.332803	0.227	0.061	1.56437e-13	pDC	Stat2
Irf7	0.00122845	0.332278	0.351	0.209	1	pDC	Irf7
Ndufa11	2.16815e-07	0.332033	0.567	0.296	0.004005	pDC	Ndufa11
Cwc15	7.60616e-07	0.331853	0.454	0.25	0.0140501	pDC	Cwc15
Zfp706	1.61399e-06	0.331594	0.515	0.279	0.0298136	pDC	Zfp706
Tmem173	1.11949e-11	0.331484	0.299	0.077	2.06792e-07	pDC	Tmem173
Runx3	6.13496e-09	0.331185	0.32	0.097	0.000113325	pDC	Runx3
Osm	0.00145161	0.330546	0.33	0.189	1	pDC	Osm
Bbc3	2.75791e-12	0.329999	0.299	0.061	5.0944e-08	pDC	Bbc3
Cnpy3	1.32365e-12	0.329616	0.309	0.109	2.44504e-08	pDC	Cnpy3
Atp5h	4.33109e-07	0.329328	0.784	0.529	0.00800039	pDC	Atp5h
Pomp	2.54237e-06	0.329008	0.649	0.397	0.0469627	pDC	Pomp
Ifi203	7.06295e-11	0.328922	0.309	0.074	1.30467e-06	pDC	Ifi203
mt-Co1	4.10365e-05	0.328733	0.969	0.972	0.758027	pDC	mt-Co1
Cbfa2t3	9.51184e-15	0.328706	0.247	0.03	1.75703e-10	pDC	Cbfa2t3
Osgep	2.31484e-11	0.328396	0.34	0.088	4.27597e-07	pDC	Osgep
Tra2b	2.24772e-06	0.328312	0.577	0.333	0.0415199	pDC	Tra2b
Cib1	2.4362e-08	0.328301	0.392	0.159	0.000450016	pDC	Cib1
Pkib	6.54391e-14	0.328212	0.278	0.044	1.20879e-09	pDC	Pkib
Mrps33	7.87184e-08	0.328015	0.412	0.179	0.00145409	pDC	Mrps33
Lsm6	1.00205e-09	0.327876	0.32	0.123	1.85098e-05	pDC	Lsm6
Cxxc5	5.34478e-15	0.327012	0.258	0.042	9.87287e-11	pDC	Cxxc5
Tuba1a	4.26286e-05	0.326927	0.649	0.425	0.787436	pDC	Tuba1a
Zyx	0.000171223	0.326356	0.567	0.378	1	pDC	Zyx
Dnajc2	1.12766e-08	0.326117	0.392	0.144	0.0002083	pDC	Dnajc2
Kif23	5.27893e-12	0.325959	0.278	0.056	9.75123e-08	pDC	Kif23
0610010K14Rik	3.07674e-09	0.325958	0.361	0.125	5.68335e-05	pDC	0610010K14Rik
Tent5c	1.9861e-07	0.325809	0.216	0.062	0.00366873	pDC	Tent5c
Camk1d	1.69883e-13	0.325758	0.309	0.058	3.13807e-09	pDC	Camk1d
Srsf2	1.19048e-06	0.325671	0.66	0.399	0.0219906	pDC	Srsf2
Pmvk	2.17305e-11	0.325294	0.309	0.071	4.01405e-07	pDC	Pmvk
Taok3	4.52394e-10	0.324316	0.33	0.097	8.35662e-06	pDC	Taok3
Mdp1	1.30179e-12	0.324089	0.32	0.068	2.40466e-08	pDC	Mdp1
Nfil3	4.00961e-06	0.323569	0.351	0.194	0.0740655	pDC	Nfil3
Grk2	1.27264e-09	0.323448	0.402	0.138	2.35082e-05	pDC	Grk2
Cdk1	2.1112e-08	0.323311	0.247	0.088	0.000389981	pDC	Cdk1
Tifab	2.50106e-13	0.321586	0.258	0.045	4.61995e-09	pDC	Tifab
Gm10260	2.95058e-07	0.321165	0.608	0.335	0.0054503	pDC	Gm10260
Aurkaip1	4.45792e-09	0.321088	0.588	0.286	8.23466e-05	pDC	Aurkaip1
Rbm7	3.41606e-10	0.321075	0.371	0.113	6.31014e-06	pDC	Rbm7
Ubb	5.01611e-05	0.320308	1	0.968	0.926576	pDC	Ubb
Tmem123	1.66012e-08	0.320246	0.443	0.179	0.000306657	pDC	Tmem123
Pmepa1	2.77035e-06	0.319679	0.309	0.117	0.0511739	pDC	Pmepa1
Sap18	8.72216e-06	0.319257	0.557	0.323	0.161116	pDC	Sap18
Psmb8	9.88295e-06	0.319073	0.629	0.391	0.182558	pDC	Psmb8
Ndufc2	6.29772e-08	0.318979	0.567	0.286	0.00116332	pDC	Ndufc2
Gm21762	6.43748e-33	0.318524	0.155	0	1.18913e-28	pDC	Gm21762
Scimp	6.95595e-13	0.318332	0.268	0.044	1.2849e-08	pDC	Scimp
Sh3bgr	2.11625e-31	0.318268	0.155	0	3.90913e-27	pDC	Sh3bgr
Fam49b	2.36975e-07	0.317592	0.505	0.244	0.00437741	pDC	Fam49b
Ywhae	7.54697e-06	0.317169	0.691	0.452	0.139408	pDC	Ywhae
Taf10	9.1904e-08	0.317044	0.619	0.335	0.00169765	pDC	Taf10
Dntt	1.04675e-21	0.317032	0.124	0.001	1.93355e-17	pDC	Dntt
Orai1	2.523e-08	0.316838	0.392	0.146	0.000466049	pDC	Orai1
Eef1g	2.84739e-06	0.31645	0.66	0.406	0.052597	pDC	Eef1g
Esyt1	1.05142e-07	0.316144	0.402	0.164	0.00194218	pDC	Esyt1
Paqr5	1.63311e-34	0.316095	0.196	0.002	3.01669e-30	pDC	Paqr5
Arhgap30	2.22375e-09	0.314661	0.392	0.134	4.10771e-05	pDC	Arhgap30
Pirb	4.24474e-08	0.314582	0.402	0.156	0.000784088	pDC	Pirb
Lifr	2.19955e-13	0.31445	0.216	0.034	4.06301e-09	pDC	Lifr
Traf1	2.05897e-05	0.314416	0.33	0.143	0.380333	pDC	Traf1
Tnfaip8l2	4.20425e-10	0.313957	0.32	0.084	7.76609e-06	pDC	Tnfaip8l2
mt-Co3	3.15096e-05	0.313859	0.948	0.831	0.582044	pDC	mt-Co3
Fes	9.67259e-10	0.312901	0.361	0.111	1.78672e-05	pDC	Fes
Arpp19	3.37612e-07	0.312784	0.433	0.196	0.00623637	pDC	Arpp19
Ddx39b	8.05082e-07	0.31278	0.557	0.298	0.0148715	pDC	Ddx39b
Tbc1d8	3.61492e-10	0.311678	0.258	0.055	6.67748e-06	pDC	Tbc1d8
Rnf7	1.46632e-07	0.311588	0.464	0.208	0.00270858	pDC	Rnf7
Arpc3	7.67299e-10	0.311576	0.876	0.575	1.41736e-05	pDC	Arpc3
Rab5c	1.8241e-06	0.311518	0.515	0.272	0.0336947	pDC	Rab5c
Tpm3	3.29658e-05	0.311309	0.753	0.545	0.608944	pDC	Tpm3
Lsm2	4.54908e-07	0.310672	0.351	0.154	0.00840306	pDC	Lsm2
Klrk1	2.6839e-11	0.310667	0.206	0.028	4.9577e-07	pDC	Klrk1
Mrpl4	1.3721e-07	0.310454	0.381	0.158	0.00253454	pDC	Mrpl4
Ikbkb	3.5694e-09	0.310309	0.34	0.107	6.59339e-05	pDC	Ikbkb
Mrpl57	2.10313e-08	0.309232	0.443	0.181	0.000388491	pDC	Mrpl57
Spn	6.77818e-11	0.309193	0.268	0.061	1.25207e-06	pDC	Spn
Nr4a3	1.33344e-05	0.308698	0.258	0.097	0.246314	pDC	Nr4a3
Srsf7	1.954e-07	0.308608	0.588	0.313	0.00360943	pDC	Srsf7
Trem1	4.1405e-06	0.308577	0.32	0.125	0.0764833	pDC	Trem1
Tmed2	6.64413e-06	0.308472	0.639	0.397	0.12273	pDC	Tmed2
Mrpl36	9.07851e-08	0.307518	0.351	0.13	0.00167698	pDC	Mrpl36
Psma1	1.12046e-06	0.306827	0.464	0.226	0.0206972	pDC	Psma1
Kif11	4.06954e-15	0.306075	0.278	0.039	7.51725e-11	pDC	Kif11
Cks2	0.000473562	0.305811	0.32	0.193	1	pDC	Cks2
Tuba1c	0.00110765	0.305132	0.619	0.513	1	pDC	Tuba1c
Dynlt1a	1.36403e-10	0.30492	0.299	0.073	2.51963e-06	pDC	Dynlt1a
Pcbd2	1.25809e-09	0.304857	0.309	0.088	2.32395e-05	pDC	Pcbd2
Rfc5	7.82453e-13	0.304735	0.268	0.05	1.44535e-08	pDC	Rfc5
Ndufv3	4.8593e-06	0.304552	0.495	0.261	0.0897609	pDC	Ndufv3
Lman2	3.43318e-06	0.304548	0.443	0.222	0.0634176	pDC	Lman2
Bola3	1.19891e-07	0.304307	0.33	0.131	0.00221462	pDC	Bola3
Eef1akmt1	5.24316e-12	0.303939	0.278	0.059	9.68517e-08	pDC	Eef1akmt1
Prelid1	4.0285e-06	0.303843	0.763	0.518	0.0744145	pDC	Prelid1
Mapkapk2	3.13515e-05	0.303089	0.546	0.325	0.579126	pDC	Mapkapk2
Trim11	4.26365e-12	0.302707	0.237	0.05	7.87581e-08	pDC	Trim11
Nptn	8.35712e-06	0.302505	0.474	0.258	0.154373	pDC	Nptn
Parvg	1.09101e-10	0.302331	0.268	0.057	2.01531e-06	pDC	Parvg
Hist1h3e	3.04514e-10	0.302059	0.237	0.046	5.62498e-06	pDC	Hist1h3e
Cope	1.27467e-05	0.301888	0.505	0.279	0.235457	pDC	Cope
Lpl	1.0052e-05	0.301772	0.247	0.084	0.185681	pDC	Lpl
Pih1d1	4.97373e-09	0.301073	0.34	0.107	9.18747e-05	pDC	Pih1d1
Prkcd	1.89647e-05	0.301005	0.433	0.223	0.350315	pDC	Prkcd
Naa10	1.01395e-11	0.300924	0.309	0.068	1.87297e-07	pDC	Naa10
Crlf2	9.52388e-07	0.300732	0.361	0.152	0.0175925	pDC	Crlf2
Cd37	2.78554e-07	0.299598	0.443	0.199	0.00514545	pDC	Cd37
Mrpl52	3.69876e-07	0.299442	0.598	0.329	0.00683235	pDC	Mrpl52
Inpp5d	8.05142e-08	0.299056	0.32	0.112	0.00148726	pDC	Inpp5d
Il2rg	4.35528e-05	0.298998	0.299	0.145	0.804508	pDC	Il2rg
Evi2a	1.81309e-12	0.29893	0.227	0.045	3.34914e-08	pDC	Evi2a
Syce2	2.80246e-13	0.298685	0.278	0.046	5.17671e-09	pDC	Syce2
Sin3b	7.45477e-06	0.297789	0.454	0.235	0.137704	pDC	Sin3b
Ifi47	1.08573e-10	0.297464	0.237	0.043	2.00556e-06	pDC	Ifi47
Emc10	2.16004e-07	0.296914	0.351	0.159	0.00399002	pDC	Emc10
Dad1	0.000928844	0.296795	0.505	0.371	1	pDC	Dad1
Csnk1a1	1.39276e-09	0.296625	0.598	0.293	2.5727e-05	pDC	Csnk1a1
Nceh1	4.47127e-10	0.29549	0.258	0.121	8.25932e-06	pDC	Nceh1
Clec4a2	4.52609e-06	0.29499	0.34	0.141	0.083606	pDC	Clec4a2
Fcer1g	2.98897e-10	0.294326	0.897	0.597	5.52123e-06	pDC	Fcer1g
Cdk2ap1	2.78716e-07	0.294218	0.381	0.153	0.00514844	pDC	Cdk2ap1
Sf3b6	2.5338e-05	0.293832	0.485	0.281	0.468043	pDC	Sf3b6
Cdk2ap2	1.24431e-05	0.293528	0.546	0.313	0.229848	pDC	Cdk2ap2
Egr2	4.412e-07	0.293276	0.196	0.073	0.00814984	pDC	Egr2
Ctdnep1	1.60916e-08	0.293004	0.309	0.096	0.000297245	pDC	Ctdnep1
Pecam1	4.74714e-08	0.292998	0.216	0.048	0.000876892	pDC	Pecam1
Ndufa6	4.75119e-06	0.292899	0.742	0.497	0.087764	pDC	Ndufa6
Atp5md	5.46091e-05	0.292509	0.495	0.296	1	pDC	Atp5md
1810009A15Rik	1.37327e-08	0.292448	0.33	0.105	0.00025367	pDC	1810009A15Rik
Slc25a11	1.45706e-07	0.292394	0.392	0.155	0.00269148	pDC	Slc25a11
Nudcd2	6.89471e-09	0.292333	0.299	0.105	0.000127359	pDC	Nudcd2
Tomm7	1.37623e-06	0.291986	0.474	0.232	0.0254218	pDC	Tomm7
Rab4b	8.58938e-07	0.29183	0.392	0.169	0.0158663	pDC	Rab4b
Gm26532	2.47634e-09	0.29181	0.237	0.055	4.5743e-05	pDC	Gm26532
Cadm1	4.1442e-15	0.291649	0.186	0.018	7.65516e-11	pDC	Cadm1
Tubb6	0.000274052	0.291473	0.433	0.289	1	pDC	Tubb6
Gpr25	9.1974e-21	0.291411	0.134	0.002	1.69894e-16	pDC	Gpr25
Grcc10	1.08698e-06	0.291151	0.454	0.214	0.0200787	pDC	Grcc10
Psma4	3.46737e-09	0.29071	0.557	0.265	6.40493e-05	pDC	Psma4
Lmo2	9.65228e-11	0.290406	0.289	0.064	1.78297e-06	pDC	Lmo2
Eif3m	1.2173e-08	0.29032	0.546	0.263	0.000224859	pDC	Eif3m
Slc25a12	2.33129e-10	0.290047	0.289	0.069	4.30637e-06	pDC	Slc25a12
Iglc3	2.47837e-06	0.289951	0.134	0.023	0.0457805	pDC	Iglc3
Lactb	2.31732e-08	0.289756	0.299	0.098	0.000428055	pDC	Lactb
Slc7a5	5.99122e-11	0.289592	0.278	0.212	1.1067e-06	pDC	Slc7a5
Clic1	1.43229e-06	0.289467	0.876	0.648	0.0264572	pDC	Clic1
Arl6ip4	9.87602e-08	0.289135	0.34	0.122	0.0018243	pDC	Arl6ip4
Itgb3	1.64009e-09	0.289024	0.196	0.071	3.02957e-05	pDC	Itgb3
Bloc1s1	5.17144e-06	0.289006	0.371	0.175	0.0955268	pDC	Bloc1s1
Ero1lb	3.92455e-11	0.288095	0.206	0.036	7.24944e-07	pDC	Ero1lb
Il10ra	4.04232e-07	0.288021	0.309	0.108	0.00746697	pDC	Il10ra
Kynu	2.01291e-21	0.287161	0.165	0.005	3.71824e-17	pDC	Kynu
Coro1b	3.03549e-05	0.287122	0.464	0.254	0.560716	pDC	Coro1b
Acaa1a	5.05476e-07	0.285849	0.361	0.142	0.00933715	pDC	Acaa1a
Snx18	1.35897e-07	0.285827	0.289	0.212	0.00251029	pDC	Snx18
Vrk1	6.43958e-08	0.285784	0.289	0.101	0.00118952	pDC	Vrk1
Clspn	2.10378e-12	0.285509	0.216	0.03	3.8861e-08	pDC	Clspn
H1fx	2.94941e-11	0.284919	0.144	0.012	5.44815e-07	pDC	H1fx
Rpl29	4.02584e-05	0.28479	0.433	0.233	0.743653	pDC	Rpl29
Tmed9	8.27212e-05	0.284716	0.526	0.323	1	pDC	Tmed9
Pcbp2	2.13154e-05	0.284101	0.505	0.282	0.393737	pDC	Pcbp2
Pmf1	3.83265e-10	0.284071	0.278	0.064	7.07967e-06	pDC	Pmf1
Spns3	1.71422e-20	0.284037	0.155	0.015	3.16651e-16	pDC	Spns3
Magt1	8.70907e-08	0.28386	0.309	0.102	0.00160874	pDC	Magt1
Rnd3	2.57527e-12	0.283803	0.206	0.047	4.75704e-08	pDC	Rnd3
Hnrnpl	5.29976e-07	0.283609	0.649	0.381	0.00978972	pDC	Hnrnpl
Rwdd1	3.19881e-05	0.283522	0.433	0.236	0.590885	pDC	Rwdd1
Oaz1	1.17292e-06	0.283517	0.979	0.849	0.0216663	pDC	Oaz1
Sfpq	4.60237e-05	0.283244	0.505	0.292	0.85015	pDC	Sfpq
Jakmip1	1.1997e-18	0.28322	0.155	0.008	2.21608e-14	pDC	Jakmip1
Abcd1	9.09778e-12	0.283193	0.268	0.049	1.68054e-07	pDC	Abcd1
Pcna	1.3644e-05	0.283089	0.371	0.208	0.252032	pDC	Pcna
Sema4d	1.18807e-07	0.282857	0.268	0.077	0.0021946	pDC	Sema4d
Ebpl	3.39745e-10	0.28285	0.258	0.056	6.27577e-06	pDC	Ebpl
Gm16286	1.49647e-06	0.282784	0.351	0.168	0.0276429	pDC	Gm16286
Spty2d1	5.19267e-07	0.282766	0.299	0.11	0.0095919	pDC	Spty2d1
Nubp1	8.62787e-07	0.282738	0.34	0.14	0.0159374	pDC	Nubp1
Fam214a	2.498e-37	0.28226	0.155	0.025	4.6143e-33	pDC	Fam214a
Ccdc88a	1.34639e-06	0.281928	0.289	0.107	0.0248706	pDC	Ccdc88a
Emc3	1.73744e-07	0.281757	0.309	0.127	0.0032094	pDC	Emc3
Epn1	9.53659e-08	0.281238	0.412	0.169	0.0017616	pDC	Epn1
Tubgcp5	2.95955e-20	0.281221	0.206	0.026	5.46688e-16	pDC	Tubgcp5
Mob3b	1.19796e-15	0.281179	0.216	0.026	2.21287e-11	pDC	Mob3b
Gm8797	3.8879e-05	0.28114	0.464	0.258	0.718172	pDC	Gm8797
Mfsd10	8.89666e-09	0.281067	0.289	0.082	0.000164339	pDC	Mfsd10
Uck2	1.51664e-06	0.280841	0.381	0.162	0.0280154	pDC	Uck2
Ifi44	1.32427e-11	0.280636	0.175	0.063	2.4462e-07	pDC	Ifi44
Rnf122	2.62288e-20	0.280429	0.165	0.01	4.84498e-16	pDC	Rnf122
Ggh	2.00393e-09	0.280042	0.289	0.073	3.70166e-05	pDC	Ggh
Usp1	2.0508e-07	0.280023	0.32	0.111	0.00378824	pDC	Usp1
Rnf5	1.71182e-07	0.279833	0.32	0.114	0.00316208	pDC	Rnf5
Nans	5.15806e-07	0.279206	0.309	0.129	0.00952796	pDC	Nans
Rfc1	2.94724e-08	0.279193	0.299	0.09	0.000544414	pDC	Rfc1
Adgrg5	9.65577e-22	0.278994	0.227	0.011	1.78361e-17	pDC	Adgrg5
Mrpl54	3.04409e-08	0.278316	0.485	0.22	0.000562304	pDC	Mrpl54
B9d2	2.04011e-09	0.27828	0.309	0.084	3.7685e-05	pDC	B9d2
mt-Atp6	0.00159643	0.278197	0.773	0.623	1	pDC	mt-Atp6
Kmt2e	0.000173148	0.278095	0.381	0.22	1	pDC	Kmt2e
Ppp1cc	1.19662e-05	0.277982	0.526	0.294	0.221039	pDC	Ppp1cc
H2-Q6	0.000109977	0.276017	0.268	0.119	1	pDC	H2-Q6
Nucb2	4.56376e-10	0.275896	0.258	0.07	8.43018e-06	pDC	Nucb2
Rsl24d1	1.50575e-07	0.275576	0.309	0.11	0.00278142	pDC	Rsl24d1
Sdhd	6.17922e-06	0.275397	0.371	0.189	0.114143	pDC	Sdhd
Cox20	1.90022e-10	0.275296	0.258	0.055	3.51009e-06	pDC	Cox20
Flrt3	4.63908e-07	0.275061	0.216	0.055	0.0085693	pDC	Flrt3
Glcci1	2.51287e-13	0.274995	0.196	0.021	4.64177e-09	pDC	Glcci1
Tmem229b	5.41082e-40	0.274907	0.175	0.014	9.99486e-36	pDC	Tmem229b
Slc25a19	3.186e-11	0.27484	0.227	0.037	5.88517e-07	pDC	Slc25a19
Trappc5	2.25484e-08	0.274697	0.278	0.11	0.000416513	pDC	Trappc5
Rfc2	1.06594e-07	0.274451	0.289	0.093	0.00196901	pDC	Rfc2
Uqcrc1	1.50589e-05	0.274429	0.515	0.287	0.278167	pDC	Uqcrc1
Smarca5	2.65845e-07	0.274302	0.515	0.258	0.0049107	pDC	Smarca5
Ndufs7	2.36969e-09	0.27422	0.536	0.251	4.37728e-05	pDC	Ndufs7
Cops9	1.3958e-05	0.274212	0.464	0.243	0.257832	pDC	Cops9
Sgk3	4.40827e-10	0.273696	0.278	0.064	8.14295e-06	pDC	Sgk3
Slc35c2	1.2279e-10	0.273582	0.258	0.088	2.26818e-06	pDC	Slc35c2
Topbp1	1.13994e-08	0.273432	0.258	0.071	0.00021057	pDC	Topbp1
Tmem234	4.90282e-07	0.273332	0.505	0.252	0.00905649	pDC	Tmem234
Lag3	2.00353e-19	0.273163	0.175	0.006	3.70092e-15	pDC	Lag3
Ncapd2	1.95873e-11	0.272994	0.237	0.039	3.61817e-07	pDC	Ncapd2
Bin2	8.6906e-07	0.272753	0.32	0.117	0.0160533	pDC	Bin2
Hnrnpd	0.000296486	0.272311	0.536	0.345	1	pDC	Hnrnpd
Cnot6l	2.10724e-10	0.272189	0.268	0.057	3.89249e-06	pDC	Cnot6l
Nmral1	1.4821e-11	0.272093	0.237	0.04	2.73774e-07	pDC	Nmral1
Csk	5.03136e-06	0.272032	0.351	0.153	0.0929392	pDC	Csk
Cryl1	5.79849e-13	0.271858	0.237	0.032	1.0711e-08	pDC	Cryl1
Lyn	0.000190171	0.271603	0.402	0.223	1	pDC	Lyn
Ptpro	2.667e-14	0.271528	0.247	0.032	4.92649e-10	pDC	Ptpro
Dynll1	1.63821e-05	0.271415	0.629	0.392	0.30261	pDC	Dynll1
Tm2d2	5.17244e-06	0.271188	0.32	0.16	0.0955453	pDC	Tm2d2
Anapc15	6.38568e-11	0.271106	0.258	0.049	1.17956e-06	pDC	Anapc15
Tpt1	5.00906e-06	0.271098	1	0.989	0.0925274	pDC	Tpt1
Hint2	3.4945e-09	0.27093	0.299	0.081	6.45503e-05	pDC	Hint2
Mta3	2.94602e-10	0.270739	0.268	0.058	5.44189e-06	pDC	Mta3
Med28	3.15518e-05	0.270266	0.423	0.225	0.582824	pDC	Med28
Cbx3	6.7004e-08	0.270153	0.32	0.104	0.0012377	pDC	Cbx3
E2f4	6.793e-09	0.270016	0.278	0.135	0.00012548	pDC	E2f4
Srsf5	0.00011981	0.269799	0.546	0.336	1	pDC	Srsf5
Shcbp1	4.18401e-14	0.269664	0.227	0.025	7.7287e-10	pDC	Shcbp1
Dynlt1b	8.50072e-05	0.269402	0.381	0.206	1	pDC	Dynlt1b
2410006H16Rik	0.003573	0.269268	0.454	0.312	1	pDC	2410006H16Rik
Higd2a	1.41529e-05	0.269246	0.402	0.194	0.261432	pDC	Higd2a
Emg1	1.53405e-05	0.269086	0.381	0.183	0.283369	pDC	Emg1
Hspa8	0.00762139	0.26896	0.928	0.901	1	pDC	Hspa8
Eif4e3	3.88008e-11	0.268888	0.278	0.058	7.16729e-07	pDC	Eif4e3
Abhd12	2.69039e-06	0.268774	0.32	0.125	0.0496969	pDC	Abhd12
Casp6	1.30521e-08	0.268701	0.258	0.065	0.000241098	pDC	Casp6
Rabgap1l	4.75194e-07	0.268652	0.237	0.078	0.00877778	pDC	Rabgap1l
Nasp	3.58032e-06	0.268639	0.32	0.134	0.0661357	pDC	Nasp
Pet100	4.12076e-08	0.268534	0.278	0.083	0.000761188	pDC	Pet100
Mmp12	0.00129942	0.268457	0.443	0.329	1	pDC	Mmp12
Rexo1	7.69673e-09	0.268338	0.299	0.084	0.000142174	pDC	Rexo1
Mcm7	1.27867e-06	0.268273	0.289	0.102	0.0236196	pDC	Mcm7
Lamtor2	9.03604e-06	0.267148	0.485	0.256	0.166914	pDC	Lamtor2
Kdm6b	0.000213365	0.266971	0.351	0.188	1	pDC	Kdm6b
Rbbp4	6.54401e-05	0.26679	0.433	0.235	1	pDC	Rbbp4
Smim14	1.84627e-06	0.266528	0.33	0.198	0.0341044	pDC	Smim14
Sfr1	0.00010015	0.266394	0.412	0.228	1	pDC	Sfr1
Cenpe	1.40299e-09	0.266316	0.258	0.057	2.59161e-05	pDC	Cenpe
Hmgn3	6.00998e-13	0.265763	0.186	0.019	1.11016e-08	pDC	Hmgn3
Cdc20	1.06801e-05	0.26571	0.196	0.075	0.197283	pDC	Cdc20
Eif3i	1.08873e-05	0.265554	0.557	0.321	0.201111	pDC	Eif3i
Fads2	4.64252e-06	0.265478	0.289	0.119	0.0857567	pDC	Fads2
Xrn2	5.86174e-06	0.265161	0.485	0.253	0.108278	pDC	Xrn2
Ift57	1.11368e-08	0.265116	0.258	0.07	0.000205718	pDC	Ift57
Qdpr	2.3754e-08	0.26508	0.278	0.078	0.000438783	pDC	Qdpr
Tmem179b	5.72579e-06	0.264896	0.351	0.15	0.105767	pDC	Tmem179b
Tcf12	3.21686e-09	0.264877	0.278	0.07	5.94219e-05	pDC	Tcf12
Dpm3	1.61701e-06	0.264876	0.32	0.122	0.0298694	pDC	Dpm3
Man2a2	1.55143e-09	0.264826	0.247	0.053	2.86581e-05	pDC	Man2a2
Aup1	3.57785e-06	0.264752	0.515	0.275	0.0660901	pDC	Aup1
Pdcd5	0.000142256	0.26473	0.433	0.247	1	pDC	Pdcd5
Commd4	7.83726e-06	0.26467	0.33	0.145	0.14477	pDC	Commd4
Sh3bgrl	6.27333e-05	0.264384	0.464	0.257	1	pDC	Sh3bgrl
Lrrk1	8.4641e-11	0.264127	0.247	0.045	1.56349e-06	pDC	Lrrk1
BC028528	9.96077e-11	0.26325	0.258	0.051	1.83995e-06	pDC	BC028528
Hnrnpa11	9.46141e-07	0.262988	0.773	0.515	0.0174771	pDC	Hnrnpa1
Fgd2	1.51876e-13	0.262922	0.206	0.021	2.80546e-09	pDC	Fgd2
Slco3a1	8.73024e-13	0.262922	0.196	0.021	1.61265e-08	pDC	Slco3a1
Lsm3	9.21276e-07	0.262076	0.299	0.111	0.0170178	pDC	Lsm3
Shtn1	5.81619e-09	0.261579	0.278	0.072	0.000107437	pDC	Shtn1
Apbb1ip	0.000107514	0.261565	0.361	0.178	1	pDC	Apbb1ip
Ocel1	1.43338e-06	0.261328	0.351	0.14	0.0264774	pDC	Ocel1
Dctn3	6.04698e-05	0.261153	0.443	0.241	1	pDC	Dctn3
Vps28	4.36666e-06	0.260691	0.423	0.201	0.080661	pDC	Vps28
Rpa2	2.57931e-09	0.260668	0.268	0.064	4.7645e-05	pDC	Rpa2
Mvb12a	1.49583e-05	0.26066	0.33	0.156	0.27631	pDC	Mvb12a
G3bp1	2.23115e-05	0.260621	0.443	0.23	0.412139	pDC	G3bp1
Dipk1a	2.44747e-10	0.260466	0.237	0.049	4.52096e-06	pDC	Dipk1a
Eef1a1	6.90887e-06	0.260437	1	0.985	0.127621	pDC	Eef1a1
Bckdk	1.84827e-07	0.260162	0.299	0.097	0.00341412	pDC	Bckdk
Ndufa13	0.000282578	0.259805	0.557	0.357	1	pDC	Ndufa13
Sik1	1.75542e-05	0.259421	0.34	0.152	0.324262	pDC	Sik1
Stap1	2.07426e-07	0.259247	0.175	0.044	0.00383157	pDC	Stap1
Nsmce1	4.50428e-07	0.259112	0.33	0.12	0.0083203	pDC	Nsmce1
Ndufb7	6.76728e-06	0.259095	0.577	0.337	0.125005	pDC	Ndufb7
Hist1h1a	1.37193e-10	0.25906	0.206	0.031	2.53422e-06	pDC	Hist1h1a
Gatm	6.33333e-05	0.258743	0.299	0.129	1	pDC	Gatm
Rpl21	3.5763e-05	0.258508	0.897	0.719	0.660614	pDC	Rpl21
Vps13c	2.7273e-07	0.258442	0.278	0.09	0.00503787	pDC	Vps13c
Nr4a2	0.00082094	0.258386	0.247	0.113	1	pDC	Nr4a2
Arhgap9	3.45093e-06	0.258073	0.32	0.125	0.0637456	pDC	Arhgap9
Rasa3	1.34053e-06	0.257995	0.268	0.096	0.0247623	pDC	Rasa3
Fam117a	2.08089e-14	0.257859	0.196	0.016	3.84382e-10	pDC	Fam117a
Scp2	0.00035009	0.257843	0.402	0.236	1	pDC	Scp2
Diaph1	2.22827e-05	0.25771	0.443	0.23	0.411607	pDC	Diaph1
Pml	1.65629e-09	0.257584	0.237	0.05	3.0595e-05	pDC	Pml
Mgat1	1.42403e-07	0.257051	0.268	0.083	0.00263047	pDC	Mgat1
Rab1b	0.000125862	0.256941	0.423	0.239	1	pDC	Rab1b
H2-Ke6	1.20159e-07	0.256501	0.278	0.083	0.00221958	pDC	H2-Ke6
Coq9	5.10577e-09	0.256241	0.247	0.06	9.43138e-05	pDC	Coq9
Borcs8	3.22124e-06	0.256091	0.299	0.122	0.0595027	pDC	Borcs8
Msmo1	5.37108e-05	0.256068	0.32	0.168	0.992146	pDC	Msmo1
Pabpn1	0.00030717	0.255977	0.392	0.219	1	pDC	Pabpn1
Ptbp3	0.000192362	0.255821	0.505	0.304	1	pDC	Ptbp3
Dnajc9	1.46617e-05	0.255751	0.278	0.126	0.270831	pDC	Dnajc9
Dnaja1	0.00369178	0.25561	0.515	0.349	1	pDC	Dnaja1
Ly6c1	0.000230891	0.255425	0.247	0.105	1	pDC	Ly6c1
Fkbp3	1.61287e-06	0.255302	0.33	0.127	0.029793	pDC	Fkbp3
Cmc1	7.067e-08	0.25521	0.299	0.092	0.00130542	pDC	Cmc1
Blmh	8.17145e-08	0.25521	0.299	0.093	0.00150943	pDC	Blmh
Rnasek	5.81711e-06	0.255113	0.536	0.299	0.107454	pDC	Rnasek
Cmpk1	2.93108e-06	0.255021	0.443	0.215	0.054143	pDC	Cmpk1
Trim25	0.000156187	0.254958	0.33	0.165	1	pDC	Trim25
Sirt7	7.52003e-08	0.254744	0.299	0.093	0.0013891	pDC	Sirt7
Nudt19	3.10553e-08	0.254722	0.258	0.069	0.000573654	pDC	Nudt19
Rgs19	3.88343e-09	0.254452	0.33	0.104	7.17347e-05	pDC	Rgs19
Ndufs2	7.74156e-07	0.254015	0.464	0.225	0.0143002	pDC	Ndufs2
Arid5a	2.40168e-05	0.25387	0.32	0.137	0.443639	pDC	Arid5a
Mrps36	2.58373e-06	0.253867	0.32	0.123	0.0477267	pDC	Mrps36
Mrpl18	5.73838e-06	0.253814	0.381	0.171	0.105999	pDC	Mrpl18
Eri1	1.17478e-08	0.253772	0.309	0.094	0.000217005	pDC	Eri1
Dock2	8.17756e-06	0.253512	0.289	0.113	0.151056	pDC	Dock2
Pilra	0.000905641	0.253401	0.278	0.158	1	pDC	Pilra
Atp5j	0.00103168	0.253358	0.598	0.429	1	pDC	Atp5j
Zeb2os	3.65591e-13	0.253274	0.227	0.028	6.75319e-09	pDC	Zeb2os
Rpa3	8.52908e-11	0.253251	0.216	0.054	1.57549e-06	pDC	Rpa3
Pou2f2	2.47129e-05	0.25307	0.144	0.049	0.456496	pDC	Pou2f2
Tor1a	3.09469e-06	0.252963	0.32	0.126	0.0571652	pDC	Tor1a
Wasf2	5.81382e-05	0.252265	0.515	0.3	1	pDC	Wasf2
Fcrla	1.17374e-06	0.252251	0.103	0.014	0.0216814	pDC	Fcrla
Clec4b1	2.71324e-13	0.252209	0.196	0.019	5.0119e-09	pDC	Clec4b1
Rps28	1.58256e-06	0.252057	0.959	0.78	0.0292331	pDC	Rps28
Rpl24	1.61005e-08	0.251995	1	0.844	0.000297409	pDC	Rpl24
Ncaph	9.22869e-11	0.251773	0.227	0.037	1.70472e-06	pDC	Ncaph
Uqcrb	5.07311e-05	0.251691	0.526	0.308	0.937105	pDC	Uqcrb
Gas7	7.70728e-08	0.251676	0.289	0.088	0.00142369	pDC	Gas7
Etv6	3.02025e-11	0.251449	0.206	0.085	5.579e-07	pDC	Etv6
Trf	9.84337e-05	0.251437	0.381	0.193	1	pDC	Trf
Ewsr1	0.000111091	0.251202	0.515	0.307	1	pDC	Ewsr1
Ankrd13a	1.21105e-05	0.251002	0.33	0.141	0.223705	pDC	Ankrd13a
Dhfr	1.09067e-11	0.250665	0.237	0.038	2.01468e-07	pDC	Dhfr
Plk1	1.8055e-08	0.250136	0.206	0.045	0.000333512	pDC	Plk1
Cnot6	8.4557e-07	0.250052	0.299	0.104	0.0156194	pDC	Cnot6
Chchd2	5.34002e-05	0.250051	0.866	0.673	0.986409	pDC	Chchd2
Apoe	0	3.00173	0.547	0.563	0	Monocytics	Apoe
H2-Aa1	0	2.71785	0.59	0.466	0	Monocytics	H2-Aa
Cd741	0	2.57935	0.76	0.713	0	Monocytics	Cd74
H2-Ab11	0	2.46205	0.601	0.425	0	Monocytics	H2-Ab1
C1qa	0	2.36063	0.457	0.343	0	Monocytics	C1qa
H2-Eb11	0	2.32045	0.533	0.368	0	Monocytics	H2-Eb1
Lyz21	0	2.30311	0.88	0.818	0	Monocytics	Lyz2
C1qb	0	2.21808	0.44	0.268	0	Monocytics	C1qb
C1qc	0	2.14323	0.435	0.256	0	Monocytics	C1qc
Ctss1	0	1.8273	0.921	0.297	0	Monocytics	Ctss
Ccl8	0	1.73936	0.212	0.191	0	Monocytics	Ccl8
Pf4	0	1.72781	0.39	0.274	0	Monocytics	Pf4
Cst3	0	1.71196	0.969	0.699	0	Monocytics	Cst3
Ccl61	0	1.63814	0.771	0.499	0	Monocytics	Ccl6
Ccl12	0	1.63296	0.326	0.111	0	Monocytics	Ccl12
Tmsb4x1	0	1.60941	0.995	0.926	0	Monocytics	Tmsb4x
Ifi27l2a1	0	1.60224	0.728	0.278	0	Monocytics	Ifi27l2a
Mmp121	0	1.54731	0.415	0.318	0	Monocytics	Mmp12
H2-DMa1	0	1.53995	0.683	0.149	0	Monocytics	H2-DMa
Fcgr2b	0	1.5317	0.828	0.316	0	Monocytics	Fcgr2b
Arg1	0	1.50707	0.265	0.139	0	Monocytics	Arg1
Crip11	0	1.50552	0.886	0.646	0	Monocytics	Crip1
Ucp21	0	1.49371	0.964	0.608	0	Monocytics	Ucp2
Mafb	0	1.48455	0.68	0.143	0	Monocytics	Mafb
Ccl41	0	1.46141	0.455	0.264	0	Monocytics	Ccl4
Gpx11	0	1.45189	0.957	0.659	0	Monocytics	Gpx1
Ccl7	0	1.4513	0.401	0.341	0	Monocytics	Ccl7
Wfdc17	0	1.42076	0.619	0.234	0	Monocytics	Wfdc17
Id21	0	1.39234	0.746	0.177	0	Monocytics	Id2
Tgfbi1	0	1.34418	0.698	0.178	0	Monocytics	Tgfbi
Lgmn	0	1.34149	0.588	0.363	0	Monocytics	Lgmn
Tyrobp1	0	1.29461	0.968	0.528	0	Monocytics	Tyrobp
Ccl91	0	1.28087	0.658	0.156	0	Monocytics	Ccl9
H2-DMb21	0	1.27275	0.458	0.104	0	Monocytics	H2-DMb2
Ifi301	0	1.25896	0.833	0.317	0	Monocytics	Ifi30
Fcer1g1	0	1.23593	0.948	0.55	0	Monocytics	Fcer1g
Ms4a4a	0	1.23446	0.532	0.103	0	Monocytics	Ms4a4a
Ccl171	0	1.21888	0.167	0.047	0	Monocytics	Ccl17
Clec4n1	0	1.21439	0.736	0.239	0	Monocytics	Clec4n
Fcgr3	0	1.20075	0.785	0.265	0	Monocytics	Fcgr3
Cyba1	0	1.1948	0.974	0.597	0	Monocytics	Cyba
Basp1	0	1.17396	0.697	0.208	0	Monocytics	Basp1
Ctsc1	0	1.168	0.727	0.248	0	Monocytics	Ctsc
Trf1	0	1.14001	0.633	0.133	0	Monocytics	Trf
Laptm51	0	1.1323	0.916	0.394	0	Monocytics	Laptm5
Csf1r	0	1.12851	0.69	0.138	0	Monocytics	Csf1r
S100a41	0	1.11972	0.646	0.367	0	Monocytics	S100a4
Fxyd51	0	1.11721	0.88	0.459	0	Monocytics	Fxyd5
Ms4a6d	0	1.11604	0.653	0.113	0	Monocytics	Ms4a6d
Cfp1	0	1.10399	0.688	0.16	0	Monocytics	Cfp
Mrc1	0	1.09569	0.478	0.136	0	Monocytics	Mrc1
Sh3bgrl31	0	1.09527	0.91	0.459	0	Monocytics	Sh3bgrl3
Trem2	0	1.0873	0.547	0.073	0	Monocytics	Trem2
Ms4a6c1	0	1.0633	0.612	0.09	0	Monocytics	Ms4a6c
Hspa1a1	0	1.05545	0.429	0.288	0	Monocytics	Hspa1a
Areg1	0	1.04261	0.251	0.084	0	Monocytics	Areg
Ctsb	0	1.04105	0.765	0.783	0	Monocytics	Ctsb
H3f3b1	0	1.02932	0.985	0.958	0	Monocytics	H3f3b
Cdkn1a1	0	1.02462	0.851	0.555	0	Monocytics	Cdkn1a
Junb	0	1.01341	0.906	0.743	0	Monocytics	Junb
Npc21	0	1.00332	0.905	0.532	0	Monocytics	Npc2
Ctsh1	0	1.00113	0.694	0.128	0	Monocytics	Ctsh
Cd68	0	0.972736	0.723	0.345	0	Monocytics	Cd68
Bcl2a1d1	0	0.965532	0.556	0.111	0	Monocytics	Bcl2a1d
Gm2a1	0	0.965383	0.623	0.129	0	Monocytics	Gm2a
Cd521	0	0.965125	0.708	0.341	0	Monocytics	Cd52
F13a1	0	0.951653	0.348	0.163	0	Monocytics	F13a1
Bcl2a1b1	0	0.948551	0.678	0.219	0	Monocytics	Bcl2a1b
Fabp5	0	0.945967	0.321	0.082	0	Monocytics	Fabp5
Lgals3	0	0.942552	0.886	0.895	0	Monocytics	Lgals3
Fcgrt	0	0.94028	0.438	0.149	0	Monocytics	Fcgrt
Mgl21	0	0.938147	0.286	0.062	0	Monocytics	Mgl2
Fn1	0	0.934192	0.644	0.515	0	Monocytics	Fn1
Dab2	0	0.932101	0.622	0.179	0	Monocytics	Dab2
Atox11	0	0.925328	0.824	0.387	0	Monocytics	Atox1
Alox5ap1	0	0.919293	0.875	0.345	0	Monocytics	Alox5ap
Clta1	0	0.918956	0.878	0.469	0	Monocytics	Clta
Cbr2	0	0.917516	0.236	0.078	0	Monocytics	Cbr2
Vim1	0	0.917485	0.968	0.906	0	Monocytics	Vim
Lyz1	1.09722e-292	0.90983	0.168	0.063	2.02678e-288	Monocytics	Lyz1
Klf41	0	0.900623	0.689	0.38	0	Monocytics	Klf4
Cd14	0	0.895214	0.801	0.495	0	Monocytics	Cd14
Actb1	0	0.874538	1	0.993	0	Monocytics	Actb
Erp291	0	0.872951	0.735	0.218	0	Monocytics	Erp29
Lsp11	0	0.869425	0.498	0.227	0	Monocytics	Lsp1
Rgs1	0	0.868582	0.362	0.118	0	Monocytics	Rgs1
Aif1	0	0.866764	0.516	0.049	0	Monocytics	Aif1
Calm11	0	0.865367	0.953	0.739	0	Monocytics	Calm1
Ccrl2	0	0.863461	0.631	0.25	0	Monocytics	Ccrl2
Efhd21	0	0.863364	0.788	0.297	0	Monocytics	Efhd2
Ctsa	0	0.856922	0.719	0.388	0	Monocytics	Ctsa
Capg1	0	0.842711	0.766	0.459	0	Monocytics	Capg
Zfp36	0	0.839187	0.764	0.619	0	Monocytics	Zfp36
2022-06-01	0	0.834359	0.559	0.587	0	Monocytics	Jun
Cd83	0	0.830252	0.535	0.129	0	Monocytics	Cd83
Lgals11	0	0.827896	0.93	0.79	0	Monocytics	Lgals1
Klf2	0	0.82682	0.508	0.54	0	Monocytics	Klf2
Ms4a7	0	0.822699	0.298	0.049	0	Monocytics	Ms4a7
Cxcl16	0	0.818991	0.545	0.12	0	Monocytics	Cxcl16
Rps4x1	0	0.814614	0.985	0.848	0	Monocytics	Rps4x
Rpl10-ps31	0	0.807685	0.971	0.773	0	Monocytics	Rpl10-ps3
Rpl321	0	0.804828	0.984	0.876	0	Monocytics	Rpl32
Ptpn181	0	0.799166	0.595	0.136	0	Monocytics	Ptpn18
Rps291	0	0.798197	0.963	0.703	0	Monocytics	Rps29
H2-DMb11	0	0.791331	0.373	0.048	0	Monocytics	H2-DMb1
Hilpda	1.21046083231105e-321	0.788119	0.512	0.382	2.23596324944498e-317	Monocytics	Hilpda
Emp31	0	0.783492	0.797	0.428	0	Monocytics	Emp3
Cd300c2	0	0.783371	0.499	0.059	0	Monocytics	Cd300c2
Cotl11	0	0.780756	0.744	0.304	0	Monocytics	Cotl1
Cfl11	0	0.778975	0.986	0.873	0	Monocytics	Cfl1
Rgs101	0	0.778147	0.545	0.059	0	Monocytics	Rgs10
Nr4a11	0	0.777582	0.561	0.325	0	Monocytics	Nr4a1
Rps27a1	0	0.776301	0.987	0.884	0	Monocytics	Rps27a
Pfn11	0	0.772388	0.992	0.93	0	Monocytics	Pfn1
Srgn	0	0.771193	0.903	0.661	0	Monocytics	Srgn
Adam8	0	0.769278	0.498	0.215	0	Monocytics	Adam8
Rps111	0	0.767226	0.984	0.882	0	Monocytics	Rps11
Atf31	0	0.762262	0.615	0.614	0	Monocytics	Atf3
Rpl391	0	0.755791	0.95	0.658	0	Monocytics	Rpl39
Pld41	0	0.744372	0.506	0.052	0	Monocytics	Pld4
Klf6	0	0.737012	0.727	0.563	0	Monocytics	Klf6
Osm1	0	0.726929	0.481	0.149	0	Monocytics	Osm
Csf2ra1	0	0.724431	0.603	0.159	0	Monocytics	Csf2ra
C3ar1	0	0.722212	0.457	0.068	0	Monocytics	C3ar1
Gatm1	0	0.720528	0.441	0.086	0	Monocytics	Gatm
Rpl131	0	0.719354	0.994	0.934	0	Monocytics	Rpl13
Ssr41	0	0.717771	0.708	0.226	0	Monocytics	Ssr4
Arpc1b1	0	0.715181	0.965	0.778	0	Monocytics	Arpc1b
Rgs2	0	0.708401	0.424	0.082	0	Monocytics	Rgs2
Coro1a1	0	0.707445	0.811	0.429	0	Monocytics	Coro1a
Unc93b11	0	0.692624	0.575	0.196	0	Monocytics	Unc93b1
Rps201	0	0.683752	0.988	0.849	0	Monocytics	Rps20
Gnai21	0	0.683419	0.957	0.643	0	Monocytics	Gnai2
Sdcbp	0	0.679313	0.754	0.422	0	Monocytics	Sdcbp
Metrnl	0	0.678023	0.608	0.233	0	Monocytics	Metrnl
Atp5e1	0	0.674935	0.823	0.453	0	Monocytics	Atp5e
Spi11	0	0.672902	0.752	0.268	0	Monocytics	Spi1
Rpl101	0	0.668701	0.861	0.463	0	Monocytics	Rpl10
Sec61b1	0	0.667922	0.767	0.39	0	Monocytics	Sec61b
Lilrb4a	0	0.665283	0.804	0.436	0	Monocytics	Lilrb4a
Msr1	0	0.659172	0.471	0.094	0	Monocytics	Msr1
Ninj1	0	0.657589	0.617	0.281	0	Monocytics	Ninj1
Stab1	0	0.654353	0.329	0.074	0	Monocytics	Stab1
Arpc41	0	0.651113	0.775	0.37	0	Monocytics	Arpc4
Dusp51	0	0.647289	0.46	0.148	0	Monocytics	Dusp5
Bcl2a1a1	0	0.644555	0.459	0.101	0	Monocytics	Bcl2a1a
Fau1	0	0.642572	0.995	0.974	0	Monocytics	Fau
Rps81	0	0.64163	0.994	0.916	0	Monocytics	Rps8
Rpl37a1	0	0.63334	0.978	0.836	0	Monocytics	Rpl37a
Rpl27a1	0	0.633217	0.945	0.696	0	Monocytics	Rpl27a
Ccr21	0	0.632037	0.431	0.072	0	Monocytics	Ccr2
Cytip1	0	0.631768	0.418	0.192	0	Monocytics	Cytip
Rps91	0	0.630205	0.992	0.956	0	Monocytics	Rps9
Emp1	0	0.623845	0.554	0.254	0	Monocytics	Emp1
Dpep2	0	0.621427	0.424	0.038	0	Monocytics	Dpep2
Btg1	0	0.618911	0.785	0.545	0	Monocytics	Btg1
Rpl221	0	0.61767	0.901	0.576	0	Monocytics	Rpl22
Folr2	0	0.617142	0.249	0.031	0	Monocytics	Folr2
Hexb	0	0.61515	0.461	0.186	0	Monocytics	Hexb
Rpl281	0	0.612966	0.982	0.865	0	Monocytics	Rpl28
Mcl1	0	0.61264	0.841	0.569	0	Monocytics	Mcl1
Ass11	0	0.612342	0.343	0.089	0	Monocytics	Ass1
Rpl35a1	0	0.612265	0.809	0.435	0	Monocytics	Rpl35a
Tubb61	0	0.611752	0.612	0.244	0	Monocytics	Tubb6
Arpc31	0	0.609258	0.898	0.531	0	Monocytics	Arpc3
Ly861	0	0.60896	0.402	0.045	0	Monocytics	Ly86
Btg21	3.03523e-300	0.608347	0.596	0.375	5.60667e-296	Monocytics	Btg2
Rasgef1b	0	0.6075	0.37	0.092	0	Monocytics	Rasgef1b
Atp5l1	0	0.606977	0.826	0.467	0	Monocytics	Atp5l
Fscn1	0	0.605893	0.049	0.107	0	Monocytics	Fscn1
Hspa81	3.8022e-290	0.605159	0.967	0.892	7.02343e-286	Monocytics	Hspa8
Dok21	0	0.599544	0.474	0.102	0	Monocytics	Dok2
Selenow	0	0.598675	0.69	0.315	0	Monocytics	Selenow
Asgr21	1.74394e-269	0.590967	0.109	0.023	3.2214e-265	Monocytics	Asgr2
Syngr21	0	0.590625	0.461	0.238	0	Monocytics	Syngr2
Actg1	0	0.589346	0.996	0.976	0	Monocytics	Actg1
Marcksl1	6.21459e-264	0.587432	0.54	0.289	1.14796e-259	Monocytics	Marcksl1
Naaa1	0	0.586584	0.371	0.065	0	Monocytics	Naaa
Csf2rb1	0	0.586477	0.541	0.195	0	Monocytics	Csf2rb
Pycard1	0	0.586112	0.47	0.077	0	Monocytics	Pycard
Gng101	0	0.585635	0.508	0.173	0	Monocytics	Gng10
Atp2b1	0	0.585356	0.587	0.241	0	Monocytics	Atp2b1
Rps141	0	0.583866	0.984	0.866	0	Monocytics	Rps14
Rpl261	0	0.583332	0.949	0.714	0	Monocytics	Rpl26
Itm2b	2.58876e-173	0.582833	0.809	0.782	4.78197e-169	Monocytics	Itm2b
Plaur	1.02172e-238	0.5826	0.637	0.429	1.88732e-234	Monocytics	Plaur
Slc25a51	0	0.582585	0.731	0.38	0	Monocytics	Slc25a5
Uba521	0	0.581694	0.992	0.935	0	Monocytics	Uba52
Ap2s1	0	0.580244	0.62	0.283	0	Monocytics	Ap2s1
Bax	0	0.57978	0.681	0.299	0	Monocytics	Bax
S100a101	4.19125e-295	0.578863	0.806	0.673	7.74207e-291	Monocytics	S100a10
Plek	0	0.578358	0.657	0.322	0	Monocytics	Plek
Rap2a	0	0.576989	0.442	0.084	0	Monocytics	Rap2a
Rps161	0	0.576705	0.991	0.914	0	Monocytics	Rps16
Olfm11	0	0.57512	0.414	0.06	0	Monocytics	Olfm1
Rpl36a1	0	0.574838	0.833	0.475	0	Monocytics	Rpl36a
Rhob	4.03322e-290	0.572468	0.514	0.42	7.45017e-286	Monocytics	Rhob
Plbd11	0	0.570553	0.399	0.123	0	Monocytics	Plbd1
P2ry6	0	0.568486	0.387	0.031	0	Monocytics	P2ry6
Snx51	0	0.56721	0.568	0.229	0	Monocytics	Snx5
Rpsa1	0	0.566073	0.984	0.911	0	Monocytics	Rpsa
Anxa2	1.3393e-289	0.565877	0.771	0.711	2.47395e-285	Monocytics	Anxa2
Rpl9-ps61	0	0.56314	0.971	0.796	0	Monocytics	Rpl9-ps6
Ckb	0	0.562359	0.321	0.047	0	Monocytics	Ckb
Rgcc	9.81019e-235	0.561792	0.303	0.125	1.81214e-230	Monocytics	Rgcc
Rpl111	0	0.561725	0.984	0.876	0	Monocytics	Rpl11
Rpl10a1	0	0.55774	0.974	0.836	0	Monocytics	Rpl10a
Nr4a21	0	0.555767	0.364	0.079	0	Monocytics	Nr4a2
Rps27l1	0	0.555477	0.671	0.361	0	Monocytics	Rps27l
Tpt11	0	0.554185	0.997	0.987	0	Monocytics	Tpt1
Irf51	0	0.553618	0.444	0.076	0	Monocytics	Irf5
Rplp01	0	0.553449	0.989	0.956	0	Monocytics	Rplp0
Pim11	2.96439387504748e-322	0.552936	0.738	0.459	5.4758283659877e-318	Monocytics	Pim1
Arl4c	0	0.552693	0.453	0.113	0	Monocytics	Arl4c
Fcgr1	0	0.552428	0.365	0.036	0	Monocytics	Fcgr1
Emilin2	0	0.552071	0.59	0.247	0	Monocytics	Emilin2
Pid1	0	0.547342	0.437	0.067	0	Monocytics	Pid1
Mpeg11	0	0.543714	0.438	0.127	0	Monocytics	Mpeg1
Atpif11	0	0.542519	0.636	0.289	0	Monocytics	Atpif1
Ctsl	1.557e-244	0.542511	0.552	0.687	2.87609e-240	Monocytics	Ctsl
Rps261	0	0.541035	0.976	0.858	0	Monocytics	Rps26
Jaml1	0	0.540928	0.393	0.047	0	Monocytics	Jaml
Rps251	0	0.540591	0.851	0.513	0	Monocytics	Rps25
Rps231	0	0.539676	0.978	0.842	0	Monocytics	Rps23
Cebpb	1.54264e-269	0.539044	0.843	0.817	2.84956e-265	Monocytics	Cebpb
Mcub1	0	0.537361	0.424	0.092	0	Monocytics	Mcub
Ctsz1	0	0.535903	0.896	0.64	0	Monocytics	Ctsz
Vamp8	0	0.533607	0.644	0.292	0	Monocytics	Vamp8
Zfand5	0	0.530512	0.568	0.302	0	Monocytics	Zfand5
Rpl351	0	0.529964	0.977	0.856	0	Monocytics	Rpl35
Rack11	0	0.52927	0.916	0.658	0	Monocytics	Rack1
Rps101	0	0.527851	0.987	0.909	0	Monocytics	Rps10
Plekho11	0	0.527087	0.493	0.121	0	Monocytics	Plekho1
Rpl61	0	0.525282	0.959	0.746	0	Monocytics	Rpl6
Man2b1	0	0.525165	0.523	0.218	0	Monocytics	Man2b1
Prelid11	0	0.525009	0.787	0.482	0	Monocytics	Prelid1
Psme11	0	0.524955	0.563	0.252	0	Monocytics	Psme1
Fcrls	0	0.524728	0.253	0.032	0	Monocytics	Fcrls
Cox6b11	0	0.524713	0.752	0.406	0	Monocytics	Cox6b1
Arpc21	0	0.523661	0.925	0.692	0	Monocytics	Arpc2
Rel1	0	0.521273	0.42	0.156	0	Monocytics	Rel
Grn1	2.93493e-147	0.519846	0.754	0.651	5.42141e-143	Monocytics	Grn
Nlrp3	0	0.518769	0.448	0.125	0	Monocytics	Nlrp3
Uqcrh1	0	0.51706	0.681	0.33	0	Monocytics	Uqcrh
F10	0	0.516209	0.342	0.085	0	Monocytics	F10
Rps71	0	0.515376	0.976	0.85	0	Monocytics	Rps7
Ms4a6b	0	0.514403	0.359	0.053	0	Monocytics	Ms4a6b
Gabarap	0	0.512912	0.921	0.645	0	Monocytics	Gabarap
Hal	0	0.512835	0.317	0.053	0	Monocytics	Hal
Nrros1	0	0.508599	0.427	0.082	0	Monocytics	Nrros
Tmem2561	0	0.501936	0.533	0.178	0	Monocytics	Tmem256
Anxa4	0	0.501035	0.47	0.148	0	Monocytics	Anxa4
Eif3k1	0	0.500576	0.716	0.378	0	Monocytics	Eif3k
Ciao2a1	0	0.500489	0.504	0.177	0	Monocytics	Ciao2a
Nfkbiz	1.97858e-246	0.499257	0.443	0.317	3.65484e-242	Monocytics	Nfkbiz
Akr1a1	0	0.499106	0.836	0.549	0	Monocytics	Akr1a1
Rplp11	0	0.498456	0.983	0.883	0	Monocytics	Rplp1
C5ar1	2.05606e-289	0.495011	0.445	0.184	3.79796e-285	Monocytics	C5ar1
Lat21	0	0.494346	0.395	0.048	0	Monocytics	Lat2
Rps191	0	0.493383	0.984	0.886	0	Monocytics	Rps19
Pitpna1	0	0.492467	0.657	0.366	0	Monocytics	Pitpna
Gusb	0	0.490337	0.437	0.1	0	Monocytics	Gusb
Rpl181	0	0.489841	0.978	0.859	0	Monocytics	Rpl18
Cyth41	0	0.48839	0.431	0.088	0	Monocytics	Cyth4
Cebpa	0	0.486605	0.361	0.078	0	Monocytics	Cebpa
Cstb	3.95432e-167	0.484865	0.803	0.679	7.30442e-163	Monocytics	Cstb
Pla2g7	0	0.483239	0.511	0.209	0	Monocytics	Pla2g7
Lpl1	2.09618e-276	0.48201	0.236	0.064	3.87206e-272	Monocytics	Lpl
Rps15a1	0	0.481847	0.976	0.851	0	Monocytics	Rps15a
Tmem106a	0	0.480804	0.363	0.055	0	Monocytics	Tmem106a
Abracl1	0	0.479973	0.565	0.239	0	Monocytics	Abracl
Calm31	0	0.479517	0.576	0.242	0	Monocytics	Calm3
Rpl381	0	0.476753	0.907	0.63	0	Monocytics	Rpl38
Maf	0	0.475539	0.292	0.062	0	Monocytics	Maf
Rpl341	0	0.475226	0.978	0.84	0	Monocytics	Rpl34
Cox5a1	0	0.474371	0.771	0.48	0	Monocytics	Cox5a
Rps51	0	0.472507	0.982	0.907	0	Monocytics	Rps5
Ftl1	1.74094e-208	0.472421	0.999	0.995	3.21586e-204	Monocytics	Ftl1
Itgax1	0	0.471866	0.282	0.034	0	Monocytics	Itgax
Lmna1	8.7833e-186	0.470918	0.691	0.565	1.62245e-181	Monocytics	Lmna
Cd86	0	0.47016	0.338	0.043	0	Monocytics	Cd86
Creb5	0	0.469829	0.377	0.103	0	Monocytics	Creb5
Cox7b1	0	0.468467	0.566	0.235	0	Monocytics	Cox7b
Ear21	0	0.467646	0.172	0.018	0	Monocytics	Ear2
Clec4a21	0	0.464559	0.428	0.102	0	Monocytics	Clec4a2
Rnf130	0	0.462941	0.451	0.135	0	Monocytics	Rnf130
Sem11	0	0.462685	0.841	0.53	0	Monocytics	Sem1
Ndufb81	0	0.462574	0.634	0.32	0	Monocytics	Ndufb8
Gna13	0	0.462255	0.548	0.258	0	Monocytics	Gna13
Rps31	0	0.46064	0.975	0.848	0	Monocytics	Rps3
Eps8	0	0.460617	0.393	0.082	0	Monocytics	Eps8
H2afj1	0	0.458541	0.645	0.339	0	Monocytics	H2afj
Nr4a31	0	0.458359	0.274	0.073	0	Monocytics	Nr4a3
Ncf2	0	0.457609	0.538	0.195	0	Monocytics	Ncf2
Capza21	0	0.455513	0.617	0.302	0	Monocytics	Capza2
Fosb	8.2176e-140	0.454223	0.622	0.504	1.51796e-135	Monocytics	Fosb
Socs3	5.61894e-220	0.453363	0.524	0.313	1.03793e-215	Monocytics	Socs3
Tmsb101	3.92101e-185	0.451862	0.812	0.837	7.2429e-181	Monocytics	Tmsb10
Cox8a1	0	0.450262	0.931	0.714	0	Monocytics	Cox8a
Txndc17	0	0.449795	0.564	0.246	0	Monocytics	Txndc17
Marcks	4.79445e-266	0.449465	0.444	0.188	8.8563e-262	Monocytics	Marcks
Irf81	0	0.448626	0.36	0.107	0	Monocytics	Irf8
Hsbp1	1.05922e-245	0.447227	0.449	0.256	1.95659e-241	Monocytics	Hsbp1
Picalm	0	0.44614	0.548	0.249	0	Monocytics	Picalm
Eno1	8.68476e-139	0.446052	0.853	0.874	1.60425e-134	Monocytics	Eno1
Ifrd1	4.6889e-152	0.445263	0.678	0.543	8.66134e-148	Monocytics	Ifrd1
Csrnp1	0	0.444619	0.456	0.181	0	Monocytics	Csrnp1
Card19	2.16748e-228	0.444197	0.574	0.332	4.00376e-224	Monocytics	Card19
Tbc1d9	0	0.44391	0.338	0.036	0	Monocytics	Tbc1d9
Coro1b1	0	0.443413	0.512	0.219	0	Monocytics	Coro1b
Tmem14c1	0	0.443212	0.538	0.223	0	Monocytics	Tmem14c
Tlr2	2.27415946452497e-318	0.443166	0.421	0.159	4.20082736287052e-314	Monocytics	Tlr2
Myo1g1	0	0.442896	0.326	0.071	0	Monocytics	Myo1g
Rplp21	0	0.442527	0.972	0.819	0	Monocytics	Rplp2
Rpl371	0	0.441671	0.956	0.805	0	Monocytics	Rpl37
Nfkbia	2.31844e-146	0.43968	0.825	0.789	4.28262e-142	Monocytics	Nfkbia
Rilpl21	3.08342e-295	0.439454	0.422	0.17	5.6957e-291	Monocytics	Rilpl2
Fermt31	0	0.438091	0.445	0.129	0	Monocytics	Fermt3
Arf51	0	0.437841	0.719	0.423	0	Monocytics	Arf5
Rps131	0	0.432852	0.935	0.719	0	Monocytics	Rps13
Pmepa11	2.38681e-249	0.429922	0.281	0.095	4.40891e-245	Monocytics	Pmepa1
Tm6sf1	0	0.429552	0.381	0.069	0	Monocytics	Tm6sf1
Pilra1	0	0.429184	0.4	0.125	0	Monocytics	Pilra
Mt1	5.11638e-101	0.428823	0.783	0.676	9.45097e-97	Monocytics	Mt1
Ntpcr	0	0.428156	0.307	0.045	0	Monocytics	Ntpcr
Aprt	4.23889e-222	0.425347	0.703	0.517	7.83008e-218	Monocytics	Aprt
Tnip31	0	0.424535	0.253	0.031	0	Monocytics	Tnip3
Gng21	0	0.423739	0.364	0.06	0	Monocytics	Gng2
Brk11	0	0.423049	0.586	0.264	0	Monocytics	Brk1
Ubb1	1.4324e-229	0.421453	0.989	0.965	2.64592e-225	Monocytics	Ubb
Prkcd1	5.58294179800609e-322	0.421225	0.461	0.19	1.03128100892768e-317	Monocytics	Prkcd
Rpl91	0	0.420315	0.771	0.466	0	Monocytics	Rpl9
Zeb2	2.27313e-248	0.419725	0.527	0.277	4.19893e-244	Monocytics	Zeb2
Rpl231	0	0.4175	0.992	0.935	0	Monocytics	Rpl23
Rps211	0	0.417264	0.887	0.602	0	Monocytics	Rps21
Hopx1	0	0.417197	0.285	0.052	0	Monocytics	Hopx
Lst1	0	0.417107	0.402	0.134	0	Monocytics	Lst1
Rnasek1	8.92328150249286e-315	0.416743	0.551	0.265	1.64830855914048e-310	Monocytics	Rnasek
Adam15	0	0.415431	0.407	0.122	0	Monocytics	Adam15
Rhog	0	0.415316	0.662	0.308	0	Monocytics	Rhog
Rps121	4.44168e-303	0.414485	0.978	0.871	8.20466e-299	Monocytics	Rps12
Gpr1321	0	0.411113	0.331	0.062	0	Monocytics	Gpr132
Tma71	3.01185189235233e-312	0.408924	0.552	0.264	5.56349e-308	Monocytics	Tma7
Cndp2	2.28111e-272	0.408329	0.515	0.266	4.21367e-268	Monocytics	Cndp2
Rpl141	5.10625e-280	0.40826	0.914	0.707	9.43226e-276	Monocytics	Rpl14
Serf21	3.17836e-303	0.408132	0.941	0.764	5.87107e-299	Monocytics	Serf2
Gpi1	4.67199e-183	0.405501	0.716	0.504	8.6301e-179	Monocytics	Gpi1
Sh3bgrl1	0	0.404427	0.51	0.222	0	Monocytics	Sh3bgrl
Itgam	8.61737e-218	0.403997	0.538	0.29	1.5918e-213	Monocytics	Itgam
Jund1	3.53788e-155	0.403611	0.879	0.77	6.53518e-151	Monocytics	Jund
Sdc3	0	0.402959	0.364	0.098	0	Monocytics	Sdc3
Nfil31	4.54811e-294	0.40295	0.398	0.166	8.40127e-290	Monocytics	Nfil3
Flrt31	0	0.402818	0.229	0.031	0	Monocytics	Flrt3
Runx31	0	0.402763	0.329	0.065	0	Monocytics	Runx3
Myl6	2.24715e-244	0.399786	0.909	0.725	4.15094e-240	Monocytics	Myl6
Nme11	1.00559e-251	0.397792	0.573	0.319	1.85752e-247	Monocytics	Nme1
Atp13a2	0	0.396945	0.305	0.041	0	Monocytics	Atp13a2
Jpt11	2.63436124493354e-315	0.396016	0.516	0.228	4.86619209164123e-311	Monocytics	Jpt1
Ptprc1	0	0.395208	0.464	0.144	0	Monocytics	Ptprc
Mrpl521	7.29176e-282	0.393822	0.578	0.295	1.34693e-277	Monocytics	Mrpl52
Itgb2	1.01824e-237	0.393665	0.512	0.255	1.8809e-233	Monocytics	Itgb2
Cox6a11	1.89273e-273	0.393621	0.736	0.46	3.49625e-269	Monocytics	Cox6a1
Uqcr111	1.93893e-303	0.393386	0.524	0.242	3.5816e-299	Monocytics	Uqcr11
Reep51	3.76676e-285	0.393041	0.716	0.428	6.95796e-281	Monocytics	Reep5
Adgre1	0	0.391824	0.269	0.038	0	Monocytics	Adgre1
Eif3f1	1.00599e-252	0.391789	0.765	0.505	1.85827e-248	Monocytics	Eif3f
Slamf91	0	0.391224	0.284	0.052	0	Monocytics	Slamf9
Colec12	0	0.390979	0.307	0.063	0	Monocytics	Colec12
Ppib1	3.16339e-299	0.390804	0.714	0.415	5.84341e-295	Monocytics	Ppib
Psmb101	0	0.390776	0.369	0.092	0	Monocytics	Psmb10
Fam49b1	4.0855e-301	0.39043	0.483	0.212	7.54673e-297	Monocytics	Fam49b
Ehd4	8.32661e-268	0.389746	0.402	0.188	1.53809e-263	Monocytics	Ehd4
Lcp1	0	0.38922	0.87	0.569	0	Monocytics	Lcp1
Acaa1a1	0	0.387923	0.382	0.109	0	Monocytics	Acaa1a
Uck21	7.82792e-305	0.387724	0.36	0.136	1.44597e-300	Monocytics	Uck2
Cox4i11	6.3563e-295	0.387265	0.958	0.807	1.17414e-290	Monocytics	Cox4i1
Pira2	0	0.385667	0.348	0.081	0	Monocytics	Pira2
Rpl23a1	1.10672e-244	0.385629	0.72	0.455	2.04433e-240	Monocytics	Rpl23a
Itm2c	2.01368e-307	0.385581	0.41	0.152	3.71967e-303	Monocytics	Itm2c
Rpl361	4.26509e-293	0.385547	0.945	0.752	7.87848e-289	Monocytics	Rpl36
Grcc101	6.52166652510445e-322	0.384682	0.461	0.181	1.20468224051729e-317	Monocytics	Grcc10
Lilr4b	2.27781555030419e-318	0.384625	0.663	0.35	4.2075808845219e-314	Monocytics	Lilr4b
Timm10b1	0	0.38404	0.437	0.17	0	Monocytics	Timm10b
Kctd12	5.79061e-303	0.383366	0.366	0.127	1.06964e-298	Monocytics	Kctd12
Gm100761	3.33994e-245	0.383237	0.988	0.939	6.16955e-241	Monocytics	Gm10076
Rpl13a1	7.161e-298	0.382128	0.925	0.699	1.32278e-293	Monocytics	Rpl13a
Atp5mpl1	1.82428e-298	0.380206	0.544	0.257	3.36981e-294	Monocytics	Atp5mpl
Furin	0	0.380181	0.367	0.125	0	Monocytics	Furin
Snx2	4.45953e-264	0.379329	0.369	0.187	8.23764e-260	Monocytics	Snx2
Ssbp41	0	0.379082	0.369	0.091	0	Monocytics	Ssbp4
Tgfb1	2.45827e-205	0.378776	0.553	0.332	4.54093e-201	Monocytics	Tgfb1
Mmp19	0	0.378765	0.223	0.045	0	Monocytics	Mmp19
Nckap1l	0	0.378753	0.363	0.082	0	Monocytics	Nckap1l
Sirpa1	1.62236e-244	0.376054	0.531	0.275	2.99683e-240	Monocytics	Sirpa
Hspa1b	8.77958e-158	0.375083	0.23	0.281	1.62176e-153	Monocytics	Hspa1b
Rps181	2.12664e-231	0.374726	0.886	0.682	3.92832e-227	Monocytics	Rps18
D8Ertd738e1	1.467e-259	0.374241	0.598	0.324	2.70983e-255	Monocytics	D8Ertd738e
Rassf41	0	0.373392	0.336	0.071	0	Monocytics	Rassf4
Gm5150	0	0.373175	0.257	0.036	0	Monocytics	Gm5150
Arpc51	2.00368e-302	0.372471	0.766	0.464	3.7012e-298	Monocytics	Arpc5
Snx201	0	0.371505	0.372	0.102	0	Monocytics	Snx20
Aopep	1.97626258336499e-323	0.371207	0.318	0.092	3.6505522439918e-319	Monocytics	Aopep
Gltp1	1.88239011065515e-320	0.370019	0.419	0.157	3.47715101240219e-316	Monocytics	Gltp
Cmtm71	0	0.369339	0.436	0.154	0	Monocytics	Cmtm7
Ltb4r1	1.1021e-276	0.369117	0.331	0.105	2.0358e-272	Monocytics	Ltb4r1
Pkib1	0	0.369083	0.218	0.02	0	Monocytics	Pkib
Lrp1	1.18087e-189	0.368779	0.445	0.235	2.18131e-185	Monocytics	Lrp1
Nsa21	1.28167e-260	0.367966	0.545	0.273	2.3675e-256	Monocytics	Nsa2
Ubl51	2.86889e-274	0.367947	0.616	0.328	5.29941e-270	Monocytics	Ubl5
Eef1b21	2.9145e-213	0.36636	0.824	0.6	5.38366e-209	Monocytics	Eef1b2
Rnase4	1.15253e-220	0.366328	0.334	0.168	2.12895e-216	Monocytics	Rnase4
Ccr5	0	0.366016	0.325	0.065	0	Monocytics	Ccr5
Rab5c1	9.98425e-259	0.36408	0.493	0.243	1.84429e-254	Monocytics	Rab5c
Ndufa12	0	0.362369	0.441	0.162	0	Monocytics	Ndufa1
Grb21	1.86292e-238	0.36154	0.485	0.242	3.44118e-234	Monocytics	Grb2
Pirb1	0	0.361381	0.392	0.124	0	Monocytics	Pirb
Ostf1	0	0.360641	0.746	0.416	0	Monocytics	Ostf1
Atp5md1	2.34209e-254	0.360469	0.528	0.264	4.32631e-250	Monocytics	Atp5md
Gdi21	6.55817e-203	0.359766	0.658	0.427	1.21143e-198	Monocytics	Gdi2
Tiparp	4.16822e-231	0.359623	0.391	0.174	7.69954e-227	Monocytics	Tiparp
Glul	7.19202e-169	0.359279	0.38	0.203	1.32851e-164	Monocytics	Glul
Rbm31	1.60321e-218	0.359163	0.904	0.73	2.96146e-214	Monocytics	Rbm3
Adssl1	3.49070737157886e-312	0.358517	0.325	0.104	6.44803e-308	Monocytics	Adssl1
Atp6v1f	6.6472e-246	0.357978	0.676	0.404	1.22787e-241	Monocytics	Atp6v1f
Tmem50a1	2.54414e-249	0.357515	0.555	0.29	4.69953e-245	Monocytics	Tmem50a
Prxl2b	0	0.356727	0.244	0.022	0	Monocytics	Prxl2b
Cxcr4	1.73692e-296	0.35621	0.297	0.081	3.20843e-292	Monocytics	Cxcr4
M6pr1	4.2398e-268	0.355977	0.477	0.216	7.83175e-264	Monocytics	M6pr
Slc15a3	0	0.355755	0.361	0.099	0	Monocytics	Slc15a3
Tmem1601	2.49489e-306	0.355584	0.408	0.152	4.60856e-302	Monocytics	Tmem160
Ifi207	8.1646e-271	0.354295	0.308	0.11	1.50816e-266	Monocytics	Ifi207
Snx3	6.6861e-188	0.354155	0.662	0.442	1.23506e-183	Monocytics	Snx3
Gngt2	0	0.353791	0.281	0.053	0	Monocytics	Gngt2
Cenpx1	0	0.353543	0.376	0.116	0	Monocytics	Cenpx
Fth1	6.75606e-250	0.352797	0.999	0.999	1.24798e-245	Monocytics	Fth1
Srp91	7.02389e-251	0.352648	0.572	0.301	1.29745e-246	Monocytics	Srp9
Dcxr	0	0.352197	0.292	0.047	0	Monocytics	Dcxr
Rab3il1	0	0.350532	0.265	0.034	0	Monocytics	Rab3il1
Cox7a2l1	4.23726e-213	0.350341	0.479	0.257	7.82706e-209	Monocytics	Cox7a2l
Tpm3-rs71	6.30505e-306	0.350247	0.398	0.142	1.16467e-301	Monocytics	Tpm3-rs7
Cuta1	2.49987e-281	0.349719	0.431	0.176	4.61775e-277	Monocytics	Cuta
Arg2	2.63639e-178	0.349341	0.43	0.218	4.86993e-174	Monocytics	Arg2
Ccl24	2.20261e-265	0.348727	0.136	0.015	4.06866e-261	Monocytics	Ccl24
4930430E12Rik	0	0.348601	0.206	0.025	0	Monocytics	4930430E12Rik
Wnk1	1.87798e-183	0.34851	0.427	0.24	3.46901e-179	Monocytics	Wnk1
Pltp2	1.61356e-127	0.347975	0.371	0.365	2.98057e-123	Monocytics	Pltp
Plk2	1.84177e-171	0.347106	0.29	0.17	3.40212e-167	Monocytics	Plk2
Ccdc121	5.46336e-262	0.347056	0.399	0.167	1.00919e-257	Monocytics	Ccdc12
Atp6v0c	6.18871e-183	0.346451	0.802	0.606	1.14318e-178	Monocytics	Atp6v0c
Sirpb1c	0	0.344693	0.264	0.034	0	Monocytics	Sirpb1c
mt-Co21	1.46475e-99	0.344284	0.923	0.877	2.70569e-95	Monocytics	mt-Co2
Ier5	7.77444e-128	0.343893	0.509	0.343	1.4361e-123	Monocytics	Ier5
Atp6v0b	4.433e-212	0.34272	0.686	0.436	8.18863e-208	Monocytics	Atp6v0b
Eef1a11	4.00294e-229	0.342189	0.997	0.983	7.39423e-225	Monocytics	Eef1a1
Trem11	2.41302e-240	0.34212	0.306	0.101	4.45734e-236	Monocytics	Trem1
Rps171	1.67039e-238	0.341418	0.762	0.498	3.08554e-234	Monocytics	Rps17
Il10ra1	0	0.341369	0.326	0.079	0	Monocytics	Il10ra
Uqcrb1	6.25582e-234	0.34124	0.533	0.278	1.15557e-229	Monocytics	Uqcrb
Tcirg1	0	0.341232	0.338	0.098	0	Monocytics	Tcirg1
Rpl33	4.9204e-203	0.340969	0.92	0.763	9.08897e-199	Monocytics	Rpl3
Pepd	0	0.340925	0.332	0.082	0	Monocytics	Pepd
Epn11	6.68805e-304	0.340885	0.387	0.139	1.23542e-299	Monocytics	Epn1
Tmem2191	0	0.340581	0.334	0.077	0	Monocytics	Tmem219
Bcl2l111	2.26017e-255	0.340544	0.315	0.103	4.17499e-251	Monocytics	Bcl2l11
Gapdh	6.22209e-80	0.338879	0.793	0.728	1.14935e-75	Monocytics	Gapdh
Atp1b3	2.40152e-224	0.33812	0.504	0.255	4.43609e-220	Monocytics	Atp1b3
Pold4	1.15001e-297	0.337829	0.387	0.137	2.1243e-293	Monocytics	Pold4
Pgls1	1.74233e-252	0.336326	0.567	0.294	3.21843e-248	Monocytics	Pgls
Kcnn41	0	0.336219	0.256	0.048	0	Monocytics	Kcnn4
Smpdl3a	0	0.33552	0.294	0.072	0	Monocytics	Smpdl3a
Tsc22d3	3.15031e-178	0.335508	0.371	0.176	5.81926e-174	Monocytics	Tsc22d3
Tmem189	1.02037e-167	0.335145	0.425	0.246	1.88482e-163	Monocytics	Tmem189
Ppp1r14b1	3.7542e-214	0.33489	0.419	0.197	6.93476e-210	Monocytics	Ppp1r14b
Rab11fip1	5.90245e-242	0.33452	0.318	0.118	1.0903e-237	Monocytics	Rab11fip1
Otulinl	0	0.33299	0.262	0.028	0	Monocytics	Otulinl
Cox7c1	1.75363e-218	0.332912	0.582	0.328	3.2393e-214	Monocytics	Cox7c
Alcam1	0	0.332033	0.294	0.061	0	Monocytics	Alcam
Cmtm3	0	0.331769	0.307	0.065	0	Monocytics	Cmtm3
Syngr1	0	0.331747	0.174	0.017	0	Monocytics	Syngr1
Bola2	7.17669e-293	0.331242	0.359	0.12	1.32568e-288	Monocytics	Bola2
Cd302	7.19939e-307	0.330604	0.331	0.097	1.32987e-302	Monocytics	Cd302
Il4ra	1.52298e-287	0.330068	0.308	0.095	2.81325e-283	Monocytics	Il4ra
Cybb1	1.45901e-241	0.330054	0.516	0.255	2.69509e-237	Monocytics	Cybb
Ctsd	1.16509e-117	0.329419	0.662	0.741	2.15215e-113	Monocytics	Ctsd
Tmem176b1	4.63253e-216	0.329147	0.267	0.213	8.55721e-212	Monocytics	Tmem176b
Irf2bp21	2.19977e-215	0.328047	0.423	0.197	4.06341e-211	Monocytics	Irf2bp2
Tcn2	1.42665507959822e-312	0.327617	0.287	0.076	2.63532e-308	Monocytics	Tcn2
Iscu	1.025e-201	0.327451	0.407	0.2	1.89337e-197	Monocytics	Iscu
Plac81	7.13375e-100	0.326705	0.18	0.177	1.31775e-95	Monocytics	Plac8
Clec4a3	0	0.326589	0.252	0.026	0	Monocytics	Clec4a3
Rps241	3.5906e-247	0.326306	0.991	0.949	6.63255e-243	Monocytics	Rps24
Abhd121	1.63064769520152e-310	0.326265	0.32	0.099	3.01213e-306	Monocytics	Abhd12
Tm2d21	3.33001e-269	0.32511	0.356	0.134	6.1512e-265	Monocytics	Tm2d2
Sptssa1	3.29631e-262	0.324495	0.376	0.145	6.08894e-258	Monocytics	Sptssa
Fkbp21	2.54968e-263	0.324253	0.383	0.148	4.70977e-259	Monocytics	Fkbp2
Hebp1	0	0.323765	0.28	0.06	0	Monocytics	Hebp1
Cxcl10	1.81562e-98	0.323736	0.115	0.059	3.35382e-94	Monocytics	Cxcl10
Cdc42	1.10311e-229	0.322792	0.879	0.657	2.03767e-225	Monocytics	Cdc42
Ftl1-ps1	5.38911e-147	0.322753	0.479	0.28	9.95476e-143	Monocytics	Ftl1-ps1
Fcna	3.79998e-295	0.321489	0.154	0.019	7.01932e-291	Monocytics	Fcna
Twf21	2.38256e-303	0.321288	0.343	0.107	4.40107e-299	Monocytics	Twf2
Il1b	2.44198e-123	0.321079	0.588	0.63	4.51082e-119	Monocytics	Il1b
Zfp36l21	1.61969e-115	0.320501	0.462	0.306	2.9919e-111	Monocytics	Zfp36l2
Sgms1	1.13769e-288	0.320396	0.317	0.101	2.10155e-284	Monocytics	Sgms1
Tbxas1	0	0.320278	0.264	0.03	0	Monocytics	Tbxas1
Scimp1	0	0.320033	0.235	0.018	0	Monocytics	Scimp
Nedd8	8.04129e-216	0.319764	0.586	0.331	1.48539e-211	Monocytics	Nedd8
Prcp1	0	0.319555	0.272	0.039	0	Monocytics	Prcp
Mtss1	2.50324e-270	0.318639	0.319	0.109	4.62399e-266	Monocytics	Mtss1
Snx6	5.75238e-220	0.318164	0.355	0.171	1.06258e-215	Monocytics	Snx6
Rftn11	0	0.318003	0.283	0.058	0	Monocytics	Rftn1
Rnf149	4.87419e-188	0.317206	0.393	0.188	9.0036e-184	Monocytics	Rnf149
Gm36161	0	0.316586	0.25	0.046	0	Monocytics	Gm36161
Mrpl541	2.64062e-229	0.316332	0.428	0.193	4.87774e-225	Monocytics	Mrpl54
Psme21	5.97404e-106	0.315064	0.483	0.321	1.10353e-101	Monocytics	Psme2
Arrdc4	3.02332e-266	0.314373	0.297	0.089	5.58467e-262	Monocytics	Arrdc4
Gm102601	1.00343e-189	0.31405	0.543	0.307	1.85353e-185	Monocytics	Gm10260
Tep11	0	0.313307	0.26	0.043	0	Monocytics	Tep1
0610012G03Rik	7.59659e-232	0.312936	0.355	0.147	1.40324e-227	Monocytics	0610012G03Rik
Pip4k2a1	0	0.312439	0.291	0.07	0	Monocytics	Pip4k2a
Ms4a4c	0	0.312239	0.183	0.021	0	Monocytics	Ms4a4c
Fam89b	2.19724e-272	0.312076	0.361	0.129	4.05873e-268	Monocytics	Fam89b
Crlf21	3.90212e-276	0.311683	0.359	0.124	7.208e-272	Monocytics	Crlf2
Malt1	5.85491e-155	0.311554	0.334	0.188	1.08152e-150	Monocytics	Malt1
Rhoa	5.5256e-206	0.310937	0.861	0.647	1.02069e-201	Monocytics	Rhoa
Ap1b1	2.56721e-277	0.310727	0.287	0.091	4.74215e-273	Monocytics	Ap1b1
Bri3bp1	9.82583e-267	0.309564	0.299	0.1	1.81503e-262	Monocytics	Bri3bp
Rassf1	6.16244e-248	0.308976	0.341	0.124	1.13833e-243	Monocytics	Rassf1
Arrb2	1.51891e-245	0.308776	0.433	0.188	2.80572e-241	Monocytics	Arrb2
Lamtor41	1.26235e-192	0.308709	0.451	0.227	2.33182e-188	Monocytics	Lamtor4
Fes1	0	0.308205	0.316	0.083	0	Monocytics	Fes
Cd441	5.25083e-105	0.306498	0.555	0.408	9.69933e-101	Monocytics	Cd44
Gpr1831	0	0.305504	0.21	0.032	0	Monocytics	Gpr183
Gm21188	0	0.304837	0.25	0.046	0	Monocytics	Gm21188
Ndufa21	2.27364e-190	0.304394	0.524	0.29	4.19986e-186	Monocytics	Ndufa2
Slc7a8	0	0.303915	0.246	0.044	0	Monocytics	Slc7a8
Itprid2	2.51002652186704e-312	0.303731	0.295	0.078	4.63652e-308	Monocytics	Itprid2
Rpl311	1.92234e-212	0.303649	0.701	0.445	3.55095e-208	Monocytics	Rpl31
Ahr	0	0.303121	0.228	0.042	0	Monocytics	Ahr
Grasp	5.81091e-208	0.302301	0.199	0.072	1.07339e-203	Monocytics	Grasp
Vps29	6.3623e-213	0.302269	0.422	0.196	1.17524e-208	Monocytics	Vps29
Lamp11	2.72952e-77	0.301984	0.711	0.606	5.04197e-73	Monocytics	Lamp1
Rbpj	5.95374e-203	0.301604	0.384	0.174	1.09977e-198	Monocytics	Rbpj
Rpl7a1	1.53552e-193	0.301404	0.934	0.775	2.83642e-189	Monocytics	Rpl7a
AI413582	6.73722e-264	0.301268	0.336	0.113	1.2445e-259	Monocytics	AI413582
Egr21	9.0079e-288	0.30095	0.228	0.051	1.66394e-283	Monocytics	Egr2
Traf11	1.80497e-121	0.299345	0.267	0.127	3.33414e-117	Monocytics	Traf1
Fos1	1.3164e-78	0.299054	0.673	0.788	2.43165e-74	Monocytics	Fos
Tnfaip3	1.77964e-105	0.298763	0.413	0.261	3.28734e-101	Monocytics	Tnfaip3
Abca1	2.81036e-199	0.298516	0.268	0.099	5.1913e-195	Monocytics	Abca1
Rps61	3.20192e-153	0.298018	0.907	0.764	5.91458e-149	Monocytics	Rps6
Apobec1	2.67333e-268	0.297708	0.249	0.073	4.93817e-264	Monocytics	Apobec1
Irs2	0	0.297628	0.245	0.045	0	Monocytics	Irs2
Blvra	9.48904e-290	0.297274	0.305	0.09	1.75282e-285	Monocytics	Blvra
Nfkbid	7.19934e-235	0.297085	0.236	0.062	1.32986e-230	Monocytics	Nfkbid
Ppp1ca	3.08769e-177	0.296969	0.67	0.438	5.70359e-173	Monocytics	Ppp1ca
Ctdnep11	5.80783455120527e-317	0.296829	0.282	0.07	1.07282319829864e-312	Monocytics	Ctdnep1
H2afy1	1.49152e-155	0.296673	0.475	0.275	2.75513e-151	Monocytics	H2afy
Trappc2l	1.26949e-225	0.296668	0.396	0.168	2.34501e-221	Monocytics	Trappc2l
Amdhd2	9.62700967459842e-313	0.295107	0.279	0.07	0	Monocytics	Amdhd2
Atp6v0e	1.46366e-185	0.294884	0.728	0.492	2.70366e-181	Monocytics	Atp6v0e
Chd7	4.22064e-236	0.294673	0.286	0.094	7.79636e-232	Monocytics	Chd7
Ywhah1	7.4463e-132	0.294087	0.528	0.35	1.37548e-127	Monocytics	Ywhah
Kdm6b1	7.78111e-173	0.293892	0.355	0.165	1.43733e-168	Monocytics	Kdm6b
Mrps241	2.68439e-217	0.293835	0.408	0.181	4.95861e-213	Monocytics	Mrps24
Rab11a	1.11497e-163	0.293499	0.471	0.265	2.05956e-159	Monocytics	Rab11a
Bloc1s11	4.61781e-224	0.29275	0.367	0.148	8.53002e-220	Monocytics	Bloc1s1
Tmem1231	1.20691e-69	0.292735	0.232	0.173	2.2294e-65	Monocytics	Tmem123
Rara	3.35474e-222	0.292677	0.326	0.124	6.19687e-218	Monocytics	Rara
Cd53	5.97009e-181	0.292304	0.495	0.268	1.1028e-176	Monocytics	Cd53
Scamp2	1.99811e-210	0.291534	0.349	0.147	3.69091e-206	Monocytics	Scamp2
Adgre5	8.56148e-157	0.291395	0.299	0.144	1.58148e-152	Monocytics	Adgre5
Bmp2k	7.81016e-217	0.291114	0.294	0.113	1.44269e-212	Monocytics	Bmp2k
Il7r1	7.81609e-230	0.290487	0.218	0.053	1.44379e-225	Monocytics	Il7r
Slc37a2	0	0.290195	0.233	0.031	0	Monocytics	Slc37a2
Pde4b	1.68345e-134	0.290169	0.415	0.232	3.10967e-130	Monocytics	Pde4b
Tmem37	3.34853e-189	0.289221	0.264	0.125	6.18541e-185	Monocytics	Tmem37
Tbca	2.48059e-188	0.288819	0.489	0.259	4.58215e-184	Monocytics	Tbca
Tomm71	2.18065e-197	0.288676	0.429	0.206	4.02809e-193	Monocytics	Tomm7
Cyfip1	2.91563e-180	0.288626	0.405	0.198	5.38575e-176	Monocytics	Cyfip1
Axl	7.44262e-194	0.287036	0.267	0.109	1.3748e-189	Monocytics	Axl
S100a13	1.55429e-215	0.286823	0.409	0.181	2.87108e-211	Monocytics	S100a13
Sub11	2.71011e-109	0.286467	0.547	0.373	5.00612e-105	Monocytics	Sub1
Nme22	8.83212e-156	0.285901	0.883	0.711	1.63147e-151	Monocytics	Nme2
Mdm2	7.67556e-133	0.285879	0.343	0.208	1.41783e-128	Monocytics	Mdm2
Sulf2	0	0.28555	0.242	0.042	0	Monocytics	Sulf2
Ier2	2.28311e-70	0.285341	0.452	0.364	4.21736e-66	Monocytics	Ier2
Csf2rb21	0	0.285282	0.245	0.046	0	Monocytics	Csf2rb2
Inpp5d1	1.17352e-271	0.285098	0.297	0.087	2.16773e-267	Monocytics	Inpp5d
Ndufv31	5.49119e-175	0.28474	0.45	0.235	1.01433e-170	Monocytics	Ndufv3
Lrpap1	8.62246e-228	0.283592	0.327	0.12	1.59274e-223	Monocytics	Lrpap1
Rex1bd	5.31499e-194	0.282928	0.424	0.203	9.81784e-190	Monocytics	Rex1bd
Ptms1	1.58159e-126	0.282781	0.473	0.294	2.92151e-122	Monocytics	Ptms
Eid1	2.36081e-238	0.282713	0.307	0.105	4.36089e-234	Monocytics	Eid1
Tomm6	3.90672e-164	0.282488	0.704	0.481	7.2165e-160	Monocytics	Tomm6
Nufip1	1.23762e-239	0.282306	0.281	0.094	2.28614e-235	Monocytics	Nufip1
Uqcrfs11	2.33807e-164	0.282291	0.47	0.259	4.31888e-160	Monocytics	Uqcrfs1
Wdr1	4.8624e-128	0.282221	0.494	0.313	8.98182e-124	Monocytics	Wdr1
Sft2d1	3.7648e-200	0.28215	0.361	0.159	6.95434e-196	Monocytics	Sft2d1
Pik3r5	1.01042e-286	0.281654	0.248	0.057	1.86646e-282	Monocytics	Pik3r5
2210016F16Rik1	0	0.281479	0.257	0.045	0	Monocytics	2210016F16Rik
Sla1	1.80821e-295	0.280577	0.252	0.058	3.34012e-291	Monocytics	Sla
Rap1b	6.61179e-128	0.280482	0.652	0.458	1.22133e-123	Monocytics	Rap1b
Slc2a1	2.89381e-140	0.280126	0.289	0.274	5.34544e-136	Monocytics	Slc2a1
Ndufb51	1.53742e-181	0.279925	0.475	0.251	2.83992e-177	Monocytics	Ndufb5
Napsa1	2.93718e-122	0.279717	0.326	0.219	5.42555e-118	Monocytics	Napsa
AI6622701	2.3869477240516e-311	0.279678	0.28	0.067	4.40917e-307	Monocytics	AI662270
Dnase2a	1.15746e-293	0.27945	0.266	0.065	2.13807e-289	Monocytics	Dnase2a
Ap2a2	1.15367e-235	0.279339	0.288	0.098	2.13105e-231	Monocytics	Ap2a2
Zfp703	3.21199e-261	0.278232	0.263	0.071	5.93318e-257	Monocytics	Zfp703
Dhrs3	0	0.278217	0.229	0.034	0	Monocytics	Dhrs3
Pld3	2.07111e-135	0.277977	0.326	0.195	3.82576e-131	Monocytics	Pld3
Lyn1	4.83761e-166	0.277759	0.4	0.199	8.93603e-162	Monocytics	Lyn
Clic11	6.24994e-136	0.27714	0.806	0.627	1.15449e-131	Monocytics	Clic1
Tpd52	1.34309e-158	0.276963	0.459	0.25	2.48095e-154	Monocytics	Tpd52
Cd300a	1.06257e-238	0.276566	0.258	0.074	1.96278e-234	Monocytics	Cd300a
Daglb	0	0.276398	0.219	0.022	0	Monocytics	Daglb
Cyth1	9.44402e-248	0.276276	0.3	0.095	1.7445e-243	Monocytics	Cyth1
Ccdc88a1	1.41711e-231	0.275125	0.267	0.085	2.61768e-227	Monocytics	Ccdc88a
Fam129b	4.34018e-160	0.274751	0.324	0.161	8.01719e-156	Monocytics	Fam129b
Lamtor21	1.28537e-169	0.274671	0.443	0.231	2.37433e-165	Monocytics	Lamtor2
Rbm71	2.46131e-272	0.274395	0.3	0.088	4.54652e-268	Monocytics	Rbm7
Lamtor11	1.08589e-151	0.274146	0.435	0.24	2.00586e-147	Monocytics	Lamtor1
Sec11c1	1.40091e-200	0.273539	0.421	0.198	2.58776e-196	Monocytics	Sec11c
Tnfsf13	0	0.273259	0.226	0.039	0	Monocytics	Tnfsf13
Zc3h12a	1.30111e-167	0.272937	0.34	0.153	2.40341e-163	Monocytics	Zc3h12a
Bri3	3.90505e-107	0.272057	0.577	0.404	7.21342e-103	Monocytics	Bri3
Gda	3.27007e-188	0.272013	0.362	0.159	6.04048e-184	Monocytics	Gda
Hcfc1r1	2.55881e-193	0.271976	0.362	0.157	4.72664e-189	Monocytics	Hcfc1r1
Srsf91	1.47623e-160	0.271216	0.377	0.192	2.72689e-156	Monocytics	Srsf9
Tnfrsf9	6.75293e-199	0.271147	0.145	0.148	1.2474e-194	Monocytics	Tnfrsf9
Dcstamp	5.26474e-293	0.270731	0.139	0.014	9.72503e-289	Monocytics	Dcstamp
Litaf	2.79329e-140	0.269988	0.671	0.464	5.15977e-136	Monocytics	Litaf
Fbxo32	2.04914e-202	0.269378	0.141	0.033	3.78517e-198	Monocytics	Fbxo32
Tnfaip8l21	1.40795e-259	0.269229	0.247	0.063	2.60076e-255	Monocytics	Tnfaip8l2
Rps151	2.72943e-171	0.269025	0.741	0.514	5.0418e-167	Monocytics	Rps15
Ralgds	4.85753e-246	0.26875	0.257	0.071	8.97284e-242	Monocytics	Ralgds
mt-Co31	1.09615e-57	0.267309	0.885	0.824	2.02481e-53	Monocytics	mt-Co3
Sec61g1	2.63968e-151	0.267055	0.595	0.378	4.87602e-147	Monocytics	Sec61g
Ggh1	1.65388474945357e-319	0.267026	0.248	0.05	3.05505590919064e-315	Monocytics	Ggh
Ier3ip1	5.2659e-194	0.266889	0.353	0.149	9.72718e-190	Monocytics	Ier3ip1
Runx11	3.87064e-169	0.266018	0.319	0.139	7.14984e-165	Monocytics	Runx1
Cd481	0	0.265827	0.23	0.038	0	Monocytics	Cd48
Atp5j21	8.71325e-161	0.265515	0.645	0.421	1.60951e-156	Monocytics	Atp5j2
Epb41l2	1.47105e-227	0.265489	0.289	0.095	2.71733e-223	Monocytics	Epb41l2
Cx3cr1	5.82748e-276	0.265444	0.152	0.022	1.07645e-271	Monocytics	Cx3cr1
Plxdc2	2.20028e-229	0.264712	0.243	0.067	4.06437e-225	Monocytics	Plxdc2
Smim3	1.96039e-210	0.264658	0.28	0.096	3.62123e-206	Monocytics	Smim3
Clec12a1	6.57111e-237	0.264537	0.252	0.07	1.21381e-232	Monocytics	Clec12a
Plekho2	9.78051e-211	0.264036	0.309	0.113	1.80666e-206	Monocytics	Plekho2
Susd3	0	0.263696	0.215	0.024	0	Monocytics	Susd3
Jarid2	1.45401e-246	0.262472	0.265	0.076	2.68585e-242	Monocytics	Jarid2
Vcan	1.20962e-115	0.262316	0.192	0.087	2.2344e-111	Monocytics	Vcan
Atp5d1	7.2382e-172	0.262058	0.778	0.556	1.33704e-167	Monocytics	Atp5d
Dmac1	1.57685e-270	0.261568	0.258	0.066	2.91276e-266	Monocytics	Dmac1
Hint21	4.26684e-294	0.260613	0.253	0.058	7.8817e-290	Monocytics	Hint2
Gas6	1.50205e-143	0.259703	0.203	0.134	2.77458e-139	Monocytics	Gas6
Rogdi	7.0339e-174	0.259391	0.164	0.053	1.2993e-169	Monocytics	Rogdi
Fosl2	6.64355e-119	0.258892	0.375	0.212	1.2272e-114	Monocytics	Fosl2
Slfn2	1.91135e-139	0.258835	0.475	0.277	3.53064e-135	Monocytics	Slfn2
Fem1c	1.50188e-211	0.25876	0.27	0.089	2.77427e-207	Monocytics	Fem1c
Eif3i1	1.70018e-147	0.258711	0.504	0.296	3.14056e-143	Monocytics	Eif3i
Orai11	5.82126e-188	0.25814	0.312	0.124	1.0753e-183	Monocytics	Orai1
Npl	2.78885e-295	0.257881	0.142	0.015	5.15157e-291	Monocytics	Npl
Gm3839	9.46999e-119	0.257811	0.361	0.228	1.7493e-114	Monocytics	Gm3839
Tnfsf12	2.82323e-240	0.257806	0.255	0.073	5.21507e-236	Monocytics	Tnfsf12
Hcls11	5.91116e-170	0.257212	0.392	0.189	1.09191e-165	Monocytics	Hcls1
Gla	2.89577e-205	0.256823	0.254	0.08	5.34907e-201	Monocytics	Gla
Bmyc1	0	0.256576	0.21	0.026	0	Monocytics	Bmyc
Mkrn1	1.15887e-237	0.256279	0.434	0.192	2.14066e-233	Monocytics	Mkrn1
Rps2	3.27053e-140	0.256174	0.41	0.222	6.04133e-136	Monocytics	Rps2
Ly6c21	5.29478e-74	0.25606	0.108	0.119	9.78052e-70	Monocytics	Ly6c2
Slc11a1	8.50122e-223	0.256011	0.277	0.089	1.57035e-218	Monocytics	Slc11a1
Higd2a1	1.92277e-153	0.255938	0.353	0.173	3.55174e-149	Monocytics	Higd2a
Zyx1	4.21855e-86	0.255928	0.506	0.361	7.7925e-82	Monocytics	Zyx
Ube2a	1.15721e-160	0.25559	0.383	0.188	2.13759e-156	Monocytics	Ube2a
Abhd17a1	2.92246e-189	0.25549	0.331	0.136	5.39837e-185	Monocytics	Abhd17a
BC0285281	0	0.255374	0.21	0.03	0	Monocytics	BC028528
Taok31	3.32765e-245	0.255333	0.263	0.075	6.14683e-241	Monocytics	Taok3
Cops91	3.29775e-150	0.25528	0.415	0.219	6.09161e-146	Monocytics	Cops9
Rnf19b	6.41733e-154	0.255226	0.287	0.122	1.18541e-149	Monocytics	Rnf19b
Tmem141	0	0.25518	0.217	0.032	0	Monocytics	Tmem141
Eif5a1	2.53967e-81	0.254961	0.792	0.672	4.69128e-77	Monocytics	Eif5a
Lmo21	6.92520405097374e-313	0.25477	0.229	0.042	0	Monocytics	Lmo2
Cln8	0	0.254626	0.215	0.031	0	Monocytics	Cln8
Fyb1	6.82173e-188	0.254495	0.342	0.146	1.26011e-183	Monocytics	Fyb
H3f3a1	2.25522e-280	0.254398	0.945	0.723	4.16585e-276	Monocytics	H3f3a
Rap1a1	1.70656e-149	0.254219	0.43	0.232	3.15236e-145	Monocytics	Rap1a
2610001J05Rik	1.38967e-247	0.253785	0.271	0.079	2.567e-243	Monocytics	2610001J05Rik
Taf101	4.96945e-126	0.253271	0.503	0.312	9.17956e-122	Monocytics	Taf10
Sin3b1	1.92604e-163	0.253022	0.415	0.211	3.55779e-159	Monocytics	Sin3b
Tmem179b1	8.62602e-193	0.252539	0.321	0.127	1.5934e-188	Monocytics	Tmem179b
Rasa4	4.53522e-279	0.252486	0.216	0.043	8.37746e-275	Monocytics	Rasa4
Lfng	4.01761e-272	0.252265	0.216	0.045	7.42132e-268	Monocytics	Lfng
Scand1	1.01565e-135	0.252085	0.701	0.498	1.87612e-131	Monocytics	Scand1
Dock101	1.00654e-227	0.251563	0.254	0.074	1.85928e-223	Monocytics	Dock10
Nt5dc2	6.13293e-286	0.251157	0.194	0.033	1.13287e-281	Monocytics	Nt5dc2
Usf2	2.46932e-246	0.251101	0.262	0.074	4.56134e-242	Monocytics	Usf2
Siglec1	1.94623e-283	0.250691	0.152	0.02	3.59507e-279	Monocytics	Siglec1
Havcr2	0	0.250462	0.187	0.023	0	Monocytics	Havcr2
Tpm31	1.38568e-115	0.250122	0.707	0.524	2.55963e-111	Monocytics	Tpm3
Dcn	0	3.8069	0.904	0.297	0	Fibroblast	Dcn
Mmp3	0	3.6895	0.462	0.319	0	Fibroblast	Mmp3
Cxcl1	0	3.5551	0.923	0.743	0	Fibroblast	Cxcl1
Cxcl5	0	3.43467	0.358	0.158	0	Fibroblast	Cxcl5
Mmp13	0	2.99013	0.148	0.194	0	Fibroblast	Mmp13
Gsn	0	2.83956	0.74	0.407	0	Fibroblast	Gsn
Apod	0	2.79154	0.524	0.076	0	Fibroblast	Apod
Ptx3	0	2.64485	0.312	0.045	0	Fibroblast	Ptx3
Procr	0	2.49726	0.422	0.162	0	Fibroblast	Procr
Serpine2	0	2.44463	0.669	0.143	0	Fibroblast	Serpine2
Thbs4	0	2.4067	0.436	0.142	0	Fibroblast	Thbs4
Plau	0	2.36515	0.667	0.362	0	Fibroblast	Plau
Mt2	0	2.09808	0.746	0.308	0	Fibroblast	Mt2
Ccl21	0	2.09724	0.704	0.742	0	Fibroblast	Ccl2
Il1rl1	0	2.09507	0.323	0.052	0	Fibroblast	Il1rl1
Tm4sf1	0	2.05127	0.567	0.098	0	Fibroblast	Tm4sf1
Comp	0	2.02335	0.444	0.08	0	Fibroblast	Comp
Timp1	0	1.89202	0.506	0.237	0	Fibroblast	Timp1
Lum	0	1.85615	0.461	0.044	0	Fibroblast	Lum
Serpinf1	0	1.82437	0.64	0.185	0	Fibroblast	Serpinf1
Ptgs2	0	1.8226	0.512	0.237	0	Fibroblast	Ptgs2
Cxcl2	2.42018e-285	1.78589	0.683	0.796	4.47056e-281	Fibroblast	Cxcl2
Cst31	0	1.74496	0.864	0.728	0	Fibroblast	Cst3
Abi3bp	0	1.73775	0.638	0.049	0	Fibroblast	Abi3bp
Cd9	0	1.69613	0.881	0.452	0	Fibroblast	Cd9
Cebpd	0	1.69499	0.629	0.243	0	Fibroblast	Cebpd
Il6	0	1.68959	0.473	0.056	0	Fibroblast	Il6
Ccl71	8.6538e-238	1.68247	0.476	0.345	1.59853e-233	Fibroblast	Ccl7
Cxcl14	4.76574e-236	1.64653	0.338	0.176	8.80327e-232	Fibroblast	Cxcl14
Sparc	1.86593e-198	1.6109	0.53	0.501	3.44675e-194	Fibroblast	Sparc
Mmp2	0	1.54574	0.699	0.13	0	Fibroblast	Mmp2
Col1a1	3.11401e-170	1.46565	0.255	0.289	5.75219e-166	Fibroblast	Col1a1
Mt11	1.26585e-211	1.45903	0.779	0.686	2.33827e-207	Fibroblast	Mt1
Col1a2	7.21158e-158	1.44901	0.337	0.202	1.33212e-153	Fibroblast	Col1a2
Plpp3	0	1.44504	0.649	0.077	0	Fibroblast	Plpp3
Igfbp6	0	1.43781	0.496	0.148	0	Fibroblast	Igfbp6
Bgn	1.92319e-244	1.41849	0.545	0.228	3.55252e-240	Fibroblast	Bgn
Sqstm11	0	1.38585	0.952	0.843	0	Fibroblast	Sqstm1
Hmox1	1.27198e-276	1.35662	0.806	0.668	2.3496e-272	Fibroblast	Hmox1
Penk	1.49696e-125	1.35476	0.16	0.041	2.76519e-121	Fibroblast	Penk
Fmod	4.2395e-273	1.28853	0.306	0.039	7.83121e-269	Fibroblast	Fmod
Gstp1	0	1.26858	0.756	0.47	0	Fibroblast	Gstp1
Nbl1	0	1.25647	0.673	0.185	0	Fibroblast	Nbl1
Vcam1	1.04741916918344e-320	1.25269	0.394	0.079	1.93479268931566e-316	Fibroblast	Vcam1
Icam1	4.96864e-206	1.24501	0.51	0.187	9.17808e-202	Fibroblast	Icam1
Esd	0	1.20828	0.842	0.586	0	Fibroblast	Esd
Inhba	3.13543e-140	1.19302	0.331	0.162	5.79177e-136	Fibroblast	Inhba
[truncated: 5,516 more rows]
