# Supplementary material for: Single‐Cell Analysis Reveals that Vitamin C Inhibits Bone Metastasis of Renal Cancer via Cell Cycle Arrest and Microenvironment Remodeling
Source: Adv Sci (Weinh). 2025 May 28;12(30):e01011. doi: 10.1002/advs.202501011 (PMC12376498; doi:10.1002/advs.202501011)
Supplement: Supplementary file 5 — Supplemental Table 4 [file ADVS-12-e01011-s002.xlsx]

## Sheet: Sheet1
Supplemental Table 4A. RT-qPCR primer of human cell line
NANOG	F 5'-ATGGTGTGACGCAGGGATG-3'
	R 5'-TGCACCAGGTCTGAGTGTTC-3'
NESTIN	F 5'-AGCGTTGGAACAGAGGTTGGA-3'
	R 5'-TGTTTCCTCCCACCCTGTGTC-3'
h-TERT	F 5'-CGACGTCTTCCTACGCTTCA-3'
	R 5'-GGGCATAGCTGAGGAAGGTTT-3'
CDKN1A	F 5'-TGTCCGTCAGAACCCATGC-3'
	R 5'-AAAGTCGAAGTTCCATCGCTC-3'
CDKN2A	F 5'-GGGTTTTCGTGGTTCACATCC-3'
	R 5'-CTAGACGCTGGCTCCTCAGTA-3'
GADD45A	F 5'-GAGAGCAGAAGACCGAAAGGA-3'
	R 5'-CAGTGATCGTGCGCTGACT-3'
IL-6	F 5'-AACTCCTTCTCCACAAGCGCC-3'
	R 5'-GGGGCGGCTACATCTTTGGA-3'
MMP-13	F 5'-GCCATTACCAGTCTCCGAGG-3'
	R 5'-TACGGTTGGGAAGTTCTGGC-3'
TNFSF-11	F 5'-GCACCAAGTATTGGTCAGGGA-3'
	R 5'-TCCGGATCCAGTAAGGAGGG-3'
GAPDH	F 5'-GGAAGGTGAAGGTCGGAGTC-3'
	R 5'-TCGCCCCACTTGATTTTGGA-3'

## Sheet: Sheet2
Supplemental Table 4B. RT-qPCR primer of mouse cell line
Nanog	F 5'-TACCTCAGCCTCCAGCAGAT-3'
	R 5'-CACTGGTTTTTCTGCCACCG-3'
Nestin	F 5'-TTCAGATGTGGGAGCTCAATCG-3'
	R 5'-CACGCTCTCCAGCTCTTCGG-3'
Tert	F 5'-ACGGATATCTGGCCCTCTGT-3'
	R 5'-ATTTGCCTGATGGGGTTGGT-3'
Cdkn1a	F 5'-CCTGGTGATGTCCGACCTG-3'
	R 5'-CCATGAGCGCATCGCAATC-3'
Cdkn2a	F 5'-CGCAGGTTCTTGGTCACTGT-3'
	R 5'-CGCAGGTTCTTGGTCACTGT-3'
Gadd45a	F 5'-CCGAAAGGATGGACACGGTG-3'
	R 5'-TTATCGGGGTCTACGTTGAGC-3'
Il-6	F 5'-CCAAGAGGTGAGTGCTTCCC-3'
	R 5'-CTGTTGTTCAGACTCTCTCCCT-3'
Mmp-13	F 5'-CTTTGGCTTAGAGGTGACTGG-3'
	R 5'-AGGCACTCCACATCTTGGTTT-3'
Tnfsf-11	F 5'-AGGGAGCACGAAAAACTGGT-3'
	R 5'-GGGTTGGACACCTGAATGCT-3'
Gapdh	F 5'-TGTGAACGGATTTGGCCGTA-3'
	R 5'-ACTGTGCCGTTGAATTTGCC-3'
